# Supplementary material for: Phage-plasmid-like elements are found throughout diverse environments and encode niche-specific functional traits
Source: PLoS One. 2026 May 29;21(5):e0350027. doi: 10.1371/journal.pone.0350027 (PMC13221032; doi:10.1371/journal.pone.0350027)
Supplement: S1 Table — Benchmarking, training, and PPLE associated metadata. (XLSX) [file pone.0350027.s001.xlsx]

## Sheet: Supp. Table Legend
Description of Supplementary Tables - Table S1
Name/Header	Description
Benchmarking	Contains the benchmarking results from the training of the RF classifier
Co-Localization Method	Benchmarking data (not used in identification of P-Ps in this paper)
RF Classifier Results	Benchmarking for RF classifier results
Example of RF Input	Example of the input used in RF classifier
Source Location Metadata	Contains the metadata associated with each classified in this paper
Genome	PPLE genome name
Source_database	Database PPLE recovered from
Metadata_obtained_location	Source of PPLE
Metadata_host_source	Host information
Home_location	Broad Category of Source Location
Specific Location	Specific Category of Source Location
Host_range_taxon	Taxonomy of Host
Location_collected	Location of Sourced PPLE
genomad_viral_taxonomy	Genomad Viral Taxonomy
mobmess_cluster_type	Mobmess cluster type
mobmess_systems	Mobmess system if applicable
tyPPing_classification	tyPPing results
Training Genomes	Lists every genome used in training the RF classifier
accession_#	Accession ID of phage, plasmid, or P-P element
MGE_class	Descript of the class of element

## Sheet: Benchmarking
Co-Localization Method
Test Data	True Positive	True Negatives	False Negative	False Positive	Recall	Accuracy
20	490	8383	290	851	62.8205	88.606
10	554	7885	226	1349	71.0256	84.272
Cutoff from 60 to 80 (10)	553	7925	227	1309	70.8974	84.6615
Purity from 80 to 60 (20)	540	8235	240	999	69.2308	87.6273
RF Classifier Results
Test is 20% of Data
Experiments (Dif Random States)					PPLE Classifier Results
Macro Average	accuracy	precision	recall	f1-score	true positive	true negative	false positive	false negative	false positive rate	false negative rate	support
1	0.95	0.87	0.93	0.9	122	1804	49	27	0.0264436	18.1208	2002
2	0.96	0.88	0.91	0.9	111	1795	63	33	0.0339074	22.9167	2002
3	0.95	0.85	0.89	0.87	121	1801	45	35	0.024377	22.4359	2002
4	0.96	0.89	0.9	0.89	127	1791	59	25	0.0318919	16.4474	2002
5	0.95	0.88	0.92	0.89	142	1786	43	31	0.0235101	17.9191	2002
6	0.96	0.9	0.91	0.91	123	1793	47	39	0.0255435	24.0741	2002
7	0.95	0.88	0.9	0.89	136	1788	56	22	0.0303688	13.9241	2002
8	0.95	0.88	0.92	0.9	126	1795	60	21	0.032345	14.2857	2002
9	0.95	0.87	0.92	0.89	117	1808	51	26	0.0274341	18.1818	2002
10	0.96	0.88	0.91	0.89	121	1761	60	50	0.0329489	29.2398	2002
Average	0.954	0.878	0.911	0.893					0.028877	19.7545
Standard Deviation	0.00516398	0.0131656	0.0119722	0.0105935					0.00348238	4.36065
Example of RF Input
Specific Contig	Bacteriophages	Insertion sequences	Integrative elements	Plasmids	Multiple	Total Number of Hits	% Phage	% Plasmid	IE	Phage	RRR	SDT	T	MGE Element Type	Amount of Unique ORFs
NC_000866	2170	0	0	0	248	2418	89.7436	0	114	1624	102	33	18	phage	140
NC_000867	32	0	0	8	11	51	62.7451	15.6863	0	40	0	0	0	phage	10
NC_000914	5	46	28	2698	198	2975	0.168067	90.6891	1452	4	58	114	427	plasmid	171
NC_009661	27	76	17	716	69	905	2.98343	79.116	255	0	36	92	235	plasmid	47
NZ_CP038616.1	141	19	1	516	20	697	20.2296	74.0316	240	69	233	82	0	Hybrid	58
NZ_CP038617.1	109	96	7	994	38	1244	8.76206	79.9035	565	124	118	80	196	Hybrid	81

## Sheet: Source Location Metadata
Genome	Source_database	Metadata_obtained_location	Metadata_host_source	Home_location	Estimated completeness	MIUViG quality	Specific Location	Host_range_taxon	Location_collected	genomad_viral_taxonomy	mobmess_cluster_type	mobmess_systems	tyPPing_classification
Alphaproteobacteria_gi_224580657	IMGVR			Unclassified	95	High-quality	Unclassified	Bacteria;Proteobacteria;Alphaproteobacteria;Rickettsiales;Anaplasmataceae;Wolbachia;		Viruses;Duplodnaviria;Heunggongvirae;Uroviricota;Caudoviricetes	maximal_not_in_system		unknown
Alphaproteobacteria_gi_348166900	IMGVR			Unclassified	71.243	Genome fragment	Unclassified	Bacteria;Proteobacteria;Alphaproteobacteria;Rhodospirillales;Acetobacteraceae;Komagataeibacter;		Viruses;Duplodnaviria;Heunggongvirae;Uroviricota;Caudoviricetes	maximal_not_in_system		unknown
Alphaproteobacteria_gi_397770507	IMGVR			Unclassified	33.8906	Genome fragment	Unclassified	Bacteria;Proteobacteria;Alphaproteobacteria;Rhizobiales;Bartonellaceae;Bartonella;		Viruses;Duplodnaviria;Heunggongvirae;Uroviricota;Caudoviricetes	maximal_not_in_system		unknown
Alphaproteobacteria_gi_397770509	IMGVR			Unclassified	45.3976	Genome fragment	Unclassified	Bacteria;Proteobacteria;Alphaproteobacteria;Rhizobiales;Bartonellaceae;Bartonella;		Viruses;Duplodnaviria;Heunggongvirae;Uroviricota;Caudoviricetes	maximal_not_in_system		unknown
Alphaproteobacteria_gi_397770539	IMGVR			Unclassified	60	Genome fragment	Unclassified	Bacteria;Proteobacteria;Alphaproteobacteria;Rhizobiales;Bartonellaceae;Bartonella;		Viruses;Duplodnaviria;Heunggongvirae;Uroviricota;Caudoviricetes	maximal_not_in_system		unknown
Alphaproteobacteria_gi_483807038	IMGVR			Unclassified	100	High-quality	Unclassified	Bacteria;Proteobacteria;Alphaproteobacteria;Rhodospirillales;Acetobacteraceae;Komagataeibacter;		Viruses;Duplodnaviria;Heunggongvirae;Uroviricota;Caudoviricetes	maximal_not_in_system		unknown
Alphaproteobacteria_gi_484042176	IMGVR			Unclassified	49.3686	Genome fragment	Unclassified	Bacteria;Proteobacteria;Alphaproteobacteria;Rhizobiales;Bartonellaceae;Bartonella;		Viruses;Duplodnaviria;Heunggongvirae;Uroviricota;Caudoviricetes	maximal_not_in_system		unknown
Alphaproteobacteria_gi_484042709	IMGVR			Unclassified	20	Genome fragment	Unclassified	Bacteria;Proteobacteria;Alphaproteobacteria;Rhizobiales;Bartonellaceae;Bartonella;		Viruses;Duplodnaviria;Heunggongvirae;Uroviricota;Caudoviricetes	maximal_not_in_system		unknown
Alphaproteobacteria_gi_484075156-0-39986	IMGVR			Unclassified	75	Genome fragment	Unclassified	Bacteria;Proteobacteria;Alphaproteobacteria;Rhodospirillales;Acetobacteraceae;Saccharibacter;		Viruses;Duplodnaviria;Heunggongvirae;Uroviricota;Caudoviricetes	maximal_not_in_system		unknown
Alphaproteobacteria_gi_484075274	IMGVR			Unclassified	90.3252	High-quality	Unclassified	Bacteria;Proteobacteria;Alphaproteobacteria;Rhodospirillales;Acetobacteraceae;Saccharibacter;		Viruses;Duplodnaviria;Heunggongvirae;Uroviricota;Caudoviricetes	maximal_not_in_system		unknown
Alphaproteobacteria_gi_484352955-0-41431	IMGVR			Unclassified	99.4916	High-quality	Unclassified	Bacteria;Proteobacteria;Alphaproteobacteria;Rhizobiales;Rhizobiaceae;Sinorhizobium;		Viruses;Duplodnaviria;Heunggongvirae;Uroviricota;Caudoviricetes	maximal_not_in_system		unknown
Alphaproteobacteria_gi_511098068-31297-62538	IMGVR			Unclassified	49.3209	Genome fragment	Unclassified	Bacteria;Proteobacteria;Alphaproteobacteria;Rhizobiales;Bartonellaceae;Bartonella;		Viruses;Duplodnaviria;Heunggongvirae;Uroviricota;Caudoviricetes	maximal_not_in_system		unknown
Alphaproteobacteria_gi_560138247	IMGVR			Unclassified	104.626	High-quality	Unclassified	Bacteria;Proteobacteria;Alphaproteobacteria;Sphingomonadales;Sphingomonadaceae;Zymomonas;		Viruses;Duplodnaviria;Heunggongvirae;Uroviricota;Caudoviricetes	maximal_not_in_system		unknown
Alphaproteobacteria_gi_565828300-11201-39437	IMGVR			Unclassified	73.8881	Genome fragment	Unclassified	Bacteria;Proteobacteria;Alphaproteobacteria;Rhodobacterales;Rhodobacteraceae;Rhodobacter;		Viruses;Duplodnaviria;Heunggongvirae;Uroviricota;Caudoviricetes	maximal_not_in_system		unknown
Alphaproteobacteria_gi_568305927	IMGVR			Unclassified	97.5474	High-quality	Unclassified	Bacteria;Proteobacteria;Alphaproteobacteria;Rhodobacterales;Rhodobacteraceae;Phaeobacter;		Viruses;Duplodnaviria;Heunggongvirae;Uroviricota;Caudoviricetes	maximal_not_in_system		unknown
AP019710	PLSDB			Host-associated			human	Proteobacteria/Gammaproteobacteria/Enterobacterales/Enterobacteriaceae/Escherichia/Escherichia coli		Viruses;Duplodnaviria;Heunggongvirae;Uroviricota;Caudoviricetes	backbone	PS35|PS36|PS37|PS38|PS63|PS590|PS595|PS596|PS724	unknown
AP024133	PLSDB			Host-associated			human	Proteobacteria/Gammaproteobacteria/Enterobacterales/Enterobacteriaceae/Escherichia/Escherichia coli		Viruses;Duplodnaviria;Heunggongvirae;Uroviricota;Caudoviricetes	backbone	PS11|PS12|PS13|PS16|PS64|PS149|PS150|PS233|PS508|PS509|PS510|PS514|PS515|PS516|PS567|PS568|PS569|PS570|PS571|PS572|PS573|PS574|PS575|PS577|PS578|PS579|PS580|PS602|PS723	pSLy3
AP024520	PLSDB			Host-associated			animal	Proteobacteria/Gammaproteobacteria/Enterobacterales/Enterobacteriaceae/Escherichia/Escherichia coli		Viruses;Duplodnaviria;Heunggongvirae;Uroviricota;Caudoviricetes	compound	PS532	P1_1
AP024522	PLSDB			Host-associated			animal	Proteobacteria/Gammaproteobacteria/Enterobacterales/Enterobacteriaceae/Escherichia/Escherichia coli		Viruses;Duplodnaviria;Heunggongvirae;Uroviricota;Caudoviricetes	compound	PS532	P1_1
AP024758	PLSDB			Host-associated			human	Proteobacteria/Gammaproteobacteria/Enterobacterales/Enterobacteriaceae/Klebsiella/Klebsiella pneumoniae		Viruses;Duplodnaviria;Heunggongvirae;Uroviricota;Caudoviricetes	maximal_not_in_system		unknown
Bacilli_gi_238801476-3248097-3274994	IMGVR			Unclassified	67.1567	Genome fragment	Unclassified	Bacteria;Firmicutes;Bacilli;Bacillales;Bacillaceae;Bacillus;		Viruses;Duplodnaviria;Heunggongvirae;Uroviricota;Caudoviricetes	maximal_not_in_system		unknown
Bacilli_gi_238801489-3326471-3348798	IMGVR			Unclassified	52.8108	Genome fragment	Unclassified	Bacteria;Firmicutes;Bacilli;Bacillales;Bacillaceae;Bacillus;		Viruses;Duplodnaviria;Heunggongvirae;Uroviricota;Caudoviricetes	maximal_not_in_system		unknown
Bacilli_gi_238801502-3570308-3596189	IMGVR			Unclassified	59.1255	Genome fragment	Unclassified	Bacteria;Firmicutes;Bacilli;Bacillales;Bacillaceae;Bacillus;		Viruses;Duplodnaviria;Heunggongvirae;Uroviricota;Caudoviricetes	maximal_not_in_system		unknown
Bacilli_gi_365164259	IMGVR			Unclassified		Unsure (completeness > 120%)	Unclassified	Bacteria;Firmicutes;Bacilli;Bacillales;Bacillaceae;Bacillus;		Viruses;Duplodnaviria;Heunggongvirae;Uroviricota;Caudoviricetes	compound	PS176	unknown
Bacilli_gi_384177910-4724782-4761462	IMGVR			Unclassified	85	Genome fragment	Unclassified	Bacteria;Firmicutes;Bacilli;Bacillales;Bacillaceae;Bacillus;		Viruses;Duplodnaviria;Heunggongvirae;Uroviricota;Caudoviricetes	maximal_not_in_system		unknown
Bacilli_gi_384183548	IMGVR			Unclassified	114.348	High-quality	Unclassified	Bacteria;Firmicutes;Bacilli;Bacillales;Bacillaceae;Bacillus;		Viruses;Duplodnaviria;Heunggongvirae;Uroviricota;Caudoviricetes	backbone	PS721	unknown
Bacilli_gi_397738323	IMGVR			Unclassified	45.6422	Genome fragment	Unclassified	Bacteria;Firmicutes;Bacilli;Bacillales;Bacillaceae;Bacillus;		Viruses;Duplodnaviria;Heunggongvirae;Uroviricota;Caudoviricetes	maximal_not_in_system		unknown
Bacilli_gi_402558574	IMGVR			Unclassified	98.4472	High-quality	Unclassified	Bacteria;Firmicutes;Bacilli;Bacillales;Bacillaceae;Bacillus;		Viruses;Duplodnaviria;Heunggongvirae;Uroviricota;Caudoviricetes	maximal_not_in_system		unknown
Bacilli_gi_407708681	IMGVR			Unclassified	114.588	High-quality	Unclassified	Bacteria;Firmicutes;Bacilli;Bacillales;Bacillaceae;Bacillus;		Viruses;Duplodnaviria;Heunggongvirae;Uroviricota;Caudoviricetes	maximal_not_in_system		unknown
Bacilli_gi_423364338	IMGVR			Unclassified		Unsure (completeness > 120%)	Unclassified	Bacteria;Firmicutes;Bacilli;Bacillales;Bacillaceae;Bacillus;		Viruses;Duplodnaviria;Heunggongvirae;Uroviricota;Caudoviricetes	maximal_not_in_system		unknown
Bacilli_gi_423364498	IMGVR			Unclassified	101.571	High-quality	Unclassified	Bacteria;Firmicutes;Bacilli;Bacillales;Bacillaceae;Bacillus;		Viruses;Duplodnaviria;Heunggongvirae;Uroviricota;Caudoviricetes	maximal_not_in_system		unknown
Bacilli_gi_423388038	IMGVR			Unclassified		Unsure (completeness > 120%)	Unclassified	Bacteria;Firmicutes;Bacilli;Bacillales;Bacillaceae;Bacillus;		Viruses;Duplodnaviria;Heunggongvirae;Uroviricota;Caudoviricetes	maximal_not_in_system		unknown
Bacilli_gi_423399425	IMGVR			Unclassified	100	High-quality	Unclassified	Bacteria;Firmicutes;Bacilli;Bacillales;Bacillaceae;Bacillus;		Viruses;Duplodnaviria;Heunggongvirae;Uroviricota;Caudoviricetes	maximal_not_in_system		unknown
Bacilli_gi_423399602-2939316-2990500	IMGVR			Unclassified	117.878	High-quality	Unclassified	Bacteria;Firmicutes;Bacilli;Bacillales;Bacillaceae;Bacillus;		Viruses;Duplodnaviria;Heunggongvirae;Uroviricota;Caudoviricetes	maximal_not_in_system		unknown
Bacilli_gi_423405198	IMGVR			Unclassified	100	High-quality	Unclassified	Bacteria;Firmicutes;Bacilli;Bacillales;Bacillaceae;Bacillus;		Viruses;Duplodnaviria;Heunggongvirae;Uroviricota;Caudoviricetes	maximal_not_in_system		unknown
Bacilli_gi_423410568	IMGVR			Unclassified	100	High-quality	Unclassified	Bacteria;Firmicutes;Bacilli;Bacillales;Bacillaceae;Bacillus;		Viruses;Duplodnaviria;Heunggongvirae;Uroviricota;Caudoviricetes	maximal_not_in_system		unknown
Bacilli_gi_423416314	IMGVR			Unclassified		Unsure (completeness > 120%)	Unclassified	Bacteria;Firmicutes;Bacilli;Bacillales;Bacillaceae;Bacillus;			maximal_not_in_system		unknown
Bacilli_gi_423416397	IMGVR			Unclassified	100	High-quality	Unclassified	Bacteria;Firmicutes;Bacilli;Bacillales;Bacillaceae;Bacillus;		Viruses;Duplodnaviria;Heunggongvirae;Uroviricota;Caudoviricetes	maximal_not_in_system		unknown
Bacilli_gi_423422311-2192763-2255576	IMGVR			Unclassified		Unsure (completeness > 120%)	Unclassified	Bacteria;Firmicutes;Bacilli;Bacillales;Bacillaceae;Bacillus;		Viruses;Duplodnaviria;Heunggongvirae;Uroviricota;Caudoviricetes	maximal_not_in_system		unknown
Bacilli_gi_423427972	IMGVR			Unclassified	100	High-quality	Unclassified	Bacteria;Firmicutes;Bacilli;Bacillales;Bacillaceae;Bacillus;		Viruses;Duplodnaviria;Heunggongvirae;Uroviricota;Caudoviricetes	maximal_not_in_system		unknown
Bacilli_gi_423433709	IMGVR			Unclassified		Unsure (completeness > 120%)	Unclassified	Bacteria;Firmicutes;Bacilli;Bacillales;Bacillaceae;Bacillus;		Viruses;Duplodnaviria;Heunggongvirae;Uroviricota;Caudoviricetes	compound	PS278	unknown
Bacilli_gi_423445290	IMGVR			Unclassified	100	High-quality	Unclassified	Bacteria;Firmicutes;Bacilli;Bacillales;Bacillaceae;Bacillus;		Viruses;Duplodnaviria;Heunggongvirae;Uroviricota;Caudoviricetes	maximal_not_in_system		unknown
Bacilli_gi_423468587	IMGVR			Unclassified	100	High-quality	Unclassified	Bacteria;Firmicutes;Bacilli;Bacillales;Bacillaceae;Bacillus;		Viruses;Duplodnaviria;Heunggongvirae;Uroviricota;Caudoviricetes	maximal_not_in_system		unknown
Bacilli_gi_423480041	IMGVR			Unclassified		Unsure (completeness > 120%)	Unclassified	Bacteria;Firmicutes;Bacilli;Bacillales;Bacillaceae;Bacillus;			maximal_not_in_system		unknown
Bacilli_gi_423496617	IMGVR			Unclassified	100	High-quality	Unclassified	Bacteria;Firmicutes;Bacilli;Bacillales;Bacillaceae;Bacillus;		Viruses;Duplodnaviria;Heunggongvirae;Uroviricota;Caudoviricetes	maximal_not_in_system		unknown
Bacilli_gi_423508375	IMGVR			Unclassified	38.8789	Genome fragment	Unclassified	Bacteria;Firmicutes;Bacilli;Bacillales;Bacillaceae;Bacillus;			maximal_not_in_system		unknown
Bacilli_gi_423549186	IMGVR			Unclassified	100	High-quality	Unclassified	Bacteria;Firmicutes;Bacilli;Bacillales;Bacillaceae;Bacillus;		Viruses;Duplodnaviria;Heunggongvirae;Uroviricota;Caudoviricetes	maximal_not_in_system		unknown
Bacilli_gi_423560503	IMGVR			Unclassified	95	High-quality	Unclassified	Bacteria;Firmicutes;Bacilli;Bacillales;Bacillaceae;Bacillus;		Viruses;Duplodnaviria;Heunggongvirae;Uroviricota;Caudoviricetes	maximal_not_in_system		unknown
Bacilli_gi_423572779-4730538-4764456	IMGVR			Unclassified	89.0251	Genome fragment	Unclassified	Bacteria;Firmicutes;Bacilli;Bacillales;Bacillaceae;Bacillus;		Viruses;Duplodnaviria;Heunggongvirae;Uroviricota;Caudoviricetes	maximal_not_in_system		unknown
Bacilli_gi_423584588-368833-409419	IMGVR			Unclassified	102.228	High-quality	Unclassified	Bacteria;Firmicutes;Bacilli;Bacillales;Bacillaceae;Bacillus;		Viruses;Duplodnaviria;Heunggongvirae;Uroviricota;Caudoviricetes	maximal_not_in_system		unknown
Bacilli_gi_452202137	IMGVR			Unclassified	68.3555	Genome fragment	Unclassified	Bacteria;Firmicutes;Bacilli;Bacillales;Bacillaceae;Bacillus;		Viruses;Duplodnaviria;Heunggongvirae;Uroviricota;Caudoviricetes	backbone	PS720	unknown
Bacilli_gi_483992661	IMGVR			Unclassified	44.3693	Genome fragment	Unclassified	Bacteria;Firmicutes;Bacilli;Bacillales;Bacillaceae;Bacillus;		Viruses;Duplodnaviria;Heunggongvirae;Uroviricota;Caudoviricetes	maximal_not_in_system		unknown
Bacilli_gi_484002915-0-51593	IMGVR			Unclassified	94.9937	High-quality	Unclassified	Bacteria;Firmicutes;Bacilli;Bacillales;Paenibacillaceae;Brevibacillus;		Viruses;Duplodnaviria;Heunggongvirae;Uroviricota;Caudoviricetes	maximal_not_in_system		unknown
Bacilli_gi_484019068	IMGVR			Unclassified	38.0864	Genome fragment	Unclassified	Bacteria;Firmicutes;Bacilli;Bacillales;Bacillaceae;Bacillus;		Viruses;Duplodnaviria;Heunggongvirae;Uroviricota;Caudoviricetes	maximal_not_in_system		unknown
Bacilli_gi_484033855	IMGVR			Unclassified	75	Genome fragment	Unclassified	Bacteria;Firmicutes;Bacilli;Bacillales;Bacillaceae;Bacillus;		Viruses;Duplodnaviria;Heunggongvirae;Uroviricota;Caudoviricetes	maximal_not_in_system		unknown
Bacilli_gi_484078956	IMGVR			Unclassified	100	High-quality	Unclassified	Bacteria;Firmicutes;Bacilli;Bacillales;Bacillaceae;Bacillus;		Viruses;Duplodnaviria;Heunggongvirae;Uroviricota;Caudoviricetes	maximal_not_in_system		unknown
Bacilli_gi_485054371	IMGVR			Unclassified	109.057	High-quality	Unclassified	Bacteria;Firmicutes;Bacilli;Bacillales;Paenibacillaceae;Paenibacillus;		Viruses;Duplodnaviria;Heunggongvirae;Uroviricota;Caudoviricetes	maximal_not_in_system		unknown
Bacilli_gi_485455515	IMGVR			Unclassified	52.0269	Genome fragment	Unclassified	Bacteria;Firmicutes;Bacilli;Bacillales;Bacillaceae;Bacillus;		Viruses;Duplodnaviria;Heunggongvirae;Uroviricota;Caudoviricetes	maximal_not_in_system		unknown
Bacilli_gi_493976631	IMGVR			Unclassified	44.3077	Genome fragment	Unclassified	Bacteria;Firmicutes;Bacilli;Bacillales;Bacillaceae;Bacillus;		Viruses;Duplodnaviria;Heunggongvirae;Uroviricota;Caudoviricetes	maximal_not_in_system		unknown
Bacilli_gi_493986589	IMGVR			Unclassified	34.3033	Genome fragment	Unclassified	Bacteria;Firmicutes;Bacilli;Bacillales;Bacillaceae;Bacillus;		Viruses;Duplodnaviria;Heunggongvirae;Uroviricota;Caudoviricetes	maximal_not_in_system		unknown
Bacilli_gi_505484066	IMGVR			Unclassified	100	High-quality	Unclassified	Bacteria;Firmicutes;Bacilli;Bacillales;Bacillaceae;Bacillus;		Viruses;Duplodnaviria;Heunggongvirae;Uroviricota;Caudoviricetes	maximal_not_in_system		unknown
Bacilli_gi_505484080	IMGVR			Unclassified	100	High-quality	Unclassified	Bacteria;Firmicutes;Bacilli;Bacillales;Bacillaceae;Bacillus;		Viruses;Duplodnaviria;Heunggongvirae;Uroviricota;Caudoviricetes	maximal_not_in_system		unknown
Bacilli_gi_505870677	IMGVR			Unclassified	67.4699	Genome fragment	Unclassified	Bacteria;Firmicutes;Bacilli;Lactobacillales;Enterococcaceae;Enterococcus;		Viruses;Duplodnaviria;Heunggongvirae;Uroviricota;Caudoviricetes	maximal_not_in_system		unknown
Bacilli_gi_507018283	IMGVR			Unclassified		Unsure (completeness > 120%)	Unclassified	Bacteria;Firmicutes;Bacilli;Bacillales;Bacillaceae;Bacillus;		Viruses;Varidnaviria;Bamfordvirae;Preplasmiviricota;Tectiliviricetes;Kalamavirales;Tectiviridae	compound	PS376|PS719	unknown
Bacilli_gi_507025306-845403-896624	IMGVR			Unclassified		Unsure (completeness > 120%)	Unclassified	Bacteria;Firmicutes;Bacilli;Bacillales;Bacillaceae;Bacillus;		Viruses;Duplodnaviria;Heunggongvirae;Uroviricota;Caudoviricetes	maximal_not_in_system		unknown
Bacilli_gi_507025386	IMGVR			Unclassified	99.7191	High-quality	Unclassified	Bacteria;Firmicutes;Bacilli;Bacillales;Bacillaceae;Bacillus;		Viruses;Duplodnaviria;Heunggongvirae;Uroviricota;Caudoviricetes	compound	PS378	unknown
Bacilli_gi_507027716	IMGVR			Unclassified	92.2039	High-quality	Unclassified	Bacteria;Firmicutes;Bacilli;Bacillales;Bacillaceae;Bacillus;		Viruses;Duplodnaviria;Heunggongvirae;Uroviricota;Caudoviricetes	maximal_not_in_system		unknown
Bacilli_gi_507027989	IMGVR			Unclassified	100.974	High-quality	Unclassified	Bacteria;Firmicutes;Bacilli;Bacillales;Bacillaceae;Bacillus;		Viruses;Duplodnaviria;Heunggongvirae;Uroviricota;Caudoviricetes	compound	PS378	unknown
Bacilli_gi_507028098	IMGVR			Unclassified		Unsure (completeness > 120%)	Unclassified	Bacteria;Firmicutes;Bacilli;Bacillales;Bacillaceae;Bacillus;		Viruses;Varidnaviria;Bamfordvirae;Preplasmiviricota;Tectiliviricetes;Kalamavirales;Tectiviridae	backbone	PS376|PS719	unknown
Bacilli_gi_507029665	IMGVR			Unclassified	100	High-quality	Unclassified	Bacteria;Firmicutes;Bacilli;Bacillales;Bacillaceae;Bacillus;		Viruses;Duplodnaviria;Heunggongvirae;Uroviricota;Caudoviricetes	maximal_not_in_system		unknown
Bacilli_gi_507039007	IMGVR			Unclassified	107.191	High-quality	Unclassified	Bacteria;Firmicutes;Bacilli;Bacillales;Bacillaceae;Bacillus;		Viruses;Duplodnaviria;Heunggongvirae;Uroviricota;Caudoviricetes	maximal_not_in_system		unknown
Bacilli_gi_507048098	IMGVR			Unclassified	100	High-quality	Unclassified	Bacteria;Firmicutes;Bacilli;Bacillales;Bacillaceae;Bacillus;		Viruses;Duplodnaviria;Heunggongvirae;Uroviricota;Caudoviricetes	maximal_not_in_system		unknown
Bacilli_gi_507054687-861351-883054	IMGVR			Unclassified	57.1991	Genome fragment	Unclassified	Bacteria;Firmicutes;Bacilli;Bacillales;Bacillaceae;Bacillus;		Viruses;Duplodnaviria;Heunggongvirae;Uroviricota;Caudoviricetes	maximal_not_in_system		unknown
Bacilli_gi_507055493-2793767-2856861	IMGVR			Unclassified		Unsure (completeness > 120%)	Unclassified	Bacteria;Firmicutes;Bacilli;Bacillales;Bacillaceae;Bacillus;		Viruses;Duplodnaviria;Heunggongvirae;Uroviricota;Caudoviricetes	maximal_not_in_system		unknown
Bacilli_gi_507057479	IMGVR			Unclassified		Unsure (completeness > 120%)	Unclassified	Bacteria;Firmicutes;Bacilli;Bacillales;Bacillaceae;Bacillus;		Viruses;Duplodnaviria;Heunggongvirae;Uroviricota;Caudoviricetes	maximal_not_in_system		unknown
Bacilli_gi_507065719	IMGVR			Unclassified	100	High-quality	Unclassified	Bacteria;Firmicutes;Bacilli;Bacillales;Bacillaceae;Bacillus;		Viruses;Duplodnaviria;Heunggongvirae;Uroviricota;Caudoviricetes	maximal_not_in_system		unknown
Bacilli_gi_514340857	IMGVR			Unclassified	100	High-quality	Unclassified	Bacteria;Firmicutes;Bacilli;Bacillales;Bacillaceae;Bacillus;		Viruses;Duplodnaviria;Heunggongvirae;Uroviricota;Caudoviricetes	maximal_not_in_system		unknown
Bacilli_gi_514961984	IMGVR			Unclassified	100	High-quality	Unclassified	Bacteria;Firmicutes;Bacilli;Bacillales;Bacillaceae;Bacillus;			maximal_not_in_system		unknown
Bacilli_gi_525916939-1072721-1113121	IMGVR			Unclassified	105.335	High-quality	Unclassified	Bacteria;Firmicutes;Bacilli;Bacillales;Listeriaceae;Listeria;		Viruses;Duplodnaviria;Heunggongvirae;Uroviricota;Caudoviricetes	maximal_not_in_system		unknown
Bacilli_gi_526444490	IMGVR			Unclassified	99.6415	High-quality	Unclassified	Bacteria;Firmicutes;Bacilli;Bacillales;Bacillaceae;Bacillus;		Viruses;Duplodnaviria;Heunggongvirae;Uroviricota;Caudoviricetes	maximal_not_in_system		unknown
Bacilli_gi_558684320	IMGVR			Unclassified	95	High-quality	Unclassified	Bacteria;Firmicutes;Bacilli;Bacillales;Bacillaceae;Bacillus;		Viruses;Duplodnaviria;Heunggongvirae;Uroviricota;Caudoviricetes	maximal_not_in_system		unknown
Betaproteobacteria_gi_388568376-13575-50310	IMGVR			Unclassified	61.882	Genome fragment	Unclassified	Bacteria;Proteobacteria;Betaproteobacteria;Burkholderiales;Comamonadaceae;Hydrogenophaga;		Viruses;Duplodnaviria;Heunggongvirae;Uroviricota;Caudoviricetes	maximal_not_in_system		unknown
Betaproteobacteria_gi_484322655-389-42258	IMGVR			Unclassified	93.9268	High-quality	Unclassified	Bacteria;Proteobacteria;Betaproteobacteria;Neisseriales;Neisseriaceae;Neisseria;		Viruses;Duplodnaviria;Heunggongvirae;Uroviricota;Caudoviricetes	maximal_not_in_system		unknown
Clostridia_gi_219723494	IMGVR			Unclassified	79.8838	Genome fragment	Unclassified	Bacteria;Firmicutes;Clostridia;Clostridiales;Peptostreptococcaceae;unclassified;		Viruses;Duplodnaviria;Heunggongvirae;Uroviricota;Caudoviricetes	backbone	PS387|PS388|PS389|PS675|PS676|PS679|PS680	unknown
Clostridia_gi_383843667	IMGVR			Unclassified	79.9527	Genome fragment	Unclassified	Bacteria;Firmicutes;Clostridia;Clostridiales;Peptostreptococcaceae;unclassified;		Viruses;Duplodnaviria;Heunggongvirae;Uroviricota;Caudoviricetes	backbone	PS387|PS388|PS389|PS675|PS676|PS679|PS680	unknown
Clostridia_gi_424826084	IMGVR			Unclassified	86.87	Genome fragment	Unclassified	Bacteria;Firmicutes;Clostridia;Clostridiales;Clostridiaceae;Clostridium;		Viruses;Duplodnaviria;Heunggongvirae;Uroviricota;Caudoviricetes	maximal_not_in_system		unknown
Clostridia_gi_484228627	IMGVR			Unclassified	52.3831	Genome fragment	Unclassified	Bacteria;Firmicutes;Clostridia;Clostridiales;Peptostreptococcaceae;unclassified;		Viruses;Duplodnaviria;Heunggongvirae;Uroviricota;Caudoviricetes	backbone	PS675	unknown
Clostridia_gi_485045024	IMGVR			Unclassified	26.9255	Genome fragment	Unclassified	Bacteria;Firmicutes;Clostridia;Clostridiales;Clostridiaceae;Clostridium;		Viruses;Duplodnaviria;Heunggongvirae;Uroviricota;Caudoviricetes	backbone	PS674	unknown
Clostridia_gi_485045056	IMGVR			Unclassified	62.6791	Genome fragment	Unclassified	Bacteria;Firmicutes;Clostridia;Clostridiales;Clostridiaceae;Clostridium;		Viruses;Duplodnaviria;Heunggongvirae;Uroviricota;Caudoviricetes	maximal_not_in_system		unknown
Clostridia_gi_545038142	IMGVR			Unclassified	94.5942	High-quality	Unclassified	Bacteria;Firmicutes;Clostridia;Clostridiales;Peptostreptococcaceae;unclassified;		Viruses;Duplodnaviria;Heunggongvirae;Uroviricota;Caudoviricetes	compound	PS675	unknown
Clostridia_gi_565896634	IMGVR			Unclassified	60	Genome fragment	Unclassified	Bacteria;Firmicutes;Clostridia;Clostridiales;Clostridiaceae;Clostridium;		Viruses;Duplodnaviria;Heunggongvirae;Uroviricota;Caudoviricetes	maximal_not_in_system		unknown
CP001591	PLSDB			Unclassified			Unclassified	Proteobacteria/Gammaproteobacteria/Enterobacterales/Yersiniaceae/Yersinia/Yersinia pestis		Viruses;Duplodnaviria;Heunggongvirae;Uroviricota;Caudoviricetes	backbone	PS107|PS718	pMT1
CP012114	PLSDB	peritoneal cavity		Host-associated			animal	Proteobacteria/Gammaproteobacteria/Enterobacterales/Enterobacteriaceae/Escherichia/Escherichia coli		Viruses;Duplodnaviria;Heunggongvirae;Uroviricota;Caudoviricetes	backbone	PS11|PS12|PS13|PS16|PS64|PS149|PS150|PS233|PS508|PS509|PS510|PS514|PS515|PS516|PS567|PS568|PS569|PS570|PS571|PS572|PS573|PS574|PS575|PS577|PS578|PS579|PS580|PS602|PS723	pSLy3
CP012494	PLSDB			Host-associated			human	Proteobacteria/Gammaproteobacteria/Enterobacterales/Enterobacteriaceae/Escherichia/Escherichia coli		Viruses;Duplodnaviria;Heunggongvirae;Uroviricota;Caudoviricetes	backbone	PS243|PS244|PS245|PS246|PS367|PS417|PS439|PS441|PS442|PS443|PS444|PS468|PS503|PS521|PS522|PS524|PS525|PS526|PS531|PS534|PS535|PS536|PS538|PS539|PS540|PS541|PS542|PS543|PS545|PS548|PS549|PS550|PS551|PS591|PS617|PS618|PS630|PS632|PS633|PS636|PS637|PS642|PS644|PS645|PS646|PS647|PS649|PS650|PS651|PS657|PS710	P1_1
CP012732	PLSDB			Host-associated			human	Proteobacteria/Gammaproteobacteria/Enterobacterales/Enterobacteriaceae/Shigella/Shigella flexneri			maximal_not_in_system		unknown
CP012733	PLSDB			Host-associated			human	Proteobacteria/Gammaproteobacteria/Enterobacterales/Enterobacteriaceae/Shigella/Shigella flexneri		Viruses;Duplodnaviria;Heunggongvirae;Uroviricota;Caudoviricetes	maximal_not_in_system		unknown
CP012736	PLSDB			Host-associated			human	Proteobacteria/Gammaproteobacteria/Enterobacterales/Enterobacteriaceae/Shigella/Shigella flexneri			maximal_not_in_system		unknown
CP013823	PLSDB	muscle		Host-associated			animal	Proteobacteria/Gammaproteobacteria/Thiotrichales/Piscirickettsiaceae/Piscirickettsia/Piscirickettsia salmonis			backbone	PS709	unknown
CP016798	PLSDB	wheat beer		Unclassified			Unclassified	Firmicutes/Bacilli/Lactobacillales/Lactobacillaceae/Levilactobacillus/Levilactobacillus brevis		Viruses;Duplodnaviria;Heunggongvirae;Uroviricota;Caudoviricetes	maximal_not_in_system		unknown
CP017387	PLSDB	urine		Host-associated			human	Proteobacteria/Gammaproteobacteria/Enterobacterales/Enterobacteriaceae/Klebsiella/Klebsiella pneumoniae			compound	PS256	pKpn
CP017949	PLSDB	subseafloor sediment		Aquatic			saltwater	Tenericutes/////Tenericutes bacterium MO-XQ			maximal_not_in_system		unknown
CP019709	PLSDB	lab strain		Unclassified			Unclassified	Proteobacteria/Gammaproteobacteria/Enterobacterales/Yersiniaceae/Yersinia/Yersinia pestis		Viruses;Duplodnaviria;Heunggongvirae;Uroviricota;Caudoviricetes	backbone	PS107|PS718	pMT1
CP020757	PLSDB	Tissue, animal		Host-associated			animal	Firmicutes/Bacilli/Bacillales/Bacillaceae/Bacillus/Bacillus thuringiensis		Viruses;Duplodnaviria;Heunggongvirae;Uroviricota;Caudoviricetes	backbone	PS720|PS721|PS722	unknown
CP022461	PLSDB			Host-associated			human	Proteobacteria/Gammaproteobacteria/Enterobacterales/Enterobacteriaceae/Shigella/Shigella sonnei		Viruses;Duplodnaviria;Heunggongvirae;Uroviricota;Caudoviricetes	backbone	PS708	unknown
CP025877	PLSDB	stool		Host-associated			human	Proteobacteria/Gammaproteobacteria/Enterobacterales/Enterobacteriaceae/Escherichia/Escherichia coli		Viruses;Duplodnaviria;Heunggongvirae;Uroviricota;Caudoviricetes	backbone	PS35|PS36|PS37|PS38|PS63|PS590|PS595|PS596|PS724	unknown
CP025888	PLSDB	stool		Host-associated			human	Proteobacteria/Gammaproteobacteria/Enterobacterales/Enterobacteriaceae/Escherichia/Escherichia coli		Viruses;Duplodnaviria;Heunggongvirae;Uroviricota;Caudoviricetes	compound	PS11|PS12|PS13|PS16|PS64|PS149|PS150|PS233|PS508|PS509|PS510|PS514|PS515|PS516|PS567|PS568|PS569|PS570|PS571|PS572|PS573|PS574|PS575|PS577|PS578|PS579|PS580|PS602|PS723	pSLy3
CP025897	PLSDB	stool		Host-associated			human	Proteobacteria/Gammaproteobacteria/Enterobacterales/Enterobacteriaceae/Escherichia/Escherichia coli		Viruses;Duplodnaviria;Heunggongvirae;Uroviricota;Caudoviricetes	compound	PS509|PS518|PS567|PS574|PS576	pSLy3
CP026601	PLSDB			Host-associated			animal	Firmicutes/Clostridia/Eubacteriales/Clostridiaceae//Clostridiaceae bacterium 14S0207			maximal_not_in_system		unknown
CP026602	PLSDB			Host-associated			animal	Firmicutes/Clostridia/Eubacteriales/Clostridiaceae//Clostridiaceae bacterium 14S0207		Viruses;Duplodnaviria;Heunggongvirae;Uroviricota;Caudoviricetes	maximal_not_in_system		unknown
CP027320	PLSDB	stool		Host-associated			other	Proteobacteria/Gammaproteobacteria/Enterobacterales/Enterobacteriaceae/Escherichia/Escherichia coli		Viruses;Duplodnaviria;Heunggongvirae;Uroviricota;Caudoviricetes	backbone	PS245|PS441|PS706	P1_1
CP033373	PLSDB	Fresh milk		Host-associated			animal	Firmicutes/Bacilli/Lactobacillales/Lactobacillaceae/Limosilactobacillus/Limosilactobacillus fermentum			maximal_not_in_system		unknown
CP033517	PLSDB			Host-associated			human	Proteobacteria/Gammaproteobacteria/Pseudomonadales/Moraxellaceae/Acinetobacter/Acinetobacter baumannii			backbone	PS272|PS653|PS654|PS705	unknown
CP034057	PLSDB	blood		Host-associated			human	Proteobacteria/Gammaproteobacteria/Enterobacterales/Enterobacteriaceae/Klebsiella/Klebsiella pneumoniae		Viruses;Duplodnaviria;Heunggongvirae;Uroviricota;Caudoviricetes	backbone	PS30|PS44|PS45|PS78|PS343|PS345|PS346|PS347|PS666|PS703	N15
CP034066	PLSDB	stool		Host-associated			human	Proteobacteria/Gammaproteobacteria/Enterobacterales/Enterobacteriaceae/Shigella/Shigella sonnei		Viruses;Duplodnaviria;Heunggongvirae;Uroviricota;Caudoviricetes	backbone	PS11|PS12|PS13|PS16|PS64|PS149|PS150|PS233|PS508|PS509|PS510|PS514|PS515|PS516|PS567|PS568|PS569|PS570|PS571|PS572|PS573|PS574|PS575|PS577|PS578|PS579|PS580|PS602|PS723	pSLy3
CP034786	PLSDB	feces		Host-associated			other	Proteobacteria/Gammaproteobacteria/Enterobacterales/Enterobacteriaceae/Escherichia/Escherichia coli			maximal_not_in_system		unknown
CP035909	PLSDB	blood		Host-associated			human	Proteobacteria/Gammaproteobacteria/Enterobacterales/Enterobacteriaceae/Klebsiella/Klebsiella pneumoniae		Viruses;Duplodnaviria;Heunggongvirae;Uroviricota;Caudoviricetes	backbone	PS6|PS15|PS256|PS258|PS259|PS260|PS261|PS262|PS263|PS265|PS701	pKpn
CP037443	PLSDB	blood		Host-associated			human	Proteobacteria/Gammaproteobacteria/Enterobacterales/Enterobacteriaceae/Klebsiella/Klebsiella sp. PO552		Viruses;Duplodnaviria;Heunggongvirae;Uroviricota;Caudoviricetes	maximal_not_in_system		pCAV
CP042617	PLSDB			Host-associated			animal	Proteobacteria/Gammaproteobacteria/Enterobacterales/Enterobacteriaceae/Escherichia/Escherichia coli			compound	PS503|PS591|PS617|PS629|PS630|PS633|PS640	P1_1
CP042620	PLSDB			Host-associated			animal	Proteobacteria/Gammaproteobacteria/Enterobacterales/Enterobacteriaceae/Escherichia/Escherichia coli		Viruses;Duplodnaviria;Heunggongvirae;Uroviricota;Caudoviricetes	compound	PS247|PS409|PS423	P1_2
CP042622	PLSDB			Host-associated			animal	Proteobacteria/Gammaproteobacteria/Enterobacterales/Enterobacteriaceae/Escherichia/Escherichia coli		Viruses;Duplodnaviria;Heunggongvirae;Uroviricota;Caudoviricetes	backbone	PS35|PS36|PS37|PS38|PS63|PS590|PS595|PS596|PS724	unknown
CP042632	PLSDB			Host-associated			animal	Proteobacteria/Gammaproteobacteria/Enterobacterales/Enterobacteriaceae/Escherichia/Escherichia coli		Viruses;Duplodnaviria;Heunggongvirae;Uroviricota;Caudoviricetes	backbone	PS51|PS100|PS141|PS247|PS357|PS358|PS401|PS409|PS423|PS424|PS425|PS429|PS430|PS431|PS432|PS433|PS434|PS446|PS464|PS465|PS477|PS478|PS493|PS700	P1_2
CP042641	PLSDB			Host-associated			animal	Proteobacteria/Gammaproteobacteria/Enterobacterales/Enterobacteriaceae/Escherichia/Escherichia coli		Viruses;Duplodnaviria;Heunggongvirae;Uroviricota;Caudoviricetes	backbone	PS243|PS244|PS245|PS246|PS367|PS383|PS417|PS439|PS441|PS442|PS443|PS444|PS468|PS503|PS521|PS522|PS524|PS525|PS526|PS531|PS534|PS535|PS536|PS538|PS539|PS540|PS541|PS542|PS543|PS545|PS546|PS548|PS549|PS550|PS551|PS591|PS597|PS617|PS618|PS630|PS631|PS632|PS633|PS636|PS637|PS638|PS642|PS644|PS645|PS646|PS647|PS649|PS650|PS651|PS657|PS710|PS714	P1_1
CP042894	PLSDB			Unclassified			Unclassified	Proteobacteria/Gammaproteobacteria/Enterobacterales/Enterobacteriaceae/Escherichia/Escherichia coli			maximal_not_in_system		unknown
CP043746	PLSDB	ground turkey		Unclassified			Unclassified	Proteobacteria/Gammaproteobacteria/Enterobacterales/Enterobacteriaceae/Escherichia/Escherichia coli		Viruses;Duplodnaviria;Heunggongvirae;Uroviricota;Caudoviricetes	compound	PS141|PS247|PS357|PS409|PS423|PS424|PS426|PS430	P1_2
CP044300	PLSDB	Pork		Unclassified			Unclassified	Proteobacteria/Gammaproteobacteria/Enterobacterales/Enterobacteriaceae/Escherichia/Escherichia coli		Viruses;Duplodnaviria;Heunggongvirae;Uroviricota;Caudoviricetes	maximal_not_in_system		pSLy3
CP044351	PLSDB	feces		Host-associated			human	Proteobacteria/Gammaproteobacteria/Enterobacterales/Enterobacteriaceae/Escherichia/Escherichia coli			maximal_not_in_system		unknown
CP044370	PLSDB			Host-associated			human	Proteobacteria/Gammaproteobacteria/Enterobacterales/Enterobacteriaceae/Klebsiella/Klebsiella pneumoniae		Viruses;Duplodnaviria;Heunggongvirae;Uroviricota;Caudoviricetes	backbone	PS6|PS15|PS256|PS258|PS259|PS260|PS261|PS262|PS263|PS265|PS701	pKpn
CP045933	PLSDB			Host-associated			human	Proteobacteria/Gammaproteobacteria/Enterobacterales/Enterobacteriaceae/Shigella/Shigella sonnei		Viruses;Duplodnaviria;Heunggongvirae;Uroviricota;Caudoviricetes	compound	PS14|PS509|PS514|PS566|PS708	pSLy3
CP047090	PLSDB			Host-associated			animal	Proteobacteria/Gammaproteobacteria/Enterobacterales/Enterobacteriaceae/Salmonella/Salmonella sp. S13		Viruses;Duplodnaviria;Heunggongvirae;Uroviricota;Caudoviricetes	backbone	PS243|PS244|PS417|PS442|PS443|PS444|PS503|PS522|PS523|PS532|PS540|PS617|PS618|PS629|PS630|PS633|PS640|PS697	P1_1
CP049798	PLSDB			Host-associated			animal	Proteobacteria/Alphaproteobacteria/Hyphomicrobiales/Brucellaceae/Ochrobactrum/Ochrobactrum sp. WY7		Viruses;Duplodnaviria;Heunggongvirae;Uroviricota;Caudoviricetes	maximal_not_in_system		unknown
CP049847	PLSDB	bladder epithelial biopsy from 30-year-old female patient with recurrent urinary tract infection		Host-associated			human	Proteobacteria/Gammaproteobacteria/Enterobacterales/Enterobacteriaceae/Escherichia/Escherichia coli		Viruses;Duplodnaviria;Heunggongvirae;Uroviricota;Caudoviricetes	compound	PS243|PS245|PS441|PS630|PS633|PS642|PS645|PS647	P1_1
CP050287	PLSDB	blood		Host-associated			human	Proteobacteria/Gammaproteobacteria/Enterobacterales/Enterobacteriaceae/Klebsiella/Klebsiella pneumoniae		Viruses;Duplodnaviria;Heunggongvirae;Uroviricota;Caudoviricetes	backbone	PS6|PS15|PS256|PS258|PS259|PS260|PS261|PS262|PS263|PS265|PS701	pKpn
CP052194	PLSDB	blood		Host-associated			human	Proteobacteria/Gammaproteobacteria/Enterobacterales/Enterobacteriaceae/Klebsiella/Klebsiella pneumoniae		Viruses;Duplodnaviria;Heunggongvirae;Uroviricota;Caudoviricetes	compound	PS30|PS44|PS45|PS78|PS343|PS345|PS346|PS347|PS666|PS703	N15
CP052220	PLSDB	blood		Host-associated			human	Proteobacteria/Gammaproteobacteria/Enterobacterales/Enterobacteriaceae/Klebsiella/Klebsiella pneumoniae		Viruses;Duplodnaviria;Heunggongvirae;Uroviricota;Caudoviricetes	backbone	PS6|PS15|PS256|PS258|PS259|PS260|PS261|PS262|PS263|PS265|PS701	pKpn
CP052264	PLSDB	blood		Host-associated			human	Proteobacteria/Gammaproteobacteria/Enterobacterales/Enterobacteriaceae/Klebsiella/Klebsiella pneumoniae		Viruses;Duplodnaviria;Heunggongvirae;Uroviricota;Caudoviricetes	backbone	PS6|PS15|PS256|PS258|PS259|PS260|PS261|PS262|PS263|PS265|PS701	pKpn
CP052281	PLSDB	blood		Host-associated			human	Proteobacteria/Gammaproteobacteria/Enterobacterales/Enterobacteriaceae/Klebsiella/Klebsiella pneumoniae			compound	PS6|PS15|PS256|PS258|PS259|PS260|PS261|PS262|PS263|PS265|PS701	pSLy3
CP052311	PLSDB	blood		Host-associated			human	Proteobacteria/Gammaproteobacteria/Enterobacterales/Enterobacteriaceae/Klebsiella/Klebsiella pneumoniae			compound	PS6|PS15|PS256|PS258|PS259|PS260|PS261|PS262|PS263|PS265|PS701	pSLy3
CP052339	PLSDB	blood		Host-associated			human	Proteobacteria/Gammaproteobacteria/Enterobacterales/Enterobacteriaceae/Klebsiella/Klebsiella pneumoniae		Viruses;Duplodnaviria;Heunggongvirae;Uroviricota;Caudoviricetes	backbone	PS696	N15
CP052352	PLSDB	blood		Host-associated			human	Proteobacteria/Gammaproteobacteria/Enterobacterales/Enterobacteriaceae/Klebsiella/Klebsiella pneumoniae			compound	PS6|PS15|PS256|PS258|PS259|PS260|PS261|PS262|PS263|PS265|PS701	pSLy3
CP052390	PLSDB	blood		Host-associated			human	Proteobacteria/Gammaproteobacteria/Enterobacterales/Enterobacteriaceae/Klebsiella/Klebsiella pneumoniae		Viruses;Duplodnaviria;Heunggongvirae;Uroviricota;Caudoviricetes	backbone	PS6|PS15|PS256|PS258|PS259|PS260|PS261|PS262|PS263|PS265|PS701	pKpn
CP052393	PLSDB	blood		Host-associated			human	Proteobacteria/Gammaproteobacteria/Enterobacterales/Enterobacteriaceae/Klebsiella/Klebsiella pneumoniae			compound	PS6|PS15|PS256|PS258|PS259|PS260|PS261|PS262|PS263|PS265|PS701	pSLy3
CP052395	PLSDB	blood		Host-associated			human	Proteobacteria/Gammaproteobacteria/Enterobacterales/Enterobacteriaceae/Klebsiella/Klebsiella pneumoniae		Viruses;Duplodnaviria;Heunggongvirae;Uroviricota;Caudoviricetes	backbone	PS30|PS44|PS45|PS78|PS343|PS345|PS346|PS347|PS666|PS703	N15
CP052409	PLSDB	blood		Host-associated			human	Proteobacteria/Gammaproteobacteria/Enterobacterales/Enterobacteriaceae/Klebsiella/Klebsiella pneumoniae		Viruses;Duplodnaviria;Heunggongvirae;Uroviricota;Caudoviricetes	backbone	PS6|PS15|PS256|PS258|PS259|PS260|PS261|PS262|PS263|PS265|PS701	pKpn
CP052423	PLSDB	blood		Host-associated			human	Proteobacteria/Gammaproteobacteria/Enterobacterales/Enterobacteriaceae/Klebsiella/Klebsiella pneumoniae			maximal_not_in_system		pKpn
CP052527	PLSDB	blood		Host-associated			human	Proteobacteria/Gammaproteobacteria/Enterobacterales/Enterobacteriaceae/Klebsiella/Klebsiella pneumoniae		Viruses;Duplodnaviria;Heunggongvirae;Uroviricota;Caudoviricetes	backbone	PS6|PS15|PS256|PS258|PS259|PS260|PS261|PS262|PS263|PS265|PS701	pKpn
CP053753	PLSDB	stool		Host-associated			human	Proteobacteria/Gammaproteobacteria/Enterobacterales/Enterobacteriaceae/Shigella/Shigella sonnei		Viruses;Duplodnaviria;Heunggongvirae;Uroviricota;Caudoviricetes	compound	PS14|PS509|PS514|PS566|PS708	pSLy3
CP053880	PLSDB	chicken		Host-associated			animal	Proteobacteria/Gammaproteobacteria/Aeromonadales/Aeromonadaceae/Aeromonas/Aeromonas jandaei		Viruses;Duplodnaviria;Heunggongvirae;Uroviricota;Caudoviricetes	compound	PS184|PS185	unknown
CP054337	PLSDB	rectal swab from healthy college student		Host-associated			human	Proteobacteria/Gammaproteobacteria/Enterobacterales/Enterobacteriaceae/Escherichia/Escherichia coli		Viruses;Duplodnaviria;Heunggongvirae;Uroviricota;Caudoviricetes	compound	PS243|PS442|PS443|PS444|PS522|PS538|PS539|PS548|PS550	P1_1
CP055626	PLSDB	Pooled pig faecal samples collected from floor of farm		Host-associated			animal	Proteobacteria/Gammaproteobacteria/Enterobacterales/Enterobacteriaceae/Escherichia/Escherichia coli		Viruses;Duplodnaviria;Heunggongvirae;Uroviricota;Caudoviricetes	backbone	PS51|PS100|PS141|PS247|PS357|PS358|PS401|PS409|PS423|PS424|PS425|PS429|PS430|PS431|PS432|PS433|PS434|PS446|PS464|PS465|PS477|PS478|PS493|PS700	P1_2
CP055628	PLSDB	Pooled pig faecal samples collected from floor of farm		Host-associated			animal	Proteobacteria/Gammaproteobacteria/Enterobacterales/Enterobacteriaceae/Escherichia/Escherichia coli		Viruses;Duplodnaviria;Heunggongvirae;Uroviricota;Caudoviricetes	backbone	PS35|PS36|PS37|PS38|PS63|PS590|PS595|PS596|PS724	unknown
CP055671	PLSDB	Pooled pig faecal samples collected from floor of farm		Host-associated			animal	Proteobacteria/Gammaproteobacteria/Enterobacterales/Enterobacteriaceae/Escherichia/Escherichia coli		Viruses;Duplodnaviria;Heunggongvirae;Uroviricota;Caudoviricetes	backbone	PS383|PS442|PS443|PS444|PS503|PS532|PS694	P1_1
CP056250	PLSDB	Wastewater influent sample		Aquatic			wastewater	Proteobacteria/Gammaproteobacteria/Enterobacterales/Enterobacteriaceae/Escherichia/Escherichia coli		Viruses;Duplodnaviria;Heunggongvirae;Uroviricota;Caudoviricetes	compound	PS509|PS567|PS577	pSLy3
CP056300	PLSDB	Wastewater influent sample		Aquatic			wastewater	Proteobacteria/Gammaproteobacteria/Enterobacterales/Enterobacteriaceae/Escherichia/Escherichia coli		Viruses;Duplodnaviria;Heunggongvirae;Uroviricota;Caudoviricetes	backbone	PS11|PS12|PS13|PS16|PS64|PS149|PS150|PS233|PS508|PS509|PS510|PS514|PS515|PS516|PS567|PS568|PS569|PS570|PS571|PS572|PS573|PS574|PS575|PS577|PS578|PS579|PS580|PS602|PS723	pSLy3
CP056447	PLSDB	Wastewater influent sample		Aquatic			wastewater	Proteobacteria/Gammaproteobacteria/Enterobacterales/Enterobacteriaceae/Escherichia/Escherichia coli		Viruses;Duplodnaviria;Heunggongvirae;Uroviricota;Caudoviricetes	backbone	PS243|PS244|PS245|PS246|PS367|PS417|PS439|PS441|PS442|PS443|PS444|PS468|PS503|PS521|PS522|PS524|PS525|PS526|PS531|PS534|PS535|PS536|PS538|PS539|PS540|PS541|PS542|PS543|PS545|PS548|PS549|PS550|PS551|PS591|PS617|PS618|PS630|PS632|PS633|PS636|PS637|PS642|PS644|PS645|PS646|PS647|PS649|PS650|PS651|PS657|PS710	P1_1
CP056463	PLSDB	Freshwater sample from downstream of wastewater treatment plant		Aquatic			wastewater	Proteobacteria/Gammaproteobacteria/Enterobacterales/Enterobacteriaceae/Enterobacter/Enterobacter cloacae		Viruses;Duplodnaviria;Heunggongvirae;Uroviricota;Caudoviricetes	compound	PS33|PS280	N15
CP056499	PLSDB	Wastewater influent sample		Aquatic			wastewater	Proteobacteria/Gammaproteobacteria/Enterobacterales/Enterobacteriaceae/Klebsiella/Klebsiella oxytoca		Viruses;Duplodnaviria;Heunggongvirae;Uroviricota;Caudoviricetes	maximal_not_in_system		pCAV
CP056543	PLSDB	Freshwater sample from downstream of wastewater treatment plant		Aquatic			wastewater	Proteobacteria/Gammaproteobacteria/Enterobacterales/Enterobacteriaceae/Klebsiella/Klebsiella oxytoca		Viruses;Duplodnaviria;Heunggongvirae;Uroviricota;Caudoviricetes	maximal_not_in_system		N15
CP056619	PLSDB	Wastewater influent sample		Aquatic			wastewater	Proteobacteria/Gammaproteobacteria/Enterobacterales/Enterobacteriaceae/Escherichia/Escherichia coli			compound	PS243|PS244|PS245|PS246|PS367|PS417|PS439|PS441|PS442|PS443|PS444|PS468|PS503|PS521|PS522|PS524|PS525|PS526|PS531|PS534|PS535|PS536|PS538|PS539|PS540|PS541|PS542|PS543|PS545|PS548|PS549|PS550|PS551|PS591|PS617|PS618|PS630|PS632|PS633|PS636|PS637|PS642|PS644|PS645|PS646|PS647|PS649|PS650|PS651|PS657|PS710	P1_1
CP056621	PLSDB	Wastewater influent sample		Aquatic			wastewater	Proteobacteria/Gammaproteobacteria/Enterobacterales/Enterobacteriaceae/Escherichia/Escherichia coli		Viruses;Duplodnaviria;Heunggongvirae;Uroviricota;Caudoviricetes	compound	PS442|PS443|PS444|PS538|PS540|PS541|PS542|PS630|PS633	P1_1
CP056627	PLSDB	Wastewater influent sample		Aquatic			wastewater	Proteobacteria/Gammaproteobacteria/Enterobacterales/Enterobacteriaceae/Escherichia/Escherichia coli			compound	PS383|PS591	unknown
CP056788	PLSDB	Freshwater sample from upstream of wastewater treatment plant		Aquatic			wastewater	Proteobacteria/Gammaproteobacteria/Enterobacterales/Enterobacteriaceae/Escherichia/Escherichia coli		Viruses;Duplodnaviria;Heunggongvirae;Uroviricota;Caudoviricetes	backbone	PS11|PS12|PS13|PS16|PS64|PS149|PS150|PS233|PS508|PS509|PS510|PS514|PS515|PS516|PS567|PS568|PS569|PS570|PS571|PS572|PS573|PS574|PS575|PS577|PS578|PS579|PS580|PS602|PS723	pSLy3
CP056796	PLSDB	Freshwater sample from upstream of wastewater treatment plant		Aquatic			wastewater	Proteobacteria/Gammaproteobacteria/Enterobacterales/Enterobacteriaceae/Escherichia/Escherichia coli		Viruses;Duplodnaviria;Heunggongvirae;Uroviricota;Caudoviricetes	backbone	PS51|PS100|PS141|PS247|PS357|PS358|PS401|PS409|PS423|PS424|PS425|PS429|PS430|PS431|PS432|PS433|PS434|PS446|PS464|PS465|PS477|PS478|PS493|PS700	P1_2
CP056801	PLSDB	Freshwater sample from upstream of wastewater treatment plant		Aquatic			wastewater	Proteobacteria/Gammaproteobacteria/Enterobacterales/Enterobacteriaceae/Escherichia/Escherichia coli		Viruses;Duplodnaviria;Heunggongvirae;Uroviricota;Caudoviricetes	backbone	PS11|PS12|PS13|PS16|PS64|PS149|PS150|PS233|PS508|PS509|PS510|PS514|PS515|PS516|PS567|PS568|PS569|PS570|PS571|PS572|PS573|PS574|PS575|PS577|PS578|PS579|PS580|PS602|PS723	pSLy3
CP056845	PLSDB	Wastewater influent sample		Aquatic			wastewater	Proteobacteria/Gammaproteobacteria/Enterobacterales/Enterobacteriaceae/Escherichia/Escherichia coli		Viruses;Duplodnaviria;Heunggongvirae;Uroviricota;Caudoviricetes	backbone	PS105|PS403|PS454|PS455|PS458|PS459|PS460|PS471|PS473|PS474|PS565|PS581|PS582|PS584|PS585|PS586|PS589|PS685|PS693	N15
CP056895	PLSDB	Wastewater effluent sample		Aquatic			wastewater	Proteobacteria/Gammaproteobacteria/Enterobacterales/Enterobacteriaceae/Escherichia/Escherichia coli		Viruses;Duplodnaviria;Heunggongvirae;Uroviricota;Caudoviricetes	backbone	PS243|PS244|PS245|PS246|PS367|PS383|PS417|PS439|PS441|PS442|PS443|PS444|PS468|PS503|PS521|PS522|PS524|PS525|PS526|PS531|PS534|PS535|PS536|PS538|PS539|PS540|PS541|PS542|PS543|PS545|PS546|PS548|PS549|PS550|PS551|PS591|PS597|PS617|PS618|PS630|PS631|PS632|PS633|PS636|PS637|PS638|PS642|PS644|PS645|PS646|PS647|PS649|PS650|PS651|PS657|PS710|PS714	P1_1
CP057047	PLSDB	Pooled cattle faecal samples collected from floor of farm		Host-associated			animal	Proteobacteria/Gammaproteobacteria/Enterobacterales/Enterobacteriaceae/Escherichia/Escherichia coli		Viruses;Duplodnaviria;Heunggongvirae;Uroviricota;Caudoviricetes	backbone	PS51|PS100|PS141|PS247|PS357|PS358|PS401|PS409|PS423|PS424|PS425|PS429|PS430|PS431|PS432|PS433|PS434|PS446|PS464|PS465|PS477|PS478|PS493|PS700	P1_2
CP057127	PLSDB	Pooled cattle faecal samples collected from floor of farm		Host-associated			animal	Proteobacteria/Gammaproteobacteria/Enterobacterales/Enterobacteriaceae/Escherichia/Escherichia coli		Viruses;Duplodnaviria;Heunggongvirae;Uroviricota;Caudoviricetes	backbone	PS11|PS12|PS13|PS16|PS64|PS149|PS150|PS233|PS508|PS509|PS510|PS514|PS515|PS516|PS567|PS568|PS569|PS570|PS571|PS572|PS573|PS574|PS575|PS577|PS578|PS579|PS580|PS602|PS723	pSLy3
CP057172	PLSDB	Pooled pig faecal samples collected from floor of farm		Host-associated			animal	Proteobacteria/Gammaproteobacteria/Enterobacterales/Enterobacteriaceae/Escherichia/Escherichia coli		Viruses;Duplodnaviria;Heunggongvirae;Uroviricota;Caudoviricetes	backbone	PS503|PS629|PS630|PS633|PS692	P1_1
CP057196	PLSDB	Pooled sheep faecal samples collected from floor of farm		Host-associated			animal	Proteobacteria/Gammaproteobacteria/Enterobacterales/Enterobacteriaceae/Escherichia/Escherichia coli			compound	PS383	unknown
CP057248	PLSDB	Pooled cattle faecal samples collected from floor of farm		Host-associated			animal	Proteobacteria/Gammaproteobacteria/Enterobacterales/Enterobacteriaceae/Escherichia/Escherichia coli			compound	PS629|PS658	unknown
CP057251	PLSDB	Pooled cattle faecal samples collected from floor of farm		Host-associated			animal	Proteobacteria/Gammaproteobacteria/Enterobacterales/Enterobacteriaceae/Escherichia/Escherichia coli		Viruses;Duplodnaviria;Heunggongvirae;Uroviricota;Caudoviricetes	backbone	PS11|PS12|PS13|PS16|PS64|PS149|PS150|PS233|PS508|PS509|PS510|PS514|PS515|PS516|PS567|PS568|PS569|PS570|PS571|PS572|PS573|PS574|PS575|PS577|PS578|PS579|PS580|PS602|PS723	pSLy3
CP057260	PLSDB	Pooled cattle faecal samples collected from floor of farm		Host-associated			animal	Proteobacteria/Gammaproteobacteria/Enterobacterales/Enterobacteriaceae/Escherichia/Escherichia coli			compound	PS629|PS658	unknown
CP057263	PLSDB	Pooled cattle faecal samples collected from floor of farm		Host-associated			animal	Proteobacteria/Gammaproteobacteria/Enterobacterales/Enterobacteriaceae/Escherichia/Escherichia coli			compound	PS629|PS658	unknown
CP057381	PLSDB	Pooled pig faecal samples collected from floor of farm		Host-associated			animal	Proteobacteria/Gammaproteobacteria/Enterobacterales/Enterobacteriaceae/Escherichia/Escherichia coli		Viruses;Duplodnaviria;Heunggongvirae;Uroviricota;Caudoviricetes	compound	PS243|PS244|PS245|PS367|PS442|PS443|PS444|PS522|PS523|PS532|PS540|PS629|PS630|PS633|PS634|PS635	P1_1
CP057418	PLSDB	Pooled pig faecal samples collected from floor of farm		Host-associated			animal	Proteobacteria/Gammaproteobacteria/Enterobacterales/Enterobacteriaceae/Escherichia/Escherichia coli		Viruses;Duplodnaviria;Heunggongvirae;Uroviricota;Caudoviricetes	backbone	PS503|PS629|PS630|PS633|PS692	P1_1
CP057421	PLSDB	Pooled pig faecal samples collected from floor of farm		Host-associated			animal	Proteobacteria/Gammaproteobacteria/Enterobacterales/Enterobacteriaceae/Escherichia/Escherichia coli		Viruses;Duplodnaviria;Heunggongvirae;Uroviricota;Caudoviricetes	backbone	PS503|PS629|PS630|PS633|PS692	P1_1
CP057446	PLSDB	Pooled cattle faecal samples collected from floor of farm		Host-associated			animal	Proteobacteria/Gammaproteobacteria/Enterobacterales/Enterobacteriaceae/Escherichia/Escherichia coli		Viruses;Duplodnaviria;Heunggongvirae;Uroviricota;Caudoviricetes	compound	PS245|PS540|PS544|PS630|PS633|PS642|PS643	P1_1
CP057476	PLSDB	Pooled cattle faecal samples collected from floor of farm		Host-associated			animal	Proteobacteria/Gammaproteobacteria/Enterobacterales/Enterobacteriaceae/Escherichia/Escherichia coli		Viruses;Duplodnaviria;Heunggongvirae;Uroviricota;Caudoviricetes	compound	PS243|PS244|PS245|PS246|PS367|PS417|PS439|PS441|PS442|PS443|PS444|PS468|PS503|PS521|PS522|PS524|PS525|PS526|PS531|PS534|PS535|PS536|PS538|PS539|PS540|PS541|PS542|PS543|PS545|PS548|PS549|PS550|PS551|PS591|PS617|PS618|PS630|PS632|PS633|PS636|PS637|PS642|PS644|PS645|PS646|PS647|PS649|PS650|PS651|PS657|PS710	P1_1
CP057521	PLSDB	Pooled sheep faecal samples collected from floor of farm		Host-associated			animal	Proteobacteria/Gammaproteobacteria/Enterobacterales/Enterobacteriaceae/Escherichia/Escherichia coli		Viruses;Duplodnaviria;Heunggongvirae;Uroviricota;Caudoviricetes	backbone	PS51|PS100|PS141|PS247|PS357|PS358|PS401|PS409|PS423|PS424|PS425|PS429|PS430|PS431|PS432|PS433|PS434|PS446|PS464|PS465|PS477|PS478|PS493|PS700	P1_2
CP057560	PLSDB	Pooled sheep faecal samples collected from floor of farm		Host-associated			animal	Proteobacteria/Gammaproteobacteria/Enterobacterales/Enterobacteriaceae/Escherichia/Escherichia coli		Viruses;Duplodnaviria;Heunggongvirae;Uroviricota;Caudoviricetes	backbone	PS11|PS12|PS13|PS16|PS64|PS149|PS150|PS233|PS508|PS509|PS510|PS514|PS515|PS516|PS567|PS568|PS569|PS570|PS571|PS572|PS573|PS574|PS575|PS577|PS578|PS579|PS580|PS602|PS723	pSLy3
CP057572	PLSDB	Pooled cattle faecal samples collected from floor of farm		Host-associated			animal	Proteobacteria/Gammaproteobacteria/Enterobacterales/Enterobacteriaceae/Escherichia/Escherichia coli		Viruses;Duplodnaviria;Heunggongvirae;Uroviricota;Caudoviricetes	backbone	PS51|PS100|PS141|PS247|PS357|PS358|PS401|PS409|PS423|PS424|PS425|PS429|PS430|PS431|PS432|PS433|PS434|PS446|PS464|PS465|PS477|PS478|PS493|PS700	P1_2
CP057592	PLSDB	Pooled cattle faecal samples collected from floor of farm		Host-associated			animal	Proteobacteria/Gammaproteobacteria/Enterobacterales/Enterobacteriaceae/Escherichia/Escherichia coli		Viruses;Duplodnaviria;Heunggongvirae;Uroviricota;Caudoviricetes	backbone	PS51|PS100|PS141|PS247|PS357|PS358|PS401|PS409|PS423|PS424|PS425|PS429|PS430|PS431|PS432|PS433|PS434|PS446|PS464|PS465|PS477|PS478|PS493|PS700	P1_2
CP057623	PLSDB	Pooled cattle faecal samples collected from floor of farm		Host-associated			animal	Proteobacteria/Gammaproteobacteria/Enterobacterales/Enterobacteriaceae/Escherichia/Escherichia coli		Viruses;Duplodnaviria;Heunggongvirae;Uroviricota;Caudoviricetes	compound	PS243|PS244|PS245|PS246|PS366|PS367|PS398|PS402|PS417|PS439|PS441|PS442|PS443|PS444|PS468|PS503|PS521|PS522|PS524|PS525|PS526|PS531|PS534|PS535|PS536|PS538|PS539|PS540|PS541|PS542|PS543|PS544|PS545|PS546|PS548|PS549|PS550|PS551|PS591|PS597|PS617|PS618|PS630|PS631|PS632|PS633|PS636|PS637|PS638|PS641|PS642|PS643|PS644|PS645|PS646|PS647|PS649|PS650|PS651|PS652|PS657|PS684|PS710|PS713|PS717	P1_1
CP057685	PLSDB	Pooled pig faecal samples collected from floor of farm		Host-associated			animal	Proteobacteria/Gammaproteobacteria/Enterobacterales/Enterobacteriaceae/Escherichia/Escherichia coli		Viruses;Duplodnaviria;Heunggongvirae;Uroviricota;Caudoviricetes	backbone	PS17|PS509|PS513|PS518|PS519|PS567|PS574|PS691	pSLy3
CP057689	PLSDB	Pooled pig faecal samples collected from floor of farm		Host-associated			animal	Proteobacteria/Gammaproteobacteria/Enterobacterales/Enterobacteriaceae/Escherichia/Escherichia coli		Viruses;Duplodnaviria;Heunggongvirae;Uroviricota;Caudoviricetes	compound	PS243|PS244|PS417|PS522|PS523	P1_1
CP057716	PLSDB	Pooled pig faecal samples collected from floor of farm		Host-associated			animal	Proteobacteria/Gammaproteobacteria/Enterobacterales/Enterobacteriaceae/Escherichia/Escherichia coli		Viruses;Duplodnaviria;Heunggongvirae;Uroviricota;Caudoviricetes	maximal_not_in_system		unknown
CP057727	PLSDB	Pooled pig faecal samples collected from floor of farm		Host-associated			animal	Proteobacteria/Gammaproteobacteria/Enterobacterales/Enterobacteriaceae/Escherichia/Escherichia coli		Viruses;Duplodnaviria;Heunggongvirae;Uroviricota;Caudoviricetes	backbone	PS35|PS36|PS37|PS38|PS63|PS590|PS595|PS596|PS724	unknown
CP057733	PLSDB	Pooled pig faecal samples collected from floor of farm		Host-associated			animal	Proteobacteria/Gammaproteobacteria/Enterobacterales/Enterobacteriaceae/Escherichia/Escherichia coli			compound	PS503|PS532	P1_1
CP057742	PLSDB	Pooled pig faecal samples collected from floor of farm		Host-associated			animal	Proteobacteria/Gammaproteobacteria/Enterobacterales/Enterobacteriaceae/Escherichia/Escherichia coli		Viruses;Duplodnaviria;Heunggongvirae;Uroviricota;Caudoviricetes	compound	PS51|PS141|PS247|PS357|PS409|PS423|PS424|PS425|PS427|PS428	P1_2
CP057755	PLSDB	Pooled pig faecal samples collected from floor of farm		Host-associated			animal	Proteobacteria/Gammaproteobacteria/Enterobacterales/Enterobacteriaceae/Escherichia/Escherichia coli		Viruses;Duplodnaviria;Heunggongvirae;Uroviricota;Caudoviricetes	compound	PS51|PS141|PS247|PS357|PS409|PS423|PS424|PS425|PS427|PS428	P1_2
CP057763	PLSDB	Pooled pig faecal samples collected from floor of farm		Host-associated			animal	Proteobacteria/Gammaproteobacteria/Enterobacterales/Enterobacteriaceae/Escherichia/Escherichia coli		Viruses;Duplodnaviria;Heunggongvirae;Uroviricota;Caudoviricetes	compound	PS51|PS141|PS247|PS357|PS409|PS423|PS424|PS425|PS427|PS428	P1_2
CP057798	PLSDB	Pooled pig faecal samples collected from floor of farm		Host-associated			animal	Proteobacteria/Gammaproteobacteria/Enterobacterales/Enterobacteriaceae/Escherichia/Escherichia coli		Viruses;Duplodnaviria;Heunggongvirae;Uroviricota;Caudoviricetes	backbone	PS11|PS12|PS13|PS16|PS64|PS149|PS150|PS233|PS508|PS509|PS510|PS514|PS515|PS516|PS567|PS568|PS569|PS570|PS571|PS572|PS573|PS574|PS575|PS577|PS578|PS579|PS580|PS602|PS723	pSLy3
CP057799	PLSDB	Pooled pig faecal samples collected from floor of farm		Host-associated			animal	Proteobacteria/Gammaproteobacteria/Enterobacterales/Enterobacteriaceae/Escherichia/Escherichia coli		Viruses;Duplodnaviria;Heunggongvirae;Uroviricota;Caudoviricetes	compound	PS503|PS532|PS591|PS629|PS630|PS633|PS669	P1_1
CP057803	PLSDB	Pooled pig faecal samples collected from floor of farm		Host-associated			animal	Proteobacteria/Gammaproteobacteria/Enterobacterales/Enterobacteriaceae/Escherichia/Escherichia coli		Viruses;Duplodnaviria;Heunggongvirae;Uroviricota;Caudoviricetes	maximal_not_in_system		unknown
CP057832	PLSDB	Pooled pig faecal samples collected from floor of farm		Host-associated			animal	Proteobacteria/Gammaproteobacteria/Enterobacterales/Enterobacteriaceae/Escherichia/Escherichia coli		Viruses;Duplodnaviria;Heunggongvirae;Uroviricota;Caudoviricetes	backbone	PS51|PS100|PS141|PS247|PS357|PS358|PS401|PS409|PS423|PS424|PS425|PS429|PS430|PS431|PS432|PS433|PS434|PS446|PS464|PS465|PS477|PS478|PS493|PS700	P1_2
CP057845	PLSDB	Pooled pig faecal samples collected from floor of farm		Host-associated			animal	Proteobacteria/Gammaproteobacteria/Enterobacterales/Enterobacteriaceae/Escherichia/Escherichia coli		Viruses;Duplodnaviria;Heunggongvirae;Uroviricota;Caudoviricetes	backbone	PS243|PS244|PS245|PS246|PS367|PS383|PS417|PS419|PS439|PS441|PS442|PS443|PS444|PS468|PS503|PS521|PS522|PS523|PS524|PS525|PS526|PS530|PS531|PS532|PS534|PS535|PS536|PS538|PS539|PS540|PS541|PS542|PS543|PS545|PS548|PS549|PS550|PS551|PS591|PS617|PS618|PS629|PS630|PS632|PS633|PS634|PS635|PS636|PS637|PS642|PS644|PS645|PS646|PS647|PS649|PS650|PS651|PS657|PS694|PS695|PS710|PS715	P1_1
CP057875	PLSDB	Pooled cattle faecal samples collected from floor of farm		Host-associated			animal	Proteobacteria/Gammaproteobacteria/Enterobacterales/Enterobacteriaceae/Escherichia/Escherichia coli		Viruses;Duplodnaviria;Heunggongvirae;Uroviricota;Caudoviricetes	compound	PS245|PS442|PS443|PS444|PS540|PS544|PS630|PS633|PS642	P1_1
CP057937	PLSDB	Pooled cattle faecal samples collected from floor of farm		Host-associated			animal	Proteobacteria/Gammaproteobacteria/Enterobacterales/Enterobacteriaceae/Escherichia/Escherichia coli		Viruses;Duplodnaviria;Heunggongvirae;Uroviricota;Caudoviricetes	backbone	PS243|PS244|PS245|PS246|PS367|PS398|PS417|PS439|PS441|PS442|PS443|PS444|PS468|PS503|PS521|PS522|PS524|PS525|PS526|PS531|PS534|PS535|PS536|PS538|PS539|PS540|PS541|PS542|PS543|PS544|PS545|PS546|PS548|PS549|PS550|PS551|PS591|PS597|PS617|PS618|PS630|PS631|PS632|PS633|PS636|PS637|PS638|PS642|PS643|PS644|PS645|PS646|PS647|PS649|PS650|PS651|PS652|PS657|PS710|PS717	P1_1
CP057976	PLSDB	Pooled cattle faecal samples collected from floor of farm		Host-associated			animal	Proteobacteria/Gammaproteobacteria/Enterobacterales/Enterobacteriaceae/Escherichia/Escherichia coli		Viruses;Duplodnaviria;Heunggongvirae;Uroviricota;Caudoviricetes	backbone	PS243|PS244|PS245|PS246|PS367|PS417|PS439|PS441|PS442|PS443|PS444|PS468|PS503|PS521|PS522|PS524|PS525|PS526|PS531|PS534|PS535|PS536|PS538|PS539|PS540|PS541|PS542|PS543|PS545|PS548|PS549|PS550|PS551|PS591|PS617|PS618|PS630|PS632|PS633|PS636|PS637|PS642|PS644|PS645|PS646|PS647|PS649|PS650|PS651|PS657|PS710|PS711	P1_1
CP058021	PLSDB	Pooled sheep faecal samples collected from floor of farm		Host-associated			animal	Proteobacteria/Gammaproteobacteria/Enterobacterales/Enterobacteriaceae/Escherichia/Escherichia coli		Viruses;Duplodnaviria;Heunggongvirae;Uroviricota;Caudoviricetes	backbone	PS51|PS100|PS141|PS247|PS357|PS358|PS401|PS409|PS423|PS424|PS425|PS429|PS430|PS431|PS432|PS433|PS434|PS446|PS464|PS465|PS477|PS478|PS493|PS700	P1_2
CP058032	PLSDB	Pooled pig faecal samples collected from floor of farm		Host-associated			animal	Proteobacteria/Gammaproteobacteria/Enterobacterales/Enterobacteriaceae/Escherichia/Escherichia coli		Viruses;Duplodnaviria;Heunggongvirae;Uroviricota;Caudoviricetes	maximal_not_in_system		pSLy3
CP058817	PLSDB			Host-associated			human	Spirochaetes/Spirochaetia/Spirochaetales/Borreliaceae/Borreliella/Borreliella bavariensis			maximal_not_in_system		unknown
CP058819	PLSDB			Host-associated			human	Spirochaetes/Spirochaetia/Spirochaetales/Borreliaceae/Borreliella/Borreliella bavariensis			maximal_not_in_system		unknown
CP058824	PLSDB			Host-associated			human	Spirochaetes/Spirochaetia/Spirochaetales/Borreliaceae/Borreliella/Borreliella bavariensis			backbone	PS43|PS71|PS88|PS89|PS90|PS91|PS93|PS95|PS96|PS688	cp32
CP058825	PLSDB			Host-associated			human	Spirochaetes/Spirochaetia/Spirochaetales/Borreliaceae/Borreliella/Borreliella bavariensis			maximal_not_in_system		cp32
CP058914	PLSDB			Unclassified			Unclassified	Proteobacteria/Gammaproteobacteria/Enterobacterales/Enterobacteriaceae/Escherichia/Escherichia coli		Viruses;Duplodnaviria;Heunggongvirae;Uroviricota;Caudoviricetes	backbone	PS11|PS12|PS13|PS16|PS64|PS149|PS150|PS233|PS508|PS509|PS510|PS514|PS515|PS516|PS567|PS568|PS569|PS570|PS571|PS572|PS573|PS574|PS575|PS577|PS578|PS579|PS580|PS602|PS723	pSLy3
CP059946	PLSDB			Host-associated			animal	Proteobacteria/Gammaproteobacteria/Enterobacterales/Enterobacteriaceae/Escherichia/Escherichia coli		Viruses;Duplodnaviria;Heunggongvirae;Uroviricota;Caudoviricetes	backbone	PS687	pSLy3
CP061364	PLSDB	feces		Host-associated			human	Proteobacteria/Gammaproteobacteria/Enterobacterales/Enterobacteriaceae/Shigella/Shigella sonnei		Viruses;Duplodnaviria;Heunggongvirae;Uroviricota;Caudoviricetes	backbone	PS105|PS403|PS454|PS455|PS458|PS459|PS460|PS471|PS473|PS474|PS565|PS581|PS582|PS584|PS585|PS586|PS589|PS685	N15
CP061693	PLSDB	blood		Host-associated			human	Proteobacteria/Gammaproteobacteria/Pseudomonadales/Moraxellaceae/Acinetobacter/Acinetobacter seifertii		Viruses;Duplodnaviria;Heunggongvirae;Uroviricota;Caudoviricetes	maximal_not_in_system		unknown
CP063718	PLSDB	Veal		Unclassified			Unclassified	Proteobacteria/Gammaproteobacteria/Enterobacterales/Enterobacteriaceae/Escherichia/Escherichia coli		Viruses;Duplodnaviria;Heunggongvirae;Uroviricota;Caudoviricetes	backbone	PS243|PS366|PS540|PS630|PS633|PS684	P1_1
CP063732	PLSDB	Veal		Unclassified			Unclassified	Proteobacteria/Gammaproteobacteria/Enterobacterales/Enterobacteriaceae/Escherichia/Escherichia coli		Viruses;Duplodnaviria;Heunggongvirae;Uroviricota;Caudoviricetes	compound	PS243|PS244|PS245|PS246|PS367|PS383|PS417|PS439|PS441|PS442|PS443|PS444|PS468|PS503|PS521|PS522|PS524|PS525|PS526|PS531|PS534|PS535|PS536|PS538|PS539|PS540|PS541|PS542|PS543|PS545|PS546|PS548|PS549|PS550|PS551|PS591|PS597|PS617|PS618|PS630|PS631|PS632|PS633|PS636|PS637|PS638|PS642|PS644|PS645|PS646|PS647|PS649|PS650|PS651|PS657|PS710|PS714	P1_1
CP063823	PLSDB	Ham		Unclassified			Unclassified	Firmicutes/Clostridia/Eubacteriales/Clostridiaceae/Clostridium/Clostridium botulinum			compound	PS106	unknown
CP063870	PLSDB	south China tiger		Host-associated			animal	Proteobacteria/Gammaproteobacteria/Enterobacterales/Enterobacteriaceae/Klebsiella/Klebsiella quasipneumoniae		Viruses;Duplodnaviria;Heunggongvirae;Uroviricota;Caudoviricetes	compound	PS6|PS15|PS256|PS258|PS259|PS260|PS261|PS262|PS263|PS265|PS701	unknown
CP063960	PLSDB	feces		Host-associated			animal	Firmicutes/Clostridia/Eubacteriales/Clostridiaceae/Clostridium/Clostridium botulinum		Viruses;Duplodnaviria;Heunggongvirae;Uroviricota;Caudoviricetes	maximal_not_in_system		unknown
CP064822	PLSDB	sputum		Host-associated			human	Proteobacteria/Gammaproteobacteria/Enterobacterales/Enterobacteriaceae/Klebsiella/Klebsiella pneumoniae		Viruses;Duplodnaviria;Heunggongvirae;Uroviricota;Caudoviricetes	compound	PS6|PS15|PS256|PS258|PS259|PS260|PS261|PS262|PS263|PS265|PS701	unknown
CP066198	PLSDB	feces		Host-associated			animal	Proteobacteria/Gammaproteobacteria/Enterobacterales/Enterobacteriaceae/Escherichia/Escherichia coli		Viruses;Duplodnaviria;Heunggongvirae;Uroviricota;Caudoviricetes	backbone	PS243|PS244|PS245|PS246|PS367|PS417|PS439|PS441|PS442|PS443|PS444|PS468|PS503|PS521|PS522|PS524|PS525|PS526|PS531|PS534|PS535|PS536|PS538|PS539|PS540|PS541|PS542|PS543|PS545|PS548|PS549|PS550|PS551|PS591|PS617|PS618|PS630|PS632|PS633|PS636|PS637|PS642|PS644|PS645|PS646|PS647|PS649|PS650|PS651|PS657|PS710	P1_1
CP068787	PLSDB			Unclassified			Unclassified	Proteobacteria/Gammaproteobacteria/Enterobacterales/Enterobacteriaceae/Salmonella/Salmonella enterica		Viruses;Duplodnaviria;Heunggongvirae;Uroviricota;Caudoviricetes	compound	PS235	SSU5_pHCM2
CP074214	PLSDB			Host-associated			human	Proteobacteria/Gammaproteobacteria/Enterobacterales/Enterobacteriaceae/Salmonella/Salmonella enterica		Viruses;Duplodnaviria;Heunggongvirae;Uroviricota;Caudoviricetes	backbone	PS235|PS683	SSU5_pHCM2
CP074250	PLSDB	product egg raw whole		Unclassified			Unclassified	Proteobacteria/Gammaproteobacteria/Enterobacterales/Enterobacteriaceae/Salmonella/Salmonella enterica		Viruses;Duplodnaviria;Heunggongvirae;Uroviricota;Caudoviricetes	backbone	PS5|PS235|PS682	SSU5_pHCM2
CP074286	PLSDB			Unclassified			Unclassified	Proteobacteria/Gammaproteobacteria/Enterobacterales/Enterobacteriaceae/Salmonella/Salmonella enterica		Viruses;Duplodnaviria;Heunggongvirae;Uroviricota;Caudoviricetes	backbone	PS235|PS276|PS681	SSU5_pHCM2
CP074289	PLSDB			Unclassified			Unclassified	Proteobacteria/Gammaproteobacteria/Enterobacterales/Enterobacteriaceae/Salmonella/Salmonella enterica		Viruses;Duplodnaviria;Heunggongvirae;Uroviricota;Caudoviricetes	backbone	PS235|PS276|PS681	SSU5_pHCM2
CP075614	PLSDB	soil		Terrestrial			soil	Actinobacteria/Actinomycetia/Streptomycetales/Streptomycetaceae/Streptomyces/Streptomyces sp. JCM17656		Viruses;Duplodnaviria;Heunggongvirae;Uroviricota;Caudoviricetes	maximal_not_in_system		unknown
CP077703	PLSDB	Pond		Aquatic			freshwater	Proteobacteria/Gammaproteobacteria/Enterobacterales/Enterobacteriaceae/Salmonella/Salmonella enterica		Viruses;Duplodnaviria;Heunggongvirae;Uroviricota;Caudoviricetes	compound	PS110|PS111|PS447	P1_1
CP077708	PLSDB	Pond		Aquatic			freshwater	Proteobacteria/Gammaproteobacteria/Enterobacterales/Enterobacteriaceae/Salmonella/Salmonella enterica		Viruses;Duplodnaviria;Heunggongvirae;Uroviricota;Caudoviricetes	compound	PS243|PS244|PS245|PS246|PS367|PS417|PS439|PS441|PS442|PS443|PS444|PS468|PS503|PS521|PS522|PS524|PS525|PS526|PS531|PS534|PS535|PS536|PS538|PS539|PS540|PS541|PS542|PS543|PS545|PS548|PS549|PS550|PS551|PS591|PS617|PS618|PS630|PS632|PS633|PS636|PS637|PS642|PS644|PS645|PS646|PS647|PS649|PS650|PS651|PS657|PS710	P1_1
CP078107	PLSDB	environmental		Unclassified			Unclassified	Proteobacteria/Gammaproteobacteria/Enterobacterales/Enterobacteriaceae/Cronobacter/Cronobacter sakazakii		Viruses;Duplodnaviria;Heunggongvirae;Uroviricota;Caudoviricetes	maximal_not_in_system		unknown
CP078111	PLSDB	PIF Production Facility Environment		Terrestrial			human-engineered facilities	Proteobacteria/Gammaproteobacteria/Enterobacterales/Enterobacteriaceae/Cronobacter/Cronobacter sakazakii		Viruses;Duplodnaviria;Heunggongvirae;Uroviricota;Caudoviricetes	maximal_not_in_system		unknown
Cyanobacteria_gi_443328673	IMGVR			Unclassified	100	High-quality	Unclassified	Bacteria;Cyanobacteria;unclassified;Pleurocapsales;Xenococcaceae;Xenococcus;			maximal_not_in_system		unknown
DTR_386015	IMGVR	Host-associated;Human;Gut;NA;NA;NA		Host-associated	100	Reference	human			Viruses;Duplodnaviria;Heunggongvirae;Uroviricota;Caudoviricetes	maximal_not_in_system		unknown
DTR_407797	IMGVR	Host-associated;Human;Oral;NA;NA;NA		Host-associated	100	Reference	human			Viruses;Duplodnaviria;Heunggongvirae;Uroviricota;Caudoviricetes	backbone	PS4|PS230|PS292|PS317|PS327|PS673	unknown
DTR_408772	IMGVR	Host-associated;Human;Oral;NA;NA;NA		Host-associated	100	Reference	human			Viruses;Duplodnaviria;Heunggongvirae;Uroviricota;Caudoviricetes	backbone	PS4|PS230|PS292|PS317|PS327|PS673	unknown
DTR_409404	IMGVR	Host-associated;Human;Oral;NA;NA;NA		Host-associated	100	Reference	human	Bacteria;Firmicutes;Negativicutes;Veillonellales;Veillonellaceae;Veillonella;		Viruses;Duplodnaviria;Heunggongvirae;Uroviricota;Caudoviricetes	compound	PS102|PS322	unknown
DTR_411409	IMGVR	Host-associated;Human;Oral;NA;NA;NA		Host-associated	100	Reference	human	Bacteria;Firmicutes;Bacilli;Lactobacillales;Streptococcaceae;Streptococcus;			maximal_not_in_system		unknown
DTR_412185	IMGVR	Host-associated;Human;Oral;NA;NA;NA		Host-associated	100	Reference	human	Bacteria;Firmicutes;Bacilli;Lactobacillales;Carnobacteriaceae;Granulicatella;		Viruses;Duplodnaviria;Heunggongvirae;Uroviricota;Caudoviricetes	compound	PS295|PS316	unknown
DTR_412254	IMGVR	Host-associated;Human;Oral;NA;NA;NA		Host-associated	100	Reference	human			Viruses;Duplodnaviria;Heunggongvirae;Uroviricota;Caudoviricetes	maximal_not_in_system		unknown
DTR_413892	IMGVR	Host-associated;Human;Oral;NA;NA;NA		Host-associated	100	Reference	human			Viruses;Duplodnaviria;Heunggongvirae;Uroviricota;Caudoviricetes	compound	PS4|PS230|PS292|PS317|PS327|PS673	unknown
DTR_574686	IMGVR	Host-associated;Human;Gut;NA;NA;NA		Host-associated	100	Reference	human	Bacteria;Proteobacteria;Gammaproteobacteria;Enterobacterales;Enterobacteriaceae;Klebsiella;		Viruses;Duplodnaviria;Heunggongvirae;Uroviricota;Caudoviricetes	compound	PS254|PS277|PS343	N15
DTR_575030	IMGVR	Environmental;NA;NA;NA;NA;NA		Unclassified	100	Reference	Unclassified	Bacteria;Firmicutes;Bacilli;Bacillales;Bacillaceae;Bacillus;		Viruses;Duplodnaviria;Heunggongvirae;Uroviricota;Caudoviricetes	maximal_not_in_system		unknown
DTR_575083	IMGVR	Environmental;NA;NA;NA;NA;NA		Unclassified	100	Reference	Unclassified	Bacteria;Firmicutes;Bacilli;Bacillales;Bacillaceae;Bacillus;		Viruses;Duplodnaviria;Heunggongvirae;Uroviricota;Caudoviricetes	maximal_not_in_system		unknown
DTR_578550	IMGVR	Environmental;Aquatic;Marine;NA;NA;NA		Aquatic	100	Reference	saltwater			Viruses;Duplodnaviria;Heunggongvirae;Uroviricota;Caudoviricetes	maximal_not_in_system		unknown
DTR_628998	IMGVR	Environmental;Aquatic;Marine;NA;NA;NA		Aquatic	100	Reference	saltwater			Viruses;Duplodnaviria;Heunggongvirae;Uroviricota;Caudoviricetes	compound	PS213	unknown
DTR_629001	IMGVR	Environmental;Aquatic;Marine;NA;NA;NA		Aquatic	100	Reference	saltwater			Viruses;Duplodnaviria;Heunggongvirae;Uroviricota;Caudoviricetes	maximal_not_in_system		unknown
DTR_634719	IMGVR	Environmental;Aquatic;Marine;NA;NA;NA		Aquatic	100	Reference	saltwater			Viruses;Duplodnaviria;Heunggongvirae;Uroviricota;Caudoviricetes	maximal_not_in_system		unknown
DTR_635252	IMGVR	Host-associated;Human;Gut;NA;NA;NA		Host-associated	100	Reference	human	Bacteria;Proteobacteria;Gammaproteobacteria;Enterobacterales;Enterobacteriaceae;Escherichia;		Viruses;Duplodnaviria;Heunggongvirae;Uroviricota;Caudoviricetes	backbone	PS243|PS244|PS245|PS246|PS367|PS417|PS439|PS441|PS442|PS443|PS444|PS468|PS503|PS521|PS522|PS524|PS525|PS526|PS531|PS534|PS535|PS536|PS538|PS539|PS540|PS541|PS542|PS543|PS545|PS548|PS549|PS550|PS551|PS591|PS617|PS618|PS630|PS632|PS633|PS636|PS637|PS642|PS644|PS645|PS646|PS647|PS649|PS650|PS651|PS657|PS710	P1_1
DTR_635761	IMGVR	Host-associated;Human;Gut;NA;NA;NA		Host-associated	100	Reference	human	Bacteria;Proteobacteria;Gammaproteobacteria;Enterobacterales;Enterobacteriaceae;Klebsiella;		Viruses;Duplodnaviria;Heunggongvirae;Uroviricota;Caudoviricetes	compound	PS254|PS277	N15
DTR_642360	IMGVR	Engineered;Wastewater;NA;NA;NA;NA		Aquatic	100	Reference	wastewater			Viruses;Duplodnaviria;Heunggongvirae;Uroviricota;Caudoviricetes	compound	PS222	unknown
DTR_642830	IMGVR	Environmental;Terrestrial;Soil;NA;NA;NA		Terrestrial	100	Reference	soil	Bacteria;Firmicutes;Clostridia;Clostridiales;Clostridiaceae;Clostridium;Clostridium kluyveri		Viruses;Duplodnaviria;Heunggongvirae;Uroviricota;Caudoviricetes	maximal_not_in_system		unknown
DTR_643008	IMGVR	Environmental;Terrestrial;Soil;NA;NA;NA		Terrestrial	100	Reference	soil			Viruses;Duplodnaviria;Heunggongvirae;Uroviricota;Caudoviricetes	maximal_not_in_system		unknown
DTR_643137	IMGVR	Environmental;Terrestrial;Soil;NA;NA;NA		Terrestrial	100	Reference	soil			Viruses;Duplodnaviria;Heunggongvirae;Uroviricota;Caudoviricetes	maximal_not_in_system		unknown
DTR_643633	IMGVR	Environmental;Terrestrial;Soil;NA;NA;NA		Terrestrial	100	Reference	soil			Viruses;Duplodnaviria;Heunggongvirae;Uroviricota;Caudoviricetes	maximal_not_in_system		unknown
DTR_647278	IMGVR	Host-associated;Human;Oral;NA;NA;NA		Host-associated	100	Reference	human	Bacteria;Firmicutes;Negativicutes;Selenomonadales;Selenomonadaceae;Selenomonas;Selenomonas sputigena		Viruses;Duplodnaviria;Heunggongvirae;Uroviricota;Caudoviricetes	maximal_not_in_system		unknown
DTR_648339	IMGVR	Engineered;Wastewater;NA;NA;NA;NA		Aquatic	100	Reference	wastewater	Bacteria;Proteobacteria;Betaproteobacteria;Rhodocyclales;Zoogloeaceae;Thauera;		Viruses;Duplodnaviria;Heunggongvirae;Uroviricota;Caudoviricetes	maximal_not_in_system		unknown
DTR_659455	IMGVR	Engineered;Bioreactor;NA;NA;NA;NA		Aquatic	100	Reference	wastewater			Viruses;Duplodnaviria;Heunggongvirae;Uroviricota;Caudoviricetes	compound	PS182	unknown
DTR_660815	IMGVR	Environmental;Aquatic;Marine;NA;NA;NA		Aquatic	100	Reference	saltwater			Viruses;Duplodnaviria;Heunggongvirae;Uroviricota;Caudoviricetes	maximal_not_in_system		unknown
DTR_660844	IMGVR	Environmental;Aquatic;Marine;NA;NA;NA		Aquatic	100	Reference	saltwater	Bacteria;Firmicutes;Bacilli;Bacillales;Bacillaceae;Bacillus;		Viruses;Duplodnaviria;Heunggongvirae;Uroviricota;Caudoviricetes	maximal_not_in_system		unknown
DTR_660857	IMGVR	Environmental;Aquatic;Marine;NA;NA;NA		Aquatic	100	Reference	saltwater	Bacteria;Firmicutes;Bacilli;Bacillales;Bacillaceae;Bacillus;		Viruses;Duplodnaviria;Heunggongvirae;Uroviricota;Caudoviricetes	maximal_not_in_system		unknown
DTR_660900	IMGVR	Environmental;Aquatic;Marine;NA;NA;NA		Aquatic	100	Reference	saltwater	Bacteria;Firmicutes;Bacilli;Bacillales;Bacillaceae;Bacillus;		Viruses;Duplodnaviria;Heunggongvirae;Uroviricota;Caudoviricetes	maximal_not_in_system		unknown
DTR_662079	IMGVR	Environmental;NA;NA;NA;NA;NA		Unclassified	100	Reference	Unclassified			Viruses;Duplodnaviria;Heunggongvirae;Uroviricota;Caudoviricetes	maximal_not_in_system		unknown
DTR_696177	IMGVR	Environmental;Aquatic;Marine;NA;NA;NA		Aquatic	100	Reference	saltwater			Viruses;Duplodnaviria;Heunggongvirae;Uroviricota;Caudoviricetes	maximal_not_in_system		unknown
DTR_696857	IMGVR	Environmental;NA;NA;NA;NA;NA		Unclassified	100	Reference	Unclassified	Bacteria;Firmicutes;Bacilli;Bacillales;Bacillaceae;Bacillus;Bacillus smithii		Viruses;Duplodnaviria;Heunggongvirae;Uroviricota;Caudoviricetes	maximal_not_in_system		unknown
DTR_697753	IMGVR	Environmental;Aquatic;Freshwater;NA;NA;NA		Aquatic	100	Reference	freshwater			Viruses;Duplodnaviria;Heunggongvirae;Uroviricota;Caudoviricetes	compound	PS183	unknown
DTR_715768	IMGVR	Environmental;NA;NA;NA;NA;NA		Unclassified	100	Reference	Unclassified			Viruses;Duplodnaviria;Heunggongvirae;Uroviricota;Caudoviricetes	maximal_not_in_system		unknown
DTR_716763	IMGVR	Environmental;NA;NA;NA;NA;NA		Unclassified	100	Reference	Unclassified			Viruses;Duplodnaviria;Heunggongvirae;Uroviricota;Caudoviricetes	maximal_not_in_system		unknown
DTR_718741	IMGVR	Host-associated;Human;Gut;NA;NA;NA		Host-associated	100	Reference	human	Bacteria;Proteobacteria;Gammaproteobacteria;Enterobacterales;Enterobacteriaceae;;		Viruses;Duplodnaviria;Heunggongvirae;Uroviricota;Caudoviricetes	backbone	PS5|PS235|PS672	SSU5_pHCM2
DTR_718758	IMGVR	Host-associated;Human;Gut;NA;NA;NA		Host-associated	100	Reference	human	Bacteria;Proteobacteria;Gammaproteobacteria;Enterobacterales;Enterobacteriaceae;Klebsiella;		Viruses;Duplodnaviria;Heunggongvirae;Uroviricota;Caudoviricetes	compound	PS59|PS60|PS61|PS62	pCAV
DTR_743335	IMGVR	Host-associated;Human;Gut;NA;NA;NA		Host-associated	100	Reference	human	Bacteria;Firmicutes;Clostridia;Clostridiales;unclassified;Intestinimonas;Intestinimonas butyriciproducens		Viruses;Duplodnaviria;Heunggongvirae;Uroviricota;Caudoviricetes	backbone	PS670	unknown
DTR_777930	IMGVR	Host-associated;Human;Gut;NA;NA;NA		Host-associated	100	Reference	human	Bacteria;Proteobacteria;Gammaproteobacteria;Enterobacterales;Enterobacteriaceae;Escherichia;		Viruses;Duplodnaviria;Heunggongvirae;Uroviricota;Caudoviricetes	backbone	PS503|PS629|PS630|PS633|PS669	P1_1
DTR_794062	IMGVR	Host-associated;Human;Gut;NA;NA;NA		Host-associated	100	Reference	human			Viruses;Duplodnaviria;Heunggongvirae;Uroviricota;Caudoviricetes	maximal_not_in_system		unknown
DTR_867217	IMGVR	Host-associated;Human;Gut;NA;NA;NA		Host-associated	100	Reference	human	Bacteria;Proteobacteria;Gammaproteobacteria;Enterobacterales;Enterobacteriaceae;Klebsiella;		Viruses;Duplodnaviria;Heunggongvirae;Uroviricota;Caudoviricetes	compound	PS249	unknown
DTR_889157	IMGVR	Environmental;Aquatic;Marine;Oceanic;Marine;NA		Aquatic	100	Reference	saltwater	Bacteria;Proteobacteria;Gammaproteobacteria;Oceanospirillales;Halomonadaceae;Halomonas;		Viruses;Duplodnaviria;Heunggongvirae;Uroviricota;Caudoviricetes	maximal_not_in_system		unknown
DTR_890022	IMGVR	Environmental;Aquatic;Marine;Oceanic;Marine;NA		Aquatic	100	Reference	saltwater			Viruses;Duplodnaviria;Heunggongvirae;Uroviricota;Caudoviricetes	maximal_not_in_system		unknown
DTR_891588	IMGVR	Environmental;Aquatic;Marine;Oceanic;Marine;NA		Aquatic	100	Reference	saltwater			Viruses;Duplodnaviria;Heunggongvirae;Uroviricota;Caudoviricetes	maximal_not_in_system		unknown
DTR_893545	IMGVR	Environmental;Aquatic;Marine;Oceanic;Marine;NA		Aquatic	100	Reference	saltwater			Viruses;Duplodnaviria;Heunggongvirae;Uroviricota;Caudoviricetes	maximal_not_in_system		unknown
Epsilonproteobacteria_gi_483977641	IMGVR			Unclassified	95	High-quality	Unclassified	Bacteria;Proteobacteria;Epsilonproteobacteria;Campylobacterales;Campylobacteraceae;Campylobacter;		Viruses;Duplodnaviria;Heunggongvirae;Uroviricota;Caudoviricetes	compound	PS506	unknown
Gammaproteobacteria_gi_191169361	IMGVR			Unclassified	36.5739	Genome fragment	Unclassified	Bacteria;Proteobacteria;Gammaproteobacteria;Enterobacterales;Enterobacteriaceae;Escherichia;		Viruses;Duplodnaviria;Heunggongvirae;Uroviricota;Caudoviricetes	maximal_not_in_system		unknown
Gammaproteobacteria_gi_193066596	IMGVR			Unclassified	30.5936	Genome fragment	Unclassified	Bacteria;Proteobacteria;Gammaproteobacteria;Enterobacterales;Enterobacteriaceae;Escherichia;		Viruses;Duplodnaviria;Heunggongvirae;Uroviricota;Caudoviricetes	compound	PS146|PS147	unknown
Gammaproteobacteria_gi_193066647	IMGVR			Unclassified	24.6315	Genome fragment	Unclassified	Bacteria;Proteobacteria;Gammaproteobacteria;Enterobacterales;Enterobacteriaceae;Escherichia;		Viruses;Duplodnaviria;Heunggongvirae;Uroviricota;Caudoviricetes	backbone	PS622|PS660	unknown
Gammaproteobacteria_gi_193071252-0-18456	IMGVR			Unclassified	32.0289	Genome fragment	Unclassified	Bacteria;Proteobacteria;Gammaproteobacteria;Enterobacterales;Enterobacteriaceae;Escherichia;		Viruses;Duplodnaviria;Heunggongvirae;Uroviricota;Caudoviricetes	backbone	PS622|PS660|PS662|PS663	unknown
Gammaproteobacteria_gi_193071334	IMGVR			Unclassified	48.7496	Genome fragment	Unclassified	Bacteria;Proteobacteria;Gammaproteobacteria;Enterobacterales;Enterobacteriaceae;Escherichia;		Viruses;Duplodnaviria;Heunggongvirae;Uroviricota;Caudoviricetes	maximal_not_in_system		unknown
Gammaproteobacteria_gi_194429976-1818-22245	IMGVR			Unclassified	40.7134	Genome fragment	Unclassified	Bacteria;Proteobacteria;Gammaproteobacteria;Enterobacterales;Enterobacteriaceae;Escherichia;		Viruses;Duplodnaviria;Heunggongvirae;Uroviricota;Caudoviricetes	maximal_not_in_system		unknown
Gammaproteobacteria_gi_194430027	IMGVR			Unclassified	50.3323	Genome fragment	Unclassified	Bacteria;Proteobacteria;Gammaproteobacteria;Enterobacterales;Enterobacteriaceae;Escherichia;		Viruses;Duplodnaviria;Heunggongvirae;Uroviricota;Caudoviricetes	backbone	PS146|PS147|PS483|PS498|PS603|PS604|PS605|PS608|PS659	unknown
Gammaproteobacteria_gi_194430075	IMGVR			Unclassified	60.7198	Genome fragment	Unclassified	Bacteria;Proteobacteria;Gammaproteobacteria;Enterobacterales;Enterobacteriaceae;Escherichia;		Viruses;Duplodnaviria;Heunggongvirae;Uroviricota;Caudoviricetes	maximal_not_in_system		unknown
Gammaproteobacteria_gi_194430175	IMGVR			Unclassified	28.8376	Genome fragment	Unclassified	Bacteria;Proteobacteria;Gammaproteobacteria;Enterobacterales;Enterobacteriaceae;Escherichia;		Viruses;Duplodnaviria;Heunggongvirae;Uroviricota;Caudoviricetes	maximal_not_in_system		unknown
Gammaproteobacteria_gi_223666408	IMGVR			Unclassified	92.8333	High-quality	Unclassified	Bacteria;Proteobacteria;Gammaproteobacteria;Vibrionales;Vibrionaceae;Vibrio;		Viruses;Duplodnaviria;Heunggongvirae;Uroviricota;Caudoviricetes	maximal_not_in_system		unknown
Gammaproteobacteria_gi_260447165	IMGVR			Unclassified	35	Genome fragment	Unclassified	Bacteria;Proteobacteria;Gammaproteobacteria;Enterobacterales;Morganellaceae;Providencia;		Viruses;Duplodnaviria;Heunggongvirae;Uroviricota;Caudoviricetes	maximal_not_in_system		unknown
Gammaproteobacteria_gi_262045650	IMGVR			Unclassified	109.15	High-quality	Unclassified	Bacteria;Proteobacteria;Gammaproteobacteria;Enterobacterales;Enterobacteriaceae;Klebsiella;			maximal_not_in_system		unknown
Gammaproteobacteria_gi_300910334	IMGVR			Unclassified	66.2315	Genome fragment	Unclassified	Bacteria;Proteobacteria;Gammaproteobacteria;Enterobacterales;Enterobacteriaceae;Escherichia;		Viruses;Duplodnaviria;Heunggongvirae;Uroviricota;Caudoviricetes	compound	PS146|PS147|PS148|PS483|PS498|PS561|PS563|PS564|PS603|PS604|PS605|PS607|PS608|PS609	unknown
Gammaproteobacteria_gi_300952809-11854-35397	IMGVR			Unclassified	74.8804	Genome fragment	Unclassified	Bacteria;Proteobacteria;Gammaproteobacteria;Enterobacterales;Enterobacteriaceae;Escherichia;		Viruses;Duplodnaviria;Heunggongvirae;Uroviricota;Caudoviricetes	maximal_not_in_system		unknown
Gammaproteobacteria_gi_301680444	IMGVR			Unclassified	12.2503	Genome fragment	Unclassified	Bacteria;Proteobacteria;Gammaproteobacteria;Enterobacterales;Enterobacteriaceae;Escherichia;			backbone	PS658	unknown
Gammaproteobacteria_gi_331646787	IMGVR			Unclassified	36.305	Genome fragment	Unclassified	Bacteria;Proteobacteria;Gammaproteobacteria;Enterobacterales;Enterobacteriaceae;Escherichia;		Viruses;Duplodnaviria;Heunggongvirae;Uroviricota;Caudoviricetes	backbone	PS245|PS657	unknown
Gammaproteobacteria_gi_331649912	IMGVR			Unclassified	54.7501	Genome fragment	Unclassified	Bacteria;Proteobacteria;Gammaproteobacteria;Enterobacterales;Enterobacteriaceae;Escherichia;		Viruses;Duplodnaviria;Heunggongvirae;Uroviricota;Caudoviricetes	compound	PS540	unknown
Gammaproteobacteria_gi_331655709	IMGVR			Unclassified	100	High-quality	Unclassified	Bacteria;Proteobacteria;Gammaproteobacteria;Enterobacterales;Enterobacteriaceae;Escherichia;		Viruses;Duplodnaviria;Heunggongvirae;Uroviricota;Caudoviricetes	compound	PS503|PS532|PS630|PS633	P1_1
Gammaproteobacteria_gi_333069142-7230-43501	IMGVR			Unclassified	97.6576	High-quality	Unclassified	Bacteria;Proteobacteria;Gammaproteobacteria;Pseudomonadales;Moraxellaceae;Acinetobacter;		Viruses;Duplodnaviria;Heunggongvirae;Uroviricota;Caudoviricetes	maximal_not_in_system		unknown
Gammaproteobacteria_gi_345301759	IMGVR			Unclassified	95.2519	High-quality	Unclassified	Bacteria;Proteobacteria;Gammaproteobacteria;Enterobacterales;Enterobacteriaceae;Enterobacter;		Viruses;Duplodnaviria;Heunggongvirae;Uroviricota;Caudoviricetes	maximal_not_in_system		unknown
Gammaproteobacteria_gi_377520096-1937563-1970946	IMGVR			Unclassified	50	Genome fragment	Unclassified	Bacteria;Proteobacteria;Gammaproteobacteria;Enterobacterales;Enterobacteriaceae;Shigella;		Viruses;Duplodnaviria;Heunggongvirae;Uroviricota;Caudoviricetes	maximal_not_in_system		unknown
Gammaproteobacteria_gi_384129960-1467048-1503647	IMGVR			Unclassified	98.4411	High-quality	Unclassified	Bacteria;Proteobacteria;Gammaproteobacteria;Pseudomonadales;Moraxellaceae;Acinetobacter;		Viruses;Duplodnaviria;Heunggongvirae;Uroviricota;Caudoviricetes	maximal_not_in_system		unknown
Gammaproteobacteria_gi_384141139	IMGVR			Unclassified	88.471	Genome fragment	Unclassified	Bacteria;Proteobacteria;Gammaproteobacteria;Enterobacterales;Yersiniaceae;Yersinia;		Viruses;Duplodnaviria;Heunggongvirae;Uroviricota;Caudoviricetes	backbone	PS107|PS718	pMT1
Gammaproteobacteria_gi_387134041	IMGVR			Unclassified	95.2435	High-quality	Unclassified	Bacteria;Proteobacteria;Gammaproteobacteria;Enterobacterales;Hafniaceae;Edwardsiella;		Viruses;Duplodnaviria;Heunggongvirae;Uroviricota;Caudoviricetes	maximal_not_in_system		unknown
Gammaproteobacteria_gi_387610477-2839084-2883863	IMGVR			Unclassified	111.161	High-quality	Unclassified	Bacteria;Proteobacteria;Gammaproteobacteria;Enterobacterales;Enterobacteriaceae;Escherichia;		Viruses;Duplodnaviria;Heunggongvirae;Uroviricota;Caudoviricetes	maximal_not_in_system		unknown
Gammaproteobacteria_gi_392419087-1476838-1518279	IMGVR			Unclassified	101.224	High-quality	Unclassified	Bacteria;Proteobacteria;Gammaproteobacteria;Pseudomonadales;Pseudomonadaceae;Pseudomonas;		Viruses;Duplodnaviria;Heunggongvirae;Uroviricota;Caudoviricetes	maximal_not_in_system		unknown
Gammaproteobacteria_gi_402295634	IMGVR			Unclassified	40.1567	Genome fragment	Unclassified	Bacteria;Proteobacteria;Gammaproteobacteria;Pseudomonadales;Moraxellaceae;Acinetobacter;		Viruses;Duplodnaviria;Heunggongvirae;Uroviricota;Caudoviricetes	backbone	PS653	unknown
Gammaproteobacteria_gi_407689711	IMGVR			Unclassified	100	High-quality	Unclassified	Bacteria;Proteobacteria;Gammaproteobacteria;Alteromonadales;Alteromonadaceae;Alteromonas;		Viruses;Duplodnaviria;Heunggongvirae;Uroviricota;Caudoviricetes	maximal_not_in_system		unknown
Gammaproteobacteria_gi_409167369	IMGVR			Unclassified	102.021	High-quality	Unclassified	Bacteria;Proteobacteria;Gammaproteobacteria;Alteromonadales;Pseudoalteromonadaceae;Pseudoalteromonas;		Viruses;Duplodnaviria;Heunggongvirae;Uroviricota;Caudoviricetes	maximal_not_in_system		unknown
Gammaproteobacteria_gi_417978744	IMGVR			Unclassified	29.1133	Genome fragment	Unclassified	Bacteria;Proteobacteria;Gammaproteobacteria;Enterobacterales;Enterobacteriaceae;Escherichia;		Viruses;Duplodnaviria;Heunggongvirae;Uroviricota;Caudoviricetes	backbone	PS630	unknown
Gammaproteobacteria_gi_417978988-680-11551	IMGVR			Unclassified	10.4909	Genome fragment	Unclassified	Bacteria;Proteobacteria;Gammaproteobacteria;Enterobacterales;Enterobacteriaceae;Escherichia;		Viruses;Duplodnaviria;Heunggongvirae;Uroviricota;Caudoviricetes	backbone	PS629	unknown
Gammaproteobacteria_gi_422366479	IMGVR			Unclassified	17.7635	Genome fragment	Unclassified	Bacteria;Proteobacteria;Gammaproteobacteria;Enterobacterales;Enterobacteriaceae;Escherichia;		Viruses;Duplodnaviria;Heunggongvirae;Uroviricota;Caudoviricetes	backbone	PS622	unknown
Gammaproteobacteria_gi_422752328	IMGVR			Unclassified	103.951	High-quality	Unclassified	Bacteria;Proteobacteria;Gammaproteobacteria;Enterobacterales;Enterobacteriaceae;Escherichia;		Viruses;Duplodnaviria;Heunggongvirae;Uroviricota;Caudoviricetes	backbone	PS247|PS409|PS423|PS434|PS435|PS621	P1_2
Gammaproteobacteria_gi_422769253	IMGVR			Unclassified	84.6342	Genome fragment	Unclassified	Bacteria;Proteobacteria;Gammaproteobacteria;Enterobacterales;Enterobacteriaceae;Escherichia;			backbone	PS620	unknown
Gammaproteobacteria_gi_422794165	IMGVR			Unclassified	91.1904	High-quality	Unclassified	Bacteria;Proteobacteria;Gammaproteobacteria;Enterobacterales;Enterobacteriaceae;Escherichia;		Viruses;Duplodnaviria;Heunggongvirae;Uroviricota;Caudoviricetes	compound	PS442|PS443|PS444|PS503|PS540|PS591|PS630|PS633	P1_1
Gammaproteobacteria_gi_422802482-263481-280844	IMGVR			Unclassified	34.7115	Genome fragment	Unclassified	Bacteria;Proteobacteria;Gammaproteobacteria;Enterobacterales;Enterobacteriaceae;Escherichia;		Viruses;Duplodnaviria;Heunggongvirae;Uroviricota;Caudoviricetes	backbone	PS146|PS619	unknown
Gammaproteobacteria_gi_422830174	IMGVR			Unclassified	96.9914	High-quality	Unclassified	Bacteria;Proteobacteria;Gammaproteobacteria;Enterobacterales;Enterobacteriaceae;Escherichia;		Viruses;Duplodnaviria;Heunggongvirae;Uroviricota;Caudoviricetes	compound	PS243|PS244|PS417|PS442|PS443|PS444|PS503|PS522|PS523|PS532|PS540|PS545|PS555|PS617|PS618|PS629|PS630|PS633|PS640|PS697|PS698	P1_1
Gammaproteobacteria_gi_422836753	IMGVR			Unclassified	58.8239	Genome fragment	Unclassified	Bacteria;Proteobacteria;Gammaproteobacteria;Enterobacterales;Enterobacteriaceae;Escherichia;		Viruses;Duplodnaviria;Heunggongvirae;Uroviricota;Caudoviricetes	maximal_not_in_system		unknown
Gammaproteobacteria_gi_423112131	IMGVR			Unclassified	100	High-quality	Unclassified	Bacteria;Proteobacteria;Gammaproteobacteria;Enterobacterales;Enterobacteriaceae;Klebsiella;		Viruses;Duplodnaviria;Heunggongvirae;Uroviricota;Caudoviricetes	compound	PS256|PS264	pKpn
Gammaproteobacteria_gi_423710565	IMGVR			Unclassified	100	High-quality	Unclassified	Bacteria;Proteobacteria;Gammaproteobacteria;Enterobacterales;Enterobacteriaceae;Escherichia;		Viruses;Duplodnaviria;Heunggongvirae;Uroviricota;Caudoviricetes	backbone	PS35|PS36|PS37|PS38|PS63|PS590|PS595|PS596|PS724	unknown
Gammaproteobacteria_gi_425064754-759240-819141	IMGVR			Unclassified	110.097	High-quality	Unclassified	Bacteria;Proteobacteria;Gammaproteobacteria;Pasteurellales;Pasteurellaceae;Pasteurella;		Viruses;Duplodnaviria;Heunggongvirae;Uroviricota;Caudoviricetes	maximal_not_in_system		unknown
Gammaproteobacteria_gi_425132016	IMGVR			Unclassified	57.5909	Genome fragment	Unclassified	Bacteria;Proteobacteria;Gammaproteobacteria;Enterobacterales;Enterobacteriaceae;Escherichia;		Viruses;Duplodnaviria;Heunggongvirae;Uroviricota;Caudoviricetes	maximal_not_in_system		unknown
Gammaproteobacteria_gi_425210907-0-35189	IMGVR			Unclassified	74.6146	Genome fragment	Unclassified	Bacteria;Proteobacteria;Gammaproteobacteria;Enterobacterales;Enterobacteriaceae;Escherichia;			maximal_not_in_system		unknown
Gammaproteobacteria_gi_425246061	IMGVR			Unclassified	25.9463	Genome fragment	Unclassified	Bacteria;Proteobacteria;Gammaproteobacteria;Enterobacterales;Enterobacteriaceae;Escherichia;		Viruses;Duplodnaviria;Heunggongvirae;Uroviricota;Caudoviricetes	backbone	PS617	unknown
Gammaproteobacteria_gi_425271794	IMGVR			Unclassified	38.6246	Genome fragment	Unclassified	Bacteria;Proteobacteria;Gammaproteobacteria;Enterobacterales;Enterobacteriaceae;Escherichia;		Viruses;Duplodnaviria;Heunggongvirae;Uroviricota;Caudoviricetes	maximal_not_in_system		unknown
Gammaproteobacteria_gi_425277022	IMGVR			Unclassified	41.3093	Genome fragment	Unclassified	Bacteria;Proteobacteria;Gammaproteobacteria;Enterobacterales;Enterobacteriaceae;Escherichia;		Viruses;Duplodnaviria;Heunggongvirae;Uroviricota;Caudoviricetes	maximal_not_in_system		unknown
Gammaproteobacteria_gi_425285792-850-11837	IMGVR			Unclassified	34.2028	Genome fragment	Unclassified	Bacteria;Proteobacteria;Gammaproteobacteria;Enterobacterales;Enterobacteriaceae;Escherichia;		Viruses;Duplodnaviria;Heunggongvirae;Uroviricota;Caudoviricetes	backbone	PS616	unknown
Gammaproteobacteria_gi_425299344	IMGVR			Unclassified	24.8716	Genome fragment	Unclassified	Bacteria;Proteobacteria;Gammaproteobacteria;Enterobacterales;Enterobacteriaceae;Escherichia;		Viruses;Duplodnaviria;Heunggongvirae;Uroviricota;Caudoviricetes	backbone	PS603	unknown
Gammaproteobacteria_gi_425312335	IMGVR			Unclassified	37.3551	Genome fragment	Unclassified	Bacteria;Proteobacteria;Gammaproteobacteria;Enterobacterales;Enterobacteriaceae;Escherichia;		Viruses;Duplodnaviria;Heunggongvirae;Uroviricota;Caudoviricetes	compound	PS394|PS449	unknown
Gammaproteobacteria_gi_452216446	IMGVR			Unclassified	33.2642	Genome fragment	Unclassified	Bacteria;Proteobacteria;Gammaproteobacteria;Enterobacterales;Enterobacteriaceae;Escherichia;		Viruses;Duplodnaviria;Heunggongvirae;Uroviricota;Caudoviricetes	maximal_not_in_system		unknown
Gammaproteobacteria_gi_452235408	IMGVR			Unclassified	66.669	Genome fragment	Unclassified	Bacteria;Proteobacteria;Gammaproteobacteria;Enterobacterales;Enterobacteriaceae;Escherichia;		Viruses;Duplodnaviria;Heunggongvirae;Uroviricota;Caudoviricetes	compound	PS437|PS483|PS603|PS604|PS608	unknown
Gammaproteobacteria_gi_452274443	IMGVR			Unclassified	11.3516	Genome fragment	Unclassified	Bacteria;Proteobacteria;Gammaproteobacteria;Enterobacterales;Enterobacteriaceae;Escherichia;		Viruses;Duplodnaviria;Heunggongvirae;Uroviricota;Caudoviricetes	backbone	PS602	unknown
Gammaproteobacteria_gi_452274493	IMGVR			Unclassified	70.081	Genome fragment	Unclassified	Bacteria;Proteobacteria;Gammaproteobacteria;Enterobacterales;Enterobacteriaceae;Escherichia;		Viruses;Duplodnaviria;Heunggongvirae;Uroviricota;Caudoviricetes	backbone	PS146|PS147|PS148|PS483|PS498|PS561|PS563|PS603|PS604|PS605|PS606|PS607|PS608|PS614|PS615	unknown
Gammaproteobacteria_gi_452305893	IMGVR			Unclassified	58.6802	Genome fragment	Unclassified	Bacteria;Proteobacteria;Gammaproteobacteria;Pseudomonadales;Moraxellaceae;Acinetobacter;		Viruses;Duplodnaviria;Heunggongvirae;Uroviricota;Caudoviricetes	backbone	PS601	unknown
Gammaproteobacteria_gi_452313998-2644-39699	IMGVR			Unclassified	98.9644	High-quality	Unclassified	Bacteria;Proteobacteria;Gammaproteobacteria;Pseudomonadales;Moraxellaceae;Acinetobacter;		Viruses;Duplodnaviria;Heunggongvirae;Uroviricota;Caudoviricetes	maximal_not_in_system		unknown
Gammaproteobacteria_gi_452322300	IMGVR			Unclassified	100	High-quality	Unclassified	Bacteria;Proteobacteria;Gammaproteobacteria;Pseudomonadales;Moraxellaceae;Acinetobacter;		Viruses;Duplodnaviria;Heunggongvirae;Uroviricota;Caudoviricetes	backbone	PS272|PS653|PS654|PS655	AB_1
Gammaproteobacteria_gi_452323783	IMGVR			Unclassified	99.5238	High-quality	Unclassified	Bacteria;Proteobacteria;Gammaproteobacteria;Pseudomonadales;Moraxellaceae;Acinetobacter;		Viruses;Duplodnaviria;Heunggongvirae;Uroviricota;Caudoviricetes	maximal_not_in_system		unknown
Gammaproteobacteria_gi_452704130-168869-206790	IMGVR			Unclassified	101.949	High-quality	Unclassified	Bacteria;Proteobacteria;Gammaproteobacteria;Pseudomonadales;Moraxellaceae;Acinetobacter;		Viruses;Duplodnaviria;Heunggongvirae;Uroviricota;Caudoviricetes	maximal_not_in_system		unknown
Gammaproteobacteria_gi_452704131-0-49186	IMGVR			Unclassified	91.7392	High-quality	Unclassified	Bacteria;Proteobacteria;Gammaproteobacteria;Pseudomonadales;Moraxellaceae;Acinetobacter;		Viruses;Duplodnaviria;Heunggongvirae;Uroviricota;Caudoviricetes	maximal_not_in_system		unknown
Gammaproteobacteria_gi_452721090	IMGVR			Unclassified	47.2979	Genome fragment	Unclassified	Bacteria;Proteobacteria;Gammaproteobacteria;Enterobacterales;Enterobacteriaceae;Salmonella;		Viruses;Duplodnaviria;Heunggongvirae;Uroviricota;Caudoviricetes	maximal_not_in_system		unknown
Gammaproteobacteria_gi_452721421	IMGVR			Unclassified	56.9529	Genome fragment	Unclassified	Bacteria;Proteobacteria;Gammaproteobacteria;Enterobacterales;Enterobacteriaceae;Escherichia;		Viruses;Duplodnaviria;Heunggongvirae;Uroviricota;Caudoviricetes	backbone	PS456|PS600	unknown
Gammaproteobacteria_gi_452725005	IMGVR			Unclassified	73.6094	Genome fragment	Unclassified	Bacteria;Proteobacteria;Gammaproteobacteria;Pseudomonadales;Moraxellaceae;Acinetobacter;		Viruses;Duplodnaviria;Heunggongvirae;Uroviricota;Caudoviricetes	maximal_not_in_system		unknown
Gammaproteobacteria_gi_452733486-13328-70718	IMGVR			Unclassified	83.6995	Genome fragment	Unclassified	Bacteria;Proteobacteria;Gammaproteobacteria;Pseudomonadales;Moraxellaceae;Acinetobacter;		Viruses;Duplodnaviria;Heunggongvirae;Uroviricota;Caudoviricetes	maximal_not_in_system		unknown
Gammaproteobacteria_gi_452733755-16505-69770	IMGVR			Unclassified	77.7781	Genome fragment	Unclassified	Bacteria;Proteobacteria;Gammaproteobacteria;Pseudomonadales;Moraxellaceae;Acinetobacter;		Viruses;Duplodnaviria;Heunggongvirae;Uroviricota;Caudoviricetes	backbone	PS599	unknown
Gammaproteobacteria_gi_452734260	IMGVR			Unclassified	99.3226	High-quality	Unclassified	Bacteria;Proteobacteria;Gammaproteobacteria;Pseudomonadales;Moraxellaceae;Acinetobacter;		Viruses;Duplodnaviria;Heunggongvirae;Uroviricota;Caudoviricetes	maximal_not_in_system		unknown
Gammaproteobacteria_gi_452734905	IMGVR			Unclassified	98.7629	High-quality	Unclassified	Bacteria;Proteobacteria;Gammaproteobacteria;Pseudomonadales;Moraxellaceae;Acinetobacter;		Viruses;Duplodnaviria;Heunggongvirae;Uroviricota;Caudoviricetes	maximal_not_in_system		unknown
Gammaproteobacteria_gi_452735557	IMGVR			Unclassified	100	High-quality	Unclassified	Bacteria;Proteobacteria;Gammaproteobacteria;Pseudomonadales;Moraxellaceae;Acinetobacter;			backbone	PS272|PS653|PS654|PS705	AB_1
Gammaproteobacteria_gi_452736964-0-41957	IMGVR			Unclassified	80.6385	Genome fragment	Unclassified	Bacteria;Proteobacteria;Gammaproteobacteria;Pseudomonadales;Moraxellaceae;Acinetobacter;		Viruses;Duplodnaviria;Heunggongvirae;Uroviricota;Caudoviricetes	maximal_not_in_system		unknown
Gammaproteobacteria_gi_452738055	IMGVR			Unclassified	40	Genome fragment	Unclassified	Bacteria;Proteobacteria;Gammaproteobacteria;Pseudomonadales;Moraxellaceae;Acinetobacter;		Viruses;Duplodnaviria;Heunggongvirae;Uroviricota;Caudoviricetes	backbone	PS598	unknown
Gammaproteobacteria_gi_452739800	IMGVR			Unclassified	100	High-quality	Unclassified	Bacteria;Proteobacteria;Gammaproteobacteria;Pseudomonadales;Moraxellaceae;Acinetobacter;			backbone	PS272|PS653|PS654|PS705	AB_1
Gammaproteobacteria_gi_452740130	IMGVR			Unclassified	100	High-quality	Unclassified	Bacteria;Proteobacteria;Gammaproteobacteria;Pseudomonadales;Moraxellaceae;Acinetobacter;			backbone	PS272|PS653|PS654|PS705	AB_1
Gammaproteobacteria_gi_452741421	IMGVR			Unclassified	100	High-quality	Unclassified	Bacteria;Proteobacteria;Gammaproteobacteria;Pseudomonadales;Moraxellaceae;Acinetobacter;		Viruses;Duplodnaviria;Heunggongvirae;Uroviricota;Caudoviricetes	compound	PS599	unknown
Gammaproteobacteria_gi_469816145	IMGVR			Unclassified	102.902	High-quality	Unclassified	Bacteria;Proteobacteria;Gammaproteobacteria;Pseudomonadales;Moraxellaceae;Acinetobacter;			backbone	PS272|PS653|PS654|PS705	AB_1
Gammaproteobacteria_gi_472206314-499120-535616	IMGVR			Unclassified	70	Genome fragment	Unclassified	Bacteria;Proteobacteria;Gammaproteobacteria;Vibrionales;Vibrionaceae;Vibrio;		Viruses;Duplodnaviria;Heunggongvirae;Uroviricota;Caudoviricetes	maximal_not_in_system		unknown
Gammaproteobacteria_gi_476380610-1174965-1208637	IMGVR			Unclassified	69.3812	Genome fragment	Unclassified	Bacteria;Proteobacteria;Gammaproteobacteria;Enterobacterales;Enterobacteriaceae;Escherichia;		Viruses;Duplodnaviria;Heunggongvirae;Uroviricota;Caudoviricetes	compound	PS146|PS147|PS148|PS483|PS498|PS561|PS563|PS564|PS603|PS604|PS605|PS607|PS608	unknown
Gammaproteobacteria_gi_476380959	IMGVR			Unclassified	102.274	High-quality	Unclassified	Bacteria;Proteobacteria;Gammaproteobacteria;Enterobacterales;Enterobacteriaceae;Escherichia;		Viruses;Duplodnaviria;Heunggongvirae;Uroviricota;Caudoviricetes	backbone	PS105|PS403|PS407|PS454|PS455|PS458|PS459|PS460|PS471|PS473|PS474|PS565|PS581|PS582|PS583|PS584|PS585|PS586|PS587|PS589|PS685|PS686	N15
Gammaproteobacteria_gi_476380987	IMGVR			Unclassified	94.991	High-quality	Unclassified	Bacteria;Proteobacteria;Gammaproteobacteria;Enterobacterales;Enterobacteriaceae;Escherichia;		Viruses;Duplodnaviria;Heunggongvirae;Uroviricota;Caudoviricetes	compound	PS146|PS147|PS483|PS498|PS561|PS603|PS604|PS605|PS608	unknown
Gammaproteobacteria_gi_476381012	IMGVR			Unclassified	100	High-quality	Unclassified	Bacteria;Proteobacteria;Gammaproteobacteria;Enterobacterales;Enterobacteriaceae;Escherichia;		Viruses;Duplodnaviria;Heunggongvirae;Uroviricota;Caudoviricetes	backbone	PS51|PS100|PS141|PS247|PS357|PS358|PS401|PS409|PS423|PS424|PS425|PS429|PS430|PS431|PS432|PS433|PS434|PS446|PS464|PS465|PS477|PS478|PS493|PS700	P1_2
Gammaproteobacteria_gi_476381059-229-63421	IMGVR			Unclassified	60.6617	Genome fragment	Unclassified	Bacteria;Proteobacteria;Gammaproteobacteria;Enterobacterales;Enterobacteriaceae;Escherichia;		Viruses;Duplodnaviria;Heunggongvirae;Uroviricota;Caudoviricetes	backbone	PS597	unknown
Gammaproteobacteria_gi_476381208	IMGVR			Unclassified	76.2781	Genome fragment	Unclassified	Bacteria;Proteobacteria;Gammaproteobacteria;Enterobacterales;Enterobacteriaceae;Escherichia;			maximal_not_in_system		unknown
Gammaproteobacteria_gi_476381527	IMGVR			Unclassified	95.7307	High-quality	Unclassified	Bacteria;Proteobacteria;Gammaproteobacteria;Enterobacterales;Enterobacteriaceae;Escherichia;		Viruses;Duplodnaviria;Heunggongvirae;Uroviricota;Caudoviricetes	compound	PS383|PS442|PS443|PS444|PS503|PS532	P1_1
Gammaproteobacteria_gi_476382141	IMGVR			Unclassified	25.2012	Genome fragment	Unclassified	Bacteria;Proteobacteria;Gammaproteobacteria;Enterobacterales;Enterobacteriaceae;Escherichia;		Viruses;Duplodnaviria;Heunggongvirae;Uroviricota;Caudoviricetes	maximal_not_in_system		unknown
Gammaproteobacteria_gi_476538191	IMGVR			Unclassified	100	High-quality	Unclassified	Bacteria;Proteobacteria;Gammaproteobacteria;Enterobacterales;Enterobacteriaceae;Escherichia;		Viruses;Duplodnaviria;Heunggongvirae;Uroviricota;Caudoviricetes	backbone	PS35|PS36|PS37|PS38|PS63|PS590|PS595|PS596|PS724	unknown
Gammaproteobacteria_gi_481022333	IMGVR			Unclassified	71.3531	Genome fragment	Unclassified	Bacteria;Proteobacteria;Gammaproteobacteria;Enterobacterales;Enterobacteriaceae;Escherichia;		Viruses;Duplodnaviria;Heunggongvirae;Uroviricota;Caudoviricetes	backbone	PS36|PS37|PS595	unknown
Gammaproteobacteria_gi_483283219	IMGVR			Unclassified	91.6315	High-quality	Unclassified	Bacteria;Proteobacteria;Gammaproteobacteria;Enterobacteriales;Enterobacteriaceae;unclassified;		Viruses;Duplodnaviria;Heunggongvirae;Uroviricota;Caudoviricetes	maximal_not_in_system		N15
Gammaproteobacteria_gi_483393696	IMGVR			Unclassified	100	High-quality	Unclassified	Bacteria;Proteobacteria;Gammaproteobacteria;Pseudomonadales;Moraxellaceae;Acinetobacter;		Viruses;Duplodnaviria;Heunggongvirae;Uroviricota;Caudoviricetes	maximal_not_in_system		unknown
Gammaproteobacteria_gi_483916596	IMGVR			Unclassified	88.4871	Genome fragment	Unclassified	Bacteria;Proteobacteria;Gammaproteobacteria;Vibrionales;Vibrionaceae;Vibrio;		Viruses;Duplodnaviria;Heunggongvirae;Uroviricota;Caudoviricetes	maximal_not_in_system		unknown
Gammaproteobacteria_gi_483919455	IMGVR			Unclassified	94.4425	High-quality	Unclassified	Bacteria;Proteobacteria;Gammaproteobacteria;Vibrionales;Vibrionaceae;Vibrio;		Viruses;Duplodnaviria;Heunggongvirae;Uroviricota;Caudoviricetes	maximal_not_in_system		unknown
Gammaproteobacteria_gi_483973732-0-11686	IMGVR			Unclassified	22.0685	Genome fragment	Unclassified	Bacteria;Proteobacteria;Gammaproteobacteria;Pseudomonadales;Moraxellaceae;Acinetobacter;			backbone	PS231|PS593	unknown
Gammaproteobacteria_gi_484030090	IMGVR			Unclassified	95	High-quality	Unclassified	Bacteria;Proteobacteria;Gammaproteobacteria;Vibrionales;Vibrionaceae;Vibrio;			maximal_not_in_system		unknown
Gammaproteobacteria_gi_484157113-91823-135974	IMGVR			Unclassified	83.9123	Genome fragment	Unclassified	Bacteria;Proteobacteria;Gammaproteobacteria;Enterobacterales;Enterobacteriaceae;Klebsiella;		Viruses;Duplodnaviria;Heunggongvirae;Uroviricota;Caudoviricetes	compound	PS254|PS277|PS395	N15
Gammaproteobacteria_gi_484317654	IMGVR			Unclassified		Unsure (completeness > 120%)	Unclassified	Bacteria;Proteobacteria;Gammaproteobacteria;Pseudomonadales;Moraxellaceae;Acinetobacter;		Viruses;Duplodnaviria;Heunggongvirae;Uroviricota;Caudoviricetes	maximal_not_in_system		unknown
Gammaproteobacteria_gi_485053466-351-39692	IMGVR			Unclassified	109.253	High-quality	Unclassified	Bacteria;Proteobacteria;Gammaproteobacteria;Pseudomonadales;Pseudomonadaceae;Pseudomonas;		Viruses;Duplodnaviria;Heunggongvirae;Uroviricota;Caudoviricetes	maximal_not_in_system		unknown
Gammaproteobacteria_gi_485452996	IMGVR			Unclassified	101.15	High-quality	Unclassified	Bacteria;Proteobacteria;Gammaproteobacteria;Enterobacterales;Enterobacteriaceae;Klebsiella;		Viruses;Duplodnaviria;Heunggongvirae;Uroviricota;Caudoviricetes	backbone	PS6|PS15|PS256|PS258|PS259|PS260|PS261|PS262|PS263|PS265|PS701	pKpn
Gammaproteobacteria_gi_490878602	IMGVR			Unclassified	100	High-quality	Unclassified	Bacteria;Proteobacteria;Gammaproteobacteria;Pseudomonadales;Moraxellaceae;Acinetobacter;		Viruses;Duplodnaviria;Heunggongvirae;Uroviricota;Caudoviricetes	maximal_not_in_system		unknown
Gammaproteobacteria_gi_490972898-504401-534040	IMGVR			Unclassified	57.4659	Genome fragment	Unclassified	Bacteria;Proteobacteria;Gammaproteobacteria;Pseudomonadales;Moraxellaceae;Acinetobacter;		Viruses;Duplodnaviria;Heunggongvirae;Uroviricota;Caudoviricetes	maximal_not_in_system		unknown
Gammaproteobacteria_gi_491042914	IMGVR			Unclassified	100	High-quality	Unclassified	Bacteria;Proteobacteria;Gammaproteobacteria;Pseudomonadales;Moraxellaceae;Acinetobacter;		Viruses;Duplodnaviria;Heunggongvirae;Uroviricota;Caudoviricetes	maximal_not_in_system		unknown
Gammaproteobacteria_gi_491255701	IMGVR			Unclassified	100	High-quality	Unclassified	Bacteria;Proteobacteria;Gammaproteobacteria;Pseudomonadales;Moraxellaceae;Acinetobacter;		Viruses;Duplodnaviria;Heunggongvirae;Uroviricota;Caudoviricetes	compound	PS272|PS653|PS654	AB_1
Gammaproteobacteria_gi_491262616-0-40089	IMGVR			Unclassified	73.4621	Genome fragment	Unclassified	Bacteria;Proteobacteria;Gammaproteobacteria;Pseudomonadales;Moraxellaceae;Acinetobacter;		Viruses;Duplodnaviria;Heunggongvirae;Uroviricota;Caudoviricetes	maximal_not_in_system		unknown
Gammaproteobacteria_gi_501174973	IMGVR			Unclassified	100	High-quality	Unclassified	Bacteria;Proteobacteria;Gammaproteobacteria;Vibrionales;Vibrionaceae;Vibrio;		Viruses;Duplodnaviria;Heunggongvirae;Uroviricota;Caudoviricetes	backbone	PS592	unknown
Gammaproteobacteria_gi_510899102	IMGVR			Unclassified	87.9893	Genome fragment	Unclassified	Bacteria;Proteobacteria;Gammaproteobacteria;Enterobacterales;Enterobacteriaceae;Escherichia;		Viruses;Duplodnaviria;Heunggongvirae;Uroviricota;Caudoviricetes	backbone	PS243|PS244|PS417|PS442|PS443|PS444|PS503|PS522|PS523|PS532|PS540|PS617|PS618|PS629|PS630|PS633|PS640|PS697	P1_1
Gammaproteobacteria_gi_510906199	IMGVR			Unclassified	31.0176	Genome fragment	Unclassified	Bacteria;Proteobacteria;Gammaproteobacteria;Enterobacterales;Enterobacteriaceae;Escherichia;		Viruses;Duplodnaviria;Heunggongvirae;Uroviricota;Caudoviricetes	backbone	PS483|PS603|PS608	unknown
Gammaproteobacteria_gi_510912734-0-26222	IMGVR			Unclassified	54.5699	Genome fragment	Unclassified	Bacteria;Proteobacteria;Gammaproteobacteria;Enterobacterales;Enterobacteriaceae;Escherichia;		Viruses;Duplodnaviria;Heunggongvirae;Uroviricota;Caudoviricetes	compound	PS146|PS147|PS483|PS498|PS561|PS603|PS604|PS605|PS608	unknown
Gammaproteobacteria_gi_510915356-2273151-2335995	IMGVR			Unclassified	60.7847	Genome fragment	Unclassified	Bacteria;Proteobacteria;Gammaproteobacteria;Enterobacterales;Enterobacteriaceae;Escherichia;			maximal_not_in_system		unknown
Gammaproteobacteria_gi_510916077	IMGVR			Unclassified	41.0944	Genome fragment	Unclassified	Bacteria;Proteobacteria;Gammaproteobacteria;Enterobacterales;Enterobacteriaceae;Escherichia;		Viruses;Duplodnaviria;Heunggongvirae;Uroviricota;Caudoviricetes	backbone	PS410|PS448|PS557|PS622|PS623|PS628	unknown
Gammaproteobacteria_gi_510917659	IMGVR			Unclassified	100	High-quality	Unclassified	Bacteria;Proteobacteria;Gammaproteobacteria;Enterobacterales;Enterobacteriaceae;Escherichia;		Viruses;Duplodnaviria;Heunggongvirae;Uroviricota;Caudoviricetes	backbone	PS35|PS36|PS37|PS38|PS63|PS590|PS595|PS596|PS724	unknown
Gammaproteobacteria_gi_510917909	IMGVR			Unclassified	91.9522	High-quality	Unclassified	Bacteria;Proteobacteria;Gammaproteobacteria;Enterobacterales;Enterobacteriaceae;Escherichia;		Viruses;Duplodnaviria;Heunggongvirae;Uroviricota;Caudoviricetes	backbone	PS243|PS244|PS245|PS246|PS367|PS398|PS417|PS439|PS441|PS442|PS443|PS444|PS468|PS503|PS521|PS522|PS524|PS525|PS526|PS531|PS534|PS535|PS536|PS538|PS539|PS540|PS541|PS542|PS543|PS544|PS545|PS546|PS548|PS549|PS550|PS551|PS591|PS597|PS617|PS618|PS630|PS631|PS632|PS633|PS636|PS637|PS638|PS642|PS643|PS644|PS645|PS646|PS647|PS649|PS650|PS651|PS652|PS657|PS710|PS717	P1_1
Gammaproteobacteria_gi_510919743	IMGVR			Unclassified	10.5131	Genome fragment	Unclassified	Bacteria;Proteobacteria;Gammaproteobacteria;Enterobacterales;Enterobacteriaceae;Escherichia;			backbone	PS591	unknown
Gammaproteobacteria_gi_510919894-8971-48079	IMGVR			Unclassified	80.0803	Genome fragment	Unclassified	Bacteria;Proteobacteria;Gammaproteobacteria;Enterobacterales;Enterobacteriaceae;Escherichia;		Viruses;Duplodnaviria;Heunggongvirae;Uroviricota;Caudoviricetes	backbone	PS36|PS37|PS590	unknown
Gammaproteobacteria_gi_510921654-180464-201856	IMGVR			Unclassified	46.8161	Genome fragment	Unclassified	Bacteria;Proteobacteria;Gammaproteobacteria;Enterobacterales;Enterobacteriaceae;Escherichia;		Viruses;Duplodnaviria;Heunggongvirae;Uroviricota;Caudoviricetes	maximal_not_in_system		unknown
Gammaproteobacteria_gi_510924632-2077420-2106386	IMGVR			Unclassified	54.869	Genome fragment	Unclassified	Bacteria;Proteobacteria;Gammaproteobacteria;Enterobacterales;Enterobacteriaceae;Escherichia;		Viruses;Duplodnaviria;Heunggongvirae;Uroviricota;Caudoviricetes	maximal_not_in_system		unknown
Gammaproteobacteria_gi_510944733	IMGVR			Unclassified	105.817	High-quality	Unclassified	Bacteria;Proteobacteria;Gammaproteobacteria;Enterobacterales;Enterobacteriaceae;Escherichia;		Viruses;Duplodnaviria;Heunggongvirae;Uroviricota;Caudoviricetes	compound	PS369	P1_2
Gammaproteobacteria_gi_545157141	IMGVR			Unclassified	26.3292	Genome fragment	Unclassified	Bacteria;Proteobacteria;Gammaproteobacteria;Enterobacterales;Enterobacteriaceae;Escherichia;		Viruses;Duplodnaviria;Heunggongvirae;Uroviricota;Caudoviricetes	backbone	PS581	unknown
Gammaproteobacteria_gi_545165525-16525-108807	IMGVR			Unclassified	84.7399	Genome fragment	Unclassified	Bacteria;Proteobacteria;Gammaproteobacteria;Enterobacterales;Enterobacteriaceae;Escherichia;		Viruses;Duplodnaviria;Heunggongvirae;Uroviricota;Caudoviricetes	compound	PS509	pSLy3
Gammaproteobacteria_gi_545165932	IMGVR			Unclassified	100	High-quality	Unclassified	Bacteria;Proteobacteria;Gammaproteobacteria;Enterobacterales;Enterobacteriaceae;Escherichia;		Viruses;Duplodnaviria;Heunggongvirae;Uroviricota;Caudoviricetes	backbone	PS11|PS12|PS13|PS16|PS64|PS149|PS150|PS233|PS508|PS509|PS510|PS514|PS515|PS516|PS567|PS568|PS569|PS570|PS571|PS572|PS573|PS574|PS575|PS577|PS578|PS579|PS580|PS602|PS723	pSLy3
Gammaproteobacteria_gi_545167087	IMGVR			Unclassified	53.7937	Genome fragment	Unclassified	Bacteria;Proteobacteria;Gammaproteobacteria;Enterobacterales;Enterobacteriaceae;Escherichia;		Viruses;Duplodnaviria;Heunggongvirae;Uroviricota;Caudoviricetes	compound	PS483|PS603	unknown
Gammaproteobacteria_gi_545169252	IMGVR			Unclassified	100	High-quality	Unclassified	Bacteria;Proteobacteria;Gammaproteobacteria;Enterobacterales;Enterobacteriaceae;Escherichia;		Viruses;Duplodnaviria;Heunggongvirae;Uroviricota;Caudoviricetes	backbone	PS35|PS36|PS37|PS38|PS63|PS590|PS595|PS596|PS724	unknown
Gammaproteobacteria_gi_545233754	IMGVR			Unclassified	66.2127	Genome fragment	Unclassified	Bacteria;Proteobacteria;Gammaproteobacteria;Enterobacterales;Enterobacteriaceae;Escherichia;		Viruses;Duplodnaviria;Heunggongvirae;Uroviricota;Caudoviricetes	backbone	PS149|PS150|PS580	pSLy3
Gammaproteobacteria_gi_545246213-1720008-1735229	IMGVR			Unclassified	42.4418	Genome fragment	Unclassified	Bacteria;Proteobacteria;Gammaproteobacteria;Enterobacterales;Enterobacteriaceae;Escherichia;		Viruses;Duplodnaviria;Heunggongvirae;Uroviricota;Caudoviricetes	maximal_not_in_system		unknown
Gammaproteobacteria_gi_545246407	IMGVR			Unclassified	95.8801	High-quality	Unclassified	Bacteria;Proteobacteria;Gammaproteobacteria;Enterobacterales;Enterobacteriaceae;Escherichia;		Viruses;Duplodnaviria;Heunggongvirae;Uroviricota;Caudoviricetes	backbone	PS35|PS36|PS37|PS38|PS63|PS590|PS595|PS596|PS724	unknown
Gammaproteobacteria_gi_545247476	IMGVR			Unclassified	109.997	High-quality	Unclassified	Bacteria;Proteobacteria;Gammaproteobacteria;Enterobacterales;Enterobacteriaceae;Escherichia;		Viruses;Duplodnaviria;Heunggongvirae;Uroviricota;Caudoviricetes	compound	PS51|PS100|PS141|PS247|PS357|PS358|PS401|PS409|PS423|PS424|PS425|PS429|PS430|PS431|PS432|PS433|PS434|PS446|PS464|PS465|PS477|PS478|PS493|PS700	P1_2
Gammaproteobacteria_gi_545247928	IMGVR			Unclassified	39.6028	Genome fragment	Unclassified	Bacteria;Proteobacteria;Gammaproteobacteria;Enterobacterales;Enterobacteriaceae;Escherichia;		Viruses;Duplodnaviria;Heunggongvirae;Uroviricota;Caudoviricetes	backbone	PS410|PS448|PS557|PS622|PS623|PS628	unknown
Gammaproteobacteria_gi_545249692	IMGVR			Unclassified	38.8753	Genome fragment	Unclassified	Bacteria;Proteobacteria;Gammaproteobacteria;Enterobacterales;Enterobacteriaceae;Escherichia;		Viruses;Duplodnaviria;Heunggongvirae;Uroviricota;Caudoviricetes	compound	PS509	unknown
Gammaproteobacteria_gi_545255484	IMGVR			Unclassified	23.2693	Genome fragment	Unclassified	Bacteria;Proteobacteria;Gammaproteobacteria;Enterobacterales;Enterobacteriaceae;Escherichia;		Viruses;Duplodnaviria;Heunggongvirae;Uroviricota;Caudoviricetes	backbone	PS565	unknown
Gammaproteobacteria_gi_545255684	IMGVR			Unclassified	100	High-quality	Unclassified	Bacteria;Proteobacteria;Gammaproteobacteria;Enterobacterales;Enterobacteriaceae;Escherichia;		Viruses;Duplodnaviria;Heunggongvirae;Uroviricota;Caudoviricetes	compound	PS26|PS232|PS369|PS370|PS371	P1_2
Gammaproteobacteria_gi_545275724	IMGVR			Unclassified	20.6043	Genome fragment	Unclassified	Bacteria;Proteobacteria;Gammaproteobacteria;Enterobacterales;Enterobacteriaceae;Escherichia;		Viruses;Duplodnaviria;Heunggongvirae;Uroviricota;Caudoviricetes	backbone	PS561	unknown
Gammaproteobacteria_gi_545275870-418441-428498	IMGVR			Unclassified	27.0194	Genome fragment	Unclassified	Bacteria;Proteobacteria;Gammaproteobacteria;Enterobacterales;Enterobacteriaceae;Escherichia;		Viruses;Duplodnaviria;Heunggongvirae;Uroviricota;Caudoviricetes	backbone	PS560	unknown
Gammaproteobacteria_gi_545278032-717-29153	IMGVR			Unclassified	61.517	Genome fragment	Unclassified	Bacteria;Proteobacteria;Gammaproteobacteria;Enterobacterales;Enterobacteriaceae;Escherichia;		Viruses;Duplodnaviria;Heunggongvirae;Uroviricota;Caudoviricetes	compound	PS483|PS603|PS604|PS608	unknown
Gammaproteobacteria_gi_545284777	IMGVR			Unclassified	103.773	High-quality	Unclassified	Bacteria;Proteobacteria;Gammaproteobacteria;Enterobacterales;Enterobacteriaceae;Escherichia;		Viruses;Duplodnaviria;Heunggongvirae;Uroviricota;Caudoviricetes	compound	PS146|PS147|PS483|PS603|PS604	unknown
Gammaproteobacteria_gi_545286109	IMGVR			Unclassified	24.5692	Genome fragment	Unclassified	Bacteria;Proteobacteria;Gammaproteobacteria;Enterobacterales;Enterobacteriaceae;Escherichia;		Viruses;Duplodnaviria;Heunggongvirae;Uroviricota;Caudoviricetes	backbone	PS410|PS557	unknown
Gammaproteobacteria_gi_545286282	IMGVR			Unclassified	40.6085	Genome fragment	Unclassified	Bacteria;Proteobacteria;Gammaproteobacteria;Enterobacterales;Enterobacteriaceae;Escherichia;		Viruses;Duplodnaviria;Heunggongvirae;Uroviricota;Caudoviricetes	maximal_not_in_system		unknown
Gammaproteobacteria_gi_545595213-260-34541	IMGVR			Unclassified	61.1491	Genome fragment	Unclassified	Bacteria;Proteobacteria;Gammaproteobacteria;Pasteurellales;Pasteurellaceae;Avibacterium;		Viruses;Duplodnaviria;Heunggongvirae;Uroviricota;Caudoviricetes	maximal_not_in_system		unknown
Gammaproteobacteria_gi_546183750	IMGVR			Unclassified	53.3974	Genome fragment	Unclassified	Bacteria;Proteobacteria;Gammaproteobacteria;Enterobacterales;Enterobacteriaceae;Escherichia;		Viruses;Duplodnaviria;Heunggongvirae;Uroviricota;Caudoviricetes	backbone	PS555	unknown
Gammaproteobacteria_gi_553786826	IMGVR			Unclassified	100	High-quality	Unclassified	Bacteria;Proteobacteria;Gammaproteobacteria;Pseudomonadales;Pseudomonadaceae;Pseudomonas;		Viruses;Duplodnaviria;Heunggongvirae;Uroviricota;Caudoviricetes	maximal_not_in_system		unknown
Gammaproteobacteria_gi_553958193	IMGVR			Unclassified	13.6624	Genome fragment	Unclassified	Bacteria;Proteobacteria;Gammaproteobacteria;Enterobacterales;Enterobacteriaceae;Escherichia;		Viruses;Duplodnaviria;Heunggongvirae;Uroviricota;Caudoviricetes	backbone	PS548	unknown
Gammaproteobacteria_gi_553958279	IMGVR			Unclassified	22.6907	Genome fragment	Unclassified	Bacteria;Proteobacteria;Gammaproteobacteria;Enterobacterales;Enterobacteriaceae;Escherichia;		Viruses;Duplodnaviria;Heunggongvirae;Uroviricota;Caudoviricetes	backbone	PS540	unknown
Gammaproteobacteria_gi_553959696	IMGVR			Unclassified	82.6541	Genome fragment	Unclassified	Bacteria;Proteobacteria;Gammaproteobacteria;Enterobacterales;Enterobacteriaceae;Escherichia;		Viruses;Duplodnaviria;Heunggongvirae;Uroviricota;Caudoviricetes	backbone	PS144|PS442|PS443|PS444|PS538|PS540|PS541|PS547	P1_1
Gammaproteobacteria_gi_553960754	IMGVR			Unclassified	31.2807	Genome fragment	Unclassified	Bacteria;Proteobacteria;Gammaproteobacteria;Enterobacterales;Enterobacteriaceae;Escherichia;		Viruses;Duplodnaviria;Heunggongvirae;Uroviricota;Caudoviricetes	backbone	PS538	unknown
Gammaproteobacteria_gi_553960787	IMGVR			Unclassified	41.2824	Genome fragment	Unclassified	Bacteria;Proteobacteria;Gammaproteobacteria;Enterobacterales;Enterobacteriaceae;Escherichia;		Viruses;Duplodnaviria;Heunggongvirae;Uroviricota;Caudoviricetes	backbone	PS417|PS534	unknown
Gammaproteobacteria_gi_553961573	IMGVR			Unclassified	93.285	High-quality	Unclassified	Bacteria;Proteobacteria;Gammaproteobacteria;Enterobacterales;Enterobacteriaceae;Escherichia;		Viruses;Duplodnaviria;Heunggongvirae;Uroviricota;Caudoviricetes	compound	PS243|PS244|PS245|PS246|PS367|PS417|PS439|PS441|PS442|PS443|PS444|PS468|PS503|PS521|PS522|PS524|PS525|PS526|PS531|PS534|PS535|PS536|PS538|PS539|PS540|PS541|PS542|PS543|PS545|PS546|PS548|PS549|PS550|PS551|PS591|PS597|PS617|PS618|PS630|PS631|PS632|PS633|PS636|PS637|PS638|PS642|PS644|PS645|PS646|PS647|PS649|PS650|PS651|PS657|PS710|PS713	P1_1
Gammaproteobacteria_gi_553962559	IMGVR			Unclassified	86.0394	Genome fragment	Unclassified	Bacteria;Proteobacteria;Gammaproteobacteria;Enterobacterales;Enterobacteriaceae;Escherichia;		Viruses;Duplodnaviria;Heunggongvirae;Uroviricota;Caudoviricetes	backbone	PS243|PS244|PS245|PS246|PS367|PS417|PS439|PS441|PS442|PS443|PS444|PS468|PS503|PS521|PS522|PS524|PS525|PS526|PS531|PS534|PS535|PS536|PS538|PS539|PS540|PS541|PS542|PS543|PS545|PS548|PS549|PS550|PS551|PS591|PS617|PS618|PS630|PS632|PS633|PS636|PS637|PS642|PS644|PS645|PS646|PS647|PS649|PS650|PS651|PS657|PS710	P1_1
Gammaproteobacteria_gi_553988353	IMGVR			Unclassified	39.0031	Genome fragment	Unclassified	Bacteria;Proteobacteria;Gammaproteobacteria;Enterobacterales;Enterobacteriaceae;Escherichia;		Viruses;Duplodnaviria;Heunggongvirae;Uroviricota;Caudoviricetes	backbone	PS538|PS539	unknown
Gammaproteobacteria_gi_554000965	IMGVR			Unclassified	34.345	Genome fragment	Unclassified	Bacteria;Proteobacteria;Gammaproteobacteria;Enterobacterales;Enterobacteriaceae;Escherichia;		Viruses;Duplodnaviria;Heunggongvirae;Uroviricota;Caudoviricetes	backbone	PS630|PS633	unknown
Gammaproteobacteria_gi_554133057	IMGVR			Unclassified	22.6612	Genome fragment	Unclassified	Bacteria;Proteobacteria;Gammaproteobacteria;Enterobacterales;Enterobacteriaceae;Escherichia;		Viruses;Duplodnaviria;Heunggongvirae;Uroviricota;Caudoviricetes	backbone	PS532	unknown
Gammaproteobacteria_gi_554496898-27242-73632	IMGVR			Unclassified	89.0645	Genome fragment	Unclassified	Bacteria;Proteobacteria;Gammaproteobacteria;Enterobacterales;Enterobacteriaceae;Escherichia;		Viruses;Duplodnaviria;Heunggongvirae;Uroviricota;Caudoviricetes	compound	PS254|PS277|PS343|PS395	N15
Gammaproteobacteria_gi_555263308	IMGVR			Unclassified	24.4165	Genome fragment	Unclassified	Bacteria;Proteobacteria;Gammaproteobacteria;Enterobacterales;Enterobacteriaceae;Salmonella;		Viruses;Duplodnaviria;Heunggongvirae;Uroviricota;Caudoviricetes	maximal_not_in_system		unknown
Gammaproteobacteria_gi_555533761	IMGVR			Unclassified	100	High-quality	Unclassified	Bacteria;Proteobacteria;Gammaproteobacteria;Pseudomonadales;Moraxellaceae;Acinetobacter;		Viruses;Duplodnaviria;Heunggongvirae;Uroviricota;Caudoviricetes	maximal_not_in_system		unknown
Gammaproteobacteria_gi_556422501-3214257-3273495	IMGVR			Unclassified	112.518	High-quality	Unclassified	Bacteria;Proteobacteria;Gammaproteobacteria;Enterobacterales;Enterobacteriaceae;Klebsiella;		Viruses;Duplodnaviria;Heunggongvirae;Uroviricota;Caudoviricetes	maximal_not_in_system		unknown
Gammaproteobacteria_gi_556506425	IMGVR			Unclassified	103.016	High-quality	Unclassified	Bacteria;Proteobacteria;Gammaproteobacteria;Enterobacterales;Enterobacteriaceae;Escherichia;		Viruses;Duplodnaviria;Heunggongvirae;Uroviricota;Caudoviricetes	compound	PS243|PS244|PS245|PS246|PS367|PS417|PS439|PS441|PS442|PS443|PS444|PS468|PS503|PS521|PS522|PS524|PS525|PS526|PS531|PS534|PS535|PS536|PS538|PS539|PS540|PS541|PS542|PS543|PS545|PS548|PS549|PS550|PS551|PS591|PS617|PS618|PS630|PS632|PS633|PS636|PS637|PS642|PS644|PS645|PS646|PS647|PS649|PS650|PS651|PS657|PS710	P1_1
Gammaproteobacteria_gi_556506500	IMGVR			Unclassified	88.2687	Genome fragment	Unclassified	Bacteria;Proteobacteria;Gammaproteobacteria;Enterobacterales;Enterobacteriaceae;Escherichia;		Viruses;Duplodnaviria;Heunggongvirae;Uroviricota;Caudoviricetes	backbone	PS243|PS244|PS245|PS246|PS367|PS417|PS439|PS441|PS442|PS443|PS444|PS468|PS503|PS521|PS522|PS524|PS525|PS526|PS531|PS534|PS535|PS536|PS538|PS539|PS540|PS541|PS542|PS543|PS545|PS548|PS549|PS550|PS551|PS591|PS617|PS618|PS630|PS632|PS633|PS636|PS637|PS642|PS644|PS645|PS646|PS647|PS649|PS650|PS651|PS657|PS710	P1_1
Gammaproteobacteria_gi_556506688	IMGVR			Unclassified	96.9377	High-quality	Unclassified	Bacteria;Proteobacteria;Gammaproteobacteria;Enterobacterales;Enterobacteriaceae;Escherichia;		Viruses;Duplodnaviria;Heunggongvirae;Uroviricota;Caudoviricetes	compound	PS243|PS244|PS245|PS246|PS367|PS417|PS439|PS441|PS442|PS443|PS444|PS468|PS503|PS521|PS522|PS524|PS525|PS526|PS531|PS534|PS535|PS536|PS538|PS539|PS540|PS541|PS542|PS543|PS545|PS548|PS549|PS550|PS551|PS591|PS617|PS618|PS630|PS632|PS633|PS636|PS637|PS642|PS644|PS645|PS646|PS647|PS649|PS650|PS651|PS657|PS710	P1_1
Gammaproteobacteria_gi_556506960	IMGVR			Unclassified	93.8749	High-quality	Unclassified	Bacteria;Proteobacteria;Gammaproteobacteria;Enterobacterales;Enterobacteriaceae;Escherichia;		Viruses;Duplodnaviria;Heunggongvirae;Uroviricota;Caudoviricetes	compound	PS243|PS244|PS245|PS246|PS367|PS417|PS439|PS441|PS442|PS443|PS444|PS468|PS503|PS521|PS522|PS524|PS525|PS526|PS531|PS534|PS535|PS536|PS538|PS539|PS540|PS541|PS542|PS543|PS545|PS548|PS549|PS550|PS551|PS591|PS617|PS618|PS630|PS632|PS633|PS636|PS637|PS642|PS644|PS645|PS646|PS647|PS649|PS650|PS651|PS657|PS710	P1_1
Gammaproteobacteria_gi_556507092	IMGVR			Unclassified	90.9771	High-quality	Unclassified	Bacteria;Proteobacteria;Gammaproteobacteria;Enterobacterales;Enterobacteriaceae;Escherichia;		Viruses;Duplodnaviria;Heunggongvirae;Uroviricota;Caudoviricetes	backbone	PS243|PS244|PS245|PS246|PS367|PS417|PS439|PS441|PS442|PS443|PS444|PS468|PS503|PS521|PS522|PS524|PS525|PS526|PS531|PS534|PS535|PS536|PS538|PS539|PS540|PS541|PS542|PS543|PS545|PS548|PS549|PS550|PS551|PS591|PS617|PS618|PS630|PS632|PS633|PS636|PS637|PS642|PS644|PS645|PS646|PS647|PS649|PS650|PS651|PS657|PS710	P1_1
Gammaproteobacteria_gi_556507462	IMGVR			Unclassified	43.8732	Genome fragment	Unclassified	Bacteria;Proteobacteria;Gammaproteobacteria;Enterobacterales;Enterobacteriaceae;Escherichia;		Viruses;Duplodnaviria;Heunggongvirae;Uroviricota;Caudoviricetes	backbone	PS522	unknown
Gammaproteobacteria_gi_556507592	IMGVR			Unclassified	35.9442	Genome fragment	Unclassified	Bacteria;Proteobacteria;Gammaproteobacteria;Enterobacterales;Enterobacteriaceae;Escherichia;		Viruses;Duplodnaviria;Heunggongvirae;Uroviricota;Caudoviricetes	backbone	PS442|PS443|PS444|PS521	unknown
Gammaproteobacteria_gi_556507918	IMGVR			Unclassified	91.1198	High-quality	Unclassified	Bacteria;Proteobacteria;Gammaproteobacteria;Enterobacterales;Enterobacteriaceae;Escherichia;		Viruses;Duplodnaviria;Heunggongvirae;Uroviricota;Caudoviricetes	backbone	PS243|PS244|PS245|PS246|PS367|PS417|PS439|PS441|PS442|PS443|PS444|PS468|PS503|PS521|PS522|PS524|PS525|PS526|PS531|PS534|PS535|PS536|PS538|PS539|PS540|PS541|PS542|PS543|PS545|PS548|PS549|PS550|PS551|PS591|PS617|PS618|PS630|PS632|PS633|PS636|PS637|PS642|PS644|PS645|PS646|PS647|PS649|PS650|PS651|PS657|PS710	P1_1
Gammaproteobacteria_gi_556507960-0-46614	IMGVR			Unclassified	44.8983	Genome fragment	Unclassified	Bacteria;Proteobacteria;Gammaproteobacteria;Enterobacterales;Enterobacteriaceae;Escherichia;			maximal_not_in_system		unknown
Gammaproteobacteria_gi_556511421	IMGVR			Unclassified	101.616	High-quality	Unclassified	Bacteria;Proteobacteria;Gammaproteobacteria;Enterobacterales;Enterobacteriaceae;Escherichia;		Viruses;Duplodnaviria;Heunggongvirae;Uroviricota;Caudoviricetes	compound	PS243|PS244|PS245|PS246|PS367|PS398|PS417|PS439|PS441|PS442|PS443|PS444|PS468|PS503|PS521|PS522|PS524|PS525|PS526|PS531|PS534|PS535|PS536|PS538|PS539|PS540|PS541|PS542|PS543|PS544|PS545|PS546|PS548|PS549|PS550|PS551|PS591|PS597|PS617|PS618|PS630|PS631|PS632|PS633|PS636|PS637|PS638|PS642|PS643|PS644|PS645|PS646|PS647|PS649|PS650|PS651|PS652|PS657|PS710|PS717	P1_1
Gammaproteobacteria_gi_556549214	IMGVR			Unclassified	22.419	Genome fragment	Unclassified	Bacteria;Proteobacteria;Gammaproteobacteria;Enterobacterales;Enterobacteriaceae;Escherichia;		Viruses;Duplodnaviria;Heunggongvirae;Uroviricota;Caudoviricetes	maximal_not_in_system		unknown
Gammaproteobacteria_gi_556555550-243845-258637	IMGVR			Unclassified	41.9061	Genome fragment	Unclassified	Bacteria;Proteobacteria;Gammaproteobacteria;Enterobacterales;Enterobacteriaceae;Escherichia;		Viruses;Duplodnaviria;Heunggongvirae;Uroviricota;Caudoviricetes	backbone	PS520	unknown
Gammaproteobacteria_gi_556579624	IMGVR			Unclassified	102.018	High-quality	Unclassified	Bacteria;Proteobacteria;Gammaproteobacteria;Enterobacterales;Enterobacteriaceae;Escherichia;		Viruses;Duplodnaviria;Heunggongvirae;Uroviricota;Caudoviricetes	backbone	PS11|PS12|PS13|PS16|PS64|PS149|PS150|PS233|PS508|PS509|PS510|PS514|PS515|PS516|PS567|PS568|PS569|PS570|PS571|PS572|PS573|PS574|PS575|PS577|PS578|PS579|PS580|PS602|PS723	pSLy3
Gammaproteobacteria_gi_556694774-5523-20209	IMGVR			Unclassified	41.6112	Genome fragment	Unclassified	Bacteria;Proteobacteria;Gammaproteobacteria;Enterobacterales;Enterobacteriaceae;Escherichia;		Viruses;Duplodnaviria;Heunggongvirae;Uroviricota;Caudoviricetes	backbone	PS520	unknown
Gammaproteobacteria_gi_556694939-68-23548	IMGVR			Unclassified	74.6801	Genome fragment	Unclassified	Bacteria;Proteobacteria;Gammaproteobacteria;Enterobacterales;Enterobacteriaceae;Escherichia;		Viruses;Duplodnaviria;Heunggongvirae;Uroviricota;Caudoviricetes	maximal_not_in_system		unknown
Gammaproteobacteria_gi_558506211	IMGVR			Unclassified	9.73281	Genome fragment	Unclassified	Bacteria;Proteobacteria;Gammaproteobacteria;Enterobacterales;Enterobacteriaceae;Escherichia;		Viruses;Duplodnaviria;Heunggongvirae;Uroviricota;Caudoviricetes	backbone	PS518	unknown
Gammaproteobacteria_gi_558506279	IMGVR			Unclassified	12.4326	Genome fragment	Unclassified	Bacteria;Proteobacteria;Gammaproteobacteria;Enterobacterales;Enterobacteriaceae;Escherichia;		Viruses;Duplodnaviria;Heunggongvirae;Uroviricota;Caudoviricetes	backbone	PS509	unknown
Gammaproteobacteria_gi_565643352	IMGVR			Unclassified	105.26	High-quality	Unclassified	Bacteria;Proteobacteria;Gammaproteobacteria;Pseudomonadales;Moraxellaceae;Acinetobacter;			backbone	PS272|PS653|PS654|PS655	AB_1
Gammaproteobacteria_gi_584594822-14-36660	IMGVR			Unclassified	70.2232	Genome fragment	Unclassified	Bacteria;Proteobacteria;Gammaproteobacteria;Pseudomonadales;Moraxellaceae;Acinetobacter;		Viruses;Duplodnaviria;Heunggongvirae;Uroviricota;Caudoviricetes	maximal_not_in_system		unknown
Gammaproteobacteria_gi_590806028	IMGVR			Unclassified	27.8704	Genome fragment	Unclassified	Bacteria;Proteobacteria;Gammaproteobacteria;Enterobacterales;Enterobacteriaceae;Escherichia;		Viruses;Duplodnaviria;Heunggongvirae;Uroviricota;Caudoviricetes	backbone	PS508	unknown
IMGVR_UViG_2029527007_000006	IMGVR	Host-associated;Arthropoda;Symbiotic fungal gardens and galleries;Unclassified;Host-associated(other);		Host-associated	87.8833	Genome fragment	animal	Bacteria;Proteobacteria;Gammaproteobacteria;Enterobacterales;Yersiniaceae;Rahnella;		Viruses;Duplodnaviria;Heunggongvirae;Uroviricota;Caudoviricetes	maximal_not_in_system		unknown
IMGVR_UViG_2032320001_000001	IMGVR	Engineered;Bioremediation;Tetrachloroethylene and derivatives;Tetrachloroethylene;Engineered;		Aquatic	55	Genome fragment	wastewater			Viruses;Duplodnaviria;Heunggongvirae;Uroviricota;Caudoviricetes	maximal_not_in_system		unknown
IMGVR_UViG_2035918003_000007	IMGVR	Host-associated;Arthropoda;Unclassified;Unclassified;Host-associated(other);		Host-associated	45.0826	Genome fragment	animal			Viruses;Duplodnaviria;Heunggongvirae;Uroviricota;Caudoviricetes	maximal_not_in_system		unknown
IMGVR_UViG_2049941000_000029	IMGVR	Host-associated;Mammals;Digestive system;Foregut;Host-associated(other);		Host-associated		Unsure (Ns)	animal			Viruses;Duplodnaviria;Heunggongvirae;Uroviricota;Caudoviricetes	maximal_not_in_system		unknown
IMGVR_UViG_2061766007_000587	IMGVR	Host-associated;Mammals;Digestive system;Foregut;Host-associated(other);		Host-associated		Unsure (Ns)	animal			Viruses;Duplodnaviria;Heunggongvirae;Uroviricota;Caudoviricetes	maximal_not_in_system		unknown
IMGVR_UViG_2061766007_000731	IMGVR	Host-associated;Mammals;Digestive system;Foregut;Host-associated(other);		Host-associated		Unsure (Ns)	animal			Viruses;Duplodnaviria;Heunggongvirae;Uroviricota;Caudoviricetes	maximal_not_in_system		unknown
IMGVR_UViG_2061766007_000978	IMGVR	Host-associated;Mammals;Digestive system;Foregut;Host-associated(other);		Host-associated	75	Genome fragment	animal			Viruses;Duplodnaviria;Heunggongvirae;Uroviricota;Caudoviricetes	maximal_not_in_system		unknown
IMGVR_UViG_2077657019_000001	IMGVR	Environmental;Aquatic;Marine;Oceanic;Aquatic(sediment);		Aquatic	90.3901	High-quality	saltwater	Bacteria;Proteobacteria;Gammaproteobacteria;Oceanospirillales;Oceanospirillaceae;Marinomonas;		Viruses;Duplodnaviria;Heunggongvirae;Uroviricota;Caudoviricetes	maximal_not_in_system		unknown
IMGVR_UViG_2084038002_000011	IMGVR	Environmental;Terrestrial;Oil reservoir;Unclassified;Terrestrial(other);		Terrestrial		Unsure (Ns)	other			Viruses;Duplodnaviria;Heunggongvirae;Uroviricota;Caudoviricetes	maximal_not_in_system		unknown
IMGVR_UViG_2088090015_000122	IMGVR	Environmental;Terrestrial;Soil;Unclassified;Terrestrial(soil);		Terrestrial	30.5691	Genome fragment	soil			Viruses;Duplodnaviria;Heunggongvirae;Uroviricota;Caudoviricetes	maximal_not_in_system		unknown
IMGVR_UViG_2124908025_000001	IMGVR	Environmental;Terrestrial;Soil;Unclassified;Terrestrial(soil);		Terrestrial	100	Concatemer_artifact	soil			Viruses;Duplodnaviria;Heunggongvirae;Uroviricota;Caudoviricetes	compound	PS507	unknown
IMGVR_UViG_2124908027_000015	IMGVR	Host-associated;Plants;Rhizoplane;Unclassified;Host-associated(plants);		Host-associated	100	Concatemer_artifact	plant			Viruses;Duplodnaviria;Heunggongvirae;Uroviricota;Caudoviricetes	maximal_not_in_system		unknown
IMGVR_UViG_2124908045_000002	IMGVR	Environmental;Terrestrial;Soil;Unclassified;Terrestrial(soil);		Terrestrial	102.53	High-quality	soil			Viruses;Duplodnaviria;Heunggongvirae;Uroviricota;Caudoviricetes	backbone	PS507	unknown
IMGVR_UViG_2166559024_000004	IMGVR	Engineered;Bioreactor;Anaerobic;Unclassified;Engineered;		Aquatic	53.3615	Genome fragment	wastewater	Bacteria;Proteobacteria;Gammaproteobacteria;Enterobacterales;Enterobacteriaceae;;		Viruses;Duplodnaviria;Heunggongvirae;Uroviricota;Caudoviricetes	maximal_not_in_system		N15
IMGVR_UViG_2166559024_000008	IMGVR	Engineered;Bioreactor;Anaerobic;Unclassified;Engineered;		Aquatic	39.3824	Genome fragment	wastewater	Bacteria;Proteobacteria;Gammaproteobacteria;Enterobacterales;Enterobacteriaceae;;		Viruses;Duplodnaviria;Heunggongvirae;Uroviricota;Caudoviricetes	maximal_not_in_system		unknown
IMGVR_UViG_2507262019_000001	IMGVR			Unclassified	55.21	Genome fragment	Unclassified	Bacteria;Proteobacteria;Gammaproteobacteria;Pseudomonadales;Pseudomonadaceae;Pseudomonas;		Viruses;Duplodnaviria;Heunggongvirae;Uroviricota;Caudoviricetes	maximal_not_in_system		unknown
IMGVR_UViG_2511231081_000001	IMGVR			Unclassified	91.97	High-quality	Unclassified	Bacteria;Firmicutes;Bacilli;Bacillales;Bacillaceae;unclassified Bacillaceae;		Viruses;Duplodnaviria;Heunggongvirae;Uroviricota;Caudoviricetes	maximal_not_in_system		unknown
IMGVR_UViG_2511231124_000001	IMGVR			Unclassified	84.96	Genome fragment	Unclassified	Bacteria;Proteobacteria;Gammaproteobacteria;Enterobacterales;Enterobacteriaceae;unclassified Enterobacteriaceae;		Viruses;Duplodnaviria;Heunggongvirae;Uroviricota;Caudoviricetes	compound	PS254|PS277|PS343|PS395|PS397	N15
IMGVR_UViG_2513237193_000001	IMGVR			Unclassified	101.74	High-quality	Unclassified	Bacteria;Firmicutes;Bacilli;Bacillales;Bacillaceae;unclassified Bacillaceae;		Viruses;Duplodnaviria;Heunggongvirae;Uroviricota;Caudoviricetes	maximal_not_in_system		unknown
IMGVR_UViG_2513237292_000001	IMGVR			Unclassified	75	Genome fragment	Unclassified	Bacteria;Proteobacteria;Gammaproteobacteria;Pseudomonadales;Pseudomonadaceae;unclassified Pseudomonadaceae;		Viruses;Duplodnaviria;Heunggongvirae;Uroviricota;Caudoviricetes	maximal_not_in_system		unknown
IMGVR_UViG_2513237302_000001	IMGVR			Unclassified	89.18	Genome fragment	Unclassified	Bacteria;Firmicutes;Bacilli;Lactobacillales;Lactobacillaceae;unclassified Lactobacillaceae;		Viruses;Duplodnaviria;Heunggongvirae;Uroviricota;Caudoviricetes	maximal_not_in_system		unknown
IMGVR_UViG_2513237354_000001	IMGVR			Unclassified	64.87	Genome fragment	Unclassified	Bacteria;Proteobacteria;Gammaproteobacteria;Enterobacterales;Erwiniaceae;unclassified Erwiniaceae;		Viruses;Duplodnaviria;Heunggongvirae;Uroviricota;Caudoviricetes	maximal_not_in_system		unknown
IMGVR_UViG_2513237354_000002	IMGVR			Unclassified	74.22	Genome fragment	Unclassified	Bacteria;Proteobacteria;Gammaproteobacteria;Enterobacterales;Erwiniaceae;unclassified Erwiniaceae;		Viruses;Duplodnaviria;Heunggongvirae;Uroviricota;Caudoviricetes	maximal_not_in_system		unknown
IMGVR_UViG_2513237354_000003	IMGVR			Unclassified		Unsure (completeness > 120%)	Unclassified	Bacteria;Proteobacteria;Gammaproteobacteria;Enterobacterales;Erwiniaceae;unclassified Erwiniaceae;		Viruses;Duplodnaviria;Heunggongvirae;Uroviricota;Caudoviricetes	maximal_not_in_system		unknown
IMGVR_UViG_2513237354_000005	IMGVR			Unclassified	75.69	Genome fragment	Unclassified	Bacteria;Proteobacteria;Gammaproteobacteria;Enterobacterales;Erwiniaceae;unclassified Erwiniaceae;		Viruses;Duplodnaviria;Heunggongvirae;Uroviricota;Caudoviricetes	maximal_not_in_system		unknown
IMGVR_UViG_2516143007_000001	IMGVR			Unclassified	80	Genome fragment	Unclassified	Bacteria;Proteobacteria;Epsilonproteobacteria;Campylobacterales;Campylobacteraceae;unclassified Campylobacteraceae;		Viruses;Duplodnaviria;Heunggongvirae;Uroviricota;Caudoviricetes	backbone	PS506	unknown
IMGVR_UViG_2516143029_000001	IMGVR			Unclassified	35	Genome fragment	Unclassified	Bacteria;Proteobacteria;Epsilonproteobacteria;Campylobacterales;Campylobacteraceae;unclassified Campylobacteraceae;		Viruses;Duplodnaviria;Heunggongvirae;Uroviricota;Caudoviricetes	maximal_not_in_system		unknown
IMGVR_UViG_2516143041_000001	IMGVR			Unclassified	95	High-quality	Unclassified	Bacteria;Proteobacteria;Epsilonproteobacteria;Campylobacterales;Campylobacteraceae;unclassified Campylobacteraceae;		Viruses;Duplodnaviria;Heunggongvirae;Uroviricota;Caudoviricetes	maximal_not_in_system		unknown
IMGVR_UViG_2516143048_000001	IMGVR			Unclassified	50	Genome fragment	Unclassified	Bacteria;Proteobacteria;Epsilonproteobacteria;Campylobacterales;Campylobacteraceae;unclassified Campylobacteraceae;		Viruses;Duplodnaviria;Heunggongvirae;Uroviricota;Caudoviricetes	maximal_not_in_system		unknown
IMGVR_UViG_2516143058_000001	IMGVR			Unclassified	95	High-quality	Unclassified	Bacteria;Proteobacteria;Epsilonproteobacteria;Campylobacterales;Campylobacteraceae;unclassified Campylobacteraceae;		Viruses;Duplodnaviria;Heunggongvirae;Uroviricota;Caudoviricetes	compound	PS505	unknown
IMGVR_UViG_2516143060_000001	IMGVR			Unclassified	97.24	High-quality	Unclassified	Bacteria;Proteobacteria;Epsilonproteobacteria;Campylobacterales;Campylobacteraceae;unclassified Campylobacteraceae;		Viruses;Duplodnaviria;Heunggongvirae;Uroviricota;Caudoviricetes	compound	PS505	unknown
IMGVR_UViG_2516143067_000001	IMGVR			Unclassified	95	High-quality	Unclassified	Bacteria;Proteobacteria;Epsilonproteobacteria;Campylobacterales;Campylobacteraceae;unclassified Campylobacteraceae;		Viruses;Duplodnaviria;Heunggongvirae;Uroviricota;Caudoviricetes	backbone	PS505	unknown
IMGVR_UViG_2516143069_000001	IMGVR			Unclassified	80	Genome fragment	Unclassified	Bacteria;Proteobacteria;Epsilonproteobacteria;Campylobacterales;Campylobacteraceae;unclassified Campylobacteraceae;		Viruses;Duplodnaviria;Heunggongvirae;Uroviricota;Caudoviricetes	backbone	PS506	unknown
IMGVR_UViG_2516143073_000001	IMGVR			Unclassified	96.51	High-quality	Unclassified	Bacteria;Proteobacteria;Epsilonproteobacteria;Campylobacterales;Campylobacteraceae;unclassified Campylobacteraceae;		Viruses;Duplodnaviria;Heunggongvirae;Uroviricota;Caudoviricetes	compound	PS506	unknown
IMGVR_UViG_2516143092_000001	IMGVR			Unclassified	95	High-quality	Unclassified	Bacteria;Proteobacteria;Epsilonproteobacteria;Campylobacterales;Campylobacteraceae;unclassified Campylobacteraceae;		Viruses;Duplodnaviria;Heunggongvirae;Uroviricota;Caudoviricetes	backbone	PS505	unknown
IMGVR_UViG_2516143095_000001	IMGVR			Unclassified	92.39	High-quality	Unclassified	Bacteria;Proteobacteria;Epsilonproteobacteria;Campylobacterales;Campylobacteraceae;unclassified Campylobacteraceae;		Viruses;Duplodnaviria;Heunggongvirae;Uroviricota;Caudoviricetes	compound	PS505	unknown
IMGVR_UViG_2519899563_000001	IMGVR			Unclassified	13.53	Genome fragment	Unclassified	Bacteria;Proteobacteria;Gammaproteobacteria;Enterobacterales;Enterobacteriaceae;unclassified Enterobacteriaceae;		Viruses;Duplodnaviria;Heunggongvirae;Uroviricota;Caudoviricetes	backbone	PS503	unknown
IMGVR_UViG_2519899622_000001	IMGVR			Unclassified	95.67	High-quality	Unclassified	Bacteria;Proteobacteria;Gammaproteobacteria;Pseudomonadales;Pseudomonadaceae;unclassified Pseudomonadaceae;		Viruses;Duplodnaviria;Heunggongvirae;Uroviricota;Caudoviricetes	maximal_not_in_system		unknown
IMGVR_UViG_2519899760_000001	IMGVR			Unclassified		Unsure (completeness > 120%)	Unclassified	Bacteria;Firmicutes;Bacilli;Lactobacillales;Leuconostocaceae;unclassified Leuconostocaceae;		Viruses;Duplodnaviria;Heunggongvirae;Uroviricota;Caudoviricetes	maximal_not_in_system		unknown
IMGVR_UViG_2519899786_000001	IMGVR			Unclassified	73.23	Genome fragment	Unclassified	Bacteria;Firmicutes;Bacilli;Lactobacillales;Lactobacillaceae;unclassified Lactobacillaceae;		Viruses;Duplodnaviria;Heunggongvirae;Uroviricota;Caudoviricetes	maximal_not_in_system		unknown
IMGVR_UViG_2519899813_000001	IMGVR			Unclassified	79.29	Genome fragment	Unclassified	Bacteria;Firmicutes;Bacilli;Lactobacillales;Streptococcaceae;unclassified Streptococcaceae;		Viruses;Duplodnaviria;Heunggongvirae;Uroviricota;Caudoviricetes	maximal_not_in_system		unknown
IMGVR_UViG_2519899831_000001	IMGVR			Unclassified	117.48	High-quality	Unclassified	Bacteria;Spirochaetes;Spirochaetia;Leptospirales;Leptospiraceae;unclassified Leptospiraceae;			maximal_not_in_system		unknown
IMGVR_UViG_2519899845_000001	IMGVR			Unclassified	40	Genome fragment	Unclassified	Bacteria;Firmicutes;Bacilli;Lactobacillales;Lactobacillaceae;unclassified Lactobacillaceae;		Viruses;Duplodnaviria;Heunggongvirae;Uroviricota;Caudoviricetes	maximal_not_in_system		unknown
IMGVR_UViG_2526164598_000004	IMGVR			Unclassified	42.5	Genome fragment	Unclassified	Bacteria;Proteobacteria;Gammaproteobacteria;Enterobacterales;Enterobacteriaceae;unclassified Enterobacteriaceae;		Viruses;Duplodnaviria;Heunggongvirae;Uroviricota;Caudoviricetes	backbone	PS490|PS491|PS502	unknown
IMGVR_UViG_2526164598_000005	IMGVR			Unclassified	36.07	Genome fragment	Unclassified	Bacteria;Proteobacteria;Gammaproteobacteria;Enterobacterales;Enterobacteriaceae;unclassified Enterobacteriaceae;		Viruses;Duplodnaviria;Heunggongvirae;Uroviricota;Caudoviricetes	backbone	PS501	unknown
IMGVR_UViG_2526164601_000004	IMGVR			Unclassified	37.54	Genome fragment	Unclassified	Bacteria;Proteobacteria;Gammaproteobacteria;Enterobacterales;Enterobacteriaceae;unclassified Enterobacteriaceae;		Viruses;Duplodnaviria;Heunggongvirae;Uroviricota;Caudoviricetes	backbone	PS146|PS147|PS148|PS483|PS561|PS563|PS603|PS604|PS605|PS607	unknown
IMGVR_UViG_2526164601_000012	IMGVR			Unclassified	23.38	Genome fragment	Unclassified	Bacteria;Proteobacteria;Gammaproteobacteria;Enterobacterales;Enterobacteriaceae;unclassified Enterobacteriaceae;		Viruses;Duplodnaviria;Heunggongvirae;Uroviricota;Caudoviricetes	maximal_not_in_system		unknown
IMGVR_UViG_2526164602_000001	IMGVR			Unclassified	32.46	Genome fragment	Unclassified	Bacteria;Proteobacteria;Gammaproteobacteria;Enterobacterales;Enterobacteriaceae;unclassified Enterobacteriaceae;		Viruses;Duplodnaviria;Heunggongvirae;Uroviricota;Caudoviricetes	backbone	PS498	unknown
IMGVR_UViG_2526164602_000005	IMGVR			Unclassified	40.85	Genome fragment	Unclassified	Bacteria;Proteobacteria;Gammaproteobacteria;Enterobacterales;Enterobacteriaceae;unclassified Enterobacteriaceae;		Viruses;Duplodnaviria;Heunggongvirae;Uroviricota;Caudoviricetes	backbone	PS497	unknown
IMGVR_UViG_2526164604_000002	IMGVR			Unclassified	53.85	Genome fragment	Unclassified	Bacteria;Proteobacteria;Gammaproteobacteria;Enterobacterales;Enterobacteriaceae;unclassified Enterobacteriaceae;		Viruses;Duplodnaviria;Heunggongvirae;Uroviricota;Caudoviricetes	backbone	PS456|PS600	unknown
IMGVR_UViG_2526164609_000001	IMGVR			Unclassified	25.15	Genome fragment	Unclassified	Bacteria;Proteobacteria;Gammaproteobacteria;Enterobacterales;Enterobacteriaceae;unclassified Enterobacteriaceae;			maximal_not_in_system		unknown
IMGVR_UViG_2526164609_000006	IMGVR			Unclassified	23.98	Genome fragment	Unclassified	Bacteria;Proteobacteria;Gammaproteobacteria;Enterobacterales;Enterobacteriaceae;unclassified Enterobacteriaceae;		Viruses;Duplodnaviria;Heunggongvirae;Uroviricota;Caudoviricetes	maximal_not_in_system		unknown
IMGVR_UViG_2526164609_000008	IMGVR			Unclassified	30.32	Genome fragment	Unclassified	Bacteria;Proteobacteria;Gammaproteobacteria;Enterobacterales;Enterobacteriaceae;unclassified Enterobacteriaceae;		Viruses;Duplodnaviria;Heunggongvirae;Uroviricota;Caudoviricetes	backbone	PS483|PS603|PS608	unknown
IMGVR_UViG_2526164613_000004	IMGVR			Unclassified	28.82	Genome fragment	Unclassified	Bacteria;Proteobacteria;Gammaproteobacteria;Enterobacterales;Enterobacteriaceae;unclassified Enterobacteriaceae;		Viruses;Duplodnaviria;Heunggongvirae;Uroviricota;Caudoviricetes	backbone	PS483|PS603|PS606	unknown
IMGVR_UViG_2526164617_000001	IMGVR			Unclassified	48.29	Genome fragment	Unclassified	Bacteria;Proteobacteria;Gammaproteobacteria;Enterobacterales;Enterobacteriaceae;unclassified Enterobacteriaceae;		Viruses;Duplodnaviria;Heunggongvirae;Uroviricota;Caudoviricetes	maximal_not_in_system		unknown
IMGVR_UViG_2526164617_000002	IMGVR			Unclassified	66.12	Genome fragment	Unclassified	Bacteria;Proteobacteria;Gammaproteobacteria;Enterobacterales;Enterobacteriaceae;unclassified Enterobacteriaceae;		Viruses;Duplodnaviria;Heunggongvirae;Uroviricota;Caudoviricetes	compound	PS146|PS561	unknown
IMGVR_UViG_2526164618_000003	IMGVR			Unclassified	24.25	Genome fragment	Unclassified	Bacteria;Proteobacteria;Gammaproteobacteria;Enterobacterales;Enterobacteriaceae;unclassified Enterobacteriaceae;		Viruses;Duplodnaviria;Heunggongvirae;Uroviricota;Caudoviricetes	backbone	PS496	unknown
IMGVR_UViG_2526164619_000001	IMGVR			Unclassified	45.11	Genome fragment	Unclassified	Bacteria;Proteobacteria;Gammaproteobacteria;Enterobacterales;Enterobacteriaceae;unclassified Enterobacteriaceae;		Viruses;Duplodnaviria;Heunggongvirae;Uroviricota;Caudoviricetes	maximal_not_in_system		unknown
IMGVR_UViG_2526164619_000003	IMGVR			Unclassified	23.49	Genome fragment	Unclassified	Bacteria;Proteobacteria;Gammaproteobacteria;Enterobacterales;Enterobacteriaceae;unclassified Enterobacteriaceae;			maximal_not_in_system		unknown
IMGVR_UViG_2526164621_000001	IMGVR			Unclassified	39.12	Genome fragment	Unclassified	Bacteria;Proteobacteria;Gammaproteobacteria;Enterobacterales;Enterobacteriaceae;unclassified Enterobacteriaceae;		Viruses;Duplodnaviria;Heunggongvirae;Uroviricota;Caudoviricetes	maximal_not_in_system		unknown
IMGVR_UViG_2526164623_000001	IMGVR			Unclassified	35.88	Genome fragment	Unclassified	Bacteria;Actinobacteria;Actinobacteria;Corynebacteriales;Mycobacteriaceae;unclassified Mycobacteriaceae;		Viruses;Duplodnaviria;Heunggongvirae;Uroviricota;Caudoviricetes	maximal_not_in_system		unknown
IMGVR_UViG_2526164628_000003	IMGVR			Unclassified	43.8	Genome fragment	Unclassified	Bacteria;Proteobacteria;Gammaproteobacteria;Enterobacterales;Enterobacteriaceae;unclassified Enterobacteriaceae;		Viruses;Duplodnaviria;Heunggongvirae;Uroviricota;Caudoviricetes	maximal_not_in_system		unknown
IMGVR_UViG_2526164629_000005	IMGVR			Unclassified	46.16	Genome fragment	Unclassified	Bacteria;Proteobacteria;Gammaproteobacteria;Enterobacterales;Enterobacteriaceae;unclassified Enterobacteriaceae;		Viruses;Duplodnaviria;Heunggongvirae;Uroviricota;Caudoviricetes	compound	PS410|PS448|PS557|PS622|PS623|PS624|PS628	unknown
IMGVR_UViG_2526164629_000008	IMGVR			Unclassified	28.45	Genome fragment	Unclassified	Bacteria;Proteobacteria;Gammaproteobacteria;Enterobacterales;Enterobacteriaceae;unclassified Enterobacteriaceae;		Viruses;Duplodnaviria;Heunggongvirae;Uroviricota;Caudoviricetes	maximal_not_in_system		unknown
IMGVR_UViG_2526164630_000004	IMGVR			Unclassified	44.29	Genome fragment	Unclassified	Bacteria;Proteobacteria;Gammaproteobacteria;Enterobacterales;Enterobacteriaceae;unclassified Enterobacteriaceae;		Viruses;Duplodnaviria;Heunggongvirae;Uroviricota;Caudoviricetes	compound	PS603	unknown
IMGVR_UViG_2526164630_000007	IMGVR			Unclassified	25.71	Genome fragment	Unclassified	Bacteria;Proteobacteria;Gammaproteobacteria;Enterobacterales;Enterobacteriaceae;unclassified Enterobacteriaceae;		Viruses;Duplodnaviria;Heunggongvirae;Uroviricota;Caudoviricetes	maximal_not_in_system		unknown
IMGVR_UViG_2526164631_000004	IMGVR			Unclassified	20.32	Genome fragment	Unclassified	Bacteria;Proteobacteria;Gammaproteobacteria;Enterobacterales;Enterobacteriaceae;unclassified Enterobacteriaceae;		Viruses;Duplodnaviria;Heunggongvirae;Uroviricota;Caudoviricetes	backbone	PS495	unknown
IMGVR_UViG_2526164631_000005	IMGVR			Unclassified	35.84	Genome fragment	Unclassified	Bacteria;Proteobacteria;Gammaproteobacteria;Enterobacterales;Enterobacteriaceae;unclassified Enterobacteriaceae;		Viruses;Duplodnaviria;Heunggongvirae;Uroviricota;Caudoviricetes	backbone	PS494	unknown
IMGVR_UViG_2526164631_000010	IMGVR			Unclassified	70.78	Genome fragment	Unclassified	Bacteria;Proteobacteria;Gammaproteobacteria;Enterobacterales;Enterobacteriaceae;unclassified Enterobacteriaceae;		Viruses;Duplodnaviria;Heunggongvirae;Uroviricota;Caudoviricetes	backbone	PS247|PS409|PS464|PS493	unknown
IMGVR_UViG_2526164632_000001	IMGVR			Unclassified	35.06	Genome fragment	Unclassified	Bacteria;Proteobacteria;Gammaproteobacteria;Enterobacterales;Enterobacteriaceae;unclassified Enterobacteriaceae;		Viruses;Duplodnaviria;Heunggongvirae;Uroviricota;Caudoviricetes	backbone	PS490	unknown
IMGVR_UViG_2526164632_000002	IMGVR			Unclassified	25.78	Genome fragment	Unclassified	Bacteria;Proteobacteria;Gammaproteobacteria;Enterobacterales;Enterobacteriaceae;unclassified Enterobacteriaceae;		Viruses;Duplodnaviria;Heunggongvirae;Uroviricota;Caudoviricetes	maximal_not_in_system		unknown
IMGVR_UViG_2526164632_000004	IMGVR			Unclassified	21.45	Genome fragment	Unclassified	Bacteria;Proteobacteria;Gammaproteobacteria;Enterobacterales;Enterobacteriaceae;unclassified Enterobacteriaceae;		Viruses;Duplodnaviria;Heunggongvirae;Uroviricota;Caudoviricetes	backbone	PS495	unknown
IMGVR_UViG_2526164633_000004	IMGVR			Unclassified	23.14	Genome fragment	Unclassified	Bacteria;Proteobacteria;Gammaproteobacteria;Enterobacterales;Enterobacteriaceae;unclassified Enterobacteriaceae;		Viruses;Duplodnaviria;Heunggongvirae;Uroviricota;Caudoviricetes	maximal_not_in_system		unknown
IMGVR_UViG_2526164633_000006	IMGVR			Unclassified	29.43	Genome fragment	Unclassified	Bacteria;Proteobacteria;Gammaproteobacteria;Enterobacterales;Enterobacteriaceae;unclassified Enterobacteriaceae;		Viruses;Duplodnaviria;Heunggongvirae;Uroviricota;Caudoviricetes	backbone	PS489	unknown
IMGVR_UViG_2526164633_000011	IMGVR			Unclassified	60.69	Genome fragment	Unclassified	Bacteria;Proteobacteria;Gammaproteobacteria;Enterobacterales;Enterobacteriaceae;unclassified Enterobacteriaceae;		Viruses;Duplodnaviria;Heunggongvirae;Uroviricota;Caudoviricetes	backbone	PS630|PS633|PS652	P1_1
IMGVR_UViG_2526164634_000004	IMGVR			Unclassified	29.23	Genome fragment	Unclassified	Bacteria;Proteobacteria;Gammaproteobacteria;Enterobacterales;Enterobacteriaceae;unclassified Enterobacteriaceae;		Viruses;Duplodnaviria;Heunggongvirae;Uroviricota;Caudoviricetes	maximal_not_in_system		unknown
IMGVR_UViG_2526164634_000005	IMGVR			Unclassified	31.38	Genome fragment	Unclassified	Bacteria;Proteobacteria;Gammaproteobacteria;Enterobacterales;Enterobacteriaceae;unclassified Enterobacteriaceae;		Viruses;Duplodnaviria;Heunggongvirae;Uroviricota;Caudoviricetes	maximal_not_in_system		unknown
IMGVR_UViG_2526164634_000006	IMGVR			Unclassified	28.15	Genome fragment	Unclassified	Bacteria;Proteobacteria;Gammaproteobacteria;Enterobacterales;Enterobacteriaceae;unclassified Enterobacteriaceae;		Viruses;Duplodnaviria;Heunggongvirae;Uroviricota;Caudoviricetes	compound	PS495	unknown
IMGVR_UViG_2526164634_000007	IMGVR			Unclassified	73.94	Genome fragment	Unclassified	Bacteria;Proteobacteria;Gammaproteobacteria;Enterobacterales;Enterobacteriaceae;unclassified Enterobacteriaceae;		Viruses;Duplodnaviria;Heunggongvirae;Uroviricota;Caudoviricetes	maximal_not_in_system		unknown
IMGVR_UViG_2526164646_000005	IMGVR			Unclassified	61.63	Genome fragment	Unclassified	Bacteria;Proteobacteria;Gammaproteobacteria;Enterobacterales;Enterobacteriaceae;unclassified Enterobacteriaceae;		Viruses;Duplodnaviria;Heunggongvirae;Uroviricota;Caudoviricetes	compound	PS487	unknown
IMGVR_UViG_2526164647_000001	IMGVR			Unclassified	31.79	Genome fragment	Unclassified	Bacteria;Proteobacteria;Gammaproteobacteria;Enterobacterales;Enterobacteriaceae;unclassified Enterobacteriaceae;		Viruses;Duplodnaviria;Heunggongvirae;Uroviricota;Caudoviricetes	maximal_not_in_system		unknown
IMGVR_UViG_2526164647_000002	IMGVR			Unclassified	22.37	Genome fragment	Unclassified	Bacteria;Proteobacteria;Gammaproteobacteria;Enterobacterales;Enterobacteriaceae;unclassified Enterobacteriaceae;		Viruses;Duplodnaviria;Heunggongvirae;Uroviricota;Caudoviricetes	backbone	PS488	unknown
IMGVR_UViG_2526164647_000005	IMGVR			Unclassified	27.74	Genome fragment	Unclassified	Bacteria;Proteobacteria;Gammaproteobacteria;Enterobacterales;Enterobacteriaceae;unclassified Enterobacteriaceae;		Viruses;Duplodnaviria;Heunggongvirae;Uroviricota;Caudoviricetes	compound	PS496	unknown
IMGVR_UViG_2526164649_000003	IMGVR			Unclassified	27.6	Genome fragment	Unclassified	Bacteria;Proteobacteria;Gammaproteobacteria;Enterobacterales;Enterobacteriaceae;unclassified Enterobacteriaceae;		Viruses;Duplodnaviria;Heunggongvirae;Uroviricota;Caudoviricetes	maximal_not_in_system		unknown
IMGVR_UViG_2526164650_000001	IMGVR			Unclassified	32.08	Genome fragment	Unclassified	Bacteria;Proteobacteria;Gammaproteobacteria;Enterobacterales;Enterobacteriaceae;unclassified Enterobacteriaceae;		Viruses;Duplodnaviria;Heunggongvirae;Uroviricota;Caudoviricetes	backbone	PS487	unknown
IMGVR_UViG_2526164662_000003	IMGVR			Unclassified	19.55	Genome fragment	Unclassified	Bacteria;Proteobacteria;Gammaproteobacteria;Enterobacterales;Enterobacteriaceae;unclassified Enterobacteriaceae;		Viruses;Duplodnaviria;Heunggongvirae;Uroviricota;Caudoviricetes	backbone	PS486	unknown
IMGVR_UViG_2526164662_000004	IMGVR			Unclassified	27.05	Genome fragment	Unclassified	Bacteria;Proteobacteria;Gammaproteobacteria;Enterobacterales;Enterobacteriaceae;unclassified Enterobacteriaceae;		Viruses;Duplodnaviria;Heunggongvirae;Uroviricota;Caudoviricetes	maximal_not_in_system		unknown
IMGVR_UViG_2526164662_000007	IMGVR			Unclassified	28.41	Genome fragment	Unclassified	Bacteria;Proteobacteria;Gammaproteobacteria;Enterobacterales;Enterobacteriaceae;unclassified Enterobacteriaceae;		Viruses;Duplodnaviria;Heunggongvirae;Uroviricota;Caudoviricetes	maximal_not_in_system		unknown
IMGVR_UViG_2526164662_000009	IMGVR			Unclassified	92.7	High-quality	Unclassified	Bacteria;Proteobacteria;Gammaproteobacteria;Enterobacterales;Enterobacteriaceae;unclassified Enterobacteriaceae;		Viruses;Duplodnaviria;Heunggongvirae;Uroviricota;Caudoviricetes	compound	PS243|PS442|PS443|PS522|PS530	P1_1
IMGVR_UViG_2526164663_000002	IMGVR			Unclassified	21.65	Genome fragment	Unclassified	Bacteria;Proteobacteria;Gammaproteobacteria;Enterobacterales;Enterobacteriaceae;unclassified Enterobacteriaceae;		Viruses;Duplodnaviria;Heunggongvirae;Uroviricota;Caudoviricetes	maximal_not_in_system		unknown
IMGVR_UViG_2526164663_000005	IMGVR			Unclassified	34.87	Genome fragment	Unclassified	Bacteria;Proteobacteria;Gammaproteobacteria;Enterobacterales;Enterobacteriaceae;unclassified Enterobacteriaceae;		Viruses;Duplodnaviria;Heunggongvirae;Uroviricota;Caudoviricetes	backbone	PS485	unknown
IMGVR_UViG_2526164663_000007	IMGVR			Unclassified	17.87	Genome fragment	Unclassified	Bacteria;Proteobacteria;Gammaproteobacteria;Enterobacterales;Enterobacteriaceae;unclassified Enterobacteriaceae;		Viruses;Duplodnaviria;Heunggongvirae;Uroviricota;Caudoviricetes	maximal_not_in_system		unknown
IMGVR_UViG_2526164664_000002	IMGVR			Unclassified	24.67	Genome fragment	Unclassified	Bacteria;Proteobacteria;Gammaproteobacteria;Enterobacterales;Enterobacteriaceae;unclassified Enterobacteriaceae;		Viruses;Duplodnaviria;Heunggongvirae;Uroviricota;Caudoviricetes	backbone	PS603	unknown
IMGVR_UViG_2526164664_000006	IMGVR			Unclassified	38.42	Genome fragment	Unclassified	Bacteria;Proteobacteria;Gammaproteobacteria;Enterobacterales;Enterobacteriaceae;unclassified Enterobacteriaceae;		Viruses;Duplodnaviria;Heunggongvirae;Uroviricota;Caudoviricetes	compound	PS461|PS622|PS660|PS662|PS663	unknown
IMGVR_UViG_2526164665_000002	IMGVR			Unclassified	100	Concatemer_artifact	Unclassified	Bacteria;Proteobacteria;Gammaproteobacteria;Enterobacterales;Enterobacteriaceae;unclassified Enterobacteriaceae;		Viruses;Duplodnaviria;Heunggongvirae;Uroviricota;Caudoviricetes	maximal_not_in_system		unknown
IMGVR_UViG_2526164665_000004	IMGVR			Unclassified	22.19	Genome fragment	Unclassified	Bacteria;Proteobacteria;Gammaproteobacteria;Enterobacterales;Enterobacteriaceae;unclassified Enterobacteriaceae;		Viruses;Duplodnaviria;Heunggongvirae;Uroviricota;Caudoviricetes	backbone	PS484	unknown
IMGVR_UViG_2526164665_000005	IMGVR			Unclassified	26.69	Genome fragment	Unclassified	Bacteria;Proteobacteria;Gammaproteobacteria;Enterobacterales;Enterobacteriaceae;unclassified Enterobacteriaceae;		Viruses;Duplodnaviria;Heunggongvirae;Uroviricota;Caudoviricetes	compound	PS622|PS627|PS660	unknown
IMGVR_UViG_2526164665_000008	IMGVR			Unclassified	27.48	Genome fragment	Unclassified	Bacteria;Proteobacteria;Gammaproteobacteria;Enterobacterales;Enterobacteriaceae;unclassified Enterobacteriaceae;		Viruses;Duplodnaviria;Heunggongvirae;Uroviricota;Caudoviricetes	maximal_not_in_system		unknown
IMGVR_UViG_2526164666_000001	IMGVR			Unclassified	24.14	Genome fragment	Unclassified	Bacteria;Proteobacteria;Gammaproteobacteria;Enterobacterales;Enterobacteriaceae;unclassified Enterobacteriaceae;		Viruses;Duplodnaviria;Heunggongvirae;Uroviricota;Caudoviricetes	compound	PS622	unknown
IMGVR_UViG_2526164666_000008	IMGVR			Unclassified	26.37	Genome fragment	Unclassified	Bacteria;Proteobacteria;Gammaproteobacteria;Enterobacterales;Enterobacteriaceae;unclassified Enterobacteriaceae;		Viruses;Duplodnaviria;Heunggongvirae;Uroviricota;Caudoviricetes	maximal_not_in_system		unknown
IMGVR_UViG_2526164668_000004	IMGVR			Unclassified	43.64	Genome fragment	Unclassified	Bacteria;Proteobacteria;Gammaproteobacteria;Enterobacterales;Enterobacteriaceae;unclassified Enterobacteriaceae;		Viruses;Duplodnaviria;Heunggongvirae;Uroviricota;Caudoviricetes	maximal_not_in_system		unknown
IMGVR_UViG_2526164668_000005	IMGVR			Unclassified	49.76	Genome fragment	Unclassified	Bacteria;Proteobacteria;Gammaproteobacteria;Enterobacterales;Enterobacteriaceae;unclassified Enterobacteriaceae;		Viruses;Duplodnaviria;Heunggongvirae;Uroviricota;Caudoviricetes	compound	PS410|PS448|PS481|PS484|PS557|PS622|PS623|PS624|PS628|PS660|PS662|PS663	unknown
IMGVR_UViG_2526164669_000002	IMGVR			Unclassified	22.48	Genome fragment	Unclassified	Bacteria;Proteobacteria;Gammaproteobacteria;Enterobacterales;Enterobacteriaceae;unclassified Enterobacteriaceae;		Viruses;Duplodnaviria;Heunggongvirae;Uroviricota;Caudoviricetes	backbone	PS483	unknown
IMGVR_UViG_2526164670_000004	IMGVR			Unclassified	47.26	Genome fragment	Unclassified	Bacteria;Proteobacteria;Gammaproteobacteria;Enterobacterales;Enterobacteriaceae;unclassified Enterobacteriaceae;		Viruses;Duplodnaviria;Heunggongvirae;Uroviricota;Caudoviricetes	compound	PS413|PS414|PS479|PS485	unknown
IMGVR_UViG_2526164674_000010	IMGVR			Unclassified	23.71	Genome fragment	Unclassified	Bacteria;Proteobacteria;Gammaproteobacteria;Enterobacterales;Enterobacteriaceae;unclassified Enterobacteriaceae;		Viruses;Duplodnaviria;Heunggongvirae;Uroviricota;Caudoviricetes	backbone	PS482	unknown
IMGVR_UViG_2526164688_000003	IMGVR			Unclassified	21.51	Genome fragment	Unclassified	Bacteria;Proteobacteria;Gammaproteobacteria;Enterobacterales;Enterobacteriaceae;unclassified Enterobacteriaceae;		Viruses;Duplodnaviria;Heunggongvirae;Uroviricota;Caudoviricetes	backbone	PS481	unknown
IMGVR_UViG_2526164688_000006	IMGVR			Unclassified	50.46	Genome fragment	Unclassified	Bacteria;Proteobacteria;Gammaproteobacteria;Enterobacterales;Enterobacteriaceae;unclassified Enterobacteriaceae;		Viruses;Duplodnaviria;Heunggongvirae;Uroviricota;Caudoviricetes	backbone	PS480	unknown
IMGVR_UViG_2526164688_000007	IMGVR			Unclassified	29.5	Genome fragment	Unclassified	Bacteria;Proteobacteria;Gammaproteobacteria;Enterobacterales;Enterobacteriaceae;unclassified Enterobacteriaceae;		Viruses;Duplodnaviria;Heunggongvirae;Uroviricota;Caudoviricetes	maximal_not_in_system		unknown
IMGVR_UViG_2526164690_000001	IMGVR			Unclassified	25.58	Genome fragment	Unclassified	Bacteria;Proteobacteria;Gammaproteobacteria;Enterobacterales;Enterobacteriaceae;unclassified Enterobacteriaceae;		Viruses;Duplodnaviria;Heunggongvirae;Uroviricota;Caudoviricetes	maximal_not_in_system		unknown
IMGVR_UViG_2526164690_000003	IMGVR			Unclassified	68.28	Genome fragment	Unclassified	Bacteria;Proteobacteria;Gammaproteobacteria;Enterobacterales;Enterobacteriaceae;unclassified Enterobacteriaceae;		Viruses;Duplodnaviria;Heunggongvirae;Uroviricota;Caudoviricetes	backbone	PS417|PS503|PS534|PS537	P1_1
IMGVR_UViG_2526164690_000004	IMGVR			Unclassified	18.19	Genome fragment	Unclassified	Bacteria;Proteobacteria;Gammaproteobacteria;Enterobacterales;Enterobacteriaceae;unclassified Enterobacteriaceae;		Viruses;Duplodnaviria;Heunggongvirae;Uroviricota;Caudoviricetes	maximal_not_in_system		unknown
IMGVR_UViG_2526164690_000006	IMGVR			Unclassified	30.3	Genome fragment	Unclassified	Bacteria;Proteobacteria;Gammaproteobacteria;Enterobacterales;Enterobacteriaceae;unclassified Enterobacteriaceae;		Viruses;Duplodnaviria;Heunggongvirae;Uroviricota;Caudoviricetes	backbone	PS479	unknown
IMGVR_UViG_2526164690_000011	IMGVR			Unclassified	50.08	Genome fragment	Unclassified	Bacteria;Proteobacteria;Gammaproteobacteria;Enterobacterales;Enterobacteriaceae;unclassified Enterobacteriaceae;		Viruses;Duplodnaviria;Heunggongvirae;Uroviricota;Caudoviricetes	backbone	PS141|PS357|PS477	unknown
IMGVR_UViG_2526164690_000012	IMGVR			Unclassified	17.88	Genome fragment	Unclassified	Bacteria;Proteobacteria;Gammaproteobacteria;Enterobacterales;Enterobacteriaceae;unclassified Enterobacteriaceae;		Viruses;Duplodnaviria;Heunggongvirae;Uroviricota;Caudoviricetes	backbone	PS475	unknown
IMGVR_UViG_2526164691_000002	IMGVR			Unclassified	25.39	Genome fragment	Unclassified	Bacteria;Proteobacteria;Gammaproteobacteria;Enterobacterales;Enterobacteriaceae;unclassified Enterobacteriaceae;		Viruses;Duplodnaviria;Heunggongvirae;Uroviricota;Caudoviricetes	maximal_not_in_system		unknown
IMGVR_UViG_2529292715_000005	IMGVR			Unclassified	26.7	Genome fragment	Unclassified	Bacteria;Proteobacteria;Gammaproteobacteria;Enterobacterales;Enterobacteriaceae;unclassified Enterobacteriaceae;			maximal_not_in_system		unknown
IMGVR_UViG_2529292716_000001	IMGVR			Unclassified	27.91	Genome fragment	Unclassified	Bacteria;Proteobacteria;Gammaproteobacteria;Enterobacterales;Enterobacteriaceae;unclassified Enterobacteriaceae;			maximal_not_in_system		unknown
IMGVR_UViG_2529292716_000003	IMGVR			Unclassified	30.57	Genome fragment	Unclassified	Bacteria;Proteobacteria;Gammaproteobacteria;Enterobacterales;Enterobacteriaceae;unclassified Enterobacteriaceae;		Viruses;Duplodnaviria;Heunggongvirae;Uroviricota;Caudoviricetes	maximal_not_in_system		unknown
IMGVR_UViG_2529292718_000003	IMGVR			Unclassified	100	High-quality	Unclassified	Bacteria;Proteobacteria;Gammaproteobacteria;Enterobacterales;Enterobacteriaceae;unclassified Enterobacteriaceae;		Viruses;Duplodnaviria;Heunggongvirae;Uroviricota;Caudoviricetes	backbone	PS35|PS36|PS37|PS38|PS63|PS590|PS595|PS596|PS724	unknown
IMGVR_UViG_2529292719_000004	IMGVR			Unclassified	99.47	High-quality	Unclassified	Bacteria;Proteobacteria;Gammaproteobacteria;Enterobacterales;Enterobacteriaceae;unclassified Enterobacteriaceae;		Viruses;Duplodnaviria;Heunggongvirae;Uroviricota;Caudoviricetes	backbone	PS35|PS36|PS37|PS38|PS63|PS590|PS595|PS596|PS724	unknown
IMGVR_UViG_2529292719_000006	IMGVR			Unclassified	99.42	High-quality	Unclassified	Bacteria;Proteobacteria;Gammaproteobacteria;Enterobacterales;Enterobacteriaceae;unclassified Enterobacteriaceae;		Viruses;Duplodnaviria;Heunggongvirae;Uroviricota;Caudoviricetes	compound	PS436|PS438|PS560	unknown
IMGVR_UViG_2529292726_000008	IMGVR			Unclassified	48.96	Genome fragment	Unclassified	Bacteria;Proteobacteria;Gammaproteobacteria;Enterobacterales;Enterobacteriaceae;unclassified Enterobacteriaceae;		Viruses;Duplodnaviria;Heunggongvirae;Uroviricota;Caudoviricetes	compound	PS403	unknown
IMGVR_UViG_2529292730_000002	IMGVR			Unclassified	37.8	Genome fragment	Unclassified	Bacteria;Proteobacteria;Gammaproteobacteria;Enterobacterales;Enterobacteriaceae;unclassified Enterobacteriaceae;		Viruses;Duplodnaviria;Heunggongvirae;Uroviricota;Caudoviricetes	maximal_not_in_system		unknown
IMGVR_UViG_2529292734_000001	IMGVR			Unclassified	36.39	Genome fragment	Unclassified	Bacteria;Proteobacteria;Gammaproteobacteria;Enterobacterales;Enterobacteriaceae;unclassified Enterobacteriaceae;		Viruses;Duplodnaviria;Heunggongvirae;Uroviricota;Caudoviricetes	backbone	PS403|PS471|PS473	unknown
IMGVR_UViG_2529292735_000001	IMGVR			Unclassified	33.98	Genome fragment	Unclassified	Bacteria;Proteobacteria;Gammaproteobacteria;Enterobacterales;Enterobacteriaceae;unclassified Enterobacteriaceae;		Viruses;Duplodnaviria;Heunggongvirae;Uroviricota;Caudoviricetes	backbone	PS472	unknown
IMGVR_UViG_2529292736_000001	IMGVR			Unclassified	77.77	Genome fragment	Unclassified	Bacteria;Proteobacteria;Gammaproteobacteria;Enterobacterales;Enterobacteriaceae;unclassified Enterobacteriaceae;		Viruses;Duplodnaviria;Heunggongvirae;Uroviricota;Caudoviricetes	compound	PS483|PS603|PS608	unknown
IMGVR_UViG_2529292830_000001	IMGVR			Unclassified	34.49	Genome fragment	Unclassified	Bacteria;Proteobacteria;Gammaproteobacteria;Enterobacterales;Enterobacteriaceae;unclassified Enterobacteriaceae;		Viruses;Duplodnaviria;Heunggongvirae;Uroviricota;Caudoviricetes	backbone	PS403|PS471	unknown
IMGVR_UViG_2529292871_000001	IMGVR			Unclassified	20.43	Genome fragment	Unclassified	Bacteria;Proteobacteria;Gammaproteobacteria;Enterobacterales;Enterobacteriaceae;unclassified Enterobacteriaceae;		Viruses;Duplodnaviria;Heunggongvirae;Uroviricota;Caudoviricetes	backbone	PS622|PS627	unknown
IMGVR_UViG_2529292904_000005	IMGVR			Unclassified	22.66	Genome fragment	Unclassified	Bacteria;Proteobacteria;Gammaproteobacteria;Enterobacterales;Enterobacteriaceae;unclassified Enterobacteriaceae;		Viruses;Duplodnaviria;Heunggongvirae;Uroviricota;Caudoviricetes	backbone	PS470	unknown
IMGVR_UViG_2529292905_000004	IMGVR			Unclassified	23.37	Genome fragment	Unclassified	Bacteria;Proteobacteria;Gammaproteobacteria;Enterobacterales;Enterobacteriaceae;unclassified Enterobacteriaceae;		Viruses;Duplodnaviria;Heunggongvirae;Uroviricota;Caudoviricetes	maximal_not_in_system		unknown
IMGVR_UViG_2529292906_000001	IMGVR			Unclassified	64.72	Genome fragment	Unclassified	Bacteria;Proteobacteria;Gammaproteobacteria;Enterobacterales;Enterobacteriaceae;unclassified Enterobacteriaceae;		Viruses;Duplodnaviria;Heunggongvirae;Uroviricota;Caudoviricetes	compound	PS243|PS630|PS633	P1_1
IMGVR_UViG_2529292906_000006	IMGVR			Unclassified	97.79	High-quality	Unclassified	Bacteria;Proteobacteria;Gammaproteobacteria;Enterobacterales;Enterobacteriaceae;unclassified Enterobacteriaceae;		Viruses;Duplodnaviria;Heunggongvirae;Uroviricota;Caudoviricetes	backbone	PS35|PS36|PS37|PS38|PS63|PS590|PS595|PS596|PS724	unknown
IMGVR_UViG_2529292913_000002	IMGVR			Unclassified	64.93	Genome fragment	Unclassified	Bacteria;Proteobacteria;Gammaproteobacteria;Enterobacterales;Enterobacteriaceae;unclassified Enterobacteriaceae;		Viruses;Duplodnaviria;Heunggongvirae;Uroviricota;Caudoviricetes	compound	PS243|PS244|PS503|PS522|PS523	P1_1
IMGVR_UViG_2529292913_000004	IMGVR			Unclassified	32.85	Genome fragment	Unclassified	Bacteria;Proteobacteria;Gammaproteobacteria;Enterobacterales;Enterobacteriaceae;unclassified Enterobacteriaceae;		Viruses;Duplodnaviria;Heunggongvirae;Uroviricota;Caudoviricetes	backbone	PS475|PS476	unknown
IMGVR_UViG_2529292919_000001	IMGVR			Unclassified	24.27	Genome fragment	Unclassified	Bacteria;Proteobacteria;Gammaproteobacteria;Enterobacterales;Enterobacteriaceae;unclassified Enterobacteriaceae;		Viruses;Duplodnaviria;Heunggongvirae;Uroviricota;Caudoviricetes	backbone	PS603	unknown
IMGVR_UViG_2529292919_000002	IMGVR			Unclassified	33.66	Genome fragment	Unclassified	Bacteria;Proteobacteria;Gammaproteobacteria;Enterobacterales;Enterobacteriaceae;unclassified Enterobacteriaceae;		Viruses;Duplodnaviria;Heunggongvirae;Uroviricota;Caudoviricetes	backbone	PS469	unknown
IMGVR_UViG_2529292919_000005	IMGVR			Unclassified	51.72	Genome fragment	Unclassified	Bacteria;Proteobacteria;Gammaproteobacteria;Enterobacterales;Enterobacteriaceae;unclassified Enterobacteriaceae;		Viruses;Duplodnaviria;Heunggongvirae;Uroviricota;Caudoviricetes	maximal_not_in_system		unknown
IMGVR_UViG_2529292920_000005	IMGVR			Unclassified	37.18	Genome fragment	Unclassified	Bacteria;Proteobacteria;Gammaproteobacteria;Enterobacterales;Enterobacteriaceae;unclassified Enterobacteriaceae;		Viruses;Duplodnaviria;Heunggongvirae;Uroviricota;Caudoviricetes	maximal_not_in_system		unknown
IMGVR_UViG_2529292922_000004	IMGVR			Unclassified	50.04	Genome fragment	Unclassified	Bacteria;Proteobacteria;Gammaproteobacteria;Enterobacterales;Enterobacteriaceae;unclassified Enterobacteriaceae;		Viruses;Duplodnaviria;Heunggongvirae;Uroviricota;Caudoviricetes	compound	PS410|PS448|PS461|PS557|PS622|PS623|PS628	unknown
IMGVR_UViG_2529292922_000005	IMGVR			Unclassified	23.09	Genome fragment	Unclassified	Bacteria;Proteobacteria;Gammaproteobacteria;Enterobacterales;Enterobacteriaceae;unclassified Enterobacteriaceae;			maximal_not_in_system		unknown
IMGVR_UViG_2529292922_000006	IMGVR			Unclassified	65.33	Genome fragment	Unclassified	Bacteria;Proteobacteria;Gammaproteobacteria;Enterobacterales;Enterobacteriaceae;unclassified Enterobacteriaceae;		Viruses;Duplodnaviria;Heunggongvirae;Uroviricota;Caudoviricetes	backbone	PS243|PS244|PS522|PS531	P1_1
IMGVR_UViG_2529292922_000007	IMGVR			Unclassified	12.25	Genome fragment	Unclassified	Bacteria;Proteobacteria;Gammaproteobacteria;Enterobacterales;Enterobacteriaceae;unclassified Enterobacteriaceae;		Viruses;Duplodnaviria;Heunggongvirae;Uroviricota;Caudoviricetes	backbone	PS468	unknown
IMGVR_UViG_2529292923_000003	IMGVR			Unclassified	25	Genome fragment	Unclassified	Bacteria;Proteobacteria;Gammaproteobacteria;Enterobacterales;Enterobacteriaceae;unclassified Enterobacteriaceae;		Viruses;Duplodnaviria;Heunggongvirae;Uroviricota;Caudoviricetes	maximal_not_in_system		unknown
IMGVR_UViG_2529292923_000004	IMGVR			Unclassified	35.47	Genome fragment	Unclassified	Bacteria;Proteobacteria;Gammaproteobacteria;Enterobacterales;Enterobacteriaceae;unclassified Enterobacteriaceae;		Viruses;Duplodnaviria;Heunggongvirae;Uroviricota;Caudoviricetes	backbone	PS146|PS147|PS148|PS483|PS561|PS563|PS603|PS604|PS605|PS607	unknown
IMGVR_UViG_2529292938_000001	IMGVR			Unclassified	86.24	Genome fragment	Unclassified	Bacteria;Proteobacteria;Gammaproteobacteria;Enterobacterales;Enterobacteriaceae;unclassified Enterobacteriaceae;		Viruses;Duplodnaviria;Heunggongvirae;Uroviricota;Caudoviricetes	backbone	PS243|PS244|PS245|PS246|PS367|PS417|PS439|PS441|PS442|PS443|PS444|PS468|PS503|PS521|PS522|PS524|PS525|PS526|PS531|PS534|PS535|PS536|PS538|PS539|PS540|PS541|PS542|PS543|PS545|PS548|PS549|PS550|PS551|PS591|PS617|PS618|PS630|PS632|PS633|PS636|PS637|PS642|PS644|PS645|PS646|PS647|PS649|PS650|PS651|PS657|PS710	P1_1
IMGVR_UViG_2529292981_000005	IMGVR			Unclassified	35.85	Genome fragment	Unclassified	Bacteria;Proteobacteria;Gammaproteobacteria;Enterobacterales;Enterobacteriaceae;unclassified Enterobacteriaceae;		Viruses;Duplodnaviria;Heunggongvirae;Uroviricota;Caudoviricetes	backbone	PS412|PS466	unknown
IMGVR_UViG_2529292985_000002	IMGVR			Unclassified	39.75	Genome fragment	Unclassified	Bacteria;Proteobacteria;Gammaproteobacteria;Enterobacterales;Enterobacteriaceae;unclassified Enterobacteriaceae;		Viruses;Duplodnaviria;Heunggongvirae;Uroviricota;Caudoviricetes	maximal_not_in_system		unknown
IMGVR_UViG_2529292985_000005	IMGVR			Unclassified	26.19	Genome fragment	Unclassified	Bacteria;Proteobacteria;Gammaproteobacteria;Enterobacterales;Enterobacteriaceae;unclassified Enterobacteriaceae;		Viruses;Duplodnaviria;Heunggongvirae;Uroviricota;Caudoviricetes	backbone	PS464	unknown
IMGVR_UViG_2529292985_000007	IMGVR			Unclassified	33.98	Genome fragment	Unclassified	Bacteria;Proteobacteria;Gammaproteobacteria;Enterobacterales;Enterobacteriaceae;unclassified Enterobacteriaceae;		Viruses;Duplodnaviria;Heunggongvirae;Uroviricota;Caudoviricetes	backbone	PS463	unknown
IMGVR_UViG_2529292995_000004	IMGVR			Unclassified	46.09	Genome fragment	Unclassified	Bacteria;Proteobacteria;Gammaproteobacteria;Enterobacterales;Enterobacteriaceae;unclassified Enterobacteriaceae;		Viruses;Duplodnaviria;Heunggongvirae;Uroviricota;Caudoviricetes	backbone	PS462	unknown
IMGVR_UViG_2529293038_000005	IMGVR			Unclassified	31.54	Genome fragment	Unclassified	Bacteria;Proteobacteria;Gammaproteobacteria;Enterobacterales;Enterobacteriaceae;unclassified Enterobacteriaceae;		Viruses;Duplodnaviria;Heunggongvirae;Uroviricota;Caudoviricetes	maximal_not_in_system		unknown
IMGVR_UViG_2529293038_000006	IMGVR			Unclassified	42.93	Genome fragment	Unclassified	Bacteria;Proteobacteria;Gammaproteobacteria;Enterobacterales;Enterobacteriaceae;unclassified Enterobacteriaceae;		Viruses;Duplodnaviria;Heunggongvirae;Uroviricota;Caudoviricetes	compound	PS410|PS448|PS557|PS622|PS623	unknown
IMGVR_UViG_2529293038_000007	IMGVR			Unclassified	23.97	Genome fragment	Unclassified	Bacteria;Proteobacteria;Gammaproteobacteria;Enterobacterales;Enterobacteriaceae;unclassified Enterobacteriaceae;		Viruses;Duplodnaviria;Heunggongvirae;Uroviricota;Caudoviricetes	maximal_not_in_system		unknown
IMGVR_UViG_2529293038_000009	IMGVR			Unclassified	83.87	Genome fragment	Unclassified	Bacteria;Proteobacteria;Gammaproteobacteria;Enterobacterales;Enterobacteriaceae;unclassified Enterobacteriaceae;		Viruses;Duplodnaviria;Heunggongvirae;Uroviricota;Caudoviricetes	backbone	PS243|PS245|PS468|PS540|PS617|PS630|PS633|PS642|PS645|PS649	P1_1
IMGVR_UViG_2529293044_000003	IMGVR			Unclassified	54.2	Genome fragment	Unclassified	Bacteria;Proteobacteria;Gammaproteobacteria;Enterobacterales;Enterobacteriaceae;unclassified Enterobacteriaceae;		Viruses;Duplodnaviria;Heunggongvirae;Uroviricota;Caudoviricetes	compound	PS469	unknown
IMGVR_UViG_2529293044_000004	IMGVR			Unclassified	31.3	Genome fragment	Unclassified	Bacteria;Proteobacteria;Gammaproteobacteria;Enterobacterales;Enterobacteriaceae;unclassified Enterobacteriaceae;		Viruses;Duplodnaviria;Heunggongvirae;Uroviricota;Caudoviricetes	maximal_not_in_system		unknown
IMGVR_UViG_2529293045_000007	IMGVR			Unclassified	31.82	Genome fragment	Unclassified	Bacteria;Proteobacteria;Gammaproteobacteria;Enterobacterales;Enterobacteriaceae;unclassified Enterobacteriaceae;		Viruses;Duplodnaviria;Heunggongvirae;Uroviricota;Caudoviricetes	maximal_not_in_system		unknown
IMGVR_UViG_2529293045_000009	IMGVR			Unclassified	23.8	Genome fragment	Unclassified	Bacteria;Proteobacteria;Gammaproteobacteria;Enterobacterales;Enterobacteriaceae;unclassified Enterobacteriaceae;		Viruses;Duplodnaviria;Heunggongvirae;Uroviricota;Caudoviricetes	backbone	PS461	unknown
IMGVR_UViG_2529293060_000003	IMGVR			Unclassified	34.12	Genome fragment	Unclassified	Bacteria;Proteobacteria;Gammaproteobacteria;Enterobacterales;Enterobacteriaceae;unclassified Enterobacteriaceae;		Viruses;Duplodnaviria;Heunggongvirae;Uroviricota;Caudoviricetes	maximal_not_in_system		unknown
IMGVR_UViG_2529293062_000003	IMGVR			Unclassified	44.16	Genome fragment	Unclassified	Bacteria;Proteobacteria;Gammaproteobacteria;Enterobacterales;Enterobacteriaceae;unclassified Enterobacteriaceae;		Viruses;Duplodnaviria;Heunggongvirae;Uroviricota;Caudoviricetes	maximal_not_in_system		unknown
IMGVR_UViG_2529293063_000004	IMGVR			Unclassified	33.64	Genome fragment	Unclassified	Bacteria;Proteobacteria;Gammaproteobacteria;Enterobacterales;Enterobacteriaceae;unclassified Enterobacteriaceae;		Viruses;Duplodnaviria;Heunggongvirae;Uroviricota;Caudoviricetes	backbone	PS458	N15
IMGVR_UViG_2529293065_000004	IMGVR			Unclassified	100	Concatemer_artifact	Unclassified	Bacteria;Proteobacteria;Gammaproteobacteria;Enterobacterales;Enterobacteriaceae;unclassified Enterobacteriaceae;		Viruses;Duplodnaviria;Heunggongvirae;Uroviricota;Caudoviricetes	maximal_not_in_system		unknown
IMGVR_UViG_2529293069_000004	IMGVR			Unclassified	32.54	Genome fragment	Unclassified	Bacteria;Proteobacteria;Gammaproteobacteria;Enterobacterales;Enterobacteriaceae;unclassified Enterobacteriaceae;		Viruses;Duplodnaviria;Heunggongvirae;Uroviricota;Caudoviricetes	backbone	PS410|PS448|PS457	unknown
IMGVR_UViG_2529293076_000004	IMGVR			Unclassified	48.23	Genome fragment	Unclassified	Bacteria;Proteobacteria;Gammaproteobacteria;Enterobacterales;Enterobacteriaceae;unclassified Enterobacteriaceae;		Viruses;Duplodnaviria;Heunggongvirae;Uroviricota;Caudoviricetes	backbone	PS456	unknown
IMGVR_UViG_2529293076_000006	IMGVR			Unclassified	56	Genome fragment	Unclassified	Bacteria;Proteobacteria;Gammaproteobacteria;Enterobacterales;Enterobacteriaceae;unclassified Enterobacteriaceae;		Viruses;Duplodnaviria;Heunggongvirae;Uroviricota;Caudoviricetes	maximal_not_in_system		unknown
IMGVR_UViG_2529293141_000001	IMGVR			Unclassified	32.35	Genome fragment	Unclassified	Bacteria;Proteobacteria;Gammaproteobacteria;Enterobacterales;Enterobacteriaceae;unclassified Enterobacteriaceae;		Viruses;Duplodnaviria;Heunggongvirae;Uroviricota;Caudoviricetes	backbone	PS483|PS603|PS604|PS605	unknown
IMGVR_UViG_2529293142_000003	IMGVR			Unclassified	35.59	Genome fragment	Unclassified	Bacteria;Proteobacteria;Gammaproteobacteria;Enterobacterales;Enterobacteriaceae;unclassified Enterobacteriaceae;		Viruses;Duplodnaviria;Heunggongvirae;Uroviricota;Caudoviricetes	backbone	PS454	unknown
IMGVR_UViG_2529293142_000005	IMGVR			Unclassified	45.76	Genome fragment	Unclassified	Bacteria;Proteobacteria;Gammaproteobacteria;Enterobacterales;Enterobacteriaceae;unclassified Enterobacteriaceae;		Viruses;Duplodnaviria;Heunggongvirae;Uroviricota;Caudoviricetes	maximal_not_in_system		unknown
IMGVR_UViG_2529293149_000002	IMGVR			Unclassified	35.93	Genome fragment	Unclassified	Bacteria;Proteobacteria;Gammaproteobacteria;Enterobacterales;Enterobacteriaceae;unclassified Enterobacteriaceae;		Viruses;Duplodnaviria;Heunggongvirae;Uroviricota;Caudoviricetes	backbone	PS403|PS471|PS473	unknown
IMGVR_UViG_2529293213_000003	IMGVR			Unclassified	24.85	Genome fragment	Unclassified	Bacteria;Proteobacteria;Gammaproteobacteria;Enterobacterales;Enterobacteriaceae;unclassified Enterobacteriaceae;		Viruses;Duplodnaviria;Heunggongvirae;Uroviricota;Caudoviricetes	maximal_not_in_system		unknown
IMGVR_UViG_2529293213_000007	IMGVR			Unclassified	30.67	Genome fragment	Unclassified	Bacteria;Proteobacteria;Gammaproteobacteria;Enterobacterales;Enterobacteriaceae;unclassified Enterobacteriaceae;		Viruses;Duplodnaviria;Heunggongvirae;Uroviricota;Caudoviricetes	maximal_not_in_system		unknown
IMGVR_UViG_2529293239_000001	IMGVR			Unclassified	35.9	Genome fragment	Unclassified	Bacteria;Proteobacteria;Gammaproteobacteria;Enterobacterales;Enterobacteriaceae;unclassified Enterobacteriaceae;		Viruses;Duplodnaviria;Heunggongvirae;Uroviricota;Caudoviricetes	compound	PS463	unknown
IMGVR_UViG_2529293239_000003	IMGVR			Unclassified	43.59	Genome fragment	Unclassified	Bacteria;Proteobacteria;Gammaproteobacteria;Enterobacterales;Enterobacteriaceae;unclassified Enterobacteriaceae;		Viruses;Duplodnaviria;Heunggongvirae;Uroviricota;Caudoviricetes	maximal_not_in_system		unknown
IMGVR_UViG_2529293239_000004	IMGVR			Unclassified	30.04	Genome fragment	Unclassified	Bacteria;Proteobacteria;Gammaproteobacteria;Enterobacterales;Enterobacteriaceae;unclassified Enterobacteriaceae;		Viruses;Duplodnaviria;Heunggongvirae;Uroviricota;Caudoviricetes	maximal_not_in_system		unknown
IMGVR_UViG_2529293240_000002	IMGVR			Unclassified	35.35	Genome fragment	Unclassified	Bacteria;Proteobacteria;Gammaproteobacteria;Enterobacterales;Enterobacteriaceae;unclassified Enterobacteriaceae;		Viruses;Duplodnaviria;Heunggongvirae;Uroviricota;Caudoviricetes	maximal_not_in_system		unknown
IMGVR_UViG_2529293240_000003	IMGVR			Unclassified	23.67	Genome fragment	Unclassified	Bacteria;Proteobacteria;Gammaproteobacteria;Enterobacterales;Enterobacteriaceae;unclassified Enterobacteriaceae;		Viruses;Duplodnaviria;Heunggongvirae;Uroviricota;Caudoviricetes	maximal_not_in_system		unknown
IMGVR_UViG_2529293240_000004	IMGVR			Unclassified	68.86	Genome fragment	Unclassified	Bacteria;Proteobacteria;Gammaproteobacteria;Enterobacterales;Enterobacteriaceae;unclassified Enterobacteriaceae;		Viruses;Duplodnaviria;Heunggongvirae;Uroviricota;Caudoviricetes	maximal_not_in_system		unknown
IMGVR_UViG_2529293241_000002	IMGVR			Unclassified	29.91	Genome fragment	Unclassified	Bacteria;Proteobacteria;Gammaproteobacteria;Enterobacterales;Enterobacteriaceae;unclassified Enterobacteriaceae;			backbone	PS453	unknown
IMGVR_UViG_2529293265_000001	IMGVR			Unclassified	51.76	Genome fragment	Unclassified	Bacteria;Proteobacteria;Gammaproteobacteria;Enterobacterales;Enterobacteriaceae;unclassified Enterobacteriaceae;		Viruses;Duplodnaviria;Heunggongvirae;Uroviricota;Caudoviricetes	compound	PS146|PS561	unknown
IMGVR_UViG_2531839056_000001	IMGVR			Unclassified	95	High-quality	Unclassified	Bacteria;Spirochaetes;Spirochaetia;Leptospirales;Leptospiraceae;unclassified Leptospiraceae;		Viruses;Duplodnaviria;Heunggongvirae;Uroviricota;Caudoviricetes	maximal_not_in_system		unknown
IMGVR_UViG_2531839127_000006	IMGVR			Unclassified	62.8	Genome fragment	Unclassified	Bacteria;Proteobacteria;Gammaproteobacteria;Enterobacterales;Enterobacteriaceae;unclassified Enterobacteriaceae;		Viruses;Duplodnaviria;Heunggongvirae;Uroviricota;Caudoviricetes	maximal_not_in_system		unknown
IMGVR_UViG_2531839128_000005	IMGVR			Unclassified	27.6	Genome fragment	Unclassified	Bacteria;Proteobacteria;Gammaproteobacteria;Enterobacterales;Enterobacteriaceae;unclassified Enterobacteriaceae;		Viruses;Duplodnaviria;Heunggongvirae;Uroviricota;Caudoviricetes	backbone	PS452	unknown
IMGVR_UViG_2531839130_000001	IMGVR			Unclassified	91.12	High-quality	Unclassified	Bacteria;Proteobacteria;Gammaproteobacteria;Enterobacterales;Enterobacteriaceae;unclassified Enterobacteriaceae;		Viruses;Duplodnaviria;Heunggongvirae;Uroviricota;Caudoviricetes	backbone	PS243|PS244|PS245|PS246|PS367|PS398|PS417|PS439|PS441|PS442|PS443|PS444|PS468|PS503|PS521|PS522|PS524|PS525|PS526|PS531|PS534|PS535|PS536|PS538|PS539|PS540|PS541|PS542|PS543|PS544|PS545|PS546|PS548|PS549|PS550|PS551|PS591|PS597|PS617|PS618|PS630|PS631|PS632|PS633|PS636|PS637|PS638|PS642|PS643|PS644|PS645|PS646|PS647|PS649|PS650|PS651|PS652|PS657|PS710|PS717	P1_1
IMGVR_UViG_2531839130_000004	IMGVR			Unclassified	87.38	Genome fragment	Unclassified	Bacteria;Proteobacteria;Gammaproteobacteria;Enterobacterales;Enterobacteriaceae;unclassified Enterobacteriaceae;		Viruses;Duplodnaviria;Heunggongvirae;Uroviricota;Caudoviricetes	maximal_not_in_system		unknown
IMGVR_UViG_2531839130_000006	IMGVR			Unclassified	36.48	Genome fragment	Unclassified	Bacteria;Proteobacteria;Gammaproteobacteria;Enterobacterales;Enterobacteriaceae;unclassified Enterobacteriaceae;		Viruses;Duplodnaviria;Heunggongvirae;Uroviricota;Caudoviricetes	maximal_not_in_system		unknown
IMGVR_UViG_2531839131_000005	IMGVR			Unclassified	68.7	Genome fragment	Unclassified	Bacteria;Proteobacteria;Gammaproteobacteria;Enterobacterales;Enterobacteriaceae;unclassified Enterobacteriaceae;		Viruses;Duplodnaviria;Heunggongvirae;Uroviricota;Caudoviricetes	maximal_not_in_system		unknown
IMGVR_UViG_2531839131_000007	IMGVR			Unclassified	65.84	Genome fragment	Unclassified	Bacteria;Proteobacteria;Gammaproteobacteria;Enterobacterales;Enterobacteriaceae;unclassified Enterobacteriaceae;		Viruses;Duplodnaviria;Heunggongvirae;Uroviricota;Caudoviricetes	maximal_not_in_system		unknown
IMGVR_UViG_2531839133_000002	IMGVR			Unclassified	43.44	Genome fragment	Unclassified	Bacteria;Firmicutes;Bacilli;Lactobacillales;Lactobacillaceae;unclassified Lactobacillaceae;		Viruses;Duplodnaviria;Heunggongvirae;Uroviricota;Caudoviricetes	maximal_not_in_system		unknown
IMGVR_UViG_2531839149_000003	IMGVR			Unclassified	20.83	Genome fragment	Unclassified	Bacteria;Proteobacteria;Gammaproteobacteria;Enterobacterales;Enterobacteriaceae;unclassified Enterobacteriaceae;		Viruses;Duplodnaviria;Heunggongvirae;Uroviricota;Caudoviricetes	maximal_not_in_system		unknown
IMGVR_UViG_2531839149_000004	IMGVR			Unclassified	100	High-quality	Unclassified	Bacteria;Proteobacteria;Gammaproteobacteria;Enterobacterales;Enterobacteriaceae;unclassified Enterobacteriaceae;		Viruses;Duplodnaviria;Heunggongvirae;Uroviricota;Caudoviricetes	backbone	PS243|PS244|PS245|PS246|PS367|PS398|PS417|PS439|PS441|PS442|PS443|PS444|PS468|PS503|PS521|PS522|PS524|PS525|PS526|PS531|PS534|PS535|PS536|PS538|PS539|PS540|PS541|PS542|PS543|PS544|PS545|PS546|PS548|PS549|PS550|PS551|PS591|PS597|PS617|PS618|PS630|PS631|PS632|PS633|PS636|PS637|PS638|PS642|PS643|PS644|PS645|PS646|PS647|PS649|PS650|PS651|PS652|PS657|PS710|PS717	P1_1
IMGVR_UViG_2531839178_000003	IMGVR			Unclassified	32.85	Genome fragment	Unclassified	Bacteria;Proteobacteria;Gammaproteobacteria;Enterobacterales;Enterobacteriaceae;unclassified Enterobacteriaceae;		Viruses;Duplodnaviria;Heunggongvirae;Uroviricota;Caudoviricetes	backbone	PS450	unknown
IMGVR_UViG_2531839178_000005	IMGVR			Unclassified	15	Genome fragment	Unclassified	Bacteria;Proteobacteria;Gammaproteobacteria;Enterobacterales;Enterobacteriaceae;unclassified Enterobacteriaceae;			maximal_not_in_system		unknown
IMGVR_UViG_2531839178_000006	IMGVR			Unclassified	23.43	Genome fragment	Unclassified	Bacteria;Proteobacteria;Gammaproteobacteria;Enterobacterales;Enterobacteriaceae;unclassified Enterobacteriaceae;		Viruses;Duplodnaviria;Heunggongvirae;Uroviricota;Caudoviricetes	maximal_not_in_system		unknown
IMGVR_UViG_2531839179_000002	IMGVR			Unclassified	37.1	Genome fragment	Unclassified	Bacteria;Proteobacteria;Gammaproteobacteria;Enterobacterales;Enterobacteriaceae;unclassified Enterobacteriaceae;		Viruses;Duplodnaviria;Heunggongvirae;Uroviricota;Caudoviricetes	backbone	PS450|PS451	unknown
IMGVR_UViG_2531839179_000003	IMGVR			Unclassified	33.34	Genome fragment	Unclassified	Bacteria;Proteobacteria;Gammaproteobacteria;Enterobacterales;Enterobacteriaceae;unclassified Enterobacteriaceae;		Viruses;Duplodnaviria;Heunggongvirae;Uroviricota;Caudoviricetes	maximal_not_in_system		unknown
IMGVR_UViG_2531839193_000002	IMGVR			Unclassified	41.28	Genome fragment	Unclassified	Bacteria;Proteobacteria;Gammaproteobacteria;Enterobacterales;Enterobacteriaceae;unclassified Enterobacteriaceae;		Viruses;Duplodnaviria;Heunggongvirae;Uroviricota;Caudoviricetes	maximal_not_in_system		unknown
IMGVR_UViG_2531839193_000003	IMGVR			Unclassified	62.33	Genome fragment	Unclassified	Bacteria;Proteobacteria;Gammaproteobacteria;Enterobacterales;Enterobacteriaceae;unclassified Enterobacteriaceae;		Viruses;Duplodnaviria;Heunggongvirae;Uroviricota;Caudoviricetes	compound	PS146|PS561	unknown
IMGVR_UViG_2531839193_000004	IMGVR			Unclassified	35.26	Genome fragment	Unclassified	Bacteria;Proteobacteria;Gammaproteobacteria;Enterobacterales;Enterobacteriaceae;unclassified Enterobacteriaceae;		Viruses;Duplodnaviria;Heunggongvirae;Uroviricota;Caudoviricetes	maximal_not_in_system		unknown
IMGVR_UViG_2531839193_000005	IMGVR			Unclassified	25.39	Genome fragment	Unclassified	Bacteria;Proteobacteria;Gammaproteobacteria;Enterobacterales;Enterobacteriaceae;unclassified Enterobacteriaceae;		Viruses;Duplodnaviria;Heunggongvirae;Uroviricota;Caudoviricetes	compound	PS656	unknown
IMGVR_UViG_2531839195_000002	IMGVR			Unclassified	35	Genome fragment	Unclassified	Bacteria;Proteobacteria;Gammaproteobacteria;Enterobacterales;Enterobacteriaceae;unclassified Enterobacteriaceae;			compound	PS453	unknown
IMGVR_UViG_2531839195_000003	IMGVR			Unclassified	44.35	Genome fragment	Unclassified	Bacteria;Proteobacteria;Gammaproteobacteria;Enterobacterales;Enterobacteriaceae;unclassified Enterobacteriaceae;		Viruses;Duplodnaviria;Heunggongvirae;Uroviricota;Caudoviricetes	maximal_not_in_system		unknown
IMGVR_UViG_2531839195_000004	IMGVR			Unclassified	28.9	Genome fragment	Unclassified	Bacteria;Proteobacteria;Gammaproteobacteria;Enterobacterales;Enterobacteriaceae;unclassified Enterobacteriaceae;		Viruses;Duplodnaviria;Heunggongvirae;Uroviricota;Caudoviricetes	maximal_not_in_system		unknown
IMGVR_UViG_2531839235_000004	IMGVR			Unclassified	25.08	Genome fragment	Unclassified	Bacteria;Proteobacteria;Gammaproteobacteria;Enterobacterales;Enterobacteriaceae;unclassified Enterobacteriaceae;		Viruses;Duplodnaviria;Heunggongvirae;Uroviricota;Caudoviricetes	backbone	PS394|PS449	unknown
IMGVR_UViG_2531839311_000002	IMGVR			Unclassified	80	Genome fragment	Unclassified	Bacteria;Proteobacteria;Gammaproteobacteria;Pseudomonadales;Moraxellaceae;unclassified Moraxellaceae;		Viruses;Duplodnaviria;Heunggongvirae;Uroviricota;Caudoviricetes	maximal_not_in_system		unknown
IMGVR_UViG_2531839335_000002	IMGVR			Unclassified	54.85	Genome fragment	Unclassified	Bacteria;Firmicutes;Bacilli;Lactobacillales;Streptococcaceae;unclassified Streptococcaceae;		Viruses;Duplodnaviria;Heunggongvirae;Uroviricota;Caudoviricetes	maximal_not_in_system		unknown
IMGVR_UViG_2531839354_000001	IMGVR			Unclassified	112.46	High-quality	Unclassified	Bacteria;Proteobacteria;Gammaproteobacteria;Pseudomonadales;Moraxellaceae;unclassified Moraxellaceae;		Viruses;Duplodnaviria;Heunggongvirae;Uroviricota;Caudoviricetes	compound	PS23	unknown
IMGVR_UViG_2531839355_000002	IMGVR			Unclassified	15	Genome fragment	Unclassified	Bacteria;Proteobacteria;Gammaproteobacteria;Pseudomonadales;Moraxellaceae;unclassified Moraxellaceae;			maximal_not_in_system		unknown
IMGVR_UViG_2531839356_000002	IMGVR			Unclassified	77.76	Genome fragment	Unclassified	Bacteria;Proteobacteria;Gammaproteobacteria;Pseudomonadales;Moraxellaceae;unclassified Moraxellaceae;		Viruses;Duplodnaviria;Heunggongvirae;Uroviricota;Caudoviricetes	maximal_not_in_system		unknown
IMGVR_UViG_2531839357_000002	IMGVR			Unclassified	100	High-quality	Unclassified	Bacteria;Proteobacteria;Gammaproteobacteria;Pseudomonadales;Moraxellaceae;unclassified Moraxellaceae;			backbone	PS272|PS653|PS654|PS705	AB_1
IMGVR_UViG_2531839369_000002	IMGVR			Unclassified	43.69	Genome fragment	Unclassified	Bacteria;Proteobacteria;Gammaproteobacteria;Enterobacterales;Enterobacteriaceae;unclassified Enterobacteriaceae;		Viruses;Duplodnaviria;Heunggongvirae;Uroviricota;Caudoviricetes	backbone	PS384|PS410|PS461|PS557|PS622|PS623|PS626	unknown
IMGVR_UViG_2531839369_000008	IMGVR			Unclassified	26.36	Genome fragment	Unclassified	Bacteria;Proteobacteria;Gammaproteobacteria;Enterobacterales;Enterobacteriaceae;unclassified Enterobacteriaceae;		Viruses;Duplodnaviria;Heunggongvirae;Uroviricota;Caudoviricetes	backbone	PS448	unknown
IMGVR_UViG_2531839373_000001	IMGVR			Unclassified	20	Genome fragment	Unclassified	Bacteria;Spirochaetes;Spirochaetia;Leptospirales;Leptospiraceae;unclassified Leptospiraceae;		Viruses;Duplodnaviria;Heunggongvirae;Uroviricota;Caudoviricetes	maximal_not_in_system		unknown
IMGVR_UViG_2531839374_000004	IMGVR			Unclassified	36.54	Genome fragment	Unclassified	Bacteria;Proteobacteria;Gammaproteobacteria;Enterobacterales;Enterobacteriaceae;unclassified Enterobacteriaceae;			maximal_not_in_system		unknown
IMGVR_UViG_2531839377_000001	IMGVR			Unclassified	45.97	Genome fragment	Unclassified	Bacteria;Proteobacteria;Gammaproteobacteria;Enterobacterales;Enterobacteriaceae;unclassified Enterobacteriaceae;		Viruses;Duplodnaviria;Heunggongvirae;Uroviricota;Caudoviricetes	backbone	PS110|PS447	unknown
IMGVR_UViG_2531839448_000001	IMGVR			Unclassified	24.07	Genome fragment	Unclassified	Bacteria;Proteobacteria;Gammaproteobacteria;Enterobacterales;Enterobacteriaceae;unclassified Enterobacteriaceae;		Viruses;Duplodnaviria;Heunggongvirae;Uroviricota;Caudoviricetes	maximal_not_in_system		unknown
IMGVR_UViG_2531839449_000004	IMGVR			Unclassified	57.12	Genome fragment	Unclassified	Bacteria;Proteobacteria;Gammaproteobacteria;Enterobacterales;Enterobacteriaceae;unclassified Enterobacteriaceae;		Viruses;Duplodnaviria;Heunggongvirae;Uroviricota;Caudoviricetes	backbone	PS247|PS409|PS423|PS446	unknown
IMGVR_UViG_2531839449_000007	IMGVR			Unclassified	41.13	Genome fragment	Unclassified	Bacteria;Proteobacteria;Gammaproteobacteria;Enterobacterales;Enterobacteriaceae;unclassified Enterobacteriaceae;		Viruses;Duplodnaviria;Heunggongvirae;Uroviricota;Caudoviricetes	backbone	PS461|PS622|PS625	unknown
IMGVR_UViG_2531839449_000008	IMGVR			Unclassified	79.55	Genome fragment	Unclassified	Bacteria;Proteobacteria;Gammaproteobacteria;Enterobacterales;Enterobacteriaceae;unclassified Enterobacteriaceae;		Viruses;Duplodnaviria;Heunggongvirae;Uroviricota;Caudoviricetes	compound	PS392|PS394	unknown
IMGVR_UViG_2531839450_000001	IMGVR			Unclassified	12.37	Genome fragment	Unclassified	Bacteria;Proteobacteria;Gammaproteobacteria;Enterobacterales;Enterobacteriaceae;unclassified Enterobacteriaceae;			backbone	PS442	unknown
IMGVR_UViG_2531839450_000002	IMGVR			Unclassified	39.5	Genome fragment	Unclassified	Bacteria;Proteobacteria;Gammaproteobacteria;Enterobacterales;Enterobacteriaceae;unclassified Enterobacteriaceae;		Viruses;Duplodnaviria;Heunggongvirae;Uroviricota;Caudoviricetes	compound	PS243	unknown
IMGVR_UViG_2531839450_000003	IMGVR			Unclassified	29.44	Genome fragment	Unclassified	Bacteria;Proteobacteria;Gammaproteobacteria;Enterobacterales;Enterobacteriaceae;unclassified Enterobacteriaceae;		Viruses;Duplodnaviria;Heunggongvirae;Uroviricota;Caudoviricetes	backbone	PS441	unknown
IMGVR_UViG_2531839461_000001	IMGVR			Unclassified	69.09	Genome fragment	Unclassified	Bacteria;Proteobacteria;Gammaproteobacteria;Pseudomonadales;Moraxellaceae;unclassified Moraxellaceae;		Viruses;Duplodnaviria;Heunggongvirae;Uroviricota;Caudoviricetes	maximal_not_in_system		unknown
IMGVR_UViG_2531839468_000004	IMGVR			Unclassified	24.91	Genome fragment	Unclassified	Bacteria;Proteobacteria;Gammaproteobacteria;Enterobacterales;Enterobacteriaceae;unclassified Enterobacteriaceae;		Viruses;Duplodnaviria;Heunggongvirae;Uroviricota;Caudoviricetes	backbone	PS440	unknown
IMGVR_UViG_2531839476_000002	IMGVR			Unclassified	11.56	Genome fragment	Unclassified	Bacteria;Proteobacteria;Gammaproteobacteria;Enterobacterales;Enterobacteriaceae;unclassified Enterobacteriaceae;		Viruses;Duplodnaviria;Heunggongvirae;Uroviricota;Caudoviricetes	backbone	PS439	unknown
IMGVR_UViG_2531839476_000005	IMGVR			Unclassified	72.02	Genome fragment	Unclassified	Bacteria;Proteobacteria;Gammaproteobacteria;Enterobacterales;Enterobacteriaceae;unclassified Enterobacteriaceae;		Viruses;Duplodnaviria;Heunggongvirae;Uroviricota;Caudoviricetes	backbone	PS243|PS522|PS530	P1_1
IMGVR_UViG_2531839476_000006	IMGVR			Unclassified	29.64	Genome fragment	Unclassified	Bacteria;Proteobacteria;Gammaproteobacteria;Enterobacterales;Enterobacteriaceae;unclassified Enterobacteriaceae;		Viruses;Duplodnaviria;Heunggongvirae;Uroviricota;Caudoviricetes	maximal_not_in_system		unknown
IMGVR_UViG_2531839477_000002	IMGVR			Unclassified	41.33	Genome fragment	Unclassified	Bacteria;Proteobacteria;Gammaproteobacteria;Enterobacterales;Enterobacteriaceae;unclassified Enterobacteriaceae;		Viruses;Duplodnaviria;Heunggongvirae;Uroviricota;Caudoviricetes	compound	PS403|PS471|PS473	unknown
IMGVR_UViG_2531839486_000003	IMGVR			Unclassified	44.09	Genome fragment	Unclassified	Bacteria;Proteobacteria;Gammaproteobacteria;Enterobacterales;Enterobacteriaceae;unclassified Enterobacteriaceae;		Viruses;Duplodnaviria;Heunggongvirae;Uroviricota;Caudoviricetes	maximal_not_in_system		unknown
IMGVR_UViG_2531839523_000001	IMGVR			Unclassified	96.31	High-quality	Unclassified	Bacteria;Proteobacteria;Gammaproteobacteria;Enterobacterales;Enterobacteriaceae;unclassified Enterobacteriaceae;		Viruses;Duplodnaviria;Heunggongvirae;Uroviricota;Caudoviricetes	backbone	PS436|PS438	unknown
IMGVR_UViG_2531839537_000001	IMGVR			Unclassified	97.04	High-quality	Unclassified	Bacteria;Proteobacteria;Betaproteobacteria;Rhodocyclales;Zoogloeaceae;unclassified Zoogloeaceae;		Viruses;Duplodnaviria;Heunggongvirae;Uroviricota;Caudoviricetes	maximal_not_in_system		unknown
IMGVR_UViG_2531839582_000006	IMGVR			Unclassified	59.18	Genome fragment	Unclassified	Bacteria;Proteobacteria;Gammaproteobacteria;Enterobacterales;Enterobacteriaceae;unclassified Enterobacteriaceae;		Viruses;Duplodnaviria;Heunggongvirae;Uroviricota;Caudoviricetes	backbone	PS146|PS147|PS483|PS498|PS603|PS604|PS605|PS606|PS608|PS614	unknown
IMGVR_UViG_2531839635_000003	IMGVR			Unclassified	100	High-quality	Unclassified	Bacteria;Proteobacteria;Gammaproteobacteria;Pseudomonadales;Moraxellaceae;unclassified Moraxellaceae;			backbone	PS272|PS653|PS654|PS705	AB_1
IMGVR_UViG_2531839664_000001	IMGVR			Unclassified	58.92	Genome fragment	Unclassified	Bacteria;Proteobacteria;Gammaproteobacteria;Enterobacterales;Enterobacteriaceae;unclassified Enterobacteriaceae;		Viruses;Duplodnaviria;Heunggongvirae;Uroviricota;Caudoviricetes	maximal_not_in_system		unknown
IMGVR_UViG_2531839664_000002	IMGVR			Unclassified	23.32	Genome fragment	Unclassified	Bacteria;Proteobacteria;Gammaproteobacteria;Enterobacterales;Enterobacteriaceae;unclassified Enterobacteriaceae;		Viruses;Duplodnaviria;Heunggongvirae;Uroviricota;Caudoviricetes	maximal_not_in_system		unknown
IMGVR_UViG_2531839664_000008	IMGVR			Unclassified	27.87	Genome fragment	Unclassified	Bacteria;Proteobacteria;Gammaproteobacteria;Enterobacterales;Enterobacteriaceae;unclassified Enterobacteriaceae;		Viruses;Duplodnaviria;Heunggongvirae;Uroviricota;Caudoviricetes	maximal_not_in_system		unknown
IMGVR_UViG_2531839664_000009	IMGVR			Unclassified	28	Genome fragment	Unclassified	Bacteria;Proteobacteria;Gammaproteobacteria;Enterobacterales;Enterobacteriaceae;unclassified Enterobacteriaceae;		Viruses;Duplodnaviria;Heunggongvirae;Uroviricota;Caudoviricetes	backbone	PS483|PS603|PS608	unknown
IMGVR_UViG_2531839665_000004	IMGVR			Unclassified	42.73	Genome fragment	Unclassified	Bacteria;Proteobacteria;Gammaproteobacteria;Enterobacterales;Enterobacteriaceae;unclassified Enterobacteriaceae;		Viruses;Duplodnaviria;Heunggongvirae;Uroviricota;Caudoviricetes	backbone	PS437	unknown
IMGVR_UViG_2531839666_000006	IMGVR			Unclassified	51.07	Genome fragment	Unclassified	Bacteria;Proteobacteria;Gammaproteobacteria;Enterobacterales;Enterobacteriaceae;unclassified Enterobacteriaceae;		Viruses;Duplodnaviria;Heunggongvirae;Uroviricota;Caudoviricetes	compound	PS146|PS147|PS483|PS603|PS604|PS605|PS608|PS611	unknown
IMGVR_UViG_2531839667_000004	IMGVR			Unclassified	91.61	High-quality	Unclassified	Bacteria;Proteobacteria;Gammaproteobacteria;Enterobacterales;Enterobacteriaceae;unclassified Enterobacteriaceae;		Viruses;Duplodnaviria;Heunggongvirae;Uroviricota;Caudoviricetes	compound	PS146|PS147|PS148|PS470|PS483|PS498|PS499|PS561|PS562|PS563|PS603|PS604|PS605|PS607|PS608|PS610|PS613|PS659	unknown
IMGVR_UViG_2531839677_000001	IMGVR			Unclassified	98.49	High-quality	Unclassified	Bacteria;Proteobacteria;Gammaproteobacteria;Pseudomonadales;Moraxellaceae;unclassified Moraxellaceae;		Viruses;Duplodnaviria;Heunggongvirae;Uroviricota;Caudoviricetes	maximal_not_in_system		unknown
IMGVR_UViG_2534681626_000007	IMGVR			Unclassified	37.43	Genome fragment	Unclassified	Bacteria;Proteobacteria;Gammaproteobacteria;Enterobacterales;Enterobacteriaceae;unclassified Enterobacteriaceae;		Viruses;Duplodnaviria;Heunggongvirae;Uroviricota;Caudoviricetes	compound	PS452	unknown
IMGVR_UViG_2534681629_000001	IMGVR			Unclassified	50.68	Genome fragment	Unclassified	Bacteria;Proteobacteria;Gammaproteobacteria;Enterobacterales;Enterobacteriaceae;unclassified Enterobacteriaceae;		Viruses;Duplodnaviria;Heunggongvirae;Uroviricota;Caudoviricetes	maximal_not_in_system		unknown
IMGVR_UViG_2534681634_000003	IMGVR			Unclassified	54.84	Genome fragment	Unclassified	Bacteria;Firmicutes;Bacilli;Lactobacillales;Lactobacillaceae;unclassified Lactobacillaceae;		Viruses;Duplodnaviria;Heunggongvirae;Uroviricota;Caudoviricetes	maximal_not_in_system		unknown
IMGVR_UViG_2534681649_000001	IMGVR			Unclassified	35.9	Genome fragment	Unclassified	Bacteria;Proteobacteria;Gammaproteobacteria;Enterobacterales;Enterobacteriaceae;unclassified Enterobacteriaceae;		Viruses;Duplodnaviria;Heunggongvirae;Uroviricota;Caudoviricetes	compound	PS463	unknown
IMGVR_UViG_2534681655_000004	IMGVR			Unclassified	67.38	Genome fragment	Unclassified	Bacteria;Proteobacteria;Gammaproteobacteria;Enterobacterales;Enterobacteriaceae;unclassified Enterobacteriaceae;		Viruses;Duplodnaviria;Heunggongvirae;Uroviricota;Caudoviricetes	backbone	PS436	unknown
IMGVR_UViG_2534681655_000005	IMGVR			Unclassified	54.17	Genome fragment	Unclassified	Bacteria;Proteobacteria;Gammaproteobacteria;Enterobacterales;Enterobacteriaceae;unclassified Enterobacteriaceae;		Viruses;Duplodnaviria;Heunggongvirae;Uroviricota;Caudoviricetes	maximal_not_in_system		unknown
IMGVR_UViG_2534681658_000002	IMGVR			Unclassified	74.36	Genome fragment	Unclassified	Bacteria;Proteobacteria;Gammaproteobacteria;Enterobacterales;Enterobacteriaceae;unclassified Enterobacteriaceae;		Viruses;Duplodnaviria;Heunggongvirae;Uroviricota;Caudoviricetes	compound	PS146|PS147|PS148|PS483|PS498|PS561|PS563|PS603|PS604|PS605|PS606|PS607|PS608|PS614|PS615	unknown
IMGVR_UViG_2534681661_000003	IMGVR			Unclassified	30.66	Genome fragment	Unclassified	Bacteria;Proteobacteria;Gammaproteobacteria;Enterobacterales;Enterobacteriaceae;unclassified Enterobacteriaceae;		Viruses;Duplodnaviria;Heunggongvirae;Uroviricota;Caudoviricetes	maximal_not_in_system		unknown
IMGVR_UViG_2534681663_000004	IMGVR			Unclassified	20.3	Genome fragment	Unclassified	Bacteria;Proteobacteria;Gammaproteobacteria;Enterobacterales;Enterobacteriaceae;unclassified Enterobacteriaceae;		Viruses;Duplodnaviria;Heunggongvirae;Uroviricota;Caudoviricetes	maximal_not_in_system		unknown
IMGVR_UViG_2534681674_000003	IMGVR			Unclassified	52.33	Genome fragment	Unclassified	Bacteria;Proteobacteria;Gammaproteobacteria;Enterobacterales;Enterobacteriaceae;unclassified Enterobacteriaceae;		Viruses;Duplodnaviria;Heunggongvirae;Uroviricota;Caudoviricetes	maximal_not_in_system		unknown
IMGVR_UViG_2534681674_000005	IMGVR			Unclassified	38.77	Genome fragment	Unclassified	Bacteria;Proteobacteria;Gammaproteobacteria;Enterobacterales;Enterobacteriaceae;unclassified Enterobacteriaceae;		Viruses;Duplodnaviria;Heunggongvirae;Uroviricota;Caudoviricetes	backbone	PS410|PS557|PS622|PS623|PS624	unknown
IMGVR_UViG_2534681674_000006	IMGVR			Unclassified	42.43	Genome fragment	Unclassified	Bacteria;Proteobacteria;Gammaproteobacteria;Enterobacterales;Enterobacteriaceae;unclassified Enterobacteriaceae;		Viruses;Duplodnaviria;Heunggongvirae;Uroviricota;Caudoviricetes	maximal_not_in_system		unknown
IMGVR_UViG_2534681675_000002	IMGVR			Unclassified	41.51	Genome fragment	Unclassified	Bacteria;Proteobacteria;Gammaproteobacteria;Enterobacterales;Enterobacteriaceae;unclassified Enterobacteriaceae;		Viruses;Duplodnaviria;Heunggongvirae;Uroviricota;Caudoviricetes	compound	PS146|PS619	unknown
IMGVR_UViG_2534681675_000007	IMGVR			Unclassified	69.97	Genome fragment	Unclassified	Bacteria;Proteobacteria;Gammaproteobacteria;Enterobacterales;Enterobacteriaceae;unclassified Enterobacteriaceae;		Viruses;Duplodnaviria;Heunggongvirae;Uroviricota;Caudoviricetes	maximal_not_in_system		unknown
IMGVR_UViG_2534681697_000003	IMGVR			Unclassified	24.9	Genome fragment	Unclassified	Bacteria;Proteobacteria;Gammaproteobacteria;Enterobacterales;Enterobacteriaceae;unclassified Enterobacteriaceae;		Viruses;Duplodnaviria;Heunggongvirae;Uroviricota;Caudoviricetes	maximal_not_in_system		unknown
IMGVR_UViG_2534681697_000006	IMGVR			Unclassified	30.22	Genome fragment	Unclassified	Bacteria;Proteobacteria;Gammaproteobacteria;Enterobacterales;Enterobacteriaceae;unclassified Enterobacteriaceae;		Viruses;Duplodnaviria;Heunggongvirae;Uroviricota;Caudoviricetes	maximal_not_in_system		unknown
IMGVR_UViG_2534681697_000009	IMGVR			Unclassified	54.1	Genome fragment	Unclassified	Bacteria;Proteobacteria;Gammaproteobacteria;Enterobacterales;Enterobacteriaceae;unclassified Enterobacteriaceae;		Viruses;Duplodnaviria;Heunggongvirae;Uroviricota;Caudoviricetes	compound	PS450|PS451	unknown
IMGVR_UViG_2534681703_000011	IMGVR			Unclassified	100	High-quality	Unclassified	Bacteria;Proteobacteria;Gammaproteobacteria;Enterobacterales;Enterobacteriaceae;unclassified Enterobacteriaceae;		Viruses;Duplodnaviria;Heunggongvirae;Uroviricota;Caudoviricetes	backbone	PS11|PS12|PS13|PS16|PS64|PS149|PS150|PS233|PS508|PS509|PS510|PS514|PS515|PS516|PS567|PS568|PS569|PS570|PS571|PS572|PS573|PS574|PS575|PS577|PS578|PS579|PS580|PS602|PS723	pSLy3
IMGVR_UViG_2534681705_000006	IMGVR			Unclassified	47.1	Genome fragment	Unclassified	Bacteria;Proteobacteria;Gammaproteobacteria;Enterobacterales;Enterobacteriaceae;unclassified Enterobacteriaceae;		Viruses;Duplodnaviria;Heunggongvirae;Uroviricota;Caudoviricetes	maximal_not_in_system		unknown
IMGVR_UViG_2534681709_000001	IMGVR			Unclassified	33.96	Genome fragment	Unclassified	Bacteria;Proteobacteria;Gammaproteobacteria;Enterobacterales;Enterobacteriaceae;unclassified Enterobacteriaceae;		Viruses;Duplodnaviria;Heunggongvirae;Uroviricota;Caudoviricetes	maximal_not_in_system		unknown
IMGVR_UViG_2534681746_000001	IMGVR			Unclassified	100	High-quality	Unclassified	Bacteria;Proteobacteria;Epsilonproteobacteria;Campylobacterales;Campylobacteraceae;unclassified Campylobacteraceae;		Viruses;Duplodnaviria;Heunggongvirae;Uroviricota;Caudoviricetes	maximal_not_in_system		unknown
IMGVR_UViG_2534681761_000002	IMGVR			Unclassified	100	High-quality	Unclassified	Bacteria;Proteobacteria;Gammaproteobacteria;Enterobacterales;Enterobacteriaceae;unclassified Enterobacteriaceae;		Viruses;Duplodnaviria;Heunggongvirae;Uroviricota;Caudoviricetes	backbone	PS243|PS244|PS245|PS246|PS367|PS398|PS417|PS439|PS441|PS442|PS443|PS444|PS468|PS503|PS521|PS522|PS524|PS525|PS526|PS531|PS534|PS535|PS536|PS538|PS539|PS540|PS541|PS542|PS543|PS544|PS545|PS546|PS548|PS549|PS550|PS551|PS591|PS597|PS617|PS618|PS630|PS631|PS632|PS633|PS636|PS637|PS638|PS642|PS643|PS644|PS645|PS646|PS647|PS649|PS650|PS651|PS652|PS657|PS710|PS717	P1_1
IMGVR_UViG_2534681762_000004	IMGVR			Unclassified	43.09	Genome fragment	Unclassified	Bacteria;Proteobacteria;Gammaproteobacteria;Enterobacterales;Enterobacteriaceae;unclassified Enterobacteriaceae;		Viruses;Duplodnaviria;Heunggongvirae;Uroviricota;Caudoviricetes	maximal_not_in_system		unknown
IMGVR_UViG_2534681774_000005	IMGVR			Unclassified	11.81	Genome fragment	Unclassified	Bacteria;Proteobacteria;Gammaproteobacteria;Enterobacterales;Enterobacteriaceae;unclassified Enterobacteriaceae;		Viruses;Duplodnaviria;Heunggongvirae;Uroviricota;Caudoviricetes	maximal_not_in_system		unknown
IMGVR_UViG_2534681774_000007	IMGVR			Unclassified	15.63	Genome fragment	Unclassified	Bacteria;Proteobacteria;Gammaproteobacteria;Enterobacterales;Enterobacteriaceae;unclassified Enterobacteriaceae;		Viruses;Duplodnaviria;Heunggongvirae;Uroviricota;Caudoviricetes	backbone	PS423	unknown
IMGVR_UViG_2534681810_000003	IMGVR			Unclassified	48.91	Genome fragment	Unclassified	Bacteria;Proteobacteria;Gammaproteobacteria;Enterobacterales;Enterobacteriaceae;unclassified Enterobacteriaceae;		Viruses;Duplodnaviria;Heunggongvirae;Uroviricota;Caudoviricetes	backbone	PS146|PS147|PS148|PS470|PS483|PS498|PS561|PS562|PS563|PS603|PS604|PS605|PS607|PS608|PS613	unknown
IMGVR_UViG_2534681831_000001	IMGVR			Unclassified	32.41	Genome fragment	Unclassified	Bacteria;Proteobacteria;Gammaproteobacteria;Enterobacterales;Enterobacteriaceae;unclassified Enterobacteriaceae;		Viruses;Duplodnaviria;Heunggongvirae;Uroviricota;Caudoviricetes	compound	PS483	unknown
IMGVR_UViG_2534681831_000002	IMGVR			Unclassified	26.21	Genome fragment	Unclassified	Bacteria;Proteobacteria;Gammaproteobacteria;Enterobacterales;Enterobacteriaceae;unclassified Enterobacteriaceae;		Viruses;Duplodnaviria;Heunggongvirae;Uroviricota;Caudoviricetes	compound	PS416	unknown
IMGVR_UViG_2534681831_000005	IMGVR			Unclassified	43.61	Genome fragment	Unclassified	Bacteria;Proteobacteria;Gammaproteobacteria;Enterobacterales;Enterobacteriaceae;unclassified Enterobacteriaceae;		Viruses;Duplodnaviria;Heunggongvirae;Uroviricota;Caudoviricetes	backbone	PS490|PS492	unknown
IMGVR_UViG_2534681831_000006	IMGVR			Unclassified	67.8	Genome fragment	Unclassified	Bacteria;Proteobacteria;Gammaproteobacteria;Enterobacterales;Enterobacteriaceae;unclassified Enterobacteriaceae;		Viruses;Duplodnaviria;Heunggongvirae;Uroviricota;Caudoviricetes	backbone	PS422	unknown
IMGVR_UViG_2534681831_000009	IMGVR			Unclassified	52.61	Genome fragment	Unclassified	Bacteria;Proteobacteria;Gammaproteobacteria;Enterobacterales;Enterobacteriaceae;unclassified Enterobacteriaceae;		Viruses;Duplodnaviria;Heunggongvirae;Uroviricota;Caudoviricetes	backbone	PS421	unknown
IMGVR_UViG_2534681832_000002	IMGVR			Unclassified	26.61	Genome fragment	Unclassified	Bacteria;Proteobacteria;Gammaproteobacteria;Enterobacterales;Enterobacteriaceae;unclassified Enterobacteriaceae;		Viruses;Duplodnaviria;Heunggongvirae;Uroviricota;Caudoviricetes	maximal_not_in_system		unknown
IMGVR_UViG_2534681832_000003	IMGVR			Unclassified	21.46	Genome fragment	Unclassified	Bacteria;Proteobacteria;Gammaproteobacteria;Enterobacterales;Enterobacteriaceae;unclassified Enterobacteriaceae;		Viruses;Duplodnaviria;Heunggongvirae;Uroviricota;Caudoviricetes	maximal_not_in_system		unknown
IMGVR_UViG_2534681832_000004	IMGVR			Unclassified	39.03	Genome fragment	Unclassified	Bacteria;Proteobacteria;Gammaproteobacteria;Enterobacterales;Enterobacteriaceae;unclassified Enterobacteriaceae;		Viruses;Duplodnaviria;Heunggongvirae;Uroviricota;Caudoviricetes	compound	PS146|PS147|PS416|PS440	unknown
IMGVR_UViG_2534681832_000005	IMGVR			Unclassified	39.53	Genome fragment	Unclassified	Bacteria;Proteobacteria;Gammaproteobacteria;Enterobacterales;Enterobacteriaceae;unclassified Enterobacteriaceae;		Viruses;Duplodnaviria;Heunggongvirae;Uroviricota;Caudoviricetes	backbone	PS420	unknown
IMGVR_UViG_2534681832_000006	IMGVR			Unclassified	43.96	Genome fragment	Unclassified	Bacteria;Proteobacteria;Gammaproteobacteria;Enterobacterales;Enterobacteriaceae;unclassified Enterobacteriaceae;		Viruses;Duplodnaviria;Heunggongvirae;Uroviricota;Caudoviricetes	backbone	PS419	unknown
IMGVR_UViG_2534681832_000007	IMGVR			Unclassified	17.84	Genome fragment	Unclassified	Bacteria;Proteobacteria;Gammaproteobacteria;Enterobacterales;Enterobacteriaceae;unclassified Enterobacteriaceae;		Viruses;Duplodnaviria;Heunggongvirae;Uroviricota;Caudoviricetes	backbone	PS417	unknown
IMGVR_UViG_2534681832_000008	IMGVR			Unclassified	19.49	Genome fragment	Unclassified	Bacteria;Proteobacteria;Gammaproteobacteria;Enterobacterales;Enterobacteriaceae;unclassified Enterobacteriaceae;		Viruses;Duplodnaviria;Heunggongvirae;Uroviricota;Caudoviricetes	backbone	PS416	unknown
IMGVR_UViG_2534681832_000013	IMGVR			Unclassified	25.34	Genome fragment	Unclassified	Bacteria;Proteobacteria;Gammaproteobacteria;Enterobacterales;Enterobacteriaceae;unclassified Enterobacteriaceae;		Viruses;Duplodnaviria;Heunggongvirae;Uroviricota;Caudoviricetes	maximal_not_in_system		unknown
IMGVR_UViG_2534681832_000014	IMGVR			Unclassified	35.61	Genome fragment	Unclassified	Bacteria;Proteobacteria;Gammaproteobacteria;Enterobacterales;Enterobacteriaceae;unclassified Enterobacteriaceae;		Viruses;Duplodnaviria;Heunggongvirae;Uroviricota;Caudoviricetes	backbone	PS415	unknown
IMGVR_UViG_2534681833_000001	IMGVR			Unclassified	44.58	Genome fragment	Unclassified	Bacteria;Proteobacteria;Gammaproteobacteria;Enterobacterales;Enterobacteriaceae;unclassified Enterobacteriaceae;		Viruses;Duplodnaviria;Heunggongvirae;Uroviricota;Caudoviricetes	compound	PS503	unknown
IMGVR_UViG_2534681833_000005	IMGVR			Unclassified	24.14	Genome fragment	Unclassified	Bacteria;Proteobacteria;Gammaproteobacteria;Enterobacterales;Enterobacteriaceae;unclassified Enterobacteriaceae;		Viruses;Duplodnaviria;Heunggongvirae;Uroviricota;Caudoviricetes	maximal_not_in_system		unknown
IMGVR_UViG_2534681834_000002	IMGVR			Unclassified	64.21	Genome fragment	Unclassified	Bacteria;Proteobacteria;Gammaproteobacteria;Enterobacterales;Enterobacteriaceae;unclassified Enterobacteriaceae;		Viruses;Duplodnaviria;Heunggongvirae;Uroviricota;Caudoviricetes	compound	PS243|PS244|PS503|PS522|PS523	P1_1
IMGVR_UViG_2534681835_000003	IMGVR			Unclassified	29.57	Genome fragment	Unclassified	Bacteria;Proteobacteria;Gammaproteobacteria;Enterobacterales;Enterobacteriaceae;unclassified Enterobacteriaceae;		Viruses;Duplodnaviria;Heunggongvirae;Uroviricota;Caudoviricetes	backbone	PS483|PS603|PS604	unknown
IMGVR_UViG_2534681878_000003	IMGVR			Unclassified	33.95	Genome fragment	Unclassified	Bacteria;Proteobacteria;Gammaproteobacteria;Enterobacterales;Enterobacteriaceae;unclassified Enterobacteriaceae;		Viruses;Duplodnaviria;Heunggongvirae;Uroviricota;Caudoviricetes	backbone	PS413	unknown
IMGVR_UViG_2534681903_000001	IMGVR			Unclassified	81.56	Genome fragment	Unclassified	Bacteria;Proteobacteria;Alphaproteobacteria;Rhodospirillales;Rhodospirillaceae;unclassified Rhodospirillaceae;		Viruses;Duplodnaviria;Heunggongvirae;Uroviricota;Caudoviricetes	maximal_not_in_system		unknown
IMGVR_UViG_2534681933_000003	IMGVR			Unclassified	41.65	Genome fragment	Unclassified	Bacteria;Proteobacteria;Gammaproteobacteria;Enterobacterales;Enterobacteriaceae;unclassified Enterobacteriaceae;		Viruses;Duplodnaviria;Heunggongvirae;Uroviricota;Caudoviricetes	compound	PS410|PS557|PS622|PS623	unknown
IMGVR_UViG_2534681935_000003	IMGVR			Unclassified	27.87	Genome fragment	Unclassified	Bacteria;Proteobacteria;Gammaproteobacteria;Enterobacterales;Enterobacteriaceae;unclassified Enterobacteriaceae;		Viruses;Duplodnaviria;Heunggongvirae;Uroviricota;Caudoviricetes	backbone	PS410|PS557|PS558	unknown
IMGVR_UViG_2534681935_000007	IMGVR			Unclassified	30.83	Genome fragment	Unclassified	Bacteria;Proteobacteria;Gammaproteobacteria;Enterobacterales;Enterobacteriaceae;unclassified Enterobacteriaceae;		Viruses;Duplodnaviria;Heunggongvirae;Uroviricota;Caudoviricetes	compound	PS412|PS416	unknown
IMGVR_UViG_2534681936_000003	IMGVR			Unclassified	29.29	Genome fragment	Unclassified	Bacteria;Proteobacteria;Gammaproteobacteria;Enterobacterales;Enterobacteriaceae;unclassified Enterobacteriaceae;		Viruses;Duplodnaviria;Heunggongvirae;Uroviricota;Caudoviricetes	backbone	PS146|PS147|PS148|PS561|PS563	unknown
IMGVR_UViG_2534681937_000003	IMGVR			Unclassified	41.45	Genome fragment	Unclassified	Bacteria;Proteobacteria;Gammaproteobacteria;Enterobacterales;Enterobacteriaceae;unclassified Enterobacteriaceae;		Viruses;Duplodnaviria;Heunggongvirae;Uroviricota;Caudoviricetes	backbone	PS403|PS454|PS455	unknown
IMGVR_UViG_2534681938_000006	IMGVR			Unclassified	17.91	Genome fragment	Unclassified	Bacteria;Proteobacteria;Gammaproteobacteria;Enterobacterales;Enterobacteriaceae;unclassified Enterobacteriaceae;		Viruses;Duplodnaviria;Heunggongvirae;Uroviricota;Caudoviricetes	maximal_not_in_system		unknown
IMGVR_UViG_2534681939_000009	IMGVR			Unclassified	18.74	Genome fragment	Unclassified	Bacteria;Proteobacteria;Gammaproteobacteria;Enterobacterales;Enterobacteriaceae;unclassified Enterobacteriaceae;		Viruses;Duplodnaviria;Heunggongvirae;Uroviricota;Caudoviricetes	backbone	PS412	unknown
IMGVR_UViG_2534681940_000007	IMGVR			Unclassified	22.39	Genome fragment	Unclassified	Bacteria;Proteobacteria;Gammaproteobacteria;Enterobacterales;Enterobacteriaceae;unclassified Enterobacteriaceae;		Viruses;Duplodnaviria;Heunggongvirae;Uroviricota;Caudoviricetes	backbone	PS410	unknown
IMGVR_UViG_2534681951_000004	IMGVR			Unclassified	48.16	Genome fragment	Unclassified	Bacteria;Proteobacteria;Gammaproteobacteria;Enterobacterales;Enterobacteriaceae;unclassified Enterobacteriaceae;		Viruses;Duplodnaviria;Heunggongvirae;Uroviricota;Caudoviricetes	backbone	PS245|PS630|PS633|PS642	P1_1
IMGVR_UViG_2534681951_000005	IMGVR			Unclassified	38.52	Genome fragment	Unclassified	Bacteria;Proteobacteria;Gammaproteobacteria;Enterobacterales;Enterobacteriaceae;unclassified Enterobacteriaceae;		Viruses;Duplodnaviria;Heunggongvirae;Uroviricota;Caudoviricetes	backbone	PS442|PS443|PS444|PS540|PS546	unknown
IMGVR_UViG_2534681992_000004	IMGVR			Unclassified	27.43	Genome fragment	Unclassified	Bacteria;Proteobacteria;Gammaproteobacteria;Enterobacterales;Enterobacteriaceae;unclassified Enterobacteriaceae;		Viruses;Duplodnaviria;Heunggongvirae;Uroviricota;Caudoviricetes	backbone	PS410|PS557|PS622|PS623	unknown
IMGVR_UViG_2534682060_000003	IMGVR			Unclassified	38.86	Genome fragment	Unclassified	Bacteria;Proteobacteria;Gammaproteobacteria;Enterobacterales;Enterobacteriaceae;unclassified Enterobacteriaceae;		Viruses;Duplodnaviria;Heunggongvirae;Uroviricota;Caudoviricetes	maximal_not_in_system		unknown
IMGVR_UViG_2534682060_000004	IMGVR			Unclassified	33.95	Genome fragment	Unclassified	Bacteria;Proteobacteria;Gammaproteobacteria;Enterobacterales;Enterobacteriaceae;unclassified Enterobacteriaceae;		Viruses;Duplodnaviria;Heunggongvirae;Uroviricota;Caudoviricetes	backbone	PS247|PS409	unknown
IMGVR_UViG_2534682078_000006	IMGVR			Unclassified	22.74	Genome fragment	Unclassified	Bacteria;Proteobacteria;Gammaproteobacteria;Enterobacterales;Enterobacteriaceae;unclassified Enterobacteriaceae;		Viruses;Duplodnaviria;Heunggongvirae;Uroviricota;Caudoviricetes	maximal_not_in_system		unknown
IMGVR_UViG_2534682078_000007	IMGVR			Unclassified	44.98	Genome fragment	Unclassified	Bacteria;Proteobacteria;Gammaproteobacteria;Enterobacterales;Enterobacteriaceae;unclassified Enterobacteriaceae;		Viruses;Duplodnaviria;Heunggongvirae;Uroviricota;Caudoviricetes	compound	PS420	unknown
IMGVR_UViG_2534682080_000001	IMGVR			Unclassified	50.15	Genome fragment	Unclassified	Bacteria;Proteobacteria;Gammaproteobacteria;Enterobacterales;Enterobacteriaceae;unclassified Enterobacteriaceae;		Viruses;Duplodnaviria;Heunggongvirae;Uroviricota;Caudoviricetes	maximal_not_in_system		unknown
IMGVR_UViG_2534682088_000002	IMGVR			Unclassified	51.32	Genome fragment	Unclassified	Bacteria;Proteobacteria;Gammaproteobacteria;Enterobacterales;Enterobacteriaceae;unclassified Enterobacteriaceae;		Viruses;Duplodnaviria;Heunggongvirae;Uroviricota;Caudoviricetes	compound	PS403|PS471|PS473	unknown
IMGVR_UViG_2534682091_000003	IMGVR			Unclassified	43.59	Genome fragment	Unclassified	Bacteria;Proteobacteria;Gammaproteobacteria;Enterobacterales;Enterobacteriaceae;unclassified Enterobacteriaceae;		Viruses;Duplodnaviria;Heunggongvirae;Uroviricota;Caudoviricetes	compound	PS405	unknown
IMGVR_UViG_2534682109_000004	IMGVR			Unclassified	24.66	Genome fragment	Unclassified	Bacteria;Proteobacteria;Gammaproteobacteria;Enterobacterales;Enterobacteriaceae;unclassified Enterobacteriaceae;		Viruses;Duplodnaviria;Heunggongvirae;Uroviricota;Caudoviricetes	backbone	PS394|PS449	unknown
IMGVR_UViG_2534682110_000002	IMGVR			Unclassified	68.12	Genome fragment	Unclassified	Bacteria;Proteobacteria;Gammaproteobacteria;Enterobacterales;Enterobacteriaceae;unclassified Enterobacteriaceae;		Viruses;Duplodnaviria;Heunggongvirae;Uroviricota;Caudoviricetes	maximal_not_in_system		unknown
IMGVR_UViG_2534682157_000005	IMGVR			Unclassified	38.99	Genome fragment	Unclassified	Bacteria;Proteobacteria;Gammaproteobacteria;Enterobacterales;Enterobacteriaceae;unclassified Enterobacteriaceae;		Viruses;Duplodnaviria;Heunggongvirae;Uroviricota;Caudoviricetes	compound	PS410|PS557|PS622|PS623	unknown
IMGVR_UViG_2534682158_000001	IMGVR			Unclassified	11.17	Genome fragment	Unclassified	Bacteria;Proteobacteria;Gammaproteobacteria;Enterobacterales;Enterobacteriaceae;unclassified Enterobacteriaceae;		Viruses;Duplodnaviria;Heunggongvirae;Uroviricota;Caudoviricetes	backbone	PS408	unknown
IMGVR_UViG_2534682158_000003	IMGVR			Unclassified	29.71	Genome fragment	Unclassified	Bacteria;Proteobacteria;Gammaproteobacteria;Enterobacterales;Enterobacteriaceae;unclassified Enterobacteriaceae;		Viruses;Duplodnaviria;Heunggongvirae;Uroviricota;Caudoviricetes	backbone	PS442|PS443|PS540|PS545	unknown
IMGVR_UViG_2534682158_000005	IMGVR			Unclassified	24.05	Genome fragment	Unclassified	Bacteria;Proteobacteria;Gammaproteobacteria;Enterobacterales;Enterobacteriaceae;unclassified Enterobacteriaceae;		Viruses;Duplodnaviria;Heunggongvirae;Uroviricota;Caudoviricetes	maximal_not_in_system		unknown
IMGVR_UViG_2534682158_000008	IMGVR			Unclassified	39.65	Genome fragment	Unclassified	Bacteria;Proteobacteria;Gammaproteobacteria;Enterobacterales;Enterobacteriaceae;unclassified Enterobacteriaceae;		Viruses;Duplodnaviria;Heunggongvirae;Uroviricota;Caudoviricetes	backbone	PS407	unknown
IMGVR_UViG_2534682159_000002	IMGVR			Unclassified	31.93	Genome fragment	Unclassified	Bacteria;Proteobacteria;Gammaproteobacteria;Enterobacterales;Enterobacteriaceae;unclassified Enterobacteriaceae;		Viruses;Duplodnaviria;Heunggongvirae;Uroviricota;Caudoviricetes	maximal_not_in_system		unknown
IMGVR_UViG_2534682164_000001	IMGVR			Unclassified	67.9	Genome fragment	Unclassified	Bacteria;Proteobacteria;Gammaproteobacteria;Enterobacterales;Enterobacteriaceae;unclassified Enterobacteriaceae;		Viruses;Duplodnaviria;Heunggongvirae;Uroviricota;Caudoviricetes	compound	PS146|PS561	unknown
IMGVR_UViG_2534682164_000004	IMGVR			Unclassified	24.85	Genome fragment	Unclassified	Bacteria;Proteobacteria;Gammaproteobacteria;Enterobacterales;Enterobacteriaceae;unclassified Enterobacteriaceae;		Viruses;Duplodnaviria;Heunggongvirae;Uroviricota;Caudoviricetes	maximal_not_in_system		unknown
IMGVR_UViG_2534682170_000001	IMGVR			Unclassified	98.1	High-quality	Unclassified	Bacteria;Proteobacteria;Gammaproteobacteria;Enterobacterales;Enterobacteriaceae;unclassified Enterobacteriaceae;		Viruses;Duplodnaviria;Heunggongvirae;Uroviricota;Caudoviricetes	compound	PS146|PS147|PS148|PS483|PS498|PS561|PS563|PS603|PS604|PS605|PS606|PS607|PS608	unknown
IMGVR_UViG_2534682170_000004	IMGVR			Unclassified	15.53	Genome fragment	Unclassified	Bacteria;Proteobacteria;Gammaproteobacteria;Enterobacterales;Enterobacteriaceae;unclassified Enterobacteriaceae;		Viruses;Duplodnaviria;Heunggongvirae;Uroviricota;Caudoviricetes	backbone	PS406	unknown
IMGVR_UViG_2534682311_000001	IMGVR			Unclassified	63.16	Genome fragment	Unclassified	Bacteria;Proteobacteria;Betaproteobacteria;Burkholderiales;Burkholderiaceae;unclassified Burkholderiaceae;		Viruses;Duplodnaviria;Heunggongvirae;Uroviricota;Caudoviricetes	maximal_not_in_system		unknown
IMGVR_UViG_2534682324_000001	IMGVR			Unclassified	37.53	Genome fragment	Unclassified	Bacteria;Proteobacteria;Gammaproteobacteria;Enterobacterales;Enterobacteriaceae;unclassified Enterobacteriaceae;		Viruses;Duplodnaviria;Heunggongvirae;Uroviricota;Caudoviricetes	backbone	PS413|PS414	unknown
IMGVR_UViG_2534682324_000010	IMGVR			Unclassified	34.81	Genome fragment	Unclassified	Bacteria;Proteobacteria;Gammaproteobacteria;Enterobacterales;Enterobacteriaceae;unclassified Enterobacteriaceae;		Viruses;Duplodnaviria;Heunggongvirae;Uroviricota;Caudoviricetes	compound	PS393	unknown
IMGVR_UViG_2534682325_000007	IMGVR			Unclassified	31.65	Genome fragment	Unclassified	Bacteria;Proteobacteria;Gammaproteobacteria;Enterobacterales;Enterobacteriaceae;unclassified Enterobacteriaceae;		Viruses;Duplodnaviria;Heunggongvirae;Uroviricota;Caudoviricetes	compound	PS412|PS416	unknown
IMGVR_UViG_2537561515_000001	IMGVR			Unclassified	100	High-quality	Unclassified	Bacteria;Proteobacteria;Gammaproteobacteria;Pseudomonadales;Pseudomonadaceae;Pseudomonas;		Viruses;Monodnaviria;Loebvirae;Hofneiviricota;Faserviricetes;Tubulavirales;Inoviridae	maximal_not_in_system		unknown
IMGVR_UViG_2537561558_000001	IMGVR			Unclassified	35.32	Genome fragment	Unclassified	Bacteria;Proteobacteria;Gammaproteobacteria;Enterobacterales;Enterobacteriaceae;unclassified Enterobacteriaceae;		Viruses;Duplodnaviria;Heunggongvirae;Uroviricota;Caudoviricetes	maximal_not_in_system		unknown
IMGVR_UViG_2537561559_000001	IMGVR			Unclassified	70.29	Genome fragment	Unclassified	Bacteria;Proteobacteria;Gammaproteobacteria;Enterobacterales;Yersiniaceae;unclassified Yersiniaceae;		Viruses;Duplodnaviria;Heunggongvirae;Uroviricota;Caudoviricetes	maximal_not_in_system		unknown
IMGVR_UViG_2537561562_000006	IMGVR			Unclassified	37.53	Genome fragment	Unclassified	Bacteria;Proteobacteria;Gammaproteobacteria;Enterobacterales;Enterobacteriaceae;unclassified Enterobacteriaceae;		Viruses;Duplodnaviria;Heunggongvirae;Uroviricota;Caudoviricetes	backbone	PS405	unknown
IMGVR_UViG_2537561618_000001	IMGVR			Unclassified	33.25	Genome fragment	Unclassified	Bacteria;Proteobacteria;Gammaproteobacteria;Enterobacterales;Enterobacteriaceae;unclassified Enterobacteriaceae;		Viruses;Duplodnaviria;Heunggongvirae;Uroviricota;Caudoviricetes	maximal_not_in_system		unknown
IMGVR_UViG_2537561618_000002	IMGVR			Unclassified	29.14	Genome fragment	Unclassified	Bacteria;Proteobacteria;Gammaproteobacteria;Enterobacterales;Enterobacteriaceae;unclassified Enterobacteriaceae;		Viruses;Duplodnaviria;Heunggongvirae;Uroviricota;Caudoviricetes	compound	PS488	unknown
IMGVR_UViG_2537561620_000002	IMGVR			Unclassified	25.9	Genome fragment	Unclassified	Bacteria;Proteobacteria;Gammaproteobacteria;Enterobacterales;Enterobacteriaceae;unclassified Enterobacteriaceae;		Viruses;Duplodnaviria;Heunggongvirae;Uroviricota;Caudoviricetes	maximal_not_in_system		unknown
IMGVR_UViG_2537561620_000003	IMGVR			Unclassified	43.37	Genome fragment	Unclassified	Bacteria;Proteobacteria;Gammaproteobacteria;Enterobacterales;Enterobacteriaceae;unclassified Enterobacteriaceae;		Viruses;Duplodnaviria;Heunggongvirae;Uroviricota;Caudoviricetes	maximal_not_in_system		unknown
IMGVR_UViG_2537561620_000005	IMGVR			Unclassified	23.68	Genome fragment	Unclassified	Bacteria;Proteobacteria;Gammaproteobacteria;Enterobacterales;Enterobacteriaceae;unclassified Enterobacteriaceae;		Viruses;Duplodnaviria;Heunggongvirae;Uroviricota;Caudoviricetes	maximal_not_in_system		unknown
IMGVR_UViG_2537561620_000007	IMGVR			Unclassified	31.68	Genome fragment	Unclassified	Bacteria;Proteobacteria;Gammaproteobacteria;Enterobacterales;Enterobacteriaceae;unclassified Enterobacteriaceae;		Viruses;Duplodnaviria;Heunggongvirae;Uroviricota;Caudoviricetes	maximal_not_in_system		unknown
IMGVR_UViG_2537561626_000001	IMGVR			Unclassified	65	Genome fragment	Unclassified	Bacteria;Spirochaetes;Spirochaetia;Leptospirales;Leptospiraceae;unclassified Leptospiraceae;		Viruses;Duplodnaviria;Heunggongvirae;Uroviricota;Caudoviricetes	backbone	PS404	unknown
IMGVR_UViG_2537561684_000001	IMGVR			Unclassified	26.11	Genome fragment	Unclassified	Bacteria;Proteobacteria;Gammaproteobacteria;Enterobacterales;Enterobacteriaceae;unclassified Enterobacteriaceae;		Viruses;Duplodnaviria;Heunggongvirae;Uroviricota;Caudoviricetes	backbone	PS403	unknown
IMGVR_UViG_2537561685_000004	IMGVR			Unclassified	65	Genome fragment	Unclassified	Bacteria;Proteobacteria;Gammaproteobacteria;Enterobacterales;Enterobacteriaceae;unclassified Enterobacteriaceae;		Viruses;Duplodnaviria;Heunggongvirae;Uroviricota;Caudoviricetes	compound	PS146|PS147|PS148|PS483|PS498|PS561|PS563|PS603|PS604|PS605|PS606|PS607|PS608|PS614|PS615	unknown
IMGVR_UViG_2537561688_000003	IMGVR			Unclassified	75.32	Genome fragment	Unclassified	Bacteria;Proteobacteria;Gammaproteobacteria;Enterobacterales;Enterobacteriaceae;unclassified Enterobacteriaceae;		Viruses;Duplodnaviria;Heunggongvirae;Uroviricota;Caudoviricetes	compound	PS146|PS147|PS148|PS483|PS498|PS561|PS563|PS603|PS604|PS605|PS606|PS607|PS608|PS614|PS615	unknown
IMGVR_UViG_2537561689_000002	IMGVR			Unclassified	22.69	Genome fragment	Unclassified	Bacteria;Proteobacteria;Gammaproteobacteria;Enterobacterales;Enterobacteriaceae;unclassified Enterobacteriaceae;		Viruses;Duplodnaviria;Heunggongvirae;Uroviricota;Caudoviricetes	maximal_not_in_system		unknown
IMGVR_UViG_2537561718_000002	IMGVR			Unclassified	100	High-quality	Unclassified	Bacteria;Proteobacteria;Gammaproteobacteria;Pseudomonadales;Moraxellaceae;unclassified Moraxellaceae;			backbone	PS272|PS653|PS654|PS705	AB_1
IMGVR_UViG_2537561722_000002	IMGVR			Unclassified	26.74	Genome fragment	Unclassified	Bacteria;Proteobacteria;Gammaproteobacteria;Pseudomonadales;Moraxellaceae;unclassified Moraxellaceae;		Viruses;Duplodnaviria;Heunggongvirae;Uroviricota;Caudoviricetes	maximal_not_in_system		unknown
IMGVR_UViG_2537561722_000003	IMGVR			Unclassified	36.03	Genome fragment	Unclassified	Bacteria;Proteobacteria;Gammaproteobacteria;Pseudomonadales;Moraxellaceae;unclassified Moraxellaceae;		Viruses;Duplodnaviria;Heunggongvirae;Uroviricota;Caudoviricetes	maximal_not_in_system		unknown
IMGVR_UViG_2537561726_000002	IMGVR			Unclassified	95.27	High-quality	Unclassified	Bacteria;Proteobacteria;Gammaproteobacteria;Pseudomonadales;Moraxellaceae;unclassified Moraxellaceae;		Viruses;Duplodnaviria;Heunggongvirae;Uroviricota;Caudoviricetes	maximal_not_in_system		unknown
IMGVR_UViG_2537561765_000001	IMGVR			Unclassified	75	Genome fragment	Unclassified	Bacteria;Spirochaetes;Spirochaetia;Leptospirales;Leptospiraceae;unclassified Leptospiraceae;		Viruses;Duplodnaviria;Heunggongvirae;Uroviricota;Caudoviricetes	compound	PS404	unknown
IMGVR_UViG_2537561778_000003	IMGVR			Unclassified	49.73	Genome fragment	Unclassified	Bacteria;Proteobacteria;Gammaproteobacteria;Enterobacterales;Enterobacteriaceae;unclassified Enterobacteriaceae;		Viruses;Duplodnaviria;Heunggongvirae;Uroviricota;Caudoviricetes	backbone	PS402	unknown
IMGVR_UViG_2537561778_000005	IMGVR			Unclassified	40.74	Genome fragment	Unclassified	Bacteria;Proteobacteria;Gammaproteobacteria;Enterobacterales;Enterobacteriaceae;unclassified Enterobacteriaceae;		Viruses;Duplodnaviria;Heunggongvirae;Uroviricota;Caudoviricetes	backbone	PS503|PS504	unknown
IMGVR_UViG_2537561801_000002	IMGVR			Unclassified	33.24	Genome fragment	Unclassified	Bacteria;Proteobacteria;Betaproteobacteria;Burkholderiales;Burkholderiaceae;unclassified Burkholderiaceae;		Viruses;Duplodnaviria;Heunggongvirae;Uroviricota;Caudoviricetes	maximal_not_in_system		unknown
IMGVR_UViG_2537561824_000003	IMGVR			Unclassified	53.87	Genome fragment	Unclassified	Bacteria;Proteobacteria;Gammaproteobacteria;Enterobacterales;Enterobacteriaceae;unclassified Enterobacteriaceae;		Viruses;Duplodnaviria;Heunggongvirae;Uroviricota;Caudoviricetes	compound	PS403|PS454|PS455|PS471|PS473	unknown
IMGVR_UViG_2537561857_000004	IMGVR			Unclassified	32.46	Genome fragment	Unclassified	Bacteria;Proteobacteria;Gammaproteobacteria;Enterobacterales;Enterobacteriaceae;unclassified Enterobacteriaceae;		Viruses;Duplodnaviria;Heunggongvirae;Uroviricota;Caudoviricetes	backbone	PS483|PS603|PS608|PS611	unknown
IMGVR_UViG_2537561891_000002	IMGVR			Unclassified	45	Genome fragment	Unclassified	Bacteria;Proteobacteria;Gammaproteobacteria;Vibrionales;Vibrionaceae;unclassified Vibrionaceae;		Viruses;Duplodnaviria;Heunggongvirae;Uroviricota;Caudoviricetes	maximal_not_in_system		unknown
IMGVR_UViG_2537561898_000002	IMGVR			Unclassified	77.27	Genome fragment	Unclassified	Bacteria;Proteobacteria;Gammaproteobacteria;Enterobacterales;Enterobacteriaceae;unclassified Enterobacteriaceae;		Viruses;Duplodnaviria;Heunggongvirae;Uroviricota;Caudoviricetes	maximal_not_in_system		unknown
IMGVR_UViG_2537561910_000001	IMGVR			Unclassified	75.46	Genome fragment	Unclassified	Bacteria;Proteobacteria;Betaproteobacteria;Neisseriales;Neisseriaceae;unclassified Neisseriaceae;		Viruses;Duplodnaviria;Heunggongvirae;Uroviricota;Caudoviricetes	maximal_not_in_system		unknown
IMGVR_UViG_2537561924_000001	IMGVR			Unclassified	83.57	Genome fragment	Unclassified	Bacteria;Firmicutes;Bacilli;Bacillales;Listeriaceae;unclassified Listeriaceae;		Viruses;Duplodnaviria;Heunggongvirae;Uroviricota;Caudoviricetes	maximal_not_in_system		unknown
IMGVR_UViG_2537561930_000001	IMGVR			Unclassified	79.54	Genome fragment	Unclassified	Bacteria;Proteobacteria;Gammaproteobacteria;Enterobacterales;Enterobacteriaceae;unclassified Enterobacteriaceae;		Viruses;Duplodnaviria;Heunggongvirae;Uroviricota;Caudoviricetes	backbone	PS403|PS458|PS459|PS460|PS471|PS473|PS565|PS581|PS584|PS586|PS589	N15
IMGVR_UViG_2537561930_000003	IMGVR			Unclassified	64.91	Genome fragment	Unclassified	Bacteria;Proteobacteria;Gammaproteobacteria;Enterobacterales;Enterobacteriaceae;unclassified Enterobacteriaceae;		Viruses;Duplodnaviria;Heunggongvirae;Uroviricota;Caudoviricetes	compound	PS490|PS491|PS502|PS520	unknown
IMGVR_UViG_2537561935_000002	IMGVR			Unclassified	100	High-quality	Unclassified	Bacteria;Proteobacteria;Gammaproteobacteria;Enterobacterales;Enterobacteriaceae;unclassified Enterobacteriaceae;		Viruses;Duplodnaviria;Heunggongvirae;Uroviricota;Caudoviricetes	backbone	PS243|PS244|PS245|PS246|PS367|PS398|PS417|PS439|PS441|PS442|PS443|PS444|PS468|PS503|PS521|PS522|PS524|PS525|PS526|PS531|PS534|PS535|PS536|PS538|PS539|PS540|PS541|PS542|PS543|PS544|PS545|PS546|PS548|PS549|PS550|PS551|PS591|PS597|PS617|PS618|PS630|PS631|PS632|PS633|PS636|PS637|PS638|PS642|PS643|PS644|PS645|PS646|PS647|PS649|PS650|PS651|PS652|PS657|PS710|PS717	P1_1
IMGVR_UViG_2537561944_000001	IMGVR			Unclassified	40.01	Genome fragment	Unclassified	Bacteria;Proteobacteria;Gammaproteobacteria;Enterobacterales;Enterobacteriaceae;unclassified Enterobacteriaceae;		Viruses;Duplodnaviria;Heunggongvirae;Uroviricota;Caudoviricetes	maximal_not_in_system		unknown
IMGVR_UViG_2537561944_000004	IMGVR			Unclassified	35.08	Genome fragment	Unclassified	Bacteria;Proteobacteria;Gammaproteobacteria;Enterobacterales;Enterobacteriaceae;unclassified Enterobacteriaceae;		Viruses;Duplodnaviria;Heunggongvirae;Uroviricota;Caudoviricetes	backbone	PS485	unknown
IMGVR_UViG_2537561944_000005	IMGVR			Unclassified	29.41	Genome fragment	Unclassified	Bacteria;Proteobacteria;Gammaproteobacteria;Enterobacterales;Enterobacteriaceae;unclassified Enterobacteriaceae;		Viruses;Duplodnaviria;Heunggongvirae;Uroviricota;Caudoviricetes	backbone	PS399|PS400|PS482|PS622|PS627|PS660|PS661	unknown
IMGVR_UViG_2537561944_000007	IMGVR			Unclassified	25.92	Genome fragment	Unclassified	Bacteria;Proteobacteria;Gammaproteobacteria;Enterobacterales;Enterobacteriaceae;unclassified Enterobacteriaceae;		Viruses;Duplodnaviria;Heunggongvirae;Uroviricota;Caudoviricetes	maximal_not_in_system		unknown
IMGVR_UViG_2537561965_000004	IMGVR			Unclassified	58.59	Genome fragment	Unclassified	Bacteria;Proteobacteria;Gammaproteobacteria;Enterobacterales;Enterobacteriaceae;unclassified Enterobacteriaceae;			compound	PS406	unknown
IMGVR_UViG_2537561991_000002	IMGVR			Unclassified	49.57	Genome fragment	Unclassified	Bacteria;Proteobacteria;Gammaproteobacteria;Enterobacterales;Enterobacteriaceae;unclassified Enterobacteriaceae;		Viruses;Duplodnaviria;Heunggongvirae;Uroviricota;Caudoviricetes	maximal_not_in_system		unknown
IMGVR_UViG_2537561991_000003	IMGVR			Unclassified	42.53	Genome fragment	Unclassified	Bacteria;Proteobacteria;Gammaproteobacteria;Enterobacterales;Enterobacteriaceae;unclassified Enterobacteriaceae;		Viruses;Duplodnaviria;Heunggongvirae;Uroviricota;Caudoviricetes	maximal_not_in_system		unknown
IMGVR_UViG_2537561992_000003	IMGVR			Unclassified	31.78	Genome fragment	Unclassified	Bacteria;Proteobacteria;Gammaproteobacteria;Enterobacterales;Enterobacteriaceae;unclassified Enterobacteriaceae;		Viruses;Duplodnaviria;Heunggongvirae;Uroviricota;Caudoviricetes	maximal_not_in_system		unknown
IMGVR_UViG_2537562019_000004	IMGVR			Unclassified	39.24	Genome fragment	Unclassified	Bacteria;Proteobacteria;Gammaproteobacteria;Enterobacterales;Enterobacteriaceae;unclassified Enterobacteriaceae;		Viruses;Duplodnaviria;Heunggongvirae;Uroviricota;Caudoviricetes	backbone	PS458|PS459|PS460	N15
IMGVR_UViG_2537562020_000002	IMGVR			Unclassified	47.59	Genome fragment	Unclassified	Bacteria;Proteobacteria;Gammaproteobacteria;Enterobacterales;Enterobacteriaceae;unclassified Enterobacteriaceae;		Viruses;Duplodnaviria;Heunggongvirae;Uroviricota;Caudoviricetes	maximal_not_in_system		unknown
IMGVR_UViG_2537562056_000001	IMGVR			Unclassified	100	High-quality	Unclassified	Bacteria;Proteobacteria;Gammaproteobacteria;Pseudomonadales;Moraxellaceae;unclassified Moraxellaceae;			backbone	PS272|PS653|PS654|PS705	AB_1
IMGVR_UViG_2537562057_000001	IMGVR			Unclassified	81.31	Genome fragment	Unclassified	Bacteria;Proteobacteria;Gammaproteobacteria;Pseudomonadales;Moraxellaceae;unclassified Moraxellaceae;		Viruses;Duplodnaviria;Heunggongvirae;Uroviricota;Caudoviricetes	maximal_not_in_system		unknown
IMGVR_UViG_2537562119_000001	IMGVR			Unclassified	59.17	Genome fragment	Unclassified	Bacteria;Proteobacteria;Gammaproteobacteria;Enterobacterales;Enterobacteriaceae;unclassified Enterobacteriaceae;		Viruses;Duplodnaviria;Heunggongvirae;Uroviricota;Caudoviricetes	compound	PS146|PS147|PS148|PS483|PS498|PS561|PS563|PS603|PS604|PS605|PS606|PS607|PS608	unknown
IMGVR_UViG_2537562161_000001	IMGVR			Unclassified	104.75	High-quality	Unclassified	Bacteria;Proteobacteria;Gammaproteobacteria;Enterobacterales;Enterobacteriaceae;unclassified Enterobacteriaceae;		Viruses;Duplodnaviria;Heunggongvirae;Uroviricota;Caudoviricetes	backbone	PS51|PS100|PS141|PS247|PS357|PS358|PS401|PS409|PS423|PS424|PS425|PS429|PS430|PS431|PS432|PS433|PS434|PS446|PS464|PS465|PS477|PS478|PS493|PS700	P1_2
IMGVR_UViG_2537562190_000003	IMGVR			Unclassified	32.46	Genome fragment	Unclassified	Bacteria;Proteobacteria;Gammaproteobacteria;Enterobacterales;Enterobacteriaceae;unclassified Enterobacteriaceae;		Viruses;Duplodnaviria;Heunggongvirae;Uroviricota;Caudoviricetes	maximal_not_in_system		unknown
IMGVR_UViG_2537562190_000006	IMGVR			Unclassified	48.19	Genome fragment	Unclassified	Bacteria;Proteobacteria;Gammaproteobacteria;Enterobacterales;Enterobacteriaceae;unclassified Enterobacteriaceae;		Viruses;Duplodnaviria;Heunggongvirae;Uroviricota;Caudoviricetes	maximal_not_in_system		unknown
IMGVR_UViG_2537562191_000002	IMGVR			Unclassified	26.17	Genome fragment	Unclassified	Bacteria;Proteobacteria;Gammaproteobacteria;Enterobacterales;Enterobacteriaceae;unclassified Enterobacteriaceae;		Viruses;Duplodnaviria;Heunggongvirae;Uroviricota;Caudoviricetes	backbone	PS401	unknown
IMGVR_UViG_2537562191_000009	IMGVR			Unclassified	23.36	Genome fragment	Unclassified	Bacteria;Proteobacteria;Gammaproteobacteria;Enterobacterales;Enterobacteriaceae;unclassified Enterobacteriaceae;		Viruses;Duplodnaviria;Heunggongvirae;Uroviricota;Caudoviricetes	maximal_not_in_system		unknown
IMGVR_UViG_2537562191_000010	IMGVR			Unclassified	21.78	Genome fragment	Unclassified	Bacteria;Proteobacteria;Gammaproteobacteria;Enterobacterales;Enterobacteriaceae;unclassified Enterobacteriaceae;		Viruses;Duplodnaviria;Heunggongvirae;Uroviricota;Caudoviricetes	backbone	PS399	unknown
IMGVR_UViG_2537562191_000013	IMGVR			Unclassified	19.93	Genome fragment	Unclassified	Bacteria;Proteobacteria;Gammaproteobacteria;Enterobacterales;Enterobacteriaceae;unclassified Enterobacteriaceae;		Viruses;Duplodnaviria;Heunggongvirae;Uroviricota;Caudoviricetes	backbone	PS398	unknown
IMGVR_UViG_2537562191_000014	IMGVR			Unclassified	13.22	Genome fragment	Unclassified	Bacteria;Proteobacteria;Gammaproteobacteria;Enterobacterales;Enterobacteriaceae;unclassified Enterobacteriaceae;		Viruses;Duplodnaviria;Heunggongvirae;Uroviricota;Caudoviricetes	maximal_not_in_system		unknown
IMGVR_UViG_2537562191_000017	IMGVR			Unclassified	38.81	Genome fragment	Unclassified	Bacteria;Proteobacteria;Gammaproteobacteria;Enterobacterales;Enterobacteriaceae;unclassified Enterobacteriaceae;		Viruses;Duplodnaviria;Heunggongvirae;Uroviricota;Caudoviricetes	compound	PS622|PS660|PS662|PS663	unknown
IMGVR_UViG_2537562197_000004	IMGVR			Unclassified	98.05	High-quality	Unclassified	Bacteria;Proteobacteria;Gammaproteobacteria;Enterobacterales;Enterobacteriaceae;unclassified Enterobacteriaceae;		Viruses;Duplodnaviria;Heunggongvirae;Uroviricota;Caudoviricetes	compound	PS421|PS462|PS480	unknown
IMGVR_UViG_2537562217_000002	IMGVR			Unclassified	68.88	Genome fragment	Unclassified	Bacteria;Proteobacteria;Gammaproteobacteria;Enterobacterales;Enterobacteriaceae;unclassified Enterobacteriaceae;		Viruses;Duplodnaviria;Heunggongvirae;Uroviricota;Caudoviricetes	backbone	PS436	unknown
IMGVR_UViG_2537562217_000003	IMGVR			Unclassified	24.11	Genome fragment	Unclassified	Bacteria;Proteobacteria;Gammaproteobacteria;Enterobacterales;Enterobacteriaceae;unclassified Enterobacteriaceae;		Viruses;Duplodnaviria;Heunggongvirae;Uroviricota;Caudoviricetes	maximal_not_in_system		unknown
IMGVR_UViG_2537562217_000004	IMGVR			Unclassified	29.87	Genome fragment	Unclassified	Bacteria;Proteobacteria;Gammaproteobacteria;Enterobacterales;Enterobacteriaceae;unclassified Enterobacteriaceae;		Viruses;Duplodnaviria;Heunggongvirae;Uroviricota;Caudoviricetes	maximal_not_in_system		unknown
IMGVR_UViG_2537562217_000005	IMGVR			Unclassified	45.5	Genome fragment	Unclassified	Bacteria;Proteobacteria;Gammaproteobacteria;Enterobacterales;Enterobacteriaceae;unclassified Enterobacteriaceae;		Viruses;Duplodnaviria;Heunggongvirae;Uroviricota;Caudoviricetes	backbone	PS403|PS454|PS455|PS471|PS473|PS474	unknown
IMGVR_UViG_2537562231_000005	IMGVR			Unclassified	35.5	Genome fragment	Unclassified	Bacteria;Proteobacteria;Gammaproteobacteria;Enterobacterales;Enterobacteriaceae;unclassified Enterobacteriaceae;		Viruses;Duplodnaviria;Heunggongvirae;Uroviricota;Caudoviricetes	maximal_not_in_system		unknown
IMGVR_UViG_2540341003_000001	IMGVR			Unclassified	42.96	Genome fragment	Unclassified	Bacteria;Firmicutes;Bacilli;Bacillales;Staphylococcaceae;unclassified Staphylococcaceae;		Viruses;Duplodnaviria;Heunggongvirae;Uroviricota;Caudoviricetes	maximal_not_in_system		unknown
IMGVR_UViG_2540341028_000001	IMGVR			Unclassified	33.71	Genome fragment	Unclassified	Bacteria;Proteobacteria;Gammaproteobacteria;Enterobacterales;Enterobacteriaceae;unclassified Enterobacteriaceae;		Viruses;Duplodnaviria;Heunggongvirae;Uroviricota;Caudoviricetes	maximal_not_in_system		unknown
IMGVR_UViG_2540341028_000003	IMGVR			Unclassified	25	Genome fragment	Unclassified	Bacteria;Proteobacteria;Gammaproteobacteria;Enterobacterales;Enterobacteriaceae;unclassified Enterobacteriaceae;		Viruses;Duplodnaviria;Heunggongvirae;Uroviricota;Caudoviricetes	maximal_not_in_system		unknown
IMGVR_UViG_2540341035_000001	IMGVR			Unclassified	90.74	High-quality	Unclassified	Bacteria;Proteobacteria;Alphaproteobacteria;Rhizobiales;Methylobacteriaceae;unclassified Methylobacteriaceae;		Viruses;Duplodnaviria;Heunggongvirae;Uroviricota;Caudoviricetes	maximal_not_in_system		unknown
IMGVR_UViG_2541047037_000001	IMGVR			Unclassified	90	High-quality	Unclassified	Bacteria;Spirochaetes;Spirochaetia;Leptospirales;Leptospiraceae;unclassified Leptospiraceae;			maximal_not_in_system		unknown
IMGVR_UViG_2541047056_000004	IMGVR			Unclassified	74.13	Genome fragment	Unclassified	Bacteria;Proteobacteria;Gammaproteobacteria;Enterobacterales;Enterobacteriaceae;unclassified Enterobacteriaceae;		Viruses;Duplodnaviria;Heunggongvirae;Uroviricota;Caudoviricetes	compound	PS249|PS250	unknown
IMGVR_UViG_2541047069_000002	IMGVR			Unclassified	59.63	Genome fragment	Unclassified	Bacteria;Proteobacteria;Gammaproteobacteria;Enterobacterales;Enterobacteriaceae;unclassified Enterobacteriaceae;		Viruses;Duplodnaviria;Heunggongvirae;Uroviricota;Caudoviricetes	backbone	PS254|PS277|PS395	N15
IMGVR_UViG_2541047119_000003	IMGVR			Unclassified	93.86	High-quality	Unclassified	Bacteria;Proteobacteria;Gammaproteobacteria;Enterobacterales;Enterobacteriaceae;unclassified Enterobacteriaceae;		Viruses;Duplodnaviria;Heunggongvirae;Uroviricota;Caudoviricetes	compound	PS554	unknown
IMGVR_UViG_2541047122_000005	IMGVR			Unclassified	17.43	Genome fragment	Unclassified	Bacteria;Proteobacteria;Gammaproteobacteria;Enterobacterales;Enterobacteriaceae;unclassified Enterobacteriaceae;		Viruses;Duplodnaviria;Heunggongvirae;Uroviricota;Caudoviricetes	backbone	PS394	unknown
IMGVR_UViG_2541047123_000001	IMGVR			Unclassified	30.4	Genome fragment	Unclassified	Bacteria;Proteobacteria;Gammaproteobacteria;Enterobacterales;Enterobacteriaceae;unclassified Enterobacteriaceae;		Viruses;Duplodnaviria;Heunggongvirae;Uroviricota;Caudoviricetes	backbone	PS393	unknown
IMGVR_UViG_2541047123_000002	IMGVR			Unclassified	50.53	Genome fragment	Unclassified	Bacteria;Proteobacteria;Gammaproteobacteria;Enterobacterales;Enterobacteriaceae;unclassified Enterobacteriaceae;		Viruses;Duplodnaviria;Heunggongvirae;Uroviricota;Caudoviricetes	compound	PS109|PS470|PS498|PS499|PS561|PS562	unknown
IMGVR_UViG_2541047123_000006	IMGVR			Unclassified	19.3	Genome fragment	Unclassified	Bacteria;Proteobacteria;Gammaproteobacteria;Enterobacterales;Enterobacteriaceae;unclassified Enterobacteriaceae;		Viruses;Duplodnaviria;Heunggongvirae;Uroviricota;Caudoviricetes	maximal_not_in_system		unknown
IMGVR_UViG_2541047123_000010	IMGVR			Unclassified	40.22	Genome fragment	Unclassified	Bacteria;Proteobacteria;Gammaproteobacteria;Enterobacterales;Enterobacteriaceae;unclassified Enterobacteriaceae;		Viruses;Duplodnaviria;Heunggongvirae;Uroviricota;Caudoviricetes	backbone	PS392	unknown
IMGVR_UViG_2541047150_000001	IMGVR			Unclassified	58	Genome fragment	Unclassified	Bacteria;Proteobacteria;Gammaproteobacteria;Pasteurellales;Pasteurellaceae;unclassified Pasteurellaceae;		Viruses;Duplodnaviria;Heunggongvirae;Uroviricota;Caudoviricetes	maximal_not_in_system		unknown
IMGVR_UViG_2541047164_000001	IMGVR			Unclassified	45.93	Genome fragment	Unclassified	Bacteria;Proteobacteria;Gammaproteobacteria;Enterobacterales;Enterobacteriaceae;unclassified Enterobacteriaceae;		Viruses;Duplodnaviria;Heunggongvirae;Uroviricota;Caudoviricetes	compound	PS410|PS461|PS557|PS622|PS623|PS625	unknown
IMGVR_UViG_2541047164_000002	IMGVR			Unclassified	32.69	Genome fragment	Unclassified	Bacteria;Proteobacteria;Gammaproteobacteria;Enterobacterales;Enterobacteriaceae;unclassified Enterobacteriaceae;		Viruses;Duplodnaviria;Heunggongvirae;Uroviricota;Caudoviricetes	maximal_not_in_system		unknown
IMGVR_UViG_2541047164_000008	IMGVR			Unclassified	19	Genome fragment	Unclassified	Bacteria;Proteobacteria;Gammaproteobacteria;Enterobacterales;Enterobacteriaceae;unclassified Enterobacteriaceae;		Viruses;Duplodnaviria;Heunggongvirae;Uroviricota;Caudoviricetes	maximal_not_in_system		unknown
IMGVR_UViG_2541047165_000001	IMGVR			Unclassified	33.26	Genome fragment	Unclassified	Bacteria;Proteobacteria;Gammaproteobacteria;Enterobacterales;Enterobacteriaceae;unclassified Enterobacteriaceae;		Viruses;Duplodnaviria;Heunggongvirae;Uroviricota;Caudoviricetes	backbone	PS498	unknown
IMGVR_UViG_2541047165_000002	IMGVR			Unclassified	40.59	Genome fragment	Unclassified	Bacteria;Proteobacteria;Gammaproteobacteria;Enterobacterales;Enterobacteriaceae;unclassified Enterobacteriaceae;		Viruses;Duplodnaviria;Heunggongvirae;Uroviricota;Caudoviricetes	compound	PS410|PS448	unknown
IMGVR_UViG_2541047165_000004	IMGVR			Unclassified	50.54	Genome fragment	Unclassified	Bacteria;Proteobacteria;Gammaproteobacteria;Enterobacterales;Enterobacteriaceae;unclassified Enterobacteriaceae;		Viruses;Duplodnaviria;Heunggongvirae;Uroviricota;Caudoviricetes	backbone	PS456	unknown
IMGVR_UViG_2541047166_000004	IMGVR			Unclassified	37.41	Genome fragment	Unclassified	Bacteria;Proteobacteria;Gammaproteobacteria;Enterobacterales;Enterobacteriaceae;unclassified Enterobacteriaceae;		Viruses;Duplodnaviria;Heunggongvirae;Uroviricota;Caudoviricetes	maximal_not_in_system		unknown
IMGVR_UViG_2541047167_000005	IMGVR			Unclassified	29.35	Genome fragment	Unclassified	Bacteria;Proteobacteria;Gammaproteobacteria;Enterobacterales;Enterobacteriaceae;unclassified Enterobacteriaceae;		Viruses;Duplodnaviria;Heunggongvirae;Uroviricota;Caudoviricetes	compound	PS394|PS449	unknown
IMGVR_UViG_2541047168_000005	IMGVR			Unclassified	23.87	Genome fragment	Unclassified	Bacteria;Proteobacteria;Gammaproteobacteria;Enterobacterales;Enterobacteriaceae;unclassified Enterobacteriaceae;		Viruses;Duplodnaviria;Heunggongvirae;Uroviricota;Caudoviricetes	backbone	PS399|PS400	unknown
IMGVR_UViG_2541047174_000006	IMGVR			Unclassified	24.36	Genome fragment	Unclassified	Bacteria;Proteobacteria;Gammaproteobacteria;Enterobacterales;Enterobacteriaceae;unclassified Enterobacteriaceae;		Viruses;Duplodnaviria;Heunggongvirae;Uroviricota;Caudoviricetes	backbone	PS394|PS449	unknown
IMGVR_UViG_2541047225_000002	IMGVR			Unclassified	90.1	High-quality	Unclassified	Bacteria;Proteobacteria;Betaproteobacteria;Neisseriales;Neisseriaceae;unclassified Neisseriaceae;		Viruses;Duplodnaviria;Heunggongvirae;Uroviricota;Caudoviricetes	maximal_not_in_system		unknown
IMGVR_UViG_2541047273_000001	IMGVR			Unclassified	73.79	Genome fragment	Unclassified	Bacteria;Firmicutes;Clostridia;Clostridiales;Peptostreptococcaceae;unclassified Peptostreptococcaceae;		Viruses;Duplodnaviria;Heunggongvirae;Uroviricota;Caudoviricetes	backbone	PS387|PS389|PS675|PS676|PS679	unknown
IMGVR_UViG_2541047273_000002	IMGVR			Unclassified	49.83	Genome fragment	Unclassified	Bacteria;Firmicutes;Clostridia;Clostridiales;Peptostreptococcaceae;unclassified Peptostreptococcaceae;		Viruses;Duplodnaviria;Heunggongvirae;Uroviricota;Caudoviricetes	maximal_not_in_system		unknown
IMGVR_UViG_2541047275_000001	IMGVR			Unclassified	48.13	Genome fragment	Unclassified	Bacteria;Firmicutes;Clostridia;Clostridiales;Peptostreptococcaceae;unclassified Peptostreptococcaceae;		Viruses;Duplodnaviria;Heunggongvirae;Uroviricota;Caudoviricetes	backbone	PS391	unknown
IMGVR_UViG_2541047291_000001	IMGVR			Unclassified	49.24	Genome fragment	Unclassified	Bacteria;Firmicutes;Clostridia;Clostridiales;Peptostreptococcaceae;unclassified Peptostreptococcaceae;		Viruses;Duplodnaviria;Heunggongvirae;Uroviricota;Caudoviricetes	maximal_not_in_system		unknown
IMGVR_UViG_2541047291_000004	IMGVR			Unclassified	84.9	Genome fragment	Unclassified	Bacteria;Firmicutes;Clostridia;Clostridiales;Peptostreptococcaceae;unclassified Peptostreptococcaceae;		Viruses;Duplodnaviria;Heunggongvirae;Uroviricota;Caudoviricetes	backbone	PS387|PS388|PS389|PS675|PS676|PS679|PS680	unknown
IMGVR_UViG_2541047295_000002	IMGVR			Unclassified	39.03	Genome fragment	Unclassified	Bacteria;Firmicutes;Clostridia;Clostridiales;Peptostreptococcaceae;unclassified Peptostreptococcaceae;		Viruses;Duplodnaviria;Heunggongvirae;Uroviricota;Caudoviricetes	backbone	PS390	unknown
IMGVR_UViG_2541047302_000004	IMGVR			Unclassified	83.97	Genome fragment	Unclassified	Bacteria;Firmicutes;Clostridia;Clostridiales;Peptostreptococcaceae;unclassified Peptostreptococcaceae;		Viruses;Duplodnaviria;Heunggongvirae;Uroviricota;Caudoviricetes	backbone	PS387|PS388|PS389|PS675|PS676|PS679|PS680	unknown
IMGVR_UViG_2541047307_000002	IMGVR			Unclassified	79.18	Genome fragment	Unclassified	Bacteria;Firmicutes;Clostridia;Clostridiales;Peptostreptococcaceae;unclassified Peptostreptococcaceae;		Viruses;Duplodnaviria;Heunggongvirae;Uroviricota;Caudoviricetes	backbone	PS387|PS389|PS675|PS676|PS677	unknown
IMGVR_UViG_2541047323_000001	IMGVR			Unclassified	60.8	Genome fragment	Unclassified	Bacteria;Firmicutes;Clostridia;Clostridiales;Peptostreptococcaceae;unclassified Peptostreptococcaceae;		Viruses;Duplodnaviria;Heunggongvirae;Uroviricota;Caudoviricetes	backbone	PS389	unknown
IMGVR_UViG_2541047335_000002	IMGVR			Unclassified	100	Concatemer_artifact	Unclassified	Bacteria;Firmicutes;Clostridia;Clostridiales;Peptostreptococcaceae;unclassified Peptostreptococcaceae;		Viruses;Duplodnaviria;Heunggongvirae;Uroviricota;Caudoviricetes	backbone	PS387|PS388|PS389|PS675|PS676|PS679|PS680	unknown
IMGVR_UViG_2541047340_000001	IMGVR			Unclassified	57.82	Genome fragment	Unclassified	Bacteria;Firmicutes;Clostridia;Clostridiales;Peptostreptococcaceae;unclassified Peptostreptococcaceae;		Viruses;Duplodnaviria;Heunggongvirae;Uroviricota;Caudoviricetes	backbone	PS387	unknown
IMGVR_UViG_2541047357_000001	IMGVR			Unclassified	92.53	High-quality	Unclassified	Bacteria;Firmicutes;Clostridia;Clostridiales;Peptostreptococcaceae;unclassified Peptostreptococcaceae;		Viruses;Duplodnaviria;Heunggongvirae;Uroviricota;Caudoviricetes	compound	PS387|PS388|PS389|PS675|PS676|PS679|PS680	unknown
IMGVR_UViG_2541047359_000003	IMGVR			Unclassified	76.45	Genome fragment	Unclassified	Bacteria;Firmicutes;Clostridia;Clostridiales;Peptostreptococcaceae;unclassified Peptostreptococcaceae;		Viruses;Duplodnaviria;Heunggongvirae;Uroviricota;Caudoviricetes	backbone	PS387|PS388|PS389|PS675|PS676|PS679|PS680	unknown
IMGVR_UViG_2541047365_000002	IMGVR			Unclassified	80.81	Genome fragment	Unclassified	Bacteria;Firmicutes;Clostridia;Clostridiales;Peptostreptococcaceae;unclassified Peptostreptococcaceae;		Viruses;Duplodnaviria;Heunggongvirae;Uroviricota;Caudoviricetes	backbone	PS387|PS389|PS675|PS676|PS677|PS678	unknown
IMGVR_UViG_2541047369_000001	IMGVR			Unclassified	70.74	Genome fragment	Unclassified	Bacteria;Firmicutes;Clostridia;Clostridiales;Peptostreptococcaceae;unclassified Peptostreptococcaceae;		Viruses;Duplodnaviria;Heunggongvirae;Uroviricota;Caudoviricetes	backbone	PS387|PS389|PS675|PS676	unknown
IMGVR_UViG_2541047387_000004	IMGVR			Unclassified	84.15	Genome fragment	Unclassified	Bacteria;Firmicutes;Clostridia;Clostridiales;Peptostreptococcaceae;unclassified Peptostreptococcaceae;		Viruses;Duplodnaviria;Heunggongvirae;Uroviricota;Caudoviricetes	backbone	PS387|PS388|PS389|PS675|PS676|PS679|PS680	unknown
IMGVR_UViG_2541047391_000001	IMGVR			Unclassified	96.18	High-quality	Unclassified	Bacteria;Firmicutes;Clostridia;Clostridiales;Peptostreptococcaceae;unclassified Peptostreptococcaceae;		Viruses;Duplodnaviria;Heunggongvirae;Uroviricota;Caudoviricetes	compound	PS387|PS389|PS675|PS676|PS677|PS678	unknown
IMGVR_UViG_2541047404_000001	IMGVR			Unclassified	69.16	Genome fragment	Unclassified	Bacteria;Firmicutes;Clostridia;Clostridiales;Peptostreptococcaceae;unclassified Peptostreptococcaceae;		Viruses;Duplodnaviria;Heunggongvirae;Uroviricota;Caudoviricetes	backbone	PS387|PS389|PS675|PS676	unknown
IMGVR_UViG_2541047417_000001	IMGVR			Unclassified	77.05	Genome fragment	Unclassified	Bacteria;Firmicutes;Clostridia;Clostridiales;Peptostreptococcaceae;unclassified Peptostreptococcaceae;		Viruses;Duplodnaviria;Heunggongvirae;Uroviricota;Caudoviricetes	backbone	PS387|PS388|PS389|PS675|PS676|PS679|PS680	unknown
IMGVR_UViG_2541047418_000001	IMGVR			Unclassified	84.71	Genome fragment	Unclassified	Bacteria;Firmicutes;Clostridia;Clostridiales;Peptostreptococcaceae;unclassified Peptostreptococcaceae;		Viruses;Duplodnaviria;Heunggongvirae;Uroviricota;Caudoviricetes	compound	PS387|PS388|PS389|PS675|PS676|PS677|PS678|PS679|PS680	unknown
IMGVR_UViG_2541047419_000001	IMGVR			Unclassified	75.04	Genome fragment	Unclassified	Bacteria;Firmicutes;Clostridia;Clostridiales;Peptostreptococcaceae;unclassified Peptostreptococcaceae;		Viruses;Duplodnaviria;Heunggongvirae;Uroviricota;Caudoviricetes	backbone	PS387|PS389|PS675|PS676|PS679	unknown
IMGVR_UViG_2541047426_000002	IMGVR			Unclassified	37.66	Genome fragment	Unclassified	Bacteria;Proteobacteria;Gammaproteobacteria;Enterobacterales;Enterobacteriaceae;unclassified Enterobacteriaceae;		Viruses;Duplodnaviria;Heunggongvirae;Uroviricota;Caudoviricetes	backbone	PS498|PS500	unknown
IMGVR_UViG_2541047430_000002	IMGVR			Unclassified	35.47	Genome fragment	Unclassified	Bacteria;Proteobacteria;Gammaproteobacteria;Enterobacterales;Enterobacteriaceae;unclassified Enterobacteriaceae;		Viruses;Duplodnaviria;Heunggongvirae;Uroviricota;Caudoviricetes	backbone	PS385	unknown
IMGVR_UViG_2541047431_000006	IMGVR			Unclassified	39.56	Genome fragment	Unclassified	Bacteria;Proteobacteria;Gammaproteobacteria;Enterobacterales;Enterobacteriaceae;unclassified Enterobacteriaceae;		Viruses;Duplodnaviria;Heunggongvirae;Uroviricota;Caudoviricetes	backbone	PS498|PS499	unknown
IMGVR_UViG_2541047434_000002	IMGVR			Unclassified	31.74	Genome fragment	Unclassified	Bacteria;Proteobacteria;Gammaproteobacteria;Enterobacterales;Enterobacteriaceae;unclassified Enterobacteriaceae;		Viruses;Duplodnaviria;Heunggongvirae;Uroviricota;Caudoviricetes	backbone	PS498	unknown
IMGVR_UViG_2541047434_000005	IMGVR			Unclassified	28.35	Genome fragment	Unclassified	Bacteria;Proteobacteria;Gammaproteobacteria;Enterobacterales;Enterobacteriaceae;unclassified Enterobacteriaceae;		Viruses;Duplodnaviria;Heunggongvirae;Uroviricota;Caudoviricetes	maximal_not_in_system		unknown
IMGVR_UViG_2541047434_000010	IMGVR			Unclassified	18.56	Genome fragment	Unclassified	Bacteria;Proteobacteria;Gammaproteobacteria;Enterobacterales;Enterobacteriaceae;unclassified Enterobacteriaceae;		Viruses;Duplodnaviria;Heunggongvirae;Uroviricota;Caudoviricetes	backbone	PS384	unknown
IMGVR_UViG_2541047511_000002	IMGVR			Unclassified		Unsure (completeness > 120%)	Unclassified	Bacteria;Firmicutes;Clostridia;Clostridiales;Peptostreptococcaceae;unclassified Peptostreptococcaceae;		Viruses;Duplodnaviria;Heunggongvirae;Uroviricota;Caudoviricetes	compound	PS83	unknown
IMGVR_UViG_2541047595_000002	IMGVR			Unclassified	57.5	Genome fragment	Unclassified	Bacteria;Proteobacteria;Gammaproteobacteria;Enterobacterales;Enterobacteriaceae;unclassified Enterobacteriaceae;		Viruses;Duplodnaviria;Heunggongvirae;Uroviricota;Caudoviricetes	backbone	PS243|PS245|PS441|PS630|PS633|PS642|PS645|PS651	P1_1
IMGVR_UViG_2541047595_000003	IMGVR			Unclassified	27.99	Genome fragment	Unclassified	Bacteria;Proteobacteria;Gammaproteobacteria;Enterobacterales;Enterobacteriaceae;unclassified Enterobacteriaceae;		Viruses;Duplodnaviria;Heunggongvirae;Uroviricota;Caudoviricetes	backbone	PS442|PS443|PS444	unknown
IMGVR_UViG_2545824693_000001	IMGVR			Unclassified	82.91	Genome fragment	Unclassified	Bacteria;Firmicutes;Bacilli;Bacillales;Bacillaceae;unclassified Bacillaceae;		Viruses;Duplodnaviria;Heunggongvirae;Uroviricota;Caudoviricetes	maximal_not_in_system		unknown
IMGVR_UViG_2545824708_000006	IMGVR			Unclassified	51.66	Genome fragment	Unclassified	Bacteria;Proteobacteria;Gammaproteobacteria;Enterobacterales;Enterobacteriaceae;unclassified Enterobacteriaceae;		Viruses;Duplodnaviria;Heunggongvirae;Uroviricota;Caudoviricetes	backbone	PS146|PS147|PS148|PS483|PS498|PS561|PS563|PS603|PS604|PS605|PS607|PS608|PS610	unknown
IMGVR_UViG_2545824709_000003	IMGVR			Unclassified	12.61	Genome fragment	Unclassified	Bacteria;Proteobacteria;Gammaproteobacteria;Enterobacterales;Enterobacteriaceae;unclassified Enterobacteriaceae;			backbone	PS383	unknown
IMGVR_UViG_2545824711_000003	IMGVR			Unclassified	66.51	Genome fragment	Unclassified	Bacteria;Proteobacteria;Gammaproteobacteria;Enterobacterales;Enterobacteriaceae;unclassified Enterobacteriaceae;		Viruses;Duplodnaviria;Heunggongvirae;Uroviricota;Caudoviricetes	backbone	PS436	unknown
IMGVR_UViG_2545824712_000001	IMGVR			Unclassified	14.24	Genome fragment	Unclassified	Bacteria;Proteobacteria;Gammaproteobacteria;Enterobacterales;Enterobacteriaceae;unclassified Enterobacteriaceae;			compound	PS383	unknown
IMGVR_UViG_2545824718_000004	IMGVR			Unclassified	39.8	Genome fragment	Unclassified	Bacteria;Proteobacteria;Gammaproteobacteria;Enterobacterales;Enterobacteriaceae;unclassified Enterobacteriaceae;		Viruses;Duplodnaviria;Heunggongvirae;Uroviricota;Caudoviricetes	maximal_not_in_system		unknown
IMGVR_UViG_2545824719_000002	IMGVR			Unclassified	36.93	Genome fragment	Unclassified	Bacteria;Proteobacteria;Gammaproteobacteria;Enterobacterales;Enterobacteriaceae;unclassified Enterobacteriaceae;		Viruses;Duplodnaviria;Heunggongvirae;Uroviricota;Caudoviricetes	maximal_not_in_system		unknown
IMGVR_UViG_2545824721_000001	IMGVR			Unclassified	20	Genome fragment	Unclassified	Bacteria;Proteobacteria;Gammaproteobacteria;Thiotrichales;Piscirickettsiaceae;unclassified Piscirickettsiaceae;		Viruses;Duplodnaviria;Heunggongvirae;Uroviricota;Caudoviricetes	backbone	PS381	unknown
IMGVR_UViG_2545824726_000001	IMGVR			Unclassified	113.57	High-quality	Unclassified	Bacteria;Firmicutes;Bacilli;Bacillales;Bacillaceae;unclassified Bacillaceae;		Viruses;Duplodnaviria;Heunggongvirae;Uroviricota;Caudoviricetes	maximal_not_in_system		unknown
IMGVR_UViG_2545824726_000002	IMGVR			Unclassified	57.76	Genome fragment	Unclassified	Bacteria;Firmicutes;Bacilli;Bacillales;Bacillaceae;unclassified Bacillaceae;		Viruses;Duplodnaviria;Heunggongvirae;Uroviricota;Caudoviricetes	maximal_not_in_system		unknown
IMGVR_UViG_2545824738_000001	IMGVR			Unclassified	100	High-quality	Unclassified	Bacteria;Proteobacteria;Gammaproteobacteria;Pseudomonadales;Moraxellaceae;unclassified Moraxellaceae;		Viruses;Duplodnaviria;Heunggongvirae;Uroviricota;Caudoviricetes	maximal_not_in_system		unknown
IMGVR_UViG_2547132418_000004	IMGVR			Unclassified	100	High-quality	Unclassified	Bacteria;Proteobacteria;Gammaproteobacteria;Enterobacterales;Enterobacteriaceae;unclassified Enterobacteriaceae;		Viruses;Duplodnaviria;Heunggongvirae;Uroviricota;Caudoviricetes	maximal_not_in_system		unknown
IMGVR_UViG_2554235492_000002	IMGVR			Unclassified	99.34	High-quality	Unclassified	Archaea;Euryarchaeota;Halobacteria;Natrialbales;Natrialbaceae;unclassified Natrialbaceae;		Viruses;Duplodnaviria;Heunggongvirae;Uroviricota;Caudoviricetes	maximal_not_in_system		unknown
IMGVR_UViG_2558860434_000001	IMGVR			Unclassified	95.78	High-quality	Unclassified	Bacteria;Proteobacteria;Gammaproteobacteria;Enterobacterales;Enterobacteriaceae;unclassified Enterobacteriaceae;		Viruses;Duplodnaviria;Heunggongvirae;Uroviricota;Caudoviricetes	backbone	PS51|PS100|PS141|PS247|PS357|PS358|PS401|PS409|PS423|PS424|PS425|PS429|PS430|PS431|PS432|PS433|PS434|PS446|PS464|PS465|PS477|PS478|PS493|PS700	P1_2
IMGVR_UViG_2558860438_000002	IMGVR			Unclassified	70	Genome fragment	Unclassified	Bacteria;Proteobacteria;Gammaproteobacteria;Enterobacterales;Enterobacteriaceae;unclassified Enterobacteriaceae;		Viruses;Duplodnaviria;Heunggongvirae;Uroviricota;Caudoviricetes	backbone	PS379	N15
IMGVR_UViG_2558860441_000001	IMGVR			Unclassified	61.6	Genome fragment	Unclassified	Bacteria;Proteobacteria;Gammaproteobacteria;Enterobacterales;Enterobacteriaceae;unclassified Enterobacteriaceae;		Viruses;Duplodnaviria;Heunggongvirae;Uroviricota;Caudoviricetes	maximal_not_in_system		unknown
IMGVR_UViG_2558860455_000002	IMGVR			Unclassified	26.17	Genome fragment	Unclassified	Bacteria;Proteobacteria;Gammaproteobacteria;Enterobacterales;Enterobacteriaceae;unclassified Enterobacteriaceae;		Viruses;Duplodnaviria;Heunggongvirae;Uroviricota;Caudoviricetes	maximal_not_in_system		unknown
IMGVR_UViG_2558860462_000001	IMGVR			Unclassified	53.9	Genome fragment	Unclassified	Bacteria;Proteobacteria;Gammaproteobacteria;Enterobacterales;Enterobacteriaceae;unclassified Enterobacteriaceae;		Viruses;Duplodnaviria;Heunggongvirae;Uroviricota;Caudoviricetes	maximal_not_in_system		unknown
IMGVR_UViG_2562617064_000001	IMGVR			Unclassified	77.36	Genome fragment	Unclassified	Bacteria;Firmicutes;Bacilli;Bacillales;Bacillaceae;unclassified Bacillaceae;		Viruses;Duplodnaviria;Heunggongvirae;Uroviricota;Caudoviricetes	maximal_not_in_system		unknown
IMGVR_UViG_2562617068_000001	IMGVR			Unclassified	102.18	High-quality	Unclassified	Bacteria;Firmicutes;Bacilli;Bacillales;Bacillaceae;unclassified Bacillaceae;		Viruses;Duplodnaviria;Heunggongvirae;Uroviricota;Caudoviricetes	maximal_not_in_system		unknown
IMGVR_UViG_2562617071_000002	IMGVR			Unclassified	82.68	Genome fragment	Unclassified	Bacteria;Firmicutes;Bacilli;Bacillales;Bacillaceae;unclassified Bacillaceae;		Viruses;Duplodnaviria;Heunggongvirae;Uroviricota;Caudoviricetes	maximal_not_in_system		unknown
IMGVR_UViG_2562617086_000004	IMGVR			Unclassified	64.32	Genome fragment	Unclassified	Bacteria;Proteobacteria;Gammaproteobacteria;Enterobacterales;Enterobacteriaceae;unclassified Enterobacteriaceae;		Viruses;Duplodnaviria;Heunggongvirae;Uroviricota;Caudoviricetes	compound	PS456|PS600	unknown
IMGVR_UViG_2562617088_000003	IMGVR			Unclassified	40	Genome fragment	Unclassified	Bacteria;Proteobacteria;Gammaproteobacteria;Pasteurellales;Pasteurellaceae;unclassified Pasteurellaceae;		Viruses;Duplodnaviria;Heunggongvirae;Uroviricota;Caudoviricetes	maximal_not_in_system		unknown
IMGVR_UViG_2563367006_000002	IMGVR			Unclassified	48.78	Genome fragment	Unclassified	Bacteria;Proteobacteria;Gammaproteobacteria;Enterobacterales;Enterobacteriaceae;unclassified Enterobacteriaceae;		Viruses;Duplodnaviria;Heunggongvirae;Uroviricota;Caudoviricetes	maximal_not_in_system		unknown
IMGVR_UViG_2563367008_000004	IMGVR			Unclassified	55.97	Genome fragment	Unclassified	Bacteria;Proteobacteria;Gammaproteobacteria;Enterobacterales;Enterobacteriaceae;unclassified Enterobacteriaceae;		Viruses;Duplodnaviria;Heunggongvirae;Uroviricota;Caudoviricetes	maximal_not_in_system		unknown
IMGVR_UViG_2563367189_000003	IMGVR			Unclassified	48.63	Genome fragment	Unclassified	Bacteria;Proteobacteria;Gammaproteobacteria;Xanthomonadales;Xanthomonadaceae;unclassified Xanthomonadaceae;		Viruses;Duplodnaviria;Heunggongvirae;Uroviricota;Caudoviricetes	maximal_not_in_system		unknown
IMGVR_UViG_2563367190_000003	IMGVR			Unclassified		Unsure (Ns)	Unclassified	Bacteria;Firmicutes;Bacilli;Bacillales;Bacillaceae;unclassified Bacillaceae;		Viruses;Duplodnaviria;Heunggongvirae;Uroviricota;Caudoviricetes	maximal_not_in_system		unknown
IMGVR_UViG_2563367190_000004	IMGVR			Unclassified		Unsure (Ns)	Unclassified	Bacteria;Firmicutes;Bacilli;Bacillales;Bacillaceae;unclassified Bacillaceae;		Viruses;Duplodnaviria;Heunggongvirae;Uroviricota;Caudoviricetes	maximal_not_in_system		unknown
IMGVR_UViG_2563367190_000005	IMGVR			Unclassified		Unsure (Ns)	Unclassified	Bacteria;Firmicutes;Bacilli;Bacillales;Bacillaceae;unclassified Bacillaceae;		Viruses;Duplodnaviria;Heunggongvirae;Uroviricota;Caudoviricetes	backbone	PS378	unknown
IMGVR_UViG_2563367191_000001	IMGVR			Unclassified		Unsure (Ns)	Unclassified	Bacteria;Firmicutes;Bacilli;Bacillales;Bacillaceae;unclassified Bacillaceae;		Viruses;Duplodnaviria;Heunggongvirae;Uroviricota;Caudoviricetes	compound	PS377	unknown
IMGVR_UViG_2563367191_000002	IMGVR			Unclassified		Unsure (Ns)	Unclassified	Bacteria;Firmicutes;Bacilli;Bacillales;Bacillaceae;unclassified Bacillaceae;		Viruses;Duplodnaviria;Heunggongvirae;Uroviricota;Caudoviricetes	backbone	PS377	unknown
IMGVR_UViG_2563367191_000007	IMGVR			Unclassified	101.33	High-quality	Unclassified	Bacteria;Firmicutes;Bacilli;Bacillales;Bacillaceae;unclassified Bacillaceae;		Viruses;Varidnaviria;Bamfordvirae;Preplasmiviricota;Tectiliviricetes;Kalamavirales;Tectiviridae	backbone	PS376	unknown
IMGVR_UViG_2565956772_000003	IMGVR			Unclassified	46.5	Genome fragment	Unclassified	Bacteria;Proteobacteria;Gammaproteobacteria;Enterobacterales;Enterobacteriaceae;unclassified Enterobacteriaceae;		Viruses;Duplodnaviria;Heunggongvirae;Uroviricota;Caudoviricetes	backbone	PS110|PS447	unknown
IMGVR_UViG_2568526206_000002	IMGVR			Unclassified	102.02	High-quality	Unclassified	Bacteria;Proteobacteria;Gammaproteobacteria;Enterobacterales;Enterobacteriaceae;unclassified Enterobacteriaceae;		Viruses;Duplodnaviria;Heunggongvirae;Uroviricota;Caudoviricetes	compound	PS50|PS379|PS380	N15
IMGVR_UViG_2568526447_000004	IMGVR			Unclassified	98.32	High-quality	Unclassified	Bacteria;Proteobacteria;Gammaproteobacteria;Enterobacterales;Enterobacteriaceae;unclassified Enterobacteriaceae;		Viruses;Duplodnaviria;Heunggongvirae;Uroviricota;Caudoviricetes	backbone	PS50|PS379|PS380	N15
IMGVR_UViG_2571042120_000001	IMGVR			Unclassified	83.84	Genome fragment	Unclassified	Bacteria;Proteobacteria;Alphaproteobacteria;Rhizobiales;Rhizobiaceae;unclassified Rhizobiaceae;		Viruses;Duplodnaviria;Heunggongvirae;Uroviricota;Caudoviricetes	maximal_not_in_system		unknown
IMGVR_UViG_2571042196_000006	IMGVR			Unclassified	69.79	Genome fragment	Unclassified	Bacteria;Proteobacteria;Gammaproteobacteria;Enterobacterales;Enterobacteriaceae;unclassified Enterobacteriaceae;		Viruses;Duplodnaviria;Heunggongvirae;Uroviricota;Caudoviricetes	backbone	PS375	unknown
IMGVR_UViG_2571042322_000003	IMGVR			Unclassified	63.92	Genome fragment	Unclassified	Bacteria;Firmicutes;Bacilli;Lactobacillales;Streptococcaceae;unclassified Streptococcaceae;		Viruses;Duplodnaviria;Heunggongvirae;Uroviricota;Caudoviricetes	maximal_not_in_system		unknown
IMGVR_UViG_2571042438_000003	IMGVR			Unclassified	100	High-quality	Unclassified	Bacteria;Proteobacteria;Gammaproteobacteria;Enterobacterales;Enterobacteriaceae;unclassified Enterobacteriaceae;		Viruses;Duplodnaviria;Heunggongvirae;Uroviricota;Caudoviricetes	backbone	PS35|PS36|PS37|PS38|PS63|PS590|PS595|PS596|PS724	unknown
IMGVR_UViG_2571042625_000002	IMGVR			Unclassified	95	High-quality	Unclassified	Bacteria;Proteobacteria;Gammaproteobacteria;Pseudomonadales;Pseudomonadaceae;Pseudomonas;		Viruses;Monodnaviria;Loebvirae;Hofneiviricota;Faserviricetes;Tubulavirales;Inoviridae	maximal_not_in_system		unknown
IMGVR_UViG_2571042690_000003	IMGVR			Unclassified	70.25	Genome fragment	Unclassified	Bacteria;Proteobacteria;Gammaproteobacteria;Enterobacterales;Enterobacteriaceae;unclassified Enterobacteriaceae;		Viruses;Duplodnaviria;Heunggongvirae;Uroviricota;Caudoviricetes	backbone	PS247|PS423|PS434	P1_2
IMGVR_UViG_2571042690_000007	IMGVR			Unclassified	32.14	Genome fragment	Unclassified	Bacteria;Proteobacteria;Gammaproteobacteria;Enterobacterales;Enterobacteriaceae;unclassified Enterobacteriaceae;		Viruses;Duplodnaviria;Heunggongvirae;Uroviricota;Caudoviricetes	maximal_not_in_system		unknown
IMGVR_UViG_2571042775_000001	IMGVR			Unclassified	95	High-quality	Unclassified	Bacteria;Proteobacteria;Gammaproteobacteria;Pseudomonadales;Pseudomonadaceae;Pseudomonas;		Viruses;Monodnaviria;Loebvirae;Hofneiviricota;Faserviricetes;Tubulavirales;Inoviridae	maximal_not_in_system		unknown
IMGVR_UViG_2574180307_000002	IMGVR			Unclassified	37.1	Genome fragment	Unclassified	Bacteria;Proteobacteria;Gammaproteobacteria;Enterobacterales;Enterobacteriaceae;unclassified Enterobacteriaceae;		Viruses;Duplodnaviria;Heunggongvirae;Uroviricota;Caudoviricetes	maximal_not_in_system		unknown
IMGVR_UViG_2576861188_000001	IMGVR			Unclassified		Unsure (completeness > 120%)	Unclassified	Bacteria;Proteobacteria;Gammaproteobacteria;Enterobacterales;Enterobacteriaceae;Enterobacter;			maximal_not_in_system		unknown
IMGVR_UViG_2576861588_000001	IMGVR			Unclassified	38.57	Genome fragment	Unclassified	Bacteria;Firmicutes;Bacilli;Lactobacillales;Streptococcaceae;unclassified Streptococcaceae;		Viruses;Duplodnaviria;Heunggongvirae;Uroviricota;Caudoviricetes	maximal_not_in_system		unknown
IMGVR_UViG_2576861620_000003	IMGVR			Unclassified	47.64	Genome fragment	Unclassified	Bacteria;Proteobacteria;Gammaproteobacteria;Pasteurellales;Pasteurellaceae;unclassified Pasteurellaceae;		Viruses;Duplodnaviria;Heunggongvirae;Uroviricota;Caudoviricetes	maximal_not_in_system		unknown
IMGVR_UViG_2576861662_000001	IMGVR			Unclassified	74.16	Genome fragment	Unclassified	Bacteria;Proteobacteria;Betaproteobacteria;Burkholderiales;Alcaligenaceae;unclassified Alcaligenaceae;		Viruses;Duplodnaviria;Heunggongvirae;Uroviricota;Caudoviricetes	maximal_not_in_system		unknown
IMGVR_UViG_2576861679_000001	IMGVR			Unclassified	25.47	Genome fragment	Unclassified	Bacteria;Proteobacteria;Betaproteobacteria;Burkholderiales;Alcaligenaceae;unclassified Alcaligenaceae;		Viruses;Duplodnaviria;Heunggongvirae;Uroviricota;Caudoviricetes	backbone	PS374	unknown
IMGVR_UViG_2579778564_000001	IMGVR			Unclassified	84.72	Genome fragment	Unclassified	Bacteria;Proteobacteria;Gammaproteobacteria;Enterobacterales;Enterobacteriaceae;unclassified Enterobacteriaceae;		Viruses;Duplodnaviria;Heunggongvirae;Uroviricota;Caudoviricetes	backbone	PS373	unknown
IMGVR_UViG_2579778564_000005	IMGVR			Unclassified	20.12	Genome fragment	Unclassified	Bacteria;Proteobacteria;Gammaproteobacteria;Enterobacterales;Enterobacteriaceae;unclassified Enterobacteriaceae;		Viruses;Duplodnaviria;Heunggongvirae;Uroviricota;Caudoviricetes	backbone	PS372	unknown
IMGVR_UViG_2579778564_000007	IMGVR			Unclassified	38.35	Genome fragment	Unclassified	Bacteria;Proteobacteria;Gammaproteobacteria;Enterobacterales;Enterobacteriaceae;unclassified Enterobacteriaceae;		Viruses;Duplodnaviria;Heunggongvirae;Uroviricota;Caudoviricetes	maximal_not_in_system		unknown
IMGVR_UViG_2579778686_000003	IMGVR			Unclassified	100	High-quality	Unclassified	Bacteria;Proteobacteria;Gammaproteobacteria;Enterobacterales;Enterobacteriaceae;unclassified Enterobacteriaceae;		Viruses;Duplodnaviria;Heunggongvirae;Uroviricota;Caudoviricetes	backbone	PS35|PS36|PS37|PS38|PS63|PS590|PS595|PS596|PS724	unknown
IMGVR_UViG_2579779010_000001	IMGVR			Unclassified	95	High-quality	Unclassified	Bacteria;Proteobacteria;Gammaproteobacteria;Pseudomonadales;Pseudomonadaceae;Pseudomonas;		Viruses;Monodnaviria;Loebvirae;Hofneiviricota;Faserviricetes;Tubulavirales;Inoviridae	maximal_not_in_system		unknown
IMGVR_UViG_2579779049_000001	IMGVR			Unclassified	64.25	Genome fragment	Unclassified	Bacteria;Proteobacteria;Gammaproteobacteria;Enterobacterales;Enterobacteriaceae;unclassified Enterobacteriaceae;		Viruses;Duplodnaviria;Heunggongvirae;Uroviricota;Caudoviricetes	backbone	PS554	unknown
IMGVR_UViG_2579779049_000003	IMGVR			Unclassified	41.81	Genome fragment	Unclassified	Bacteria;Proteobacteria;Gammaproteobacteria;Enterobacterales;Enterobacteriaceae;unclassified Enterobacteriaceae;		Viruses;Duplodnaviria;Heunggongvirae;Uroviricota;Caudoviricetes	backbone	PS490|PS491	unknown
IMGVR_UViG_2579779049_000004	IMGVR			Unclassified	31.44	Genome fragment	Unclassified	Bacteria;Proteobacteria;Gammaproteobacteria;Enterobacterales;Enterobacteriaceae;unclassified Enterobacteriaceae;		Viruses;Duplodnaviria;Heunggongvirae;Uroviricota;Caudoviricetes	backbone	PS483|PS603|PS608	unknown
IMGVR_UViG_2579779132_000001	IMGVR			Unclassified	100	High-quality	Unclassified	Bacteria;Proteobacteria;Gammaproteobacteria;Pseudomonadales;Pseudomonadaceae;Pseudomonas;		Viruses;Monodnaviria;Loebvirae;Hofneiviricota;Faserviricetes;Tubulavirales;Inoviridae	maximal_not_in_system		unknown
IMGVR_UViG_2597489954_000001	IMGVR			Unclassified	100	High-quality	Unclassified	Bacteria;Proteobacteria;Gammaproteobacteria;Pseudomonadales;Pseudomonadaceae;Pseudomonas;		Viruses;Monodnaviria;Loebvirae;Hofneiviricota;Faserviricetes;Tubulavirales;Inoviridae	maximal_not_in_system		unknown
IMGVR_UViG_2609460220_000001	IMGVR			Unclassified	100	High-quality	Unclassified	Bacteria;Proteobacteria;Gammaproteobacteria;Oceanospirillales;Halomonadaceae;Halomonas;		Viruses;Monodnaviria;Loebvirae;Hofneiviricota;Faserviricetes;Tubulavirales;Inoviridae	maximal_not_in_system		unknown
IMGVR_UViG_2660238598_000001	IMGVR			Unclassified	100	High-quality	Unclassified	Bacteria;Proteobacteria;Gammaproteobacteria;Pseudomonadales;Pseudomonadaceae;Pseudomonas;		Viruses;Monodnaviria;Loebvirae;Hofneiviricota;Faserviricetes;Tubulavirales;Inoviridae	maximal_not_in_system		unknown
IMGVR_UViG_2660238684_000001	IMGVR			Unclassified	100	High-quality	Unclassified	Bacteria;Proteobacteria;Gammaproteobacteria;Pseudomonadales;Pseudomonadaceae;Pseudomonas;		Viruses;Monodnaviria;Loebvirae;Hofneiviricota;Faserviricetes;Tubulavirales;Inoviridae	maximal_not_in_system		unknown
IMGVR_UViG_2671180963_000001	IMGVR			Unclassified		Unsure (completeness > 120%)	Unclassified	Bacteria;Proteobacteria;Gammaproteobacteria;Enterobacterales;Enterobacteriaceae;Escherichia;			maximal_not_in_system		unknown
IMGVR_UViG_2711768069_000001	IMGVR			Unclassified		Unsure (completeness > 120%)	Unclassified	Bacteria;Proteobacteria;Gammaproteobacteria;Enterobacterales;Enterobacteriaceae;Escherichia;			maximal_not_in_system		unknown
IMGVR_UViG_2731958038_000001	IMGVR			Unclassified	100	High-quality	Unclassified	Bacteria;Proteobacteria;Gammaproteobacteria;Pseudomonadales;Pseudomonadaceae;Pseudomonas;		Viruses;Monodnaviria;Loebvirae;Hofneiviricota;Faserviricetes;Tubulavirales;Inoviridae	maximal_not_in_system		unknown
IMGVR_UViG_3300000052_000001	IMGVR	Engineered;Biotransformation;Microbial solubilization of coal;Unclassified;Engineered;		Terrestrial	100	High-quality	other	Bacteria;Proteobacteria;Gammaproteobacteria;Pseudomonadales;Pseudomonadaceae;Pseudomonas;Pseudomonas sp.		Viruses;Duplodnaviria;Heunggongvirae;Uroviricota;Caudoviricetes	maximal_not_in_system		unknown
IMGVR_UViG_3300000052_000006	IMGVR	Engineered;Biotransformation;Microbial solubilization of coal;Unclassified;Engineered;		Terrestrial	100	Concatemer_artifact	other	Bacteria;Proteobacteria;Betaproteobacteria;Rhodocyclales;Zoogloeaceae;Thauera;		Viruses;Duplodnaviria;Heunggongvirae;Uroviricota;Caudoviricetes	maximal_not_in_system		unknown
IMGVR_UViG_3300000052_000027	IMGVR	Engineered;Biotransformation;Microbial solubilization of coal;Unclassified;Engineered;		Terrestrial	45.3572	Genome fragment	other			Viruses;Duplodnaviria;Heunggongvirae;Uroviricota;Caudoviricetes	maximal_not_in_system		unknown
IMGVR_UViG_3300000053_000042	IMGVR	Engineered;Biotransformation;Microbial solubilization of coal;Unclassified;Engineered;		Terrestrial	100	High-quality	other			Viruses;Duplodnaviria;Heunggongvirae;Uroviricota;Caudoviricetes	maximal_not_in_system		unknown
IMGVR_UViG_3300000059_000008	IMGVR	Host-associated;Arthropoda;Digestive system;Hindgut;Host-associated(other);		Host-associated	33.4364	Genome fragment	animal	Bacteria;Proteobacteria;Gammaproteobacteria;Enterobacterales;Enterobacteriaceae;Escherichia;		Viruses;Duplodnaviria;Heunggongvirae;Uroviricota;Caudoviricetes	backbone	PS369	unknown
IMGVR_UViG_3300000059_000021	IMGVR	Host-associated;Arthropoda;Digestive system;Hindgut;Host-associated(other);		Host-associated	29.8968	Genome fragment	animal			Viruses;Duplodnaviria;Heunggongvirae;Uroviricota;Caudoviricetes	maximal_not_in_system		unknown
IMGVR_UViG_3300000062_000084	IMGVR	Host-associated;Arthropoda;Digestive system;Midgut;Host-associated(other);		Host-associated	30.6288	Genome fragment	animal			Viruses;Duplodnaviria;Heunggongvirae;Uroviricota;Caudoviricetes	maximal_not_in_system		unknown
IMGVR_UViG_3300000101_000215	IMGVR	Environmental;Aquatic;Marine;Neritic zone;Marine;		Aquatic	11.6849	Genome fragment	saltwater			Viruses;Duplodnaviria;Heunggongvirae;Uroviricota;Caudoviricetes	maximal_not_in_system		unknown
IMGVR_UViG_3300000115_000503	IMGVR	Environmental;Aquatic;Marine;Neritic zone;Marine;		Aquatic	26.9639	Genome fragment	saltwater			Viruses;Duplodnaviria;Heunggongvirae;Uroviricota;Caudoviricetes;Crassvirales	maximal_not_in_system		unknown
IMGVR_UViG_3300000115_000893	IMGVR	Environmental;Aquatic;Marine;Neritic zone;Marine;		Aquatic	4.69668	Genome fragment	saltwater			Viruses;Duplodnaviria;Heunggongvirae;Uroviricota;Caudoviricetes;Kyanoviridae	backbone	PS368	unknown
IMGVR_UViG_3300000117_001020	IMGVR	Environmental;Aquatic;Marine;Neritic zone;Marine;		Aquatic	35.6254	Genome fragment	saltwater			Viruses;Duplodnaviria;Heunggongvirae;Uroviricota;Caudoviricetes	maximal_not_in_system		unknown
IMGVR_UViG_3300000156_000044	IMGVR	Engineered;Solid waste;Grass;Composting;Engineered;		Host-associated	30.6584	Genome fragment	plant			Viruses;Duplodnaviria;Heunggongvirae;Uroviricota;Caudoviricetes	maximal_not_in_system		unknown
IMGVR_UViG_3300000156_000062	IMGVR	Engineered;Solid waste;Grass;Composting;Engineered;		Host-associated	38.5956	Genome fragment	plant			Viruses;Duplodnaviria;Heunggongvirae;Uroviricota;Caudoviricetes	maximal_not_in_system		unknown
IMGVR_UViG_3300000167_000103	IMGVR	Environmental;Aquatic;Marine;Intertidal zone;Marine;		Aquatic	34.1978	Genome fragment	saltwater			Viruses;Duplodnaviria;Heunggongvirae;Uroviricota;Caudoviricetes	maximal_not_in_system		unknown
IMGVR_UViG_3300000169_000012	IMGVR	Engineered;Solid waste;Feedstock;Composting;Engineered;		Host-associated	54.1348	Genome fragment	animal			Viruses;Duplodnaviria;Heunggongvirae;Uroviricota;Caudoviricetes	maximal_not_in_system		unknown
IMGVR_UViG_3300000178_000006	IMGVR	Environmental;Aquatic;Freshwater;Groundwater;Freshwater;		Aquatic	42.7983	Genome fragment	freshwater			Viruses;Duplodnaviria;Heunggongvirae;Uroviricota;Caudoviricetes	maximal_not_in_system		unknown
IMGVR_UViG_3300000246_000002	IMGVR	Environmental;Aquatic;Non-marine Saline and Alkaline;Salt crystallizer ponds;Non-marine_Saline_and_Alkaline;		Aquatic	62.8347	Genome fragment	saltwater			Viruses;Duplodnaviria;Heunggongvirae;Uroviricota;Caudoviricetes	maximal_not_in_system		unknown
IMGVR_UViG_3300000265_000083	IMGVR	Environmental;Aquatic;Marine;Oceanic;Marine;		Aquatic	5	Genome fragment	saltwater			Viruses;Duplodnaviria;Heunggongvirae;Uroviricota;Caudoviricetes	maximal_not_in_system		unknown
IMGVR_UViG_3300000270_000001	IMGVR	Environmental;Aquatic;Marine;Intertidal zone;Marine;		Aquatic	84.1084	Genome fragment	saltwater	Bacteria;Proteobacteria;Gammaproteobacteria;Alteromonadales;Moritellaceae;Moritella;Moritella viscosa		Viruses;Duplodnaviria;Heunggongvirae;Uroviricota;Caudoviricetes	maximal_not_in_system		unknown
IMGVR_UViG_3300000276_000005	IMGVR	Host-associated;Human;Digestive system;Large intestine;Host-associated(human);		Host-associated	100	High-quality	human	Bacteria;Proteobacteria;Gammaproteobacteria;Enterobacterales;Enterobacteriaceae;Klebsiella;		Viruses;Duplodnaviria;Heunggongvirae;Uroviricota;Caudoviricetes	backbone	PS6|PS15|PS256|PS258|PS259|PS260|PS261|PS262|PS263|PS265|PS701	pKpn
IMGVR_UViG_3300000280_000002	IMGVR	Host-associated;Human;Digestive system;Large intestine;Host-associated(human);		Host-associated	59.3766	Genome fragment	human	Bacteria;Proteobacteria;Gammaproteobacteria;Enterobacterales;Enterobacteriaceae;Klebsiella;		Viruses;Duplodnaviria;Heunggongvirae;Uroviricota;Caudoviricetes	backbone	PS254|PS277|PS395	N15
IMGVR_UViG_3300000280_000006	IMGVR	Host-associated;Human;Digestive system;Large intestine;Host-associated(human);		Host-associated	100.134	High-quality	human	Bacteria;Proteobacteria;Gammaproteobacteria;Enterobacterales;Enterobacteriaceae;Klebsiella;		Viruses;Duplodnaviria;Heunggongvirae;Uroviricota;Caudoviricetes	compound	PS256|PS262	pKpn
IMGVR_UViG_3300000280_000022	IMGVR	Host-associated;Human;Digestive system;Large intestine;Host-associated(human);		Host-associated	58.6268	Genome fragment	human	Bacteria;Proteobacteria;Gammaproteobacteria;Enterobacterales;Enterobacteriaceae;Klebsiella;		Viruses;Duplodnaviria;Heunggongvirae;Uroviricota;Caudoviricetes	compound	PS249	unknown
IMGVR_UViG_3300000292_000047	IMGVR	Host-associated;Human;Digestive system;Large intestine;Host-associated(human);		Host-associated	100	High-quality	human	Bacteria;Proteobacteria;Gammaproteobacteria;Enterobacterales;Enterobacteriaceae;Escherichia;		Viruses;Duplodnaviria;Heunggongvirae;Uroviricota;Caudoviricetes	backbone	PS35|PS36|PS37|PS38|PS63|PS590|PS595|PS596|PS724	unknown
IMGVR_UViG_3300000293_000008	IMGVR	Host-associated;Human;Digestive system;Large intestine;Host-associated(human);		Host-associated	59.774	Genome fragment	human	Bacteria;Proteobacteria;Gammaproteobacteria;Enterobacterales;Enterobacteriaceae;Escherichia;		Viruses;Duplodnaviria;Heunggongvirae;Uroviricota;Caudoviricetes	backbone	PS243|PS245|PS367	P1_1
IMGVR_UViG_3300000293_000042	IMGVR	Host-associated;Human;Digestive system;Large intestine;Host-associated(human);		Host-associated	30.0287	Genome fragment	human	Bacteria;Proteobacteria;Gammaproteobacteria;Enterobacterales;Enterobacteriaceae;Escherichia;		Viruses;Duplodnaviria;Heunggongvirae;Uroviricota;Caudoviricetes	backbone	PS366	unknown
IMGVR_UViG_3300000306_000001	IMGVR	Host-associated;Mollusca;Respiratory system;Gills;Host-associated(other);		Host-associated	28.7431	Genome fragment	animal			Viruses;Duplodnaviria;Heunggongvirae;Uroviricota;Caudoviricetes	maximal_not_in_system		unknown
IMGVR_UViG_3300000317_000022	IMGVR	Environmental;Aquatic;Marine;Wetlands;Marine;		Aquatic	25	Genome fragment	saltwater			Viruses;Duplodnaviria;Heunggongvirae;Uroviricota;Caudoviricetes	backbone	PS364	unknown
IMGVR_UViG_3300000350_000012	IMGVR	Environmental;Aquatic;Non-marine Saline and Alkaline;Alkaline;Non-marine_Saline_and_Alkaline;		Aquatic	15	Genome fragment	saltwater			Viruses;Duplodnaviria;Heunggongvirae;Uroviricota;Caudoviricetes	maximal_not_in_system		unknown
IMGVR_UViG_3300000352_000014	IMGVR	Environmental;Aquatic;Non-marine Saline and Alkaline;Alkaline;Aquatic(sediment);		Aquatic	42.2026	Genome fragment	saltwater	Bacteria;Proteobacteria;Gammaproteobacteria;Chromatiales;Ectothiorhodospiraceae;Thioalkalivibrio;Thioalkalivibrio sp. K90mix		Viruses;Duplodnaviria;Heunggongvirae;Uroviricota;Caudoviricetes	maximal_not_in_system		unknown
IMGVR_UViG_3300000418_000007	IMGVR	Environmental;Aquatic;Marine;Unclassified;Marine;		Aquatic	10	Genome fragment	saltwater			Viruses;Duplodnaviria;Heunggongvirae;Uroviricota;Caudoviricetes	maximal_not_in_system		unknown
IMGVR_UViG_3300000439_000016	IMGVR	Environmental;Aquatic;Freshwater;Lentic;Freshwater;		Aquatic	100	Concatemer_artifact	freshwater			Viruses;Duplodnaviria;Heunggongvirae;Uroviricota;Caudoviricetes	maximal_not_in_system		unknown
IMGVR_UViG_3300000489_000001	IMGVR	Engineered;Solid waste;Zoo waste;Composting;Engineered;		Host-associated	31.5212	Genome fragment	animal			Viruses;Duplodnaviria;Heunggongvirae;Uroviricota;Caudoviricetes	maximal_not_in_system		unknown
IMGVR_UViG_3300000527_000030	IMGVR	Engineered;Solid waste;Feedstock;Composting;Engineered;		Host-associated	15.6881	Genome fragment	animal			Viruses;Duplodnaviria;Heunggongvirae;Uroviricota;Caudoviricetes	maximal_not_in_system		unknown
IMGVR_UViG_3300000553_000001	IMGVR	Environmental;Aquatic;Freshwater;Lentic;Freshwater;		Aquatic	100	Concatemer_artifact	freshwater			Viruses;Duplodnaviria;Heunggongvirae;Uroviricota;Caudoviricetes	maximal_not_in_system		unknown
IMGVR_UViG_3300000553_000937	IMGVR	Environmental;Aquatic;Freshwater;Lentic;Freshwater;		Aquatic	5.9954	Genome fragment	freshwater			Viruses;Duplodnaviria;Heunggongvirae;Uroviricota;Caudoviricetes	maximal_not_in_system		unknown
IMGVR_UViG_3300000563_000034	IMGVR	Environmental;Aquatic;Non-marine Saline and Alkaline;Alkaline;Aquatic(sediment);		Aquatic	9.93493	Genome fragment	saltwater			Viruses;Duplodnaviria;Heunggongvirae;Uroviricota;Caudoviricetes	maximal_not_in_system		unknown
IMGVR_UViG_3300000567_000002	IMGVR	Environmental;Terrestrial;Soil;Unclassified;Terrestrial(soil);		Terrestrial	100	Concatemer_artifact	soil			Viruses;Duplodnaviria;Heunggongvirae;Uroviricota;Caudoviricetes	maximal_not_in_system		unknown
IMGVR_UViG_3300000568_000056	IMGVR	Engineered;Wastewater;Industrial wastewater;Petrochemical;Engineered;		Aquatic	26.4293	Genome fragment	wastewater			Viruses;Duplodnaviria;Heunggongvirae;Uroviricota;Caudoviricetes	maximal_not_in_system		unknown
IMGVR_UViG_3300000571_000014	IMGVR	Environmental;Aquatic;Freshwater;Groundwater;Freshwater;		Aquatic	29.3815	Genome fragment	freshwater			Viruses;Duplodnaviria;Heunggongvirae;Uroviricota;Caudoviricetes	maximal_not_in_system		unknown
IMGVR_UViG_3300000928_000319	IMGVR	Environmental;Aquatic;Marine;Neritic zone;Marine;		Aquatic		Unsure (Ns)	saltwater			Viruses;Duplodnaviria;Heunggongvirae;Uroviricota;Caudoviricetes	maximal_not_in_system		unknown
IMGVR_UViG_3300000930_000255	IMGVR	Environmental;Aquatic;Marine;Neritic zone;Marine;		Aquatic	19.6835	Genome fragment	saltwater			Viruses;Duplodnaviria;Heunggongvirae;Uroviricota;Caudoviricetes	maximal_not_in_system		unknown
IMGVR_UViG_3300000956_000009	IMGVR	Environmental;Terrestrial;Soil;Unclassified;Terrestrial(soil);		Terrestrial	100	High-quality	soil			Viruses;Duplodnaviria;Heunggongvirae;Uroviricota;Caudoviricetes	maximal_not_in_system		unknown
IMGVR_UViG_3300000969_000009	IMGVR	Host-associated;Algae;Green algae;Ectosymbionts;Host-associated(other);		Host-associated	100	High-quality	plant			Viruses;Duplodnaviria;Heunggongvirae;Uroviricota;Caudoviricetes	maximal_not_in_system		unknown
IMGVR_UViG_3300000977_000003	IMGVR	Host-associated;Algae;Green algae;Ectosymbionts;Host-associated(other);		Host-associated	58.6689	Genome fragment	plant			Viruses;Duplodnaviria;Heunggongvirae;Uroviricota;Caudoviricetes	maximal_not_in_system		unknown
IMGVR_UViG_3300000979_000002	IMGVR	Host-associated;Algae;Green algae;Ectosymbionts;Host-associated(other);		Host-associated	60	Genome fragment	plant			Viruses;Duplodnaviria;Heunggongvirae;Uroviricota;Caudoviricetes	maximal_not_in_system		unknown
IMGVR_UViG_3300001051_000001	IMGVR	Environmental;Aquatic;Marine;Oceanic;Marine;		Aquatic	100	Concatemer_artifact	saltwater				maximal_not_in_system		unknown
IMGVR_UViG_3300001077_000002	IMGVR	Engineered;Solid waste;Feedstock;Composting;Engineered;		Host-associated	19.8525	Genome fragment	animal	Bacteria;Bacteroidetes;unclassified;Bacteroidetes Order II. Incertae sedis;Rhodothermaceae;Rhodothermus;Rhodothermus marinus		Viruses;Duplodnaviria;Heunggongvirae;Uroviricota;Caudoviricetes	maximal_not_in_system		unknown
IMGVR_UViG_3300001097_000355	IMGVR	Environmental;Aquatic;Non-marine Saline and Alkaline;Hypersaline;Non-marine_Saline_and_Alkaline;		Aquatic	5	Genome fragment	saltwater			Viruses;Duplodnaviria;Heunggongvirae;Uroviricota;Caudoviricetes	maximal_not_in_system		unknown
IMGVR_UViG_3300001118_000001	IMGVR	Environmental;Aquatic;Marine;Oceanic;Marine;		Aquatic	100	Concatemer_artifact	saltwater	Bacteria;Proteobacteria;Gammaproteobacteria;Thiotrichales;Piscirickettsiaceae;Methylophaga;		Viruses;Duplodnaviria;Heunggongvirae;Uroviricota;Caudoviricetes	maximal_not_in_system		unknown
IMGVR_UViG_3300001136_000010	IMGVR	Environmental;Aquatic;Marine;Unclassified;Marine;		Aquatic	28.9574	Genome fragment	saltwater	Archaea;Euryarchaeota;Halobacteria;Haloferacales;Halorubraceae;Halohasta;Halohasta litchfieldiae		Viruses;Duplodnaviria;Heunggongvirae;Uroviricota;Caudoviricetes	maximal_not_in_system		unknown
IMGVR_UViG_3300001197_000009	IMGVR	Environmental;Terrestrial;Oil reservoir;Unclassified;Terrestrial(other);		Terrestrial	100	High-quality	other	Bacteria;Proteobacteria;Gammaproteobacteria;Pseudomonadales;Pseudomonadaceae;Pseudomonas;		Viruses;Duplodnaviria;Heunggongvirae;Uroviricota;Caudoviricetes	maximal_not_in_system		unknown
IMGVR_UViG_3300001199_000007	IMGVR	Environmental;Aquatic;Freshwater;Lotic;Freshwater;		Aquatic	110.73	High-quality	freshwater			Viruses;Duplodnaviria;Heunggongvirae;Uroviricota;Caudoviricetes	maximal_not_in_system		unknown
IMGVR_UViG_3300001199_000021	IMGVR	Environmental;Aquatic;Freshwater;Lotic;Freshwater;		Aquatic	84.4884	Genome fragment	freshwater			Viruses;Duplodnaviria;Heunggongvirae;Uroviricota;Caudoviricetes	maximal_not_in_system		unknown
IMGVR_UViG_3300001242_000011	IMGVR	Environmental;Aquatic;Freshwater;Groundwater;Freshwater;		Aquatic	100	Concatemer_artifact	freshwater			Viruses;Duplodnaviria;Heunggongvirae;Uroviricota;Caudoviricetes	maximal_not_in_system		unknown
IMGVR_UViG_3300001279_000011	IMGVR	Environmental;Aquatic;Marine;Wetlands;Marine;		Aquatic	32.0575	Genome fragment	saltwater			Viruses;Duplodnaviria;Heunggongvirae;Uroviricota;Caudoviricetes	backbone	PS364|PS365	unknown
IMGVR_UViG_3300001357_000016	IMGVR	Environmental;Aquatic;Non-marine Saline and Alkaline;Saline;Non-marine_Saline_and_Alkaline;		Aquatic	20	Genome fragment	saltwater			Viruses;Duplodnaviria;Heunggongvirae;Uroviricota;Caudoviricetes	maximal_not_in_system		unknown
IMGVR_UViG_3300001398_000002	IMGVR	Environmental;Terrestrial;Soil;Unclassified;Terrestrial(soil);		Terrestrial	32.4073	Genome fragment	soil			Viruses;Duplodnaviria;Heunggongvirae;Uroviricota;Caudoviricetes	maximal_not_in_system		unknown
IMGVR_UViG_3300001419_000075	IMGVR	Environmental;Aquatic;Non-marine Saline and Alkaline;Saline;Aquatic(sediment);		Aquatic	60.2042	Genome fragment	saltwater			Viruses;Duplodnaviria;Heunggongvirae;Uroviricota;Caudoviricetes	maximal_not_in_system		unknown
IMGVR_UViG_3300001419_000124	IMGVR	Environmental;Aquatic;Non-marine Saline and Alkaline;Saline;Aquatic(sediment);		Aquatic	50.3128	Genome fragment	saltwater			Viruses;Duplodnaviria;Heunggongvirae;Uroviricota;Caudoviricetes	maximal_not_in_system		unknown
IMGVR_UViG_3300001460_000799	IMGVR	Environmental;Aquatic;Marine;Oceanic;Marine;		Aquatic	36.877	Genome fragment	saltwater			Viruses;Duplodnaviria;Heunggongvirae;Uroviricota;Caudoviricetes	maximal_not_in_system		unknown
IMGVR_UViG_3300001460_000863	IMGVR	Environmental;Aquatic;Marine;Oceanic;Marine;		Aquatic	22.0921	Genome fragment	saltwater			Viruses;Duplodnaviria;Heunggongvirae;Uroviricota;Caudoviricetes	maximal_not_in_system		unknown
IMGVR_UViG_3300001472_000315	IMGVR	Environmental;Aquatic;Marine;Oceanic;Marine;		Aquatic	56.4799	Genome fragment	saltwater			Viruses;Duplodnaviria;Heunggongvirae;Uroviricota;Caudoviricetes	maximal_not_in_system		unknown
IMGVR_UViG_3300001472_000755	IMGVR	Environmental;Aquatic;Marine;Oceanic;Marine;		Aquatic	34.1955	Genome fragment	saltwater			Viruses;Duplodnaviria;Heunggongvirae;Uroviricota;Caudoviricetes	backbone	PS359	unknown
IMGVR_UViG_3300001493_000003	IMGVR	Host-associated;Human;Digestive system;Large intestine;Host-associated(human);		Host-associated	38.0442	Genome fragment	human	Bacteria;Proteobacteria;Gammaproteobacteria;Enterobacterales;Enterobacteriaceae;Escherichia;		Viruses;Duplodnaviria;Heunggongvirae;Uroviricota;Caudoviricetes	backbone	PS410|PS448|PS557|PS622|PS623|PS628	unknown
IMGVR_UViG_3300001534_000013	IMGVR	Environmental;Terrestrial;Soil;Unclassified;Terrestrial(soil);		Terrestrial	30	Genome fragment	soil			Viruses;Duplodnaviria;Heunggongvirae;Uroviricota;Caudoviricetes	maximal_not_in_system		unknown
IMGVR_UViG_3300001580_000005	IMGVR	Engineered;Wastewater;Industrial wastewater;Petrochemical;Engineered;		Aquatic	65	Genome fragment	wastewater			Viruses;Duplodnaviria;Heunggongvirae;Uroviricota;Caudoviricetes	maximal_not_in_system		unknown
IMGVR_UViG_3300001592_000007	IMGVR	Engineered;Wastewater;Industrial wastewater;Petrochemical;Engineered;		Aquatic	100	Concatemer_artifact	wastewater	Bacteria;Proteobacteria;Betaproteobacteria;Burkholderiales;Comamonadaceae;Acidovorax;		Viruses;Duplodnaviria;Heunggongvirae;Uroviricota;Caudoviricetes	maximal_not_in_system		unknown
IMGVR_UViG_3300001592_000014	IMGVR	Engineered;Wastewater;Industrial wastewater;Petrochemical;Engineered;		Aquatic	100	Concatemer_artifact	wastewater			Viruses;Duplodnaviria;Heunggongvirae;Uroviricota;Caudoviricetes	maximal_not_in_system		unknown
IMGVR_UViG_3300001592_000026	IMGVR	Engineered;Wastewater;Industrial wastewater;Petrochemical;Engineered;		Aquatic	81.7447	Genome fragment	wastewater	Bacteria;Proteobacteria;Alphaproteobacteria;Rhodobacterales;Rhodobacteraceae;;		Viruses;Duplodnaviria;Heunggongvirae;Uroviricota;Caudoviricetes	maximal_not_in_system		unknown
IMGVR_UViG_3300001592_000097	IMGVR	Engineered;Wastewater;Industrial wastewater;Petrochemical;Engineered;		Aquatic	43.2643	Genome fragment	wastewater	Bacteria;Proteobacteria;Alphaproteobacteria;Rhodospirillales;Rhodospirillaceae;Magnetospirillum;		Viruses;Duplodnaviria;Heunggongvirae;Uroviricota;Caudoviricetes	maximal_not_in_system		unknown
IMGVR_UViG_3300001592_000183	IMGVR	Engineered;Wastewater;Industrial wastewater;Petrochemical;Engineered;		Aquatic	30.6894	Genome fragment	wastewater			Viruses;Duplodnaviria;Heunggongvirae;Uroviricota;Caudoviricetes	maximal_not_in_system		unknown
IMGVR_UViG_3300001594_000057	IMGVR	Engineered;Wastewater;Industrial wastewater;Petrochemical;Engineered;		Aquatic	92.4625	High-quality	wastewater	Bacteria;Proteobacteria;Alphaproteobacteria;Rhodobacterales;Rhodobacteraceae;Maritimibacter;		Viruses;Duplodnaviria;Heunggongvirae;Uroviricota;Caudoviricetes	maximal_not_in_system		unknown
IMGVR_UViG_3300001594_000130	IMGVR	Engineered;Wastewater;Industrial wastewater;Petrochemical;Engineered;		Aquatic	34.6597	Genome fragment	wastewater			Viruses;Duplodnaviria;Heunggongvirae;Uroviricota;Caudoviricetes	maximal_not_in_system		unknown
IMGVR_UViG_3300001598_000536	IMGVR	Host-associated;Mammals;Digestive system;Large intestine;Host-associated(other);Gastrointestinal tract		Host-associated	20	Genome fragment	animal			Viruses;Duplodnaviria;Heunggongvirae;Uroviricota;Caudoviricetes	maximal_not_in_system		unknown
IMGVR_UViG_3300001605_000008	IMGVR	Engineered;Wastewater;Industrial wastewater;Petrochemical;Engineered;		Aquatic	48.7961	Genome fragment	wastewater			Viruses;Duplodnaviria;Heunggongvirae;Uroviricota;Caudoviricetes	maximal_not_in_system		unknown
IMGVR_UViG_3300001605_000045	IMGVR	Engineered;Wastewater;Industrial wastewater;Petrochemical;Engineered;		Aquatic	90	High-quality	wastewater			Viruses;Duplodnaviria;Heunggongvirae;Uroviricota;Caudoviricetes	maximal_not_in_system		unknown
IMGVR_UViG_3300001605_000105	IMGVR	Engineered;Wastewater;Industrial wastewater;Petrochemical;Engineered;		Aquatic	35.2322	Genome fragment	wastewater			Viruses;Duplodnaviria;Heunggongvirae;Uroviricota;Caudoviricetes	maximal_not_in_system		unknown
IMGVR_UViG_3300001605_000127	IMGVR	Engineered;Wastewater;Industrial wastewater;Petrochemical;Engineered;		Aquatic	99.9714	High-quality	wastewater	Bacteria;Proteobacteria;Gammaproteobacteria;Methylococcales;Methylococcaceae;Methylomonas;Methylomonas koyamae		Viruses;Duplodnaviria;Heunggongvirae;Uroviricota;Caudoviricetes	maximal_not_in_system		unknown
IMGVR_UViG_3300001605_000308	IMGVR	Engineered;Wastewater;Industrial wastewater;Petrochemical;Engineered;		Aquatic	35.5419	Genome fragment	wastewater			Viruses;Duplodnaviria;Heunggongvirae;Uroviricota;Caudoviricetes	maximal_not_in_system		unknown
IMGVR_UViG_3300001605_000399	IMGVR	Engineered;Wastewater;Industrial wastewater;Petrochemical;Engineered;		Aquatic	31.555	Genome fragment	wastewater			Viruses;Duplodnaviria;Heunggongvirae;Uroviricota;Caudoviricetes	maximal_not_in_system		unknown
IMGVR_UViG_3300001680_000192	IMGVR	Environmental;Aquatic;Marine;Hydrothermal vents;Marine;		Aquatic	85	Genome fragment	saltwater	Bacteria;Proteobacteria;Gammaproteobacteria;Pseudomonadales;Moraxellaceae;Acinetobacter;		Viruses;Duplodnaviria;Heunggongvirae;Uroviricota;Caudoviricetes	maximal_not_in_system		unknown
IMGVR_UViG_3300001680_000198	IMGVR	Environmental;Aquatic;Marine;Hydrothermal vents;Marine;		Aquatic	105.616	High-quality	saltwater	Bacteria;Proteobacteria;Gammaproteobacteria;Pseudomonadales;Moraxellaceae;Acinetobacter;		Viruses;Duplodnaviria;Heunggongvirae;Uroviricota;Caudoviricetes	maximal_not_in_system		unknown
IMGVR_UViG_3300001683_000074	IMGVR	Environmental;Aquatic;Marine;Hydrothermal vents;Marine;		Aquatic		Unsure (Ns)	saltwater			Viruses;Duplodnaviria;Heunggongvirae;Uroviricota;Caudoviricetes	maximal_not_in_system		unknown
IMGVR_UViG_3300001685_000004	IMGVR	Environmental;Aquatic;Marine;Oil seeps;Marine;		Aquatic	104.559	High-quality	saltwater			Viruses;Duplodnaviria;Heunggongvirae;Uroviricota;Caudoviricetes	maximal_not_in_system		unknown
IMGVR_UViG_3300001715_000002	IMGVR	Environmental;Aquatic;Marine;Oceanic;Marine;		Aquatic	53.9151	Genome fragment	saltwater			Viruses;Duplodnaviria;Heunggongvirae;Uroviricota;Caudoviricetes	maximal_not_in_system		unknown
IMGVR_UViG_3300001729_000004	IMGVR	Environmental;Aquatic;Marine;Oceanic;Marine;		Aquatic	100	Concatemer_artifact	saltwater			Viruses;Duplodnaviria;Heunggongvirae;Uroviricota;Caudoviricetes	maximal_not_in_system		unknown
IMGVR_UViG_3300001737_000025	IMGVR	Environmental;Aquatic;Non-marine Saline and Alkaline;Saline;Aquatic(sediment);		Aquatic	5	Genome fragment	saltwater			Viruses;Duplodnaviria;Heunggongvirae;Uroviricota;Caudoviricetes	maximal_not_in_system		unknown
IMGVR_UViG_3300001813_000001	IMGVR	Environmental;Terrestrial;Deep subsurface;Unclassified;Terrestrial(other);		Terrestrial	110.319	High-quality	other	Bacteria;Proteobacteria;Gammaproteobacteria;Methylococcales;Methylococcaceae;unclassified;		Viruses;Duplodnaviria;Heunggongvirae;Uroviricota;Caudoviricetes	maximal_not_in_system		unknown
IMGVR_UViG_3300001813_000007	IMGVR	Environmental;Terrestrial;Deep subsurface;Unclassified;Terrestrial(other);		Terrestrial	44.7814	Genome fragment	other	Bacteria;Proteobacteria;Gammaproteobacteria;Methylococcales;Methylococcaceae;Methylomonas;Methylomonas methanica		Viruses;Duplodnaviria;Heunggongvirae;Uroviricota;Caudoviricetes	maximal_not_in_system		unknown
IMGVR_UViG_3300001813_000011	IMGVR	Environmental;Terrestrial;Deep subsurface;Unclassified;Terrestrial(other);		Terrestrial	18.9495	Genome fragment	other			Viruses;Duplodnaviria;Heunggongvirae;Uroviricota;Caudoviricetes	maximal_not_in_system		unknown
IMGVR_UViG_3300001814_000001	IMGVR	Environmental;Terrestrial;Deep subsurface;Unclassified;Terrestrial(other);		Terrestrial	95	High-quality	other	Bacteria;Proteobacteria;Betaproteobacteria;Burkholderiales;;;			maximal_not_in_system		unknown
IMGVR_UViG_3300001835_000004	IMGVR	Environmental;Aquatic;Marine;Hydrothermal vents;Marine;		Aquatic	104.984	High-quality	saltwater	Bacteria;Proteobacteria;Betaproteobacteria;Burkholderiales;Burkholderiaceae;Cupriavidus;		Viruses;Duplodnaviria;Heunggongvirae;Uroviricota;Caudoviricetes	maximal_not_in_system		unknown
IMGVR_UViG_3300001835_000010	IMGVR	Environmental;Aquatic;Marine;Hydrothermal vents;Marine;		Aquatic	81.2754	Genome fragment	saltwater	Bacteria;Proteobacteria;Gammaproteobacteria;Alteromonadales;Alteromonadaceae;Alteromonas;		Viruses;Duplodnaviria;Heunggongvirae;Uroviricota;Caudoviricetes	maximal_not_in_system		unknown
IMGVR_UViG_3300001919_000075	IMGVR	Host-associated;Mammals;Digestive system;Unclassified;Host-associated(other);Gastrointestinal tract		Host-associated	53.5537	Genome fragment	animal	Bacteria;Proteobacteria;Gammaproteobacteria;Enterobacterales;Enterobacteriaceae;Escherichia;		Viruses;Duplodnaviria;Heunggongvirae;Uroviricota;Caudoviricetes	compound	PS501	unknown
IMGVR_UViG_3300001919_000084	IMGVR	Host-associated;Mammals;Digestive system;Unclassified;Host-associated(other);Gastrointestinal tract		Host-associated		Unsure (Ns)	animal	Bacteria;Proteobacteria;Gammaproteobacteria;Enterobacterales;Enterobacteriaceae;Escherichia;		Viruses;Duplodnaviria;Heunggongvirae;Uroviricota;Caudoviricetes	backbone	PS358	unknown
IMGVR_UViG_3300001919_000116	IMGVR	Host-associated;Mammals;Digestive system;Unclassified;Host-associated(other);Gastrointestinal tract		Host-associated	21.9249	Genome fragment	animal	Bacteria;Proteobacteria;Gammaproteobacteria;Enterobacterales;Enterobacteriaceae;Escherichia;		Viruses;Duplodnaviria;Heunggongvirae;Uroviricota;Caudoviricetes	backbone	PS357	unknown
IMGVR_UViG_3300001969_000017	IMGVR	Environmental;Aquatic;Marine;Oceanic;Marine;		Aquatic		Unsure (Ns)	saltwater			Viruses;Duplodnaviria;Heunggongvirae;Uroviricota;Caudoviricetes	maximal_not_in_system		unknown
IMGVR_UViG_3300002042_000001	IMGVR	Host-associated;Algae;Red algae;Ectosymbionts;Host-associated(other);		Host-associated	100	High-quality	plant			Viruses;Duplodnaviria;Heunggongvirae;Uroviricota;Caudoviricetes	maximal_not_in_system		unknown
IMGVR_UViG_3300002055_000002	IMGVR	Host-associated;Algae;Green algae;Ectosymbionts;Host-associated(other);		Host-associated	98.5281	High-quality	plant			Viruses;Duplodnaviria;Heunggongvirae;Uroviricota;Caudoviricetes	maximal_not_in_system		unknown
IMGVR_UViG_3300002065_000003	IMGVR	Host-associated;Algae;Green algae;Ectosymbionts;Host-associated(other);		Host-associated	70	Genome fragment	plant			Viruses;Duplodnaviria;Heunggongvirae;Uroviricota;Caudoviricetes	maximal_not_in_system		unknown
IMGVR_UViG_3300002091_000218	IMGVR	Environmental;Aquatic;Freshwater;Lentic;Freshwater;		Aquatic	27.1284	Genome fragment	freshwater			Viruses;Duplodnaviria;Heunggongvirae;Uroviricota;Caudoviricetes	maximal_not_in_system		unknown
IMGVR_UViG_3300002092_000031	IMGVR	Environmental;Aquatic;Freshwater;Lentic;Freshwater;		Aquatic	35	Genome fragment	freshwater			Viruses;Duplodnaviria;Heunggongvirae;Uroviricota;Caudoviricetes	maximal_not_in_system		unknown
IMGVR_UViG_3300002092_000180	IMGVR	Environmental;Aquatic;Freshwater;Lentic;Freshwater;		Aquatic	40.8989	Genome fragment	freshwater			Viruses;Duplodnaviria;Heunggongvirae;Uroviricota;Caudoviricetes	maximal_not_in_system		unknown
IMGVR_UViG_3300002092_000293	IMGVR	Environmental;Aquatic;Freshwater;Lentic;Freshwater;		Aquatic	28.9018	Genome fragment	freshwater			Viruses;Duplodnaviria;Heunggongvirae;Uroviricota;Caudoviricetes	maximal_not_in_system		unknown
IMGVR_UViG_3300002097_000018	IMGVR	Environmental;Aquatic;Freshwater;Groundwater;Freshwater;		Aquatic	100	High-quality	freshwater			Viruses;Duplodnaviria;Heunggongvirae;Uroviricota;Caudoviricetes	maximal_not_in_system		unknown
IMGVR_UViG_3300002098_000073	IMGVR	Environmental;Aquatic;Freshwater;Lentic;Freshwater;		Aquatic	95.6916	High-quality	freshwater			Viruses;Duplodnaviria;Heunggongvirae;Uroviricota;Caudoviricetes	maximal_not_in_system		unknown
IMGVR_UViG_3300002101_000013	IMGVR	Environmental;Terrestrial;Soil;Unclassified;Terrestrial(soil);		Terrestrial	84.0832	Genome fragment	soil			Viruses;Duplodnaviria;Heunggongvirae;Uroviricota;Caudoviricetes	maximal_not_in_system		unknown
IMGVR_UViG_3300002219_000009	IMGVR	Engineered;Wastewater;Industrial wastewater;Petrochemical;Engineered;		Aquatic	75	Genome fragment	wastewater			Viruses;Duplodnaviria;Heunggongvirae;Uroviricota;Caudoviricetes	maximal_not_in_system		unknown
IMGVR_UViG_3300002220_000193	IMGVR	Engineered;Wastewater;Industrial wastewater;Petrochemical;Engineered;		Aquatic	34.1993	Genome fragment	wastewater			Viruses;Duplodnaviria;Heunggongvirae;Uroviricota;Caudoviricetes	maximal_not_in_system		unknown
IMGVR_UViG_3300002220_000361	IMGVR	Engineered;Wastewater;Industrial wastewater;Petrochemical;Engineered;		Aquatic		Unsure (Ns)	wastewater			Viruses;Duplodnaviria;Heunggongvirae;Uroviricota;Caudoviricetes	maximal_not_in_system		unknown
IMGVR_UViG_3300002220_000831	IMGVR	Engineered;Wastewater;Industrial wastewater;Petrochemical;Engineered;		Aquatic	106.459	High-quality	wastewater			Viruses;Duplodnaviria;Heunggongvirae;Uroviricota;Caudoviricetes	maximal_not_in_system		unknown
IMGVR_UViG_3300002220_000922	IMGVR	Engineered;Wastewater;Industrial wastewater;Petrochemical;Engineered;		Aquatic	10	Genome fragment	wastewater			Viruses;Duplodnaviria;Heunggongvirae;Uroviricota;Caudoviricetes	maximal_not_in_system		unknown
IMGVR_UViG_3300002231_000328	IMGVR	Environmental;Aquatic;Marine;Hydrothermal vents;Aquatic(sediment);		Aquatic	45.799	Genome fragment	saltwater			Viruses;Duplodnaviria;Heunggongvirae;Uroviricota;Caudoviricetes	maximal_not_in_system		unknown
IMGVR_UViG_3300002243_000034	IMGVR	Environmental;Terrestrial;Soil;Loam;Terrestrial(soil);		Terrestrial	52.6013	Genome fragment	soil	Bacteria;Proteobacteria;Gammaproteobacteria;unclassified;unclassified;unclassified;		Viruses;Duplodnaviria;Heunggongvirae;Uroviricota;Caudoviricetes	maximal_not_in_system		unknown
IMGVR_UViG_3300002307_000021	IMGVR	Environmental;Aquatic;Freshwater;Lentic;Freshwater;		Aquatic	35	Genome fragment	freshwater			Viruses;Duplodnaviria;Heunggongvirae;Uroviricota;Caudoviricetes	maximal_not_in_system		unknown
IMGVR_UViG_3300002307_000072	IMGVR	Environmental;Aquatic;Freshwater;Lentic;Freshwater;		Aquatic	75	Genome fragment	freshwater			Viruses;Duplodnaviria;Heunggongvirae;Uroviricota;Caudoviricetes	maximal_not_in_system		unknown
IMGVR_UViG_3300002307_000115	IMGVR	Environmental;Aquatic;Freshwater;Lentic;Freshwater;		Aquatic	82.9371	Genome fragment	freshwater			Viruses;Duplodnaviria;Heunggongvirae;Uroviricota;Caudoviricetes	maximal_not_in_system		unknown
IMGVR_UViG_3300002307_000142	IMGVR	Environmental;Aquatic;Freshwater;Lentic;Freshwater;		Aquatic	60	Genome fragment	freshwater			Viruses;Duplodnaviria;Heunggongvirae;Uroviricota;Caudoviricetes	maximal_not_in_system		unknown
IMGVR_UViG_3300002307_000489	IMGVR	Environmental;Aquatic;Freshwater;Lentic;Freshwater;		Aquatic	22.794	Genome fragment	freshwater			Viruses;Duplodnaviria;Heunggongvirae;Uroviricota;Caudoviricetes	maximal_not_in_system		unknown
IMGVR_UViG_3300002408_000606	IMGVR	Environmental;Aquatic;Freshwater;Lentic;Freshwater;		Aquatic	5.99159	Genome fragment	freshwater			Viruses;Duplodnaviria;Heunggongvirae;Uroviricota;Caudoviricetes	maximal_not_in_system		unknown
IMGVR_UViG_3300002408_000610	IMGVR	Environmental;Aquatic;Freshwater;Lentic;Freshwater;		Aquatic	6.03358	Genome fragment	freshwater			Viruses;Duplodnaviria;Heunggongvirae;Uroviricota;Caudoviricetes	maximal_not_in_system		unknown
IMGVR_UViG_3300002408_000644	IMGVR	Environmental;Aquatic;Freshwater;Lentic;Freshwater;		Aquatic	7.70837	Genome fragment	freshwater			Viruses;Duplodnaviria;Heunggongvirae;Uroviricota;Caudoviricetes	maximal_not_in_system		unknown
IMGVR_UViG_3300002446_000087	IMGVR	Engineered;Lab enrichment;Defined media;Anaerobic media;Engineered;		Aquatic	69.6916	Genome fragment	wastewater	Bacteria;Proteobacteria;Betaproteobacteria;unclassified;unclassified;unclassified;		Viruses;Duplodnaviria;Heunggongvirae;Uroviricota;Caudoviricetes	maximal_not_in_system		unknown
IMGVR_UViG_3300002450_000024	IMGVR	Host-associated;Arthropoda;Digestive system;Gut;Host-associated(other);		Host-associated	48.3491	Genome fragment	animal			Viruses;Duplodnaviria;Heunggongvirae;Uroviricota;Caudoviricetes	maximal_not_in_system		unknown
IMGVR_UViG_3300002482_000173	IMGVR	Environmental;Aquatic;Marine;Oceanic;Marine;		Aquatic	47.7323	Genome fragment	saltwater			Viruses;Duplodnaviria;Heunggongvirae;Uroviricota;Caudoviricetes	maximal_not_in_system		unknown
IMGVR_UViG_3300002482_000348	IMGVR	Environmental;Aquatic;Marine;Oceanic;Marine;		Aquatic		Genome fragment	saltwater			Viruses;Duplodnaviria;Heunggongvirae;Uroviricota;Caudoviricetes	maximal_not_in_system		unknown
IMGVR_UViG_3300002483_000210	IMGVR	Environmental;Aquatic;Marine;Oceanic;Marine;		Aquatic	6.31886	Genome fragment	saltwater			Viruses;Duplodnaviria;Heunggongvirae;Uroviricota;Caudoviricetes;Kyanoviridae	maximal_not_in_system		unknown
IMGVR_UViG_3300002488_000364	IMGVR	Environmental;Aquatic;Marine;Oceanic;Marine;		Aquatic	4.70592	Genome fragment	saltwater			Viruses;Duplodnaviria;Heunggongvirae;Uroviricota;Caudoviricetes	maximal_not_in_system		unknown
IMGVR_UViG_3300002514_000519	IMGVR	Environmental;Aquatic;Marine;Oceanic;Marine;		Aquatic	12.0797	Genome fragment	saltwater			Viruses;Duplodnaviria;Heunggongvirae;Uroviricota;Caudoviricetes	backbone	PS356	unknown
IMGVR_UViG_3300002515_000003	IMGVR	Environmental;Terrestrial;Soil;Unclassified;Terrestrial(soil);		Terrestrial	95	High-quality	soil			Viruses;Duplodnaviria;Heunggongvirae;Uroviricota;Caudoviricetes	maximal_not_in_system		unknown
IMGVR_UViG_3300002523_000007	IMGVR	Engineered;Lab enrichment;Defined media;Unclassified;Engineered;		Unclassified	73.0319	Genome fragment	Unclassified	Bacteria;Firmicutes;Bacilli;Bacillales;Bacillaceae;Geobacillus;		Viruses;Duplodnaviria;Heunggongvirae;Uroviricota;Caudoviricetes	maximal_not_in_system		unknown
IMGVR_UViG_3300002531_000019	IMGVR	Engineered;Lab enrichment;Defined media;Unclassified;Engineered;		Unclassified	33.2731	Genome fragment	Unclassified	Bacteria;Proteobacteria;Alphaproteobacteria;Rhizobiales;Chelatococcaceae;Chelatococcus;		Viruses;Duplodnaviria;Heunggongvirae;Uroviricota;Caudoviricetes	maximal_not_in_system		unknown
IMGVR_UViG_3300002541_000002	IMGVR	Engineered;Lab enrichment;Defined media;Unclassified;Engineered;		Unclassified	100	High-quality	Unclassified	Bacteria;Firmicutes;Bacilli;Bacillales;Paenibacillaceae;Thermobacillus;		Viruses;Duplodnaviria;Heunggongvirae;Uroviricota;Caudoviricetes	maximal_not_in_system		unknown
IMGVR_UViG_3300002542_000010	IMGVR	Engineered;Lab enrichment;Defined media;Unclassified;Engineered;		Unclassified	65	Genome fragment	Unclassified	Bacteria;Proteobacteria;Alphaproteobacteria;Rhizobiales;Chelatococcaceae;Chelatococcus;		Viruses;Duplodnaviria;Heunggongvirae;Uroviricota;Caudoviricetes	maximal_not_in_system		unknown
IMGVR_UViG_3300002542_000081	IMGVR	Engineered;Lab enrichment;Defined media;Unclassified;Engineered;		Unclassified	5.73317	Genome fragment	Unclassified			Viruses;Duplodnaviria;Heunggongvirae;Uroviricota;Caudoviricetes	maximal_not_in_system		unknown
IMGVR_UViG_3300002552_000039	IMGVR	Host-associated;Arthropoda;Digestive system;Gut;Host-associated(other);		Host-associated	15	Genome fragment	animal			Viruses;Duplodnaviria;Heunggongvirae;Uroviricota;Caudoviricetes	maximal_not_in_system		unknown
IMGVR_UViG_3300002559_000001	IMGVR	Engineered;Lab enrichment;Defined media;Unclassified;Engineered;		Unclassified	100	Concatemer_artifact	Unclassified			Viruses;Duplodnaviria;Heunggongvirae;Uroviricota;Caudoviricetes	maximal_not_in_system		unknown
IMGVR_UViG_3300002705_000001	IMGVR	Host-associated;Plants;Roots;Epiphytes;Host-associated(plants);		Host-associated	81.5119	Genome fragment	plant	Bacteria;Proteobacteria;Betaproteobacteria;Burkholderiales;Burkholderiaceae;Paraburkholderia;		Viruses;Duplodnaviria;Heunggongvirae;Uroviricota;Caudoviricetes	maximal_not_in_system		unknown
IMGVR_UViG_3300002735_000007	IMGVR	Environmental;Terrestrial;Deep subsurface;Clay;Terrestrial(other);		Terrestrial	96.7375	High-quality	sediment	Bacteria;Proteobacteria;Gammaproteobacteria;Pseudomonadales;Pseudomonadaceae;Pseudomonas;		Viruses;Duplodnaviria;Heunggongvirae;Uroviricota;Caudoviricetes	maximal_not_in_system		unknown
IMGVR_UViG_3300002835_000091	IMGVR	Environmental;Aquatic;Freshwater;Lentic;Freshwater;		Aquatic	44.5189	Genome fragment	freshwater			Viruses;Duplodnaviria;Heunggongvirae;Uroviricota;Caudoviricetes	maximal_not_in_system		unknown
IMGVR_UViG_3300002835_000208	IMGVR	Environmental;Aquatic;Freshwater;Lentic;Freshwater;		Aquatic	105.362	High-quality	freshwater			Viruses;Duplodnaviria;Heunggongvirae;Uroviricota;Caudoviricetes	maximal_not_in_system		unknown
IMGVR_UViG_3300002835_000704	IMGVR	Environmental;Aquatic;Freshwater;Lentic;Freshwater;		Aquatic	25.9427	Genome fragment	freshwater			Viruses;Duplodnaviria;Heunggongvirae;Uroviricota;Caudoviricetes	maximal_not_in_system		unknown
IMGVR_UViG_3300002835_001236	IMGVR	Environmental;Aquatic;Freshwater;Lentic;Freshwater;		Aquatic	12.7392	Genome fragment	freshwater			Viruses;Duplodnaviria;Heunggongvirae;Uroviricota;Caudoviricetes	maximal_not_in_system		unknown
IMGVR_UViG_3300002835_001867	IMGVR	Environmental;Aquatic;Freshwater;Lentic;Freshwater;		Aquatic	7.97667	Genome fragment	freshwater			Viruses;Duplodnaviria;Heunggongvirae;Uroviricota;Caudoviricetes	maximal_not_in_system		unknown
IMGVR_UViG_3300002835_002912	IMGVR	Environmental;Aquatic;Freshwater;Lentic;Freshwater;		Aquatic	4.51717	Genome fragment	freshwater			Viruses;Duplodnaviria;Heunggongvirae;Uroviricota;Caudoviricetes	maximal_not_in_system		unknown
IMGVR_UViG_3300002835_002925	IMGVR	Environmental;Aquatic;Freshwater;Lentic;Freshwater;		Aquatic	5.12864	Genome fragment	freshwater			Viruses;Duplodnaviria;Heunggongvirae;Uroviricota;Caudoviricetes	maximal_not_in_system		unknown
IMGVR_UViG_3300002839_000014	IMGVR	Environmental;Terrestrial;Soil;Unclassified;Terrestrial(soil);		Terrestrial	100	High-quality	soil			Viruses;Duplodnaviria;Heunggongvirae;Uroviricota;Caudoviricetes	maximal_not_in_system		unknown
IMGVR_UViG_3300002855_000001	IMGVR	Engineered;Lab enrichment;Defined media;Aerobic media;Engineered;		Aquatic	100	High-quality	wastewater			Viruses;Duplodnaviria;Heunggongvirae;Uroviricota;Caudoviricetes	maximal_not_in_system		unknown
IMGVR_UViG_3300002855_000005	IMGVR	Engineered;Lab enrichment;Defined media;Aerobic media;Engineered;		Aquatic	100	High-quality	wastewater			Viruses;Duplodnaviria;Heunggongvirae;Uroviricota;Caudoviricetes	maximal_not_in_system		unknown
IMGVR_UViG_3300002855_000006	IMGVR	Engineered;Lab enrichment;Defined media;Aerobic media;Engineered;		Aquatic	25	Genome fragment	wastewater			Viruses;Duplodnaviria;Heunggongvirae;Uroviricota;Caudoviricetes	maximal_not_in_system		unknown
IMGVR_UViG_3300002856_000192	IMGVR	Engineered;Biotransformation;Microbial solubilization of coal;Unclassified;Engineered;		Terrestrial	57.9149	Genome fragment	other			Viruses;Duplodnaviria;Heunggongvirae;Uroviricota;Caudoviricetes	maximal_not_in_system		unknown
IMGVR_UViG_3300002882_000001	IMGVR	Host-associated;Human;Digestive system;Large intestine;Host-associated(human);Gastrointestinal tract		Host-associated	98.6742	High-quality	human	Bacteria;Firmicutes;Bacilli;Lactobacillales;Enterococcaceae;Enterococcus;		Viruses;Duplodnaviria;Heunggongvirae;Uroviricota;Caudoviricetes	maximal_not_in_system		unknown
IMGVR_UViG_3300002894_000001	IMGVR	Environmental;Terrestrial;Soil;Wetlands;Terrestrial(soil);		Terrestrial	85.0178	Genome fragment	soil			Viruses;Duplodnaviria;Heunggongvirae;Uroviricota;Caudoviricetes	maximal_not_in_system		unknown
IMGVR_UViG_3300002894_000002	IMGVR	Environmental;Terrestrial;Soil;Wetlands;Terrestrial(soil);		Terrestrial	22.5337	Genome fragment	soil	Bacteria;Firmicutes;Bacilli;Bacillales;Bacillaceae;Bacillus;		Viruses;Duplodnaviria;Heunggongvirae;Uroviricota;Caudoviricetes	maximal_not_in_system		unknown
IMGVR_UViG_3300002900_000007	IMGVR	Environmental;Aquatic;Thermal springs;Hot (42-90C);Thermal_springs;		Aquatic	19.8529	Genome fragment	freshwater			Viruses;Duplodnaviria;Heunggongvirae;Uroviricota;Caudoviricetes	backbone	PS355	unknown
IMGVR_UViG_3300002920_000023	IMGVR	Environmental;Aquatic;Thermal springs;Unclassified;Thermal_springs;		Aquatic	32.8673	Genome fragment	freshwater	Bacteria;Proteobacteria;Betaproteobacteria;Burkholderiales;unclassified;Tepidimonas;		Viruses;Duplodnaviria;Heunggongvirae;Uroviricota;Caudoviricetes	maximal_not_in_system		unknown
IMGVR_UViG_3300002932_000008	IMGVR	Host-associated;Arthropoda;Digestive system;Gut;Host-associated(other);		Host-associated	84.0847	Genome fragment	animal	Bacteria;Proteobacteria;Betaproteobacteria;Burkholderiales;;;		Viruses;Duplodnaviria;Heunggongvirae;Uroviricota;Caudoviricetes	maximal_not_in_system		unknown
IMGVR_UViG_3300002934_000004	IMGVR	Host-associated;Arthropoda;Digestive system;Gut;Host-associated(other);		Host-associated	56.5569	Genome fragment	animal			Viruses;Duplodnaviria;Heunggongvirae;Uroviricota;Caudoviricetes	maximal_not_in_system		unknown
IMGVR_UViG_3300002938_000002	IMGVR	Host-associated;Arthropoda;Digestive system;Gut;Host-associated(other);		Host-associated	56.5173	Genome fragment	animal			Viruses;Duplodnaviria;Heunggongvirae;Uroviricota;Caudoviricetes	maximal_not_in_system		unknown
IMGVR_UViG_3300002938_000003	IMGVR	Host-associated;Arthropoda;Digestive system;Gut;Host-associated(other);		Host-associated	55.4436	Genome fragment	animal	Bacteria;Proteobacteria;Betaproteobacteria;Burkholderiales;unclassified;unclassified;		Viruses;Duplodnaviria;Heunggongvirae;Uroviricota;Caudoviricetes	maximal_not_in_system		unknown
IMGVR_UViG_3300002989_000002	IMGVR	Environmental;Terrestrial;Soil;Unclassified;Terrestrial(soil);		Terrestrial	100	High-quality	soil	Bacteria;Firmicutes;Clostridia;Clostridiales;Clostridiaceae;Clostridium;		Viruses;Duplodnaviria;Heunggongvirae;Uroviricota;Caudoviricetes	maximal_not_in_system		unknown
IMGVR_UViG_3300003177_000124	IMGVR	Environmental;Aquatic;Marine;Hydrothermal vents;Marine;		Aquatic	5	Genome fragment	saltwater			Viruses;Duplodnaviria;Heunggongvirae;Uroviricota;Caudoviricetes	maximal_not_in_system		unknown
IMGVR_UViG_3300003187_000018	IMGVR	Host-associated;Plants;Roots;Endophytes;Host-associated(plants);		Host-associated	50.0061	Genome fragment	plant	Bacteria;Firmicutes;Bacilli;Bacillales;Bacillaceae;Bacillus;		Viruses;Duplodnaviria;Heunggongvirae;Uroviricota;Caudoviricetes	maximal_not_in_system		unknown
IMGVR_UViG_3300003187_000026	IMGVR	Host-associated;Plants;Roots;Endophytes;Host-associated(plants);		Host-associated	42.9124	Genome fragment	plant	Bacteria;Firmicutes;Bacilli;Bacillales;Bacillaceae;Bacillus;		Viruses;Duplodnaviria;Heunggongvirae;Uroviricota;Caudoviricetes	backbone	PS354	unknown
IMGVR_UViG_3300003264_000012	IMGVR	Environmental;Aquatic;Marine;Intertidal zone;Marine;		Aquatic	8.41493	Genome fragment	saltwater			Viruses;Duplodnaviria;Heunggongvirae;Uroviricota;Caudoviricetes	backbone	PS352	unknown
IMGVR_UViG_3300003265_000010	IMGVR	Environmental;Aquatic;Marine;Intertidal zone;Marine;		Aquatic	8.04901	Genome fragment	saltwater			Viruses;Duplodnaviria;Heunggongvirae;Uroviricota;Caudoviricetes	backbone	PS351	unknown
IMGVR_UViG_3300003281_000003	IMGVR	Engineered;Wastewater;Nutrient removal;Biological phosphorus removal;Engineered;		Aquatic	78.1328	Genome fragment	wastewater	Bacteria;Proteobacteria;Betaproteobacteria;unclassified;unclassified;Candidatus Accumulibacter;		Viruses;Duplodnaviria;Heunggongvirae;Uroviricota;Caudoviricetes	maximal_not_in_system		unknown
IMGVR_UViG_3300003281_000019	IMGVR	Engineered;Wastewater;Nutrient removal;Biological phosphorus removal;Engineered;		Aquatic		Unsure (Ns)	wastewater			Viruses;Duplodnaviria;Heunggongvirae;Uroviricota;Caudoviricetes	maximal_not_in_system		unknown
IMGVR_UViG_3300003314_000026	IMGVR	Environmental;Aquatic;Non-marine Saline and Alkaline;Hypersaline;Non-marine_Saline_and_Alkaline;		Aquatic	23.1965	Genome fragment	saltwater			Viruses;Duplodnaviria;Heunggongvirae;Uroviricota;Caudoviricetes	maximal_not_in_system		unknown
IMGVR_UViG_3300003354_000004	IMGVR	Host-associated;Plants;Roots;Endophytes;Host-associated(plants);		Host-associated	92.9309	High-quality	plant	Bacteria;Proteobacteria;Betaproteobacteria;Burkholderiales;Burkholderiaceae;Paraburkholderia;		Viruses;Duplodnaviria;Heunggongvirae;Uroviricota;Caudoviricetes	maximal_not_in_system		unknown
IMGVR_UViG_3300003402_000006	IMGVR	Engineered;Bioremediation;Hydrocarbon;Unclassified;Engineered;		Aquatic	110.294	High-quality	wastewater	Bacteria;Proteobacteria;Betaproteobacteria;Burkholderiales;Comamonadaceae;Acidovorax;Acidovorax wautersii			maximal_not_in_system		unknown
IMGVR_UViG_3300003407_000026	IMGVR	Engineered;Bioremediation;Hydrocarbon;Unclassified;Engineered;		Aquatic	19.1092	Genome fragment	wastewater			Viruses;Duplodnaviria;Heunggongvirae;Uroviricota;Caudoviricetes	maximal_not_in_system		unknown
IMGVR_UViG_3300003408_000020	IMGVR	Engineered;Bioremediation;Hydrocarbon;Unclassified;Engineered;		Aquatic	84.2391	Genome fragment	wastewater			Viruses;Duplodnaviria;Heunggongvirae;Uroviricota;Caudoviricetes	maximal_not_in_system		unknown
IMGVR_UViG_3300003409_000007	IMGVR	Environmental;Aquatic;Marine;Intertidal zone;Marine;		Aquatic	16.2873	Genome fragment	saltwater			Viruses;Duplodnaviria;Heunggongvirae;Uroviricota;Caudoviricetes	maximal_not_in_system		unknown
IMGVR_UViG_3300003413_000071	IMGVR	Environmental;Aquatic;Freshwater;Lentic;Freshwater;		Aquatic	10.6069	Genome fragment	freshwater			Viruses;Duplodnaviria;Heunggongvirae;Uroviricota;Caudoviricetes	maximal_not_in_system		unknown
IMGVR_UViG_3300003426_000015	IMGVR	Engineered;Bioremediation;Hydrocarbon;Unclassified;Engineered;		Aquatic	61.7826	Genome fragment	wastewater	Bacteria;Proteobacteria;Betaproteobacteria;Burkholderiales;unclassified;unclassified;Burkholderiales bacterium RIFOXYC12_FULL_65_23		Viruses;Duplodnaviria;Heunggongvirae;Uroviricota;Caudoviricetes	compound	PS331	unknown
IMGVR_UViG_3300003427_000172	IMGVR	Environmental;Aquatic;Marine;Intertidal zone;Marine;		Aquatic	0	Genome fragment	saltwater			Viruses;Duplodnaviria;Heunggongvirae;Uroviricota;Caudoviricetes	maximal_not_in_system		unknown
IMGVR_UViG_3300003432_000022	IMGVR	Environmental;Aquatic;Marine;Wetlands;Marine;		Aquatic	47.6365	Genome fragment	saltwater			Viruses;Duplodnaviria;Heunggongvirae;Uroviricota;Caudoviricetes	compound	PS364|PS365	unknown
IMGVR_UViG_3300003489_000027	IMGVR	Engineered;Bioremediation;Hydrocarbon;Unclassified;Engineered;		Aquatic	25.0334	Genome fragment	wastewater	Bacteria;Proteobacteria;Betaproteobacteria;Burkholderiales;Comamonadaceae;Delftia;		Viruses;Duplodnaviria;Heunggongvirae;Uroviricota;Caudoviricetes	maximal_not_in_system		unknown
IMGVR_UViG_3300003629_000059	IMGVR	Environmental;Aquatic;Non-marine Saline and Alkaline;Hypersaline;Non-marine_Saline_and_Alkaline;		Aquatic	21.9544	Genome fragment	saltwater			Viruses;Duplodnaviria;Heunggongvirae;Uroviricota;Caudoviricetes;Vertoviridae	maximal_not_in_system		unknown
IMGVR_UViG_3300003690_000343	IMGVR	Environmental;Aquatic;Marine;Hydrothermal vents;Marine;		Aquatic	10	Genome fragment	saltwater			Viruses;Duplodnaviria;Heunggongvirae;Uroviricota;Caudoviricetes	maximal_not_in_system		unknown
IMGVR_UViG_3300003690_000861	IMGVR	Environmental;Aquatic;Marine;Hydrothermal vents;Marine;		Aquatic	7.57912	Genome fragment	saltwater			Viruses;Duplodnaviria;Heunggongvirae;Uroviricota;Caudoviricetes	maximal_not_in_system		unknown
IMGVR_UViG_3300003702_000164	IMGVR	Environmental;Aquatic;Marine;Hydrothermal vents;Marine;		Aquatic	25.8682	Genome fragment	saltwater			Viruses;Duplodnaviria;Heunggongvirae;Uroviricota;Caudoviricetes	maximal_not_in_system		unknown
IMGVR_UViG_3300003747_000006	IMGVR	Host-associated;Microbial;Bacteria;Unclassified;Host-associated(other);		Host-associated	40.7279	Genome fragment	other			Viruses;Duplodnaviria;Heunggongvirae;Uroviricota;Caudoviricetes	maximal_not_in_system		unknown
IMGVR_UViG_3300003757_000003	IMGVR	Engineered;Bioremediation;Hydrocarbon;Unclassified;Engineered;		Aquatic	67.4915	Genome fragment	wastewater	Bacteria;Proteobacteria;Betaproteobacteria;Burkholderiales;Comamonadaceae;;		Viruses;Duplodnaviria;Heunggongvirae;Uroviricota;Caudoviricetes	maximal_not_in_system		unknown
IMGVR_UViG_3300003757_000005	IMGVR	Engineered;Bioremediation;Hydrocarbon;Unclassified;Engineered;		Aquatic	90.8479	High-quality	wastewater			Viruses;Duplodnaviria;Heunggongvirae;Uroviricota;Caudoviricetes;Autographiviridae	maximal_not_in_system		unknown
IMGVR_UViG_3300003771_000004	IMGVR	Host-associated;Plants;Roots;Endophytes;Host-associated(plants);		Host-associated	108.542	High-quality	plant	Bacteria;Proteobacteria;Alphaproteobacteria;Rhizobiales;Rhizobiaceae;Rhizobium;		Viruses;Duplodnaviria;Heunggongvirae;Uroviricota;Caudoviricetes	maximal_not_in_system		unknown
IMGVR_UViG_3300003771_000025	IMGVR	Host-associated;Plants;Roots;Endophytes;Host-associated(plants);		Host-associated	5	Genome fragment	plant	Bacteria;Bacteroidetes;Chitinophagia;Chitinophagales;Chitinophagaceae;Chitinophaga;			maximal_not_in_system		unknown
IMGVR_UViG_3300003778_000012	IMGVR	Engineered;Wastewater;Nutrient removal;Biological phosphorus removal;Engineered;		Aquatic	38.2663	Genome fragment	wastewater	Bacteria;Proteobacteria;Gammaproteobacteria;Xanthomonadales;Xanthomonadaceae;;		Viruses;Duplodnaviria;Heunggongvirae;Uroviricota;Caudoviricetes	maximal_not_in_system		unknown
IMGVR_UViG_3300003781_000007	IMGVR	Host-associated;Plants;Roots;Endophytes;Host-associated(plants);		Host-associated	82.8025	Genome fragment	plant	Bacteria;Proteobacteria;Gammaproteobacteria;Xanthomonadales;Xanthomonadaceae;Stenotrophomonas;		Viruses;Duplodnaviria;Heunggongvirae;Uroviricota;Caudoviricetes	maximal_not_in_system		unknown
IMGVR_UViG_3300003784_000008	IMGVR	Host-associated;Plants;Roots;Endophytes;Host-associated(plants);		Host-associated	76.8521	Genome fragment	plant			Viruses;Duplodnaviria;Heunggongvirae;Uroviricota;Caudoviricetes	backbone	PS350	unknown
IMGVR_UViG_3300003787_000039	IMGVR	Environmental;Aquatic;Freshwater;Lentic;Freshwater;		Aquatic	28.4581	Genome fragment	freshwater			Viruses;Duplodnaviria;Heunggongvirae;Uroviricota;Caudoviricetes	maximal_not_in_system		unknown
IMGVR_UViG_3300003794_000001	IMGVR	Host-associated;Plants;Roots;Endophytes;Host-associated(plants);		Host-associated	100	Concatemer_artifact	plant			Viruses;Duplodnaviria;Heunggongvirae;Uroviricota;Caudoviricetes	maximal_not_in_system		unknown
IMGVR_UViG_3300003813_000079	IMGVR	Environmental;Aquatic;Freshwater;Lentic;Freshwater;		Aquatic	19.4222	Genome fragment	freshwater			Viruses;Duplodnaviria;Heunggongvirae;Uroviricota;Caudoviricetes	maximal_not_in_system		unknown
IMGVR_UViG_3300003838_000002	IMGVR	Host-associated;Plants;Phyllosphere;Phylloplane/Leaf surface;Host-associated(plants);		Host-associated	98.2161	High-quality	plant	Bacteria;Proteobacteria;Gammaproteobacteria;Pseudomonadales;Pseudomonadaceae;Pseudomonas;		Viruses;Duplodnaviria;Heunggongvirae;Uroviricota;Caudoviricetes	maximal_not_in_system		unknown
IMGVR_UViG_3300003846_000001	IMGVR	Host-associated;Plants;Phylloplane;Unclassified;Host-associated(plants);		Host-associated		Unsure (Ns)	plant	Bacteria;Firmicutes;Bacilli;Bacillales;Bacillaceae;Bacillus;Bacillus mycoides		Viruses;Duplodnaviria;Heunggongvirae;Uroviricota;Caudoviricetes;Herelleviridae	maximal_not_in_system		unknown
IMGVR_UViG_3300003846_000011	IMGVR	Host-associated;Plants;Phylloplane;Unclassified;Host-associated(plants);		Host-associated	62.3327	Genome fragment	plant	Bacteria;Firmicutes;Bacilli;Bacillales;Bacillaceae;Bacillus;		Viruses;Duplodnaviria;Heunggongvirae;Uroviricota;Caudoviricetes	maximal_not_in_system		unknown
IMGVR_UViG_3300003846_000026	IMGVR	Host-associated;Plants;Phylloplane;Unclassified;Host-associated(plants);		Host-associated	29.4999	Genome fragment	plant	Bacteria;Firmicutes;Bacilli;Bacillales;Bacillaceae;Bacillus;		Viruses;Duplodnaviria;Heunggongvirae;Uroviricota;Caudoviricetes	backbone	PS349	unknown
IMGVR_UViG_3300003848_000002	IMGVR	Host-associated;Plants;Phylloplane;Unclassified;Host-associated(plants);		Host-associated	72.4699	Genome fragment	plant			Viruses;Duplodnaviria;Heunggongvirae;Uroviricota;Caudoviricetes	backbone	PS348	unknown
IMGVR_UViG_3300003848_000015	IMGVR	Host-associated;Plants;Phylloplane;Unclassified;Host-associated(plants);		Host-associated	33.8254	Genome fragment	plant	Bacteria;Proteobacteria;Gammaproteobacteria;Enterobacterales;Enterobacteriaceae;Klebsiella;		Viruses;Duplodnaviria;Heunggongvirae;Uroviricota;Caudoviricetes	backbone	PS343	N15
IMGVR_UViG_3300003850_000001	IMGVR	Host-associated;Plants;Phylloplane;Unclassified;Host-associated(plants);		Host-associated	100	High-quality	plant	Bacteria;Firmicutes;Bacilli;Bacillales;Bacillaceae;Bacillus;		Viruses;Duplodnaviria;Heunggongvirae;Uroviricota;Caudoviricetes;Herelleviridae	maximal_not_in_system		unknown
IMGVR_UViG_3300003873_000095	IMGVR	Environmental;Aquatic;Marine;Hydrothermal vents;Marine;		Aquatic	68.1765	Genome fragment	saltwater			Viruses;Duplodnaviria;Heunggongvirae;Uroviricota;Caudoviricetes	maximal_not_in_system		unknown
IMGVR_UViG_3300003885_000082	IMGVR	Environmental;Aquatic;Marine;Hydrothermal vents;Marine;		Aquatic	35.4048	Genome fragment	saltwater			Viruses;Duplodnaviria;Heunggongvirae;Uroviricota;Caudoviricetes	maximal_not_in_system		unknown
IMGVR_UViG_3300003937_000173	IMGVR	Environmental;Aquatic;Marine;Oceanic;Marine;		Aquatic	17.8198	Genome fragment	saltwater			Viruses;Duplodnaviria;Heunggongvirae;Uroviricota;Caudoviricetes	compound	PS119|PS201	unknown
IMGVR_UViG_3300003937_000176	IMGVR	Environmental;Aquatic;Marine;Oceanic;Marine;		Aquatic	100	High-quality	saltwater	Bacteria;Proteobacteria;Gammaproteobacteria;Vibrionales;Vibrionaceae;Vibrio;		Viruses;Duplodnaviria;Heunggongvirae;Uroviricota;Caudoviricetes	maximal_not_in_system		unknown
IMGVR_UViG_3300003962_000021	IMGVR	Engineered;Wastewater;Activated Sludge;Unclassified;Engineered;		Aquatic	75	Genome fragment	wastewater	Bacteria;Proteobacteria;Gammaproteobacteria;Alteromonadales;Pseudoalteromonadaceae;Pseudoalteromonas;		Viruses;Duplodnaviria;Heunggongvirae;Uroviricota;Caudoviricetes	maximal_not_in_system		unknown
IMGVR_UViG_3300003969_000001	IMGVR	Environmental;Aquatic;Freshwater;Lentic;Freshwater;		Aquatic	98.9219	High-quality	freshwater			Viruses;Duplodnaviria;Heunggongvirae;Uroviricota;Caudoviricetes	maximal_not_in_system		unknown
IMGVR_UViG_3300003973_000001	IMGVR	Host-associated;Insecta;Digestive system;Unclassified;Host-associated(other);		Host-associated	84.3473	Genome fragment	animal	Bacteria;Firmicutes;Bacilli;Bacillales;Bacillaceae;Bacillus;		Viruses;Duplodnaviria;Heunggongvirae;Uroviricota;Caudoviricetes	maximal_not_in_system		unknown
IMGVR_UViG_3300003973_000013	IMGVR	Host-associated;Insecta;Digestive system;Unclassified;Host-associated(other);		Host-associated	56.0242	Genome fragment	animal	Bacteria;Firmicutes;Bacilli;Bacillales;Bacillaceae;Bacillus;		Viruses;Duplodnaviria;Heunggongvirae;Uroviricota;Caudoviricetes	maximal_not_in_system		unknown
IMGVR_UViG_3300003973_000016	IMGVR	Host-associated;Insecta;Digestive system;Unclassified;Host-associated(other);		Host-associated	46.4431	Genome fragment	animal	Bacteria;Proteobacteria;Gammaproteobacteria;Enterobacterales;Yersiniaceae;Yersinia;		Viruses;Duplodnaviria;Heunggongvirae;Uroviricota;Caudoviricetes	maximal_not_in_system		unknown
IMGVR_UViG_3300003973_000022	IMGVR	Host-associated;Insecta;Digestive system;Unclassified;Host-associated(other);		Host-associated	101.499	High-quality	animal	Bacteria;Firmicutes;Bacilli;Bacillales;Bacillaceae;Bacillus;		Viruses;Varidnaviria;Bamfordvirae;Preplasmiviricota;Tectiliviricetes;Kalamavirales;Tectiviridae	maximal_not_in_system		unknown
IMGVR_UViG_3300003973_000028	IMGVR	Host-associated;Insecta;Digestive system;Unclassified;Host-associated(other);		Host-associated	27.793	Genome fragment	animal	Bacteria;Firmicutes;Bacilli;Bacillales;Bacillaceae;Bacillus;		Viruses;Duplodnaviria;Heunggongvirae;Uroviricota;Caudoviricetes	maximal_not_in_system		unknown
IMGVR_UViG_3300004093_000006	IMGVR	Host-associated;Microbial;Bacteria;Unclassified;Host-associated(other);		Host-associated	67.526	Genome fragment	other	Bacteria;Proteobacteria;Alphaproteobacteria;Rhodobacterales;Rhodobacteraceae;;		Viruses;Duplodnaviria;Heunggongvirae;Uroviricota;Caudoviricetes	maximal_not_in_system		unknown
IMGVR_UViG_3300004151_000007	IMGVR	Environmental;Aquatic;Freshwater;Pond;Freshwater;		Aquatic	100	High-quality	freshwater	Bacteria;Proteobacteria;Alphaproteobacteria;Rhodospirillales;Rhodospirillaceae;Azospirillum;Azospirillum lipoferum		Viruses;Duplodnaviria;Heunggongvirae;Uroviricota;Caudoviricetes	maximal_not_in_system		unknown
IMGVR_UViG_3300004151_000012	IMGVR	Environmental;Aquatic;Freshwater;Pond;Freshwater;		Aquatic	90	High-quality	freshwater			Viruses;Duplodnaviria;Heunggongvirae;Uroviricota;Caudoviricetes	maximal_not_in_system		unknown
IMGVR_UViG_3300004151_000050	IMGVR	Environmental;Aquatic;Freshwater;Pond;Freshwater;		Aquatic	30	Genome fragment	freshwater	Bacteria;Proteobacteria;Alphaproteobacteria;Rhodospirillales;Rhodospirillaceae;Azospirillum;		Viruses;Duplodnaviria;Heunggongvirae;Uroviricota;Caudoviricetes	maximal_not_in_system		unknown
IMGVR_UViG_3300004165_000002	IMGVR	Environmental;Aquatic;Freshwater;Sediment;Freshwater;		Aquatic	96.788	High-quality	freshwater			Viruses;Duplodnaviria;Heunggongvirae;Uroviricota;Caudoviricetes	maximal_not_in_system		unknown
IMGVR_UViG_3300004165_000003	IMGVR	Environmental;Aquatic;Freshwater;Sediment;Freshwater;		Aquatic	65.5208	Genome fragment	freshwater	Bacteria;Proteobacteria;Gammaproteobacteria;Methylococcales;Methylococcaceae;Methylobacter;		Viruses;Duplodnaviria;Heunggongvirae;Uroviricota;Caudoviricetes	backbone	PS342	unknown
IMGVR_UViG_3300004174_000004	IMGVR	Environmental;Aquatic;Freshwater;Sediment;Freshwater;		Aquatic	90.611	High-quality	freshwater			Viruses;Duplodnaviria;Heunggongvirae;Uroviricota;Caudoviricetes	maximal_not_in_system		unknown
IMGVR_UViG_3300004176_000001	IMGVR	Environmental;Aquatic;Freshwater;Sediment;Freshwater;		Aquatic	100	High-quality	freshwater			Viruses;Duplodnaviria;Heunggongvirae;Uroviricota;Caudoviricetes	maximal_not_in_system		unknown
IMGVR_UViG_3300004181_000003	IMGVR	Environmental;Aquatic;Freshwater;Sediment;Freshwater;		Aquatic	97.2448	High-quality	freshwater			Viruses;Duplodnaviria;Heunggongvirae;Uroviricota;Caudoviricetes	maximal_not_in_system		unknown
IMGVR_UViG_3300004181_000004	IMGVR	Environmental;Aquatic;Freshwater;Sediment;Freshwater;		Aquatic	78.8407	Genome fragment	freshwater	Bacteria;Proteobacteria;Gammaproteobacteria;Methylococcales;Methylococcaceae;Methylosarcina;		Viruses;Duplodnaviria;Heunggongvirae;Uroviricota;Caudoviricetes	backbone	PS341	unknown
IMGVR_UViG_3300004186_000006	IMGVR	Environmental;Aquatic;Freshwater;Groundwater;Freshwater;		Aquatic	44.0005	Genome fragment	freshwater			Viruses;Duplodnaviria;Heunggongvirae;Uroviricota;Caudoviricetes	maximal_not_in_system		unknown
IMGVR_UViG_3300004189_000001	IMGVR	Environmental;Aquatic;Freshwater;Sediment;Freshwater;		Aquatic	101.84	High-quality	freshwater	Bacteria;Proteobacteria;Betaproteobacteria;Burkholderiales;Comamonadaceae;;		Viruses;Duplodnaviria;Heunggongvirae;Uroviricota;Caudoviricetes	maximal_not_in_system		unknown
IMGVR_UViG_3300004195_000003	IMGVR	Environmental;Aquatic;Freshwater;Sediment;Freshwater;		Aquatic	53.2655	Genome fragment	freshwater	Bacteria;Proteobacteria;Betaproteobacteria;Burkholderiales;Comamonadaceae;Caldimonas;Caldimonas taiwanensis		Viruses;Duplodnaviria;Heunggongvirae;Uroviricota;Caudoviricetes	maximal_not_in_system		unknown
IMGVR_UViG_3300004195_000004	IMGVR	Environmental;Aquatic;Freshwater;Sediment;Freshwater;		Aquatic	44.2354	Genome fragment	freshwater			Viruses;Duplodnaviria;Heunggongvirae;Uroviricota;Caudoviricetes	compound	PS355	unknown
IMGVR_UViG_3300004206_000001	IMGVR	Environmental;Aquatic;Freshwater;Sediment;Freshwater;		Aquatic	45	Genome fragment	freshwater	Bacteria;Proteobacteria;Gammaproteobacteria;Methylococcales;Methylococcaceae;;			maximal_not_in_system		unknown
IMGVR_UViG_3300004207_000002	IMGVR	Environmental;Aquatic;Freshwater;Sediment;Freshwater;		Aquatic	107.291	High-quality	freshwater	Bacteria;Proteobacteria;Gammaproteobacteria;Enterobacterales;Yersiniaceae;Yersinia;		Viruses;Duplodnaviria;Heunggongvirae;Uroviricota;Caudoviricetes	maximal_not_in_system		unknown
IMGVR_UViG_3300004218_000001	IMGVR	Environmental;Aquatic;Freshwater;Sediment;Freshwater;		Aquatic		Unsure (completeness > 120%)	freshwater				maximal_not_in_system		unknown
IMGVR_UViG_3300004224_000001	IMGVR	Environmental;Aquatic;Freshwater;Sediment;Freshwater;		Aquatic	95	High-quality	freshwater				maximal_not_in_system		unknown
IMGVR_UViG_3300004225_000003	IMGVR	Environmental;Aquatic;Freshwater;Sediment;Freshwater;		Aquatic	94.1056	High-quality	freshwater	Bacteria;Proteobacteria;Gammaproteobacteria;Methylococcales;Methylococcaceae;Methylobacter;		Viruses;Duplodnaviria;Heunggongvirae;Uroviricota;Caudoviricetes	compound	PS342	unknown
IMGVR_UViG_3300004231_000002	IMGVR	Environmental;Aquatic;Freshwater;Sediment;Freshwater;		Aquatic	95	High-quality	freshwater	Bacteria;Proteobacteria;Betaproteobacteria;Burkholderiales;Comamonadaceae;Pelomonas;		Viruses;Duplodnaviria;Heunggongvirae;Uroviricota;Caudoviricetes	maximal_not_in_system		unknown
IMGVR_UViG_3300004232_000008	IMGVR	Environmental;Aquatic;Freshwater;Sediment;Freshwater;		Aquatic	77.6819	Genome fragment	freshwater	Bacteria;Proteobacteria;Gammaproteobacteria;Methylococcales;Methylococcaceae;Methylosarcina;		Viruses;Duplodnaviria;Heunggongvirae;Uroviricota;Caudoviricetes	maximal_not_in_system		unknown
IMGVR_UViG_3300004237_000002	IMGVR	Environmental;Aquatic;Freshwater;Sediment;Freshwater;		Aquatic		Unsure (completeness > 120%)	freshwater	Bacteria;Proteobacteria;Gammaproteobacteria;Methylococcales;Methylococcaceae;Methylobacter;		Viruses;Duplodnaviria;Heunggongvirae;Uroviricota;Caudoviricetes	maximal_not_in_system		unknown
IMGVR_UViG_3300004237_000005	IMGVR	Environmental;Aquatic;Freshwater;Sediment;Freshwater;		Aquatic	52.792	Genome fragment	freshwater				maximal_not_in_system		unknown
IMGVR_UViG_3300004240_000028	IMGVR	Environmental;Aquatic;Freshwater;Lentic;Freshwater;		Aquatic	94.0031	High-quality	freshwater			Viruses;Duplodnaviria;Heunggongvirae;Uroviricota;Caudoviricetes	maximal_not_in_system		unknown
IMGVR_UViG_3300004242_000025	IMGVR	Environmental;Aquatic;Freshwater;Pond;Freshwater;		Aquatic	20	Genome fragment	freshwater	Bacteria;Proteobacteria;Epsilonproteobacteria;Campylobacterales;Helicobacteraceae;Sulfuricurvum;		Viruses;Duplodnaviria;Heunggongvirae;Uroviricota;Caudoviricetes	maximal_not_in_system		unknown
IMGVR_UViG_3300004244_000003	IMGVR	Environmental;Aquatic;Freshwater;Sediment;Freshwater;		Aquatic	100.32	High-quality	freshwater	Bacteria;Proteobacteria;Betaproteobacteria;Nitrosomonadales;Methylophilaceae;Methylophilus;		Viruses;Duplodnaviria;Heunggongvirae;Uroviricota;Caudoviricetes	maximal_not_in_system		unknown
IMGVR_UViG_3300004277_000009	IMGVR	Environmental;Aquatic;Marine;Unclassified;Marine;		Aquatic	68.153	Genome fragment	saltwater			Viruses;Duplodnaviria;Heunggongvirae;Uroviricota;Caudoviricetes	compound	PS186	unknown
IMGVR_UViG_3300004369_000146	IMGVR	Environmental;Aquatic;Non-marine Saline and Alkaline;Saline;Non-marine_Saline_and_Alkaline;		Aquatic	12.1512	Genome fragment	saltwater			Viruses;Duplodnaviria;Heunggongvirae;Uroviricota;Caudoviricetes	maximal_not_in_system		unknown
IMGVR_UViG_3300004369_000373	IMGVR	Environmental;Aquatic;Non-marine Saline and Alkaline;Saline;Non-marine_Saline_and_Alkaline;		Aquatic	6.48169	Genome fragment	saltwater			Viruses;Duplodnaviria;Heunggongvirae;Uroviricota;Caudoviricetes	maximal_not_in_system		unknown
IMGVR_UViG_3300004369_000517	IMGVR	Environmental;Aquatic;Non-marine Saline and Alkaline;Saline;Non-marine_Saline_and_Alkaline;		Aquatic	4.20992	Genome fragment	saltwater			Viruses;Duplodnaviria;Heunggongvirae;Uroviricota;Caudoviricetes;Kyanoviridae	maximal_not_in_system		unknown
IMGVR_UViG_3300004460_000272	IMGVR	Environmental;Aquatic;Marine;Coastal;Marine;		Aquatic		Unsure (Ns)	saltwater			Viruses;Duplodnaviria;Heunggongvirae;Uroviricota;Caudoviricetes	maximal_not_in_system		unknown
IMGVR_UViG_3300004481_000389	IMGVR	Environmental;Aquatic;Freshwater;Sediment;Aquatic(sediment);		Aquatic	100	High-quality	freshwater	Bacteria;Proteobacteria;Gammaproteobacteria;Pseudomonadales;Moraxellaceae;Acinetobacter;Acinetobacter lwoffii		Viruses;Duplodnaviria;Heunggongvirae;Uroviricota;Caudoviricetes	maximal_not_in_system		unknown
IMGVR_UViG_3300004633_000012	IMGVR	Environmental;Terrestrial;Soil;Loam;Terrestrial(soil);		Terrestrial	88.0402	Genome fragment	soil			Viruses;Duplodnaviria;Heunggongvirae;Uroviricota;Caudoviricetes	maximal_not_in_system		unknown
IMGVR_UViG_3300004686_000057	IMGVR	Environmental;Aquatic;Freshwater;Lentic;Freshwater;		Aquatic	8.15405	Genome fragment	freshwater			Viruses;Duplodnaviria;Heunggongvirae;Uroviricota;Caudoviricetes	maximal_not_in_system		unknown
IMGVR_UViG_3300004806_000027	IMGVR	Environmental;Aquatic;Freshwater;Lentic;Freshwater;		Aquatic	100.522	High-quality	freshwater			Viruses;Duplodnaviria;Heunggongvirae;Uroviricota;Caudoviricetes	maximal_not_in_system		unknown
IMGVR_UViG_3300004807_000334	IMGVR	Environmental;Aquatic;Freshwater;Lentic;Freshwater;		Aquatic	5	Genome fragment	freshwater			Viruses;Duplodnaviria;Heunggongvirae;Uroviricota;Caudoviricetes	maximal_not_in_system		unknown
IMGVR_UViG_3300005046_000002	IMGVR	Engineered;Wastewater;Activated Sludge;Unclassified;Engineered;		Aquatic	92.4521	High-quality	wastewater	Bacteria;Proteobacteria;Gammaproteobacteria;Aeromonadales;Aeromonadaceae;Aeromonas;		Viruses;Duplodnaviria;Heunggongvirae;Uroviricota;Caudoviricetes	maximal_not_in_system		unknown
IMGVR_UViG_3300005057_000013	IMGVR	Environmental;Aquatic;Marine;Oceanic;Marine;		Aquatic	34.9768	Genome fragment	saltwater			Viruses;Duplodnaviria;Heunggongvirae;Uroviricota;Caudoviricetes	maximal_not_in_system		unknown
IMGVR_UViG_3300005066_000028	IMGVR	Engineered;Wastewater;Activated Sludge;Unclassified;Engineered;		Aquatic	36.0208	Genome fragment	wastewater	Bacteria;Proteobacteria;Gammaproteobacteria;Pseudomonadales;Moraxellaceae;Acinetobacter;		Viruses;Duplodnaviria;Heunggongvirae;Uroviricota;Caudoviricetes	maximal_not_in_system		unknown
IMGVR_UViG_3300005074_000039	IMGVR	Host-associated;Porifera;Unclassified;Unclassified;Host-associated(other);		Host-associated	13.3873	Genome fragment	other			Viruses;Duplodnaviria;Heunggongvirae;Uroviricota;Caudoviricetes	maximal_not_in_system		unknown
IMGVR_UViG_3300005080_000005	IMGVR	Engineered;Wastewater;Activated Sludge;Unclassified;Engineered;		Aquatic	45.8986	Genome fragment	wastewater			Viruses;Duplodnaviria;Heunggongvirae;Uroviricota;Caudoviricetes	maximal_not_in_system		unknown
IMGVR_UViG_3300005080_000021	IMGVR	Engineered;Wastewater;Activated Sludge;Unclassified;Engineered;		Aquatic	63.142	Genome fragment	wastewater			Viruses;Duplodnaviria;Heunggongvirae;Uroviricota;Caudoviricetes	maximal_not_in_system		unknown
IMGVR_UViG_3300005080_000070	IMGVR	Engineered;Wastewater;Activated Sludge;Unclassified;Engineered;		Aquatic	26.0533	Genome fragment	wastewater	Bacteria;Proteobacteria;Gammaproteobacteria;Aeromonadales;Aeromonadaceae;Aeromonas;		Viruses;Duplodnaviria;Heunggongvirae;Uroviricota;Caudoviricetes	maximal_not_in_system		unknown
IMGVR_UViG_3300005111_000001	IMGVR	Engineered;Lab enrichment;Defined media;Unclassified;Engineered;		Unclassified	74.801	Genome fragment	Unclassified	Bacteria;Firmicutes;Bacilli;Bacillales;Paenibacillaceae;Paenibacillus;		Viruses;Duplodnaviria;Heunggongvirae;Uroviricota;Caudoviricetes	maximal_not_in_system		unknown
IMGVR_UViG_3300005137_000003	IMGVR	Engineered;Lab enrichment;Defined media;Unclassified;Engineered;		Unclassified	57.1636	Genome fragment	Unclassified			Viruses;Duplodnaviria;Heunggongvirae;Uroviricota;Caudoviricetes	maximal_not_in_system		unknown
IMGVR_UViG_3300005140_000001	IMGVR	Environmental;Aquatic;Non-marine Saline and Alkaline;Hypersaline;Non-marine_Saline_and_Alkaline;		Aquatic	100	High-quality	saltwater			Viruses;Duplodnaviria;Heunggongvirae;Uroviricota;Caudoviricetes;Schitoviridae	maximal_not_in_system		unknown
IMGVR_UViG_3300005141_000001	IMGVR	Environmental;Aquatic;Non-marine Saline and Alkaline;Hypersaline;Non-marine_Saline_and_Alkaline;		Aquatic	100	High-quality	saltwater			Viruses;Duplodnaviria;Heunggongvirae;Uroviricota;Caudoviricetes;Schitoviridae	maximal_not_in_system		unknown
IMGVR_UViG_3300005142_000001	IMGVR	Environmental;Aquatic;Non-marine Saline and Alkaline;Hypersaline;Non-marine_Saline_and_Alkaline;		Aquatic	100	High-quality	saltwater			Viruses;Duplodnaviria;Heunggongvirae;Uroviricota;Caudoviricetes;Schitoviridae	maximal_not_in_system		unknown
IMGVR_UViG_3300005143_000001	IMGVR	Environmental;Aquatic;Non-marine Saline and Alkaline;Hypersaline;Non-marine_Saline_and_Alkaline;		Aquatic	100	High-quality	saltwater			Viruses;Duplodnaviria;Heunggongvirae;Uroviricota;Caudoviricetes;Schitoviridae	maximal_not_in_system		unknown
IMGVR_UViG_3300005144_000001	IMGVR	Engineered;Lab enrichment;Defined media;Anaerobic media;Engineered;		Aquatic	55.4161	Genome fragment	wastewater			Viruses;Duplodnaviria;Heunggongvirae;Uroviricota;Caudoviricetes	maximal_not_in_system		unknown
IMGVR_UViG_3300005201_000011	IMGVR	Host-associated;Insecta;Digestive system;Unclassified;Host-associated(other);		Host-associated	95	High-quality	animal			Viruses;Duplodnaviria;Heunggongvirae;Uroviricota;Caudoviricetes	maximal_not_in_system		unknown
IMGVR_UViG_3300005253_000479	IMGVR	Environmental;Aquatic;Marine;Oceanic;Aquatic(sediment);		Aquatic	25	Genome fragment	saltwater			Viruses;Duplodnaviria;Heunggongvirae;Uroviricota;Caudoviricetes	maximal_not_in_system		unknown
IMGVR_UViG_3300005264_000072	IMGVR	Environmental;Aquatic;Marine;Unclassified;Marine;		Aquatic	100	High-quality	saltwater			Viruses;Duplodnaviria;Heunggongvirae;Uroviricota;Caudoviricetes	maximal_not_in_system		unknown
IMGVR_UViG_3300005264_000231	IMGVR	Environmental;Aquatic;Marine;Unclassified;Marine;		Aquatic	5.7912	Genome fragment	saltwater			Viruses;Duplodnaviria;Heunggongvirae;Uroviricota;Caudoviricetes	maximal_not_in_system		unknown
IMGVR_UViG_3300005265_000039	IMGVR	Environmental;Aquatic;Marine;Unclassified;Marine;		Aquatic	100	High-quality	saltwater			Viruses;Duplodnaviria;Heunggongvirae;Uroviricota;Caudoviricetes	maximal_not_in_system		unknown
IMGVR_UViG_3300005270_000001	IMGVR	Engineered;Solid waste;Grass;Composting;Engineered;		Host-associated	82.2963	Genome fragment	plant			Viruses;Duplodnaviria;Heunggongvirae;Uroviricota;Caudoviricetes	maximal_not_in_system		unknown
IMGVR_UViG_3300005281_000024	IMGVR	Engineered;Solid waste;Grass;Composting;Engineered;		Host-associated	70.1969	Genome fragment	plant			Viruses;Duplodnaviria;Heunggongvirae;Uroviricota;Caudoviricetes	maximal_not_in_system		unknown
IMGVR_UViG_3300005286_000008	IMGVR	Engineered;Solid waste;Grass;Composting;Engineered;		Host-associated	95.9877	High-quality	plant			Viruses;Duplodnaviria;Heunggongvirae;Uroviricota;Caudoviricetes	maximal_not_in_system		unknown
IMGVR_UViG_3300005286_000071	IMGVR	Engineered;Solid waste;Grass;Composting;Engineered;		Host-associated	10.3959	Genome fragment	plant			Viruses;Duplodnaviria;Heunggongvirae;Uroviricota;Caudoviricetes	maximal_not_in_system		unknown
IMGVR_UViG_3300005288_000002	IMGVR	Host-associated;Plants;Rhizoplane;Unclassified;Host-associated(plants);		Host-associated	100	High-quality	plant			Viruses;Duplodnaviria;Heunggongvirae;Uroviricota;Caudoviricetes	maximal_not_in_system		unknown
IMGVR_UViG_3300005288_000091	IMGVR	Host-associated;Plants;Rhizoplane;Unclassified;Host-associated(plants);		Host-associated		Unsure (completeness > 120%)	plant	Bacteria;Proteobacteria;Gammaproteobacteria;Pseudomonadales;Pseudomonadaceae;Pseudomonas;		Viruses;Duplodnaviria;Heunggongvirae;Uroviricota;Caudoviricetes	maximal_not_in_system		unknown
IMGVR_UViG_3300005288_000133	IMGVR	Host-associated;Plants;Rhizoplane;Unclassified;Host-associated(plants);		Host-associated	49.4006	Genome fragment	plant			Viruses;Duplodnaviria;Heunggongvirae;Uroviricota;Caudoviricetes	maximal_not_in_system		unknown
IMGVR_UViG_3300005289_000108	IMGVR	Host-associated;Plants;Rhizoplane;Unclassified;Host-associated(plants);		Host-associated	25.1658	Genome fragment	plant			Viruses;Duplodnaviria;Heunggongvirae;Uroviricota;Caudoviricetes	backbone	PS340	unknown
IMGVR_UViG_3300005289_000110	IMGVR	Host-associated;Plants;Rhizoplane;Unclassified;Host-associated(plants);		Host-associated	32.2163	Genome fragment	plant	Bacteria;Proteobacteria;Gammaproteobacteria;Enterobacterales;Yersiniaceae;Rahnella;		Viruses;Duplodnaviria;Heunggongvirae;Uroviricota;Caudoviricetes	maximal_not_in_system		unknown
IMGVR_UViG_3300005295_000049	IMGVR	Environmental;Terrestrial;Soil;Unclassified;Terrestrial(soil);		Terrestrial	49.4837	Genome fragment	soil			Viruses;Duplodnaviria;Heunggongvirae;Uroviricota;Caudoviricetes	compound	PS340	unknown
IMGVR_UViG_3300005310_000002	IMGVR	Host-associated;Insecta;Digestive system;Unclassified;Host-associated(other);		Host-associated	100	Concatemer_artifact	animal				maximal_not_in_system		unknown
IMGVR_UViG_3300005323_000035	IMGVR	Engineered;Bioremediation;Tetrachloroethylene and derivatives;Tetrachloroethylene;Engineered;		Aquatic	95	High-quality	wastewater				maximal_not_in_system		unknown
IMGVR_UViG_3300005327_000017	IMGVR	Host-associated;Plants;Rhizosphere;Soil;Host-associated(plants);		Host-associated	55	Genome fragment	plant			Viruses;Duplodnaviria;Heunggongvirae;Uroviricota;Caudoviricetes	maximal_not_in_system		unknown
IMGVR_UViG_3300005331_000013	IMGVR	Host-associated;Plants;Rhizosphere;Soil;Host-associated(plants);		Host-associated	82.4669	Genome fragment	plant			Viruses;Duplodnaviria;Heunggongvirae;Uroviricota;Caudoviricetes	maximal_not_in_system		unknown
IMGVR_UViG_3300005335_000006	IMGVR	Host-associated;Plants;Rhizosphere;Soil;Host-associated(plants);		Host-associated	99.7422	High-quality	plant			Viruses;Duplodnaviria;Heunggongvirae;Uroviricota;Caudoviricetes	compound	PS288|PS339	unknown
IMGVR_UViG_3300005336_000010	IMGVR	Environmental;Terrestrial;Soil;Loam;Terrestrial(soil);		Terrestrial	100	High-quality	soil			Viruses;Duplodnaviria;Heunggongvirae;Uroviricota;Caudoviricetes	maximal_not_in_system		unknown
IMGVR_UViG_3300005337_000004	IMGVR	Environmental;Terrestrial;Soil;Loam;Terrestrial(soil);		Terrestrial	100	High-quality	soil			Viruses;Duplodnaviria;Heunggongvirae;Uroviricota;Caudoviricetes	maximal_not_in_system		unknown
IMGVR_UViG_3300005337_000023	IMGVR	Environmental;Terrestrial;Soil;Loam;Terrestrial(soil);		Terrestrial	60.2975	Genome fragment	soil			Viruses;Duplodnaviria;Heunggongvirae;Uroviricota;Caudoviricetes	compound	PS223|PS333	unknown
IMGVR_UViG_3300005338_000027	IMGVR	Host-associated;Plants;Roots;Rhizosphere;Host-associated(plants);		Host-associated	24.1434	Genome fragment	plant			Viruses;Duplodnaviria;Heunggongvirae;Uroviricota;Caudoviricetes	maximal_not_in_system		unknown
IMGVR_UViG_3300005364_000006	IMGVR	Host-associated;Plants;Rhizosphere;Soil;Host-associated(plants);		Host-associated	77.9143	Genome fragment	plant			Viruses;Duplodnaviria;Heunggongvirae;Uroviricota;Caudoviricetes	backbone	PS288|PS339	unknown
IMGVR_UViG_3300005364_000011	IMGVR	Host-associated;Plants;Rhizosphere;Soil;Host-associated(plants);		Host-associated	60	Genome fragment	plant			Viruses;Duplodnaviria;Heunggongvirae;Uroviricota;Caudoviricetes	maximal_not_in_system		unknown
IMGVR_UViG_3300005393_000007	IMGVR	Engineered;Bioremediation;Terephthalate;Wastewater;Engineered;		Aquatic	71.7383	Genome fragment	wastewater	Bacteria;Proteobacteria;Betaproteobacteria;Rhodocyclales;Zoogloeaceae;Thauera;Thauera hydrothermalis		Viruses;Duplodnaviria;Heunggongvirae;Uroviricota;Caudoviricetes	maximal_not_in_system		unknown
IMGVR_UViG_3300005399_000003	IMGVR	Environmental;Aquatic;Marine;Oceanic;Marine;		Aquatic	81.3246	Genome fragment	saltwater			Viruses;Duplodnaviria;Heunggongvirae;Uroviricota;Caudoviricetes	maximal_not_in_system		unknown
IMGVR_UViG_3300005404_000082	IMGVR	Environmental;Aquatic;Marine;Oceanic;Marine;		Aquatic	5.10174	Genome fragment	saltwater			Viruses;Duplodnaviria;Heunggongvirae;Uroviricota;Caudoviricetes	maximal_not_in_system		unknown
IMGVR_UViG_3300005404_000090	IMGVR	Environmental;Aquatic;Marine;Oceanic;Marine;		Aquatic	4.78599	Genome fragment	saltwater	Bacteria;unclassified;unclassified;unclassified;unclassified;unclassified;		Viruses;Duplodnaviria;Heunggongvirae;Uroviricota;Caudoviricetes	maximal_not_in_system		unknown
IMGVR_UViG_3300005412_000001	IMGVR	Environmental;Aquatic;Non-marine Saline and Alkaline;Hypersaline;Non-marine_Saline_and_Alkaline;		Aquatic	99.584	High-quality	saltwater			Viruses;Duplodnaviria;Heunggongvirae;Uroviricota;Caudoviricetes	maximal_not_in_system		unknown
IMGVR_UViG_3300005438_000035	IMGVR	Environmental;Terrestrial;Soil;Loam;Terrestrial(soil);		Terrestrial	12.4487	Genome fragment	soil			Viruses;Duplodnaviria;Heunggongvirae;Uroviricota;Caudoviricetes	maximal_not_in_system		unknown
IMGVR_UViG_3300005459_000005	IMGVR	Host-associated;Plants;Roots;Rhizosphere;Host-associated(plants);		Host-associated	86.9447	Genome fragment	plant			Viruses;Duplodnaviria;Heunggongvirae;Uroviricota;Caudoviricetes	maximal_not_in_system		unknown
IMGVR_UViG_3300005460_000009	IMGVR	Host-associated;Mammals;Digestive system;Large intestine;Host-associated(other);		Host-associated	48.3038	Genome fragment	animal	Bacteria;Firmicutes;Clostridia;Clostridiales;Lachnospiraceae;unclassified;		Viruses;Duplodnaviria;Heunggongvirae;Uroviricota;Caudoviricetes	maximal_not_in_system		unknown
IMGVR_UViG_3300005461_000122	IMGVR	Host-associated;Mammals;Digestive system;Large intestine;Host-associated(other);		Host-associated	34.3805	Genome fragment	animal			Viruses;Duplodnaviria;Heunggongvirae;Uroviricota;Caudoviricetes	maximal_not_in_system		unknown
IMGVR_UViG_3300005471_000012	IMGVR	Environmental;Terrestrial;Soil;Loam;Terrestrial(soil);		Terrestrial	81.3048	Genome fragment	soil			Viruses;Duplodnaviria;Heunggongvirae;Uroviricota;Caudoviricetes	maximal_not_in_system		unknown
IMGVR_UViG_3300005510_000015	IMGVR	Environmental;Aquatic;Marine;Oceanic;Marine;		Aquatic	28.7577	Genome fragment	saltwater			Viruses;Duplodnaviria;Heunggongvirae;Uroviricota;Caudoviricetes	maximal_not_in_system		unknown
IMGVR_UViG_3300005511_000003	IMGVR	Host-associated;Plants;Roots;Endophytes;Host-associated(plants);		Host-associated	111.071	High-quality	plant	Bacteria;Proteobacteria;Gammaproteobacteria;Enterobacterales;Morganellaceae;Photorhabdus;Photorhabdus luminescens		Viruses;Duplodnaviria;Heunggongvirae;Uroviricota;Caudoviricetes	maximal_not_in_system		unknown
IMGVR_UViG_3300005511_000027	IMGVR	Host-associated;Plants;Roots;Endophytes;Host-associated(plants);		Host-associated	65.0519	Genome fragment	plant			Viruses;Duplodnaviria;Heunggongvirae;Uroviricota;Caudoviricetes	maximal_not_in_system		unknown
IMGVR_UViG_3300005511_000049	IMGVR	Host-associated;Plants;Roots;Endophytes;Host-associated(plants);		Host-associated	71.1234	Genome fragment	plant			Viruses;Duplodnaviria;Heunggongvirae;Uroviricota;Caudoviricetes	backbone	PS338	unknown
IMGVR_UViG_3300005512_000122	IMGVR	Environmental;Aquatic;Non-marine Saline and Alkaline;Saline;Aquatic(sediment);		Aquatic	17.6069	Genome fragment	saltwater			Viruses;Duplodnaviria;Heunggongvirae;Uroviricota;Caudoviricetes	compound	PS334	unknown
IMGVR_UViG_3300005512_000759	IMGVR	Environmental;Aquatic;Non-marine Saline and Alkaline;Saline;Aquatic(sediment);		Aquatic	10.4136	Genome fragment	saltwater			Viruses;Duplodnaviria;Heunggongvirae;Uroviricota;Caudoviricetes	maximal_not_in_system		unknown
IMGVR_UViG_3300005513_000011	IMGVR	Host-associated;Plants;Roots;Endophytes;Host-associated(plants);		Host-associated	94.6566	High-quality	plant	Bacteria;Proteobacteria;Gammaproteobacteria;Pseudomonadales;Pseudomonadaceae;Pseudomonas;		Viruses;Duplodnaviria;Heunggongvirae;Uroviricota;Caudoviricetes	maximal_not_in_system		unknown
IMGVR_UViG_3300005513_000015	IMGVR	Host-associated;Plants;Roots;Endophytes;Host-associated(plants);		Host-associated	45	Genome fragment	plant	Bacteria;Proteobacteria;Betaproteobacteria;Burkholderiales;Burkholderiaceae;Paraburkholderia;		Viruses;Duplodnaviria;Heunggongvirae;Uroviricota;Caudoviricetes	maximal_not_in_system		unknown
IMGVR_UViG_3300005513_000025	IMGVR	Host-associated;Plants;Roots;Endophytes;Host-associated(plants);		Host-associated	43.6612	Genome fragment	plant			Viruses;Duplodnaviria;Heunggongvirae;Uroviricota;Caudoviricetes	backbone	PS337	unknown
IMGVR_UViG_3300005515_000004	IMGVR	Host-associated;Plants;Roots;Endophytes;Host-associated(plants);		Host-associated	99.8465	High-quality	plant			Viruses;Duplodnaviria;Heunggongvirae;Uroviricota;Caudoviricetes	maximal_not_in_system		unknown
IMGVR_UViG_3300005515_000034	IMGVR	Host-associated;Plants;Roots;Endophytes;Host-associated(plants);		Host-associated	29.7479	Genome fragment	plant			Viruses;Duplodnaviria;Heunggongvirae;Uroviricota;Caudoviricetes	maximal_not_in_system		unknown
IMGVR_UViG_3300005527_000279	IMGVR	Environmental;Aquatic;Freshwater;Lentic;Freshwater;		Aquatic	81.1973	Genome fragment	freshwater			Viruses;Duplodnaviria;Heunggongvirae;Uroviricota;Caudoviricetes	backbone	PS336	unknown
IMGVR_UViG_3300005527_000908	IMGVR	Environmental;Aquatic;Freshwater;Lentic;Freshwater;		Aquatic	0	Genome fragment	freshwater			Viruses;Duplodnaviria;Heunggongvirae;Uroviricota;Caudoviricetes	maximal_not_in_system		unknown
IMGVR_UViG_3300005529_000002	IMGVR	Environmental;Terrestrial;Soil;Unclassified;Terrestrial(soil);		Terrestrial	100	High-quality	soil			Viruses;Duplodnaviria;Heunggongvirae;Uroviricota;Caudoviricetes	maximal_not_in_system		unknown
IMGVR_UViG_3300005529_000038	IMGVR	Environmental;Terrestrial;Soil;Unclassified;Terrestrial(soil);		Terrestrial	95.1579	High-quality	soil			Viruses;Duplodnaviria;Heunggongvirae;Uroviricota;Caudoviricetes	maximal_not_in_system		unknown
IMGVR_UViG_3300005531_000003	IMGVR	Environmental;Terrestrial;Soil;Unclassified;Terrestrial(soil);		Terrestrial	75	Genome fragment	soil			Viruses;Duplodnaviria;Heunggongvirae;Uroviricota;Caudoviricetes	maximal_not_in_system		unknown
IMGVR_UViG_3300005532_000008	IMGVR	Environmental;Terrestrial;Soil;Unclassified;Terrestrial(soil);		Terrestrial	97.3013	High-quality	soil	Bacteria;Proteobacteria;Betaproteobacteria;;;;		Viruses;Duplodnaviria;Heunggongvirae;Uroviricota;Caudoviricetes	maximal_not_in_system		unknown
IMGVR_UViG_3300005532_000023	IMGVR	Environmental;Terrestrial;Soil;Unclassified;Terrestrial(soil);		Terrestrial	40	Genome fragment	soil			Viruses;Duplodnaviria;Heunggongvirae;Uroviricota;Caudoviricetes	maximal_not_in_system		unknown
IMGVR_UViG_3300005532_000044	IMGVR	Environmental;Terrestrial;Soil;Unclassified;Terrestrial(soil);		Terrestrial	47.1004	Genome fragment	soil	Bacteria;Proteobacteria;Alphaproteobacteria;Rhizobiales;Chelatococcaceae;Chelatococcus;			maximal_not_in_system		unknown
IMGVR_UViG_3300005534_000020	IMGVR	Environmental;Terrestrial;Soil;Unclassified;Terrestrial(soil);		Terrestrial	83.841	Genome fragment	soil			Viruses;Duplodnaviria;Heunggongvirae;Uroviricota;Caudoviricetes	maximal_not_in_system		unknown
IMGVR_UViG_3300005543_000001	IMGVR	Host-associated;Plants;Rhizosphere;Soil;Host-associated(plants);		Host-associated	100	High-quality	plant			Viruses;Duplodnaviria;Heunggongvirae;Uroviricota;Caudoviricetes	maximal_not_in_system		unknown
IMGVR_UViG_3300005563_000119	IMGVR	Host-associated;Plants;Roots;Rhizosphere;Host-associated(plants);		Host-associated	30.405	Genome fragment	plant			Viruses;Duplodnaviria;Heunggongvirae;Uroviricota;Caudoviricetes	maximal_not_in_system		unknown
IMGVR_UViG_3300005573_000057	IMGVR	Environmental;Aquatic;Thermal springs;Hot (42-90C);Thermal_springs;		Aquatic	75.7046	Genome fragment	freshwater			Viruses;Duplodnaviria;Heunggongvirae;Uroviricota;Caudoviricetes	maximal_not_in_system		unknown
IMGVR_UViG_3300005573_000078	IMGVR	Environmental;Aquatic;Thermal springs;Hot (42-90C);Thermal_springs;		Aquatic	85	Genome fragment	freshwater			Viruses;Duplodnaviria;Heunggongvirae;Uroviricota;Caudoviricetes	maximal_not_in_system		unknown
IMGVR_UViG_3300005573_000202	IMGVR	Environmental;Aquatic;Thermal springs;Hot (42-90C);Thermal_springs;		Aquatic	58.8144	Genome fragment	freshwater			Viruses;Duplodnaviria;Heunggongvirae;Uroviricota;Caudoviricetes	compound	PS286	unknown
IMGVR_UViG_3300005573_000290	IMGVR	Environmental;Aquatic;Thermal springs;Hot (42-90C);Thermal_springs;		Aquatic	35	Genome fragment	freshwater			Viruses;Duplodnaviria;Heunggongvirae;Uroviricota;Caudoviricetes	maximal_not_in_system		unknown
IMGVR_UViG_3300005573_000319	IMGVR	Environmental;Aquatic;Thermal springs;Hot (42-90C);Thermal_springs;		Aquatic		Genome fragment	freshwater			Viruses	maximal_not_in_system		unknown
IMGVR_UViG_3300005577_000076	IMGVR	Host-associated;Plants;Roots;Rhizosphere;Host-associated(plants);		Host-associated	78.3	Genome fragment	plant			Viruses;Duplodnaviria;Heunggongvirae;Uroviricota;Caudoviricetes	maximal_not_in_system		unknown
IMGVR_UViG_3300005580_000106	IMGVR	Environmental;Aquatic;Freshwater;Lentic;Freshwater;		Aquatic	3.48391	Genome fragment	freshwater			Viruses;Duplodnaviria;Heunggongvirae;Uroviricota;Caudoviricetes	maximal_not_in_system		unknown
IMGVR_UViG_3300005581_000426	IMGVR	Environmental;Aquatic;Freshwater;Lentic;Freshwater;		Aquatic	30.634	Genome fragment	freshwater			Viruses;Duplodnaviria;Heunggongvirae;Uroviricota;Caudoviricetes	maximal_not_in_system		unknown
IMGVR_UViG_3300005582_000416	IMGVR	Environmental;Aquatic;Freshwater;Lentic;Freshwater;		Aquatic	27.5106	Genome fragment	freshwater			Viruses;Duplodnaviria;Heunggongvirae;Uroviricota;Caudoviricetes	maximal_not_in_system		unknown
IMGVR_UViG_3300005583_000004	IMGVR	Environmental;Aquatic;Freshwater;Lentic;Freshwater;		Aquatic	20.1096	Genome fragment	freshwater			Viruses;Duplodnaviria;Heunggongvirae;Uroviricota;Caudoviricetes	maximal_not_in_system		unknown
IMGVR_UViG_3300005583_000012	IMGVR	Environmental;Aquatic;Freshwater;Lentic;Freshwater;		Aquatic	16.7269	Genome fragment	freshwater			Viruses;Duplodnaviria;Heunggongvirae;Uroviricota;Caudoviricetes	maximal_not_in_system		unknown
IMGVR_UViG_3300005584_000081	IMGVR	Environmental;Aquatic;Freshwater;Lentic;Freshwater;		Aquatic	8.41009	Genome fragment	freshwater			Viruses;Duplodnaviria;Heunggongvirae;Uroviricota;Caudoviricetes	backbone	PS335	unknown
IMGVR_UViG_3300005588_000037	IMGVR	Environmental;Aquatic;Marine;Coastal;Aquatic(sediment);		Aquatic	65	Genome fragment	saltwater			Viruses;Duplodnaviria;Heunggongvirae;Uroviricota;Caudoviricetes	maximal_not_in_system		unknown
IMGVR_UViG_3300005588_000108	IMGVR	Environmental;Aquatic;Marine;Coastal;Aquatic(sediment);		Aquatic	60.2255	Genome fragment	saltwater			Viruses;Duplodnaviria;Heunggongvirae;Uroviricota;Caudoviricetes	maximal_not_in_system		unknown
IMGVR_UViG_3300005590_000003	IMGVR	Environmental;Aquatic;Marine;Coastal;Aquatic(sediment);		Aquatic	100	High-quality	saltwater			Viruses;Duplodnaviria;Heunggongvirae;Uroviricota;Caudoviricetes	maximal_not_in_system		unknown
IMGVR_UViG_3300005593_000005	IMGVR	Environmental;Aquatic;Marine;Oceanic;Marine;		Aquatic	84.1646	Genome fragment	saltwater			Viruses;Duplodnaviria;Heunggongvirae;Uroviricota;Caudoviricetes	maximal_not_in_system		unknown
IMGVR_UViG_3300005600_000003	IMGVR	Environmental;Aquatic;Marine;Coastal;Aquatic(sediment);		Aquatic	100	High-quality	saltwater			Viruses;Duplodnaviria;Heunggongvirae;Uroviricota;Caudoviricetes	maximal_not_in_system		unknown
IMGVR_UViG_3300005603_000018	IMGVR	Environmental;Aquatic;Marine;Oceanic;Marine;		Aquatic	4.71126	Genome fragment	saltwater			Viruses;Duplodnaviria;Heunggongvirae;Uroviricota;Caudoviricetes	maximal_not_in_system		unknown
IMGVR_UViG_3300005607_000018	IMGVR	Environmental;Terrestrial;Soil;Unclassified;Terrestrial(soil);		Terrestrial	79.0863	Genome fragment	soil	Bacteria;Proteobacteria;Betaproteobacteria;Burkholderiales;unclassified;unclassified;Burkholderiales bacterium RIFOXYC12_FULL_65_23		Viruses;Duplodnaviria;Heunggongvirae;Uroviricota;Caudoviricetes	maximal_not_in_system		unknown
IMGVR_UViG_3300005608_000099	IMGVR	Environmental;Aquatic;Marine;Oceanic;Marine;		Aquatic	0	Genome fragment	saltwater			Viruses;Duplodnaviria;Heunggongvirae;Uroviricota;Caudoviricetes	maximal_not_in_system		unknown
IMGVR_UViG_3300005611_000546	IMGVR	Environmental;Aquatic;Non-marine Saline and Alkaline;Saline;Aquatic(sediment);		Aquatic	5.94316	Genome fragment	saltwater			Viruses;Duplodnaviria;Heunggongvirae;Uroviricota;Caudoviricetes	backbone	PS334	unknown
IMGVR_UViG_3300005614_000079	IMGVR	Host-associated;Plants;Roots;Rhizosphere;Host-associated(plants);		Host-associated	32.2279	Genome fragment	plant			Viruses;Duplodnaviria;Heunggongvirae;Uroviricota;Caudoviricetes	backbone	PS223|PS333	unknown
IMGVR_UViG_3300005618_000029	IMGVR	Host-associated;Plants;Roots;Rhizosphere;Host-associated(plants);		Host-associated	68.5197	Genome fragment	plant			Viruses;Duplodnaviria;Heunggongvirae;Uroviricota;Caudoviricetes	maximal_not_in_system		unknown
IMGVR_UViG_3300005618_000087	IMGVR	Host-associated;Plants;Roots;Rhizosphere;Host-associated(plants);		Host-associated	30	Genome fragment	plant			Viruses;Duplodnaviria;Heunggongvirae;Uroviricota;Caudoviricetes	maximal_not_in_system		unknown
IMGVR_UViG_3300005661_000001	IMGVR	Host-associated;Plants;Phylloplane;Unclassified;Host-associated(plants);		Host-associated	100	High-quality	plant	Bacteria;Firmicutes;Bacilli;Bacillales;Bacillaceae;Bacillus;		Viruses;Duplodnaviria;Heunggongvirae;Uroviricota;Caudoviricetes	maximal_not_in_system		unknown
IMGVR_UViG_3300005662_000082	IMGVR	Environmental;Aquatic;Freshwater;Lentic;Freshwater;		Aquatic	20.0707	Genome fragment	freshwater			Viruses;Duplodnaviria;Heunggongvirae;Uroviricota;Caudoviricetes	maximal_not_in_system		unknown
IMGVR_UViG_3300005662_000257	IMGVR	Environmental;Aquatic;Freshwater;Lentic;Freshwater;		Aquatic	66.4859	Genome fragment	freshwater			Viruses;Duplodnaviria;Heunggongvirae;Uroviricota;Caudoviricetes	maximal_not_in_system		unknown
IMGVR_UViG_3300005662_000260	IMGVR	Environmental;Aquatic;Freshwater;Lentic;Freshwater;		Aquatic	9.14682	Genome fragment	freshwater			Viruses;Duplodnaviria;Heunggongvirae;Uroviricota;Caudoviricetes	maximal_not_in_system		unknown
IMGVR_UViG_3300005662_000761	IMGVR	Environmental;Aquatic;Freshwater;Lentic;Freshwater;		Aquatic	27.3673	Genome fragment	freshwater			Viruses;Duplodnaviria;Heunggongvirae;Uroviricota;Caudoviricetes	maximal_not_in_system		unknown
IMGVR_UViG_3300005672_000035	IMGVR	Engineered;Wastewater;Nutrient removal;Biological phosphorus removal;Engineered;		Aquatic	99.9519	High-quality	wastewater			Viruses;Duplodnaviria;Heunggongvirae;Uroviricota;Caudoviricetes	compound	PS222	unknown
IMGVR_UViG_3300005673_000082	IMGVR	Engineered;Wastewater;Nutrient removal;Biological phosphorus removal;Engineered;		Aquatic	100.067	High-quality	wastewater	Bacteria;Proteobacteria;Betaproteobacteria;Rhodocyclales;Zoogloeaceae;Thauera;		Viruses;Duplodnaviria;Heunggongvirae;Uroviricota;Caudoviricetes	maximal_not_in_system		unknown
IMGVR_UViG_3300005675_000005	IMGVR	Engineered;Wastewater;Nutrient removal;Biological phosphorus removal;Engineered;		Aquatic		Unsure (Ns)	wastewater	Bacteria;Candidatus Microgenomates;unclassified;unclassified;unclassified;unclassified;		Viruses;Duplodnaviria;Heunggongvirae;Uroviricota;Caudoviricetes	maximal_not_in_system		unknown
IMGVR_UViG_3300005675_000050	IMGVR	Engineered;Wastewater;Nutrient removal;Biological phosphorus removal;Engineered;		Aquatic	75	Genome fragment	wastewater	Bacteria;Proteobacteria;Betaproteobacteria;Rhodocyclales;Zoogloeaceae;Thauera;		Viruses;Duplodnaviria;Heunggongvirae;Uroviricota;Caudoviricetes	maximal_not_in_system		unknown
IMGVR_UViG_3300005676_000005	IMGVR	Engineered;Wastewater;Nutrient removal;Biological phosphorus removal;Engineered;		Aquatic	96.724	High-quality	wastewater			Viruses;Duplodnaviria;Heunggongvirae;Uroviricota;Caudoviricetes	maximal_not_in_system		unknown
IMGVR_UViG_3300005678_000023	IMGVR	Engineered;Wastewater;Nutrient removal;Biological phosphorus removal;Engineered;		Aquatic		Unsure (Ns)	wastewater			Viruses;Duplodnaviria;Heunggongvirae;Uroviricota;Caudoviricetes	compound	PS222	unknown
IMGVR_UViG_3300005680_000002	IMGVR	Engineered;Wastewater;Nutrient removal;Biological phosphorus removal;Engineered;		Aquatic	100	High-quality	wastewater	Bacteria;Proteobacteria;Betaproteobacteria;Rhodocyclales;Zoogloeaceae;Thauera;		Viruses;Duplodnaviria;Heunggongvirae;Uroviricota;Caudoviricetes	maximal_not_in_system		unknown
IMGVR_UViG_3300005680_000091	IMGVR	Engineered;Wastewater;Nutrient removal;Biological phosphorus removal;Engineered;		Aquatic	99.9783	High-quality	wastewater			Viruses;Duplodnaviria;Heunggongvirae;Uroviricota;Caudoviricetes	compound	PS222	unknown
IMGVR_UViG_3300005686_000046	IMGVR	Engineered;Wastewater;Nutrient removal;Biological phosphorus removal;Engineered;		Aquatic	23.9779	Genome fragment	wastewater			Viruses;Duplodnaviria;Heunggongvirae;Uroviricota;Caudoviricetes	maximal_not_in_system		unknown
IMGVR_UViG_3300005688_000005	IMGVR	Engineered;Wastewater;Nutrient removal;Biological phosphorus removal;Engineered;		Aquatic	93.9129	High-quality	wastewater			Viruses;Duplodnaviria;Heunggongvirae;Uroviricota;Caudoviricetes	maximal_not_in_system		unknown
IMGVR_UViG_3300005689_000018	IMGVR	Engineered;Wastewater;Nutrient removal;Biological phosphorus removal;Engineered;		Aquatic		Unsure (Ns)	wastewater	Bacteria;Chloroflexi;Anaerolineae;Anaerolineales;;;		Viruses;Duplodnaviria;Heunggongvirae;Uroviricota;Caudoviricetes	maximal_not_in_system		unknown
IMGVR_UViG_3300005721_000029	IMGVR	Host-associated;Arthropoda;Digestive system;Gut;Host-associated(other);		Host-associated		Unsure (Ns)	animal	Bacteria;Proteobacteria;Alphaproteobacteria;Rhizobiales;Bartonellaceae;Bartonella;Bartonella apis		Viruses;Duplodnaviria;Heunggongvirae;Uroviricota;Caudoviricetes	maximal_not_in_system		unknown
IMGVR_UViG_3300005721_000046	IMGVR	Host-associated;Arthropoda;Digestive system;Gut;Host-associated(other);		Host-associated	64.9125	Genome fragment	animal			Viruses;Duplodnaviria;Heunggongvirae;Uroviricota;Caudoviricetes	maximal_not_in_system		unknown
IMGVR_UViG_3300005748_000073	IMGVR	Environmental;Aquatic;Marine;Unclassified;Marine;		Aquatic	11.324	Genome fragment	saltwater			Viruses;Duplodnaviria;Heunggongvirae;Uroviricota;Caudoviricetes	maximal_not_in_system		unknown
IMGVR_UViG_3300005805_000104	IMGVR	Environmental;Aquatic;Freshwater;Lake;Freshwater;		Aquatic	34.9536	Genome fragment	freshwater			Viruses;Duplodnaviria;Heunggongvirae;Uroviricota;Caudoviricetes	maximal_not_in_system		unknown
IMGVR_UViG_3300005805_000301	IMGVR	Environmental;Aquatic;Freshwater;Lake;Freshwater;		Aquatic	15.0833	Genome fragment	freshwater			Viruses;Duplodnaviria;Heunggongvirae;Uroviricota;Caudoviricetes	compound	PS205	unknown
IMGVR_UViG_3300005805_000471	IMGVR	Environmental;Aquatic;Freshwater;Lake;Freshwater;		Aquatic	11.7584	Genome fragment	freshwater			Viruses;Duplodnaviria;Heunggongvirae;Uroviricota;Caudoviricetes	maximal_not_in_system		unknown
IMGVR_UViG_3300005805_000727	IMGVR	Environmental;Aquatic;Freshwater;Lake;Freshwater;		Aquatic	10.7173	Genome fragment	freshwater			Viruses;Duplodnaviria;Heunggongvirae;Uroviricota;Caudoviricetes	maximal_not_in_system		unknown
IMGVR_UViG_3300005805_001713	IMGVR	Environmental;Aquatic;Freshwater;Lake;Freshwater;		Aquatic	3.90107	Genome fragment	freshwater			Viruses;Duplodnaviria;Heunggongvirae;Uroviricota;Caudoviricetes	maximal_not_in_system		unknown
IMGVR_UViG_3300005812_000001	IMGVR	Environmental;Aquatic;Marine;Coastal;Marine;		Aquatic	111.115	High-quality	saltwater	Bacteria;Proteobacteria;Gammaproteobacteria;Oceanospirillales;Alcanivoracaceae;Alcanivorax;		Viruses;Duplodnaviria;Heunggongvirae;Uroviricota;Caudoviricetes	maximal_not_in_system		unknown
IMGVR_UViG_3300005824_000019	IMGVR	Environmental;Aquatic;Sediment;Unclassified;Aquatic(sediment);		Aquatic	100	High-quality	saltwater			Viruses;Duplodnaviria;Heunggongvirae;Uroviricota;Caudoviricetes	compound	PS332	unknown
IMGVR_UViG_3300005827_000088	IMGVR	Environmental;Aquatic;Sediment;Unclassified;Aquatic(sediment);		Aquatic	90	High-quality	saltwater			Viruses;Duplodnaviria;Heunggongvirae;Uroviricota;Caudoviricetes	maximal_not_in_system		unknown
IMGVR_UViG_3300005828_000085	IMGVR	Environmental;Aquatic;Sediment;Unclassified;Aquatic(sediment);		Aquatic	45	Genome fragment	saltwater			Viruses;Duplodnaviria;Heunggongvirae;Uroviricota;Caudoviricetes	backbone	PS332	unknown
IMGVR_UViG_3300005836_000033	IMGVR	Environmental;Aquatic;Sediment;Unclassified;Aquatic(sediment);		Aquatic	110.406	High-quality	saltwater			Viruses;Duplodnaviria;Heunggongvirae;Uroviricota;Caudoviricetes	maximal_not_in_system		unknown
IMGVR_UViG_3300005841_000066	IMGVR	Host-associated;Plants;Roots;Rhizosphere;Host-associated(plants);		Host-associated	77.5441	Genome fragment	plant			Viruses;Duplodnaviria;Heunggongvirae;Uroviricota;Caudoviricetes	maximal_not_in_system		unknown
IMGVR_UViG_3300005843_000020	IMGVR	Host-associated;Plants;Roots;Rhizosphere;Host-associated(plants);		Host-associated	96.7822	High-quality	plant			Viruses;Duplodnaviria;Heunggongvirae;Uroviricota;Caudoviricetes	maximal_not_in_system		unknown
IMGVR_UViG_3300005861_000007	IMGVR	Environmental;Aquatic;Thermal springs;Hot (42-90C);Thermal_springs;		Aquatic	100	High-quality	freshwater	Archaea;Crenarchaeota;Thermoprotei;Sulfolobales;Sulfolobaceae;Metallosphaera;		Viruses;Varidnaviria;Bamfordvirae;Preplasmiviricota;Tectiliviricetes;Belfryvirales;Turriviridae	maximal_not_in_system		unknown
IMGVR_UViG_3300005861_000022	IMGVR	Environmental;Aquatic;Thermal springs;Hot (42-90C);Thermal_springs;		Aquatic	70.68	Genome fragment	freshwater	Archaea;Crenarchaeota;Thermoprotei;Sulfolobales;Sulfolobaceae;Metallosphaera;Metallosphaera yellowstonensis		Viruses;Varidnaviria;Bamfordvirae;Preplasmiviricota;Tectiliviricetes;Belfryvirales;Turriviridae	maximal_not_in_system		unknown
IMGVR_UViG_3300005899_000002	IMGVR	Environmental;Terrestrial;Soil;Wetlands;Terrestrial(soil);		Terrestrial	20.6022	Genome fragment	soil			Viruses;Duplodnaviria;Heunggongvirae;Uroviricota;Caudoviricetes	maximal_not_in_system		unknown
IMGVR_UViG_3300005920_000025	IMGVR	Environmental;Aquatic;Marine;Coastal;Aquatic(sediment);		Aquatic	82.2622	Genome fragment	saltwater				maximal_not_in_system		unknown
IMGVR_UViG_3300005920_000060	IMGVR	Environmental;Aquatic;Marine;Coastal;Aquatic(sediment);		Aquatic	25.6432	Genome fragment	saltwater			Viruses;Duplodnaviria;Heunggongvirae;Uroviricota;Caudoviricetes	maximal_not_in_system		unknown
IMGVR_UViG_3300005931_000290	IMGVR	Environmental;Aquatic;Non-marine Saline and Alkaline;Saline;Non-marine_Saline_and_Alkaline;		Aquatic	35.6071	Genome fragment	saltwater			Viruses;Duplodnaviria;Heunggongvirae;Uroviricota;Caudoviricetes	maximal_not_in_system		unknown
IMGVR_UViG_3300005937_000011	IMGVR	Host-associated;Plants;Rhizoplane;Epiphytes;Host-associated(plants);		Host-associated	95	High-quality	plant			Viruses;Duplodnaviria;Heunggongvirae;Uroviricota;Caudoviricetes	maximal_not_in_system		unknown
IMGVR_UViG_3300005983_000001	IMGVR	Host-associated;Plants;Rhizoplane;Epiphytes;Host-associated(plants);		Host-associated	100	High-quality	plant			Viruses;Duplodnaviria;Heunggongvirae;Uroviricota;Caudoviricetes	maximal_not_in_system		unknown
IMGVR_UViG_3300005987_000137	IMGVR	Engineered;Wastewater;Nutrient removal;Unclassified;Engineered;		Aquatic	21.4435	Genome fragment	wastewater			Viruses;Duplodnaviria;Heunggongvirae;Uroviricota;Caudoviricetes	maximal_not_in_system		unknown
IMGVR_UViG_3300005992_000001	IMGVR	Environmental;Terrestrial;Soil;Sand;Terrestrial(soil);		Terrestrial	100	High-quality	soil			Viruses;Duplodnaviria;Heunggongvirae;Uroviricota;Caudoviricetes	maximal_not_in_system		unknown
IMGVR_UViG_3300005997_000012	IMGVR	Engineered;Bioremediation;Hydrocarbon;Unclassified;Engineered;		Aquatic	48.2489	Genome fragment	wastewater	Bacteria;Proteobacteria;Betaproteobacteria;Burkholderiales;unclassified;unclassified;Burkholderiales bacterium RIFOXYC12_FULL_65_23		Viruses;Duplodnaviria;Heunggongvirae;Uroviricota;Caudoviricetes	backbone	PS331	unknown
IMGVR_UViG_3300006001_000015	IMGVR	Host-associated;Annelida;Reproductive system;Egg capsule;Host-associated(other);		Host-associated	41.851	Genome fragment	animal			Viruses;Duplodnaviria;Heunggongvirae;Uroviricota;Caudoviricetes	maximal_not_in_system		unknown
IMGVR_UViG_3300006016_000001	IMGVR	Environmental;Aquatic;Non-marine Saline and Alkaline;Hypersaline;Non-marine_Saline_and_Alkaline;		Aquatic	100	High-quality	saltwater			Viruses;Duplodnaviria;Heunggongvirae;Uroviricota;Caudoviricetes;Schitoviridae	maximal_not_in_system		unknown
IMGVR_UViG_3300006025_000224	IMGVR	Environmental;Aquatic;Marine;Coastal;Marine;		Aquatic	5	Genome fragment	saltwater			Viruses;Duplodnaviria;Heunggongvirae;Uroviricota;Caudoviricetes	maximal_not_in_system		unknown
IMGVR_UViG_3300006033_000022	IMGVR	Environmental;Aquatic;Freshwater;Groundwater;Freshwater;		Aquatic		Unsure (completeness > 120%)	freshwater				maximal_not_in_system		unknown
IMGVR_UViG_3300006033_000026	IMGVR	Environmental;Aquatic;Freshwater;Groundwater;Freshwater;		Aquatic	86.6314	Genome fragment	freshwater	Bacteria;Proteobacteria;Betaproteobacteria;Burkholderiales;unclassified;unclassified;Burkholderiales bacterium RIFOXYC12_FULL_65_23		Viruses;Duplodnaviria;Heunggongvirae;Uroviricota;Caudoviricetes	compound	PS168	unknown
IMGVR_UViG_3300006033_000042	IMGVR	Environmental;Aquatic;Freshwater;Groundwater;Freshwater;		Aquatic	100	High-quality	freshwater			Viruses;Duplodnaviria;Heunggongvirae;Uroviricota;Caudoviricetes	maximal_not_in_system		unknown
IMGVR_UViG_3300006033_000062	IMGVR	Environmental;Aquatic;Freshwater;Groundwater;Freshwater;		Aquatic	62.3183	Genome fragment	freshwater			Viruses;Duplodnaviria;Heunggongvirae;Uroviricota;Caudoviricetes	maximal_not_in_system		unknown
IMGVR_UViG_3300006043_000001	IMGVR	Engineered;Lab enrichment;Defined media;Unclassified;Engineered;		Unclassified		Unsure (completeness > 120%)	Unclassified	Bacteria;Proteobacteria;Gammaproteobacteria;Pseudomonadales;Pseudomonadaceae;Pseudomonas;Pseudomonas oleovorans		Viruses;Duplodnaviria;Heunggongvirae;Uroviricota;Caudoviricetes	maximal_not_in_system		unknown
IMGVR_UViG_3300006045_000033	IMGVR	Host-associated;Arthropoda;Digestive system;Gut;Host-associated(other);		Host-associated	59.9639	Genome fragment	animal			Viruses;Duplodnaviria;Heunggongvirae;Uroviricota;Caudoviricetes	maximal_not_in_system		unknown
IMGVR_UViG_3300006056_000049	IMGVR	Engineered;Wastewater;Nutrient removal;Unclassified;Engineered;		Aquatic	86.9076	Genome fragment	wastewater			Viruses;Duplodnaviria;Heunggongvirae;Uroviricota;Caudoviricetes	maximal_not_in_system		unknown
IMGVR_UViG_3300006056_000235	IMGVR	Engineered;Wastewater;Nutrient removal;Unclassified;Engineered;		Aquatic	39.2184	Genome fragment	wastewater	Bacteria;Proteobacteria;Alphaproteobacteria;Rhodobacterales;Rhodobacteraceae;Rhodobacter;		Viruses;Duplodnaviria;Heunggongvirae;Uroviricota;Caudoviricetes	maximal_not_in_system		unknown
IMGVR_UViG_3300006056_000344	IMGVR	Engineered;Wastewater;Nutrient removal;Unclassified;Engineered;		Aquatic	35.4005	Genome fragment	wastewater	Bacteria;Proteobacteria;Alphaproteobacteria;Rhodobacterales;Rhodobacteraceae;;		Viruses;Duplodnaviria;Heunggongvirae;Uroviricota;Caudoviricetes	maximal_not_in_system		unknown
IMGVR_UViG_3300006057_000002	IMGVR	Environmental;Aquatic;Sediment;Unclassified;Aquatic(sediment);		Aquatic	40.4464	Genome fragment	saltwater			Viruses;Duplodnaviria;Heunggongvirae;Uroviricota;Caudoviricetes	maximal_not_in_system		unknown
IMGVR_UViG_3300006077_000010	IMGVR	Environmental;Aquatic;Marine;Hydrothermal vents;Marine;		Aquatic	82.9479	Genome fragment	saltwater	Bacteria;Proteobacteria;Gammaproteobacteria;Pseudomonadales;Pseudomonadaceae;;		Viruses;Duplodnaviria;Heunggongvirae;Uroviricota;Caudoviricetes	maximal_not_in_system		unknown
IMGVR_UViG_3300006077_000012	IMGVR	Environmental;Aquatic;Marine;Hydrothermal vents;Marine;		Aquatic	97.6434	High-quality	saltwater	Bacteria;Proteobacteria;Gammaproteobacteria;Pseudomonadales;Pseudomonadaceae;Pseudomonas;		Viruses;Duplodnaviria;Heunggongvirae;Uroviricota;Caudoviricetes	backbone	PS330	unknown
IMGVR_UViG_3300006092_000172	IMGVR	Engineered;Wastewater;Activated Sludge;Unclassified;Engineered;		Aquatic	25.6402	Genome fragment	wastewater			Viruses;Duplodnaviria;Heunggongvirae;Uroviricota;Caudoviricetes	maximal_not_in_system		unknown
IMGVR_UViG_3300006098_000001	IMGVR	Host-associated;Mammals;Digestive system;Unclassified;Host-associated(other);		Host-associated	100	High-quality	animal	Bacteria;Firmicutes;Bacilli;Lactobacillales;Lactobacillaceae;Lactobacillus;		Viruses;Duplodnaviria;Heunggongvirae;Uroviricota;Caudoviricetes	maximal_not_in_system		unknown
IMGVR_UViG_3300006101_000106	IMGVR	Environmental;Aquatic;Freshwater;Lentic;Freshwater;		Aquatic	31.8883	Genome fragment	freshwater			Viruses;Duplodnaviria;Heunggongvirae;Uroviricota;Caudoviricetes	maximal_not_in_system		unknown
IMGVR_UViG_3300006103_000204	IMGVR	Environmental;Aquatic;Freshwater;Lentic;Freshwater;		Aquatic	21.6714	Genome fragment	freshwater			Viruses;Duplodnaviria;Heunggongvirae;Uroviricota;Caudoviricetes	maximal_not_in_system		unknown
IMGVR_UViG_3300006105_000098	IMGVR	Environmental;Aquatic;Freshwater;Lentic;Freshwater;		Aquatic	51.178	Genome fragment	freshwater			Viruses;Duplodnaviria;Heunggongvirae;Uroviricota;Caudoviricetes	maximal_not_in_system		unknown
IMGVR_UViG_3300006108_000204	IMGVR	Environmental;Aquatic;Freshwater;Lentic;Freshwater;		Aquatic	8.17935	Genome fragment	freshwater			Viruses;Duplodnaviria;Heunggongvirae;Uroviricota;Caudoviricetes	maximal_not_in_system		unknown
IMGVR_UViG_3300006110_000078	IMGVR	Environmental;Aquatic;Freshwater;Lentic;Freshwater;		Aquatic	23.0543	Genome fragment	freshwater			Viruses;Duplodnaviria;Heunggongvirae;Uroviricota;Caudoviricetes	maximal_not_in_system		unknown
IMGVR_UViG_3300006114_000120	IMGVR	Environmental;Aquatic;Freshwater;Lentic;Freshwater;		Aquatic	27.1991	Genome fragment	freshwater	Bacteria;Proteobacteria;Betaproteobacteria;Neisseriales;Chromobacteriaceae;Chromobacterium;		Viruses;Duplodnaviria;Heunggongvirae;Uroviricota;Caudoviricetes	maximal_not_in_system		unknown
IMGVR_UViG_3300006117_000040	IMGVR	Environmental;Aquatic;Freshwater;Lentic;Freshwater;		Aquatic	50.991	Genome fragment	freshwater			Viruses;Duplodnaviria;Heunggongvirae;Uroviricota;Caudoviricetes	maximal_not_in_system		unknown
IMGVR_UViG_3300006120_000017	IMGVR	Environmental;Aquatic;Freshwater;Lentic;Freshwater;		Aquatic	25	Genome fragment	freshwater			Viruses;Duplodnaviria;Heunggongvirae;Uroviricota;Caudoviricetes	maximal_not_in_system		unknown
IMGVR_UViG_3300006123_000005	IMGVR	Environmental;Aquatic;Freshwater;Lentic;Freshwater;		Aquatic	68.3712	Genome fragment	freshwater			Viruses;Duplodnaviria;Heunggongvirae;Uroviricota;Caudoviricetes	maximal_not_in_system		unknown
IMGVR_UViG_3300006123_000053	IMGVR	Environmental;Aquatic;Freshwater;Lentic;Freshwater;		Aquatic	16.3747	Genome fragment	freshwater			Viruses;Duplodnaviria;Heunggongvirae;Uroviricota;Caudoviricetes	maximal_not_in_system		unknown
IMGVR_UViG_3300006141_000008	IMGVR	Host-associated;Mammals;Digestive system;Unclassified;Host-associated(other);		Host-associated	91.0026	High-quality	animal			Viruses;Duplodnaviria;Heunggongvirae;Uroviricota;Caudoviricetes	compound	PS328|PS329	unknown
IMGVR_UViG_3300006164_000156	IMGVR	Environmental;Aquatic;Marine;Unclassified;Marine;		Aquatic	37.8051	Genome fragment	saltwater			Viruses;Duplodnaviria;Heunggongvirae;Uroviricota;Caudoviricetes	maximal_not_in_system		unknown
IMGVR_UViG_3300006166_000045	IMGVR	Environmental;Aquatic;Marine;Oceanic;Marine;		Aquatic	5.54174	Genome fragment	saltwater			Viruses;Duplodnaviria;Heunggongvirae;Uroviricota;Caudoviricetes	maximal_not_in_system		unknown
IMGVR_UViG_3300006168_000008	IMGVR	Host-associated;Mammals;Digestive system;Unclassified;Host-associated(other);		Host-associated	69.3265	Genome fragment	animal			Viruses;Duplodnaviria;Heunggongvirae;Uroviricota;Caudoviricetes	backbone	PS328|PS329	unknown
IMGVR_UViG_3300006175_000016	IMGVR	Environmental;Terrestrial;Soil;Loam;Terrestrial(soil);		Terrestrial	65	Genome fragment	soil			Viruses;Duplodnaviria;Heunggongvirae;Uroviricota;Caudoviricetes	maximal_not_in_system		unknown
IMGVR_UViG_3300006182_000002	IMGVR	Engineered;Lab enrichment;Defined media;Unclassified;Engineered;		Unclassified		Unsure (completeness > 120%)	Unclassified	Bacteria;Proteobacteria;Gammaproteobacteria;Pseudomonadales;Pseudomonadaceae;Pseudomonas;		Viruses;Duplodnaviria;Heunggongvirae;Uroviricota;Caudoviricetes	maximal_not_in_system		unknown
IMGVR_UViG_3300006182_000009	IMGVR	Engineered;Lab enrichment;Defined media;Unclassified;Engineered;		Unclassified	70.0067	Genome fragment	Unclassified	Bacteria;Proteobacteria;Gammaproteobacteria;Alteromonadales;Shewanellaceae;Shewanella;		Viruses;Duplodnaviria;Heunggongvirae;Uroviricota;Caudoviricetes	maximal_not_in_system		unknown
IMGVR_UViG_3300006192_000010	IMGVR	Environmental;Aquatic;Freshwater;Unclassified;Freshwater;		Aquatic	105.71	High-quality	freshwater			Viruses;Duplodnaviria;Heunggongvirae;Uroviricota;Caudoviricetes	maximal_not_in_system		unknown
IMGVR_UViG_3300006192_000032	IMGVR	Environmental;Aquatic;Freshwater;Unclassified;Freshwater;		Aquatic	69.1389	Genome fragment	freshwater			Viruses;Duplodnaviria;Heunggongvirae;Uroviricota;Caudoviricetes	maximal_not_in_system		unknown
IMGVR_UViG_3300006194_000001	IMGVR	Host-associated;Plants;Rhizosphere;Unclassified;Host-associated(plants);		Host-associated	59.7976	Genome fragment	plant			Viruses;Duplodnaviria;Heunggongvirae;Uroviricota;Caudoviricetes	maximal_not_in_system		unknown
IMGVR_UViG_3300006197_000005	IMGVR	Host-associated;Mammals;Digestive system;Unclassified;Host-associated(other);		Host-associated	13.8025	Genome fragment	animal			Viruses;Duplodnaviria;Heunggongvirae;Uroviricota;Caudoviricetes	maximal_not_in_system		unknown
IMGVR_UViG_3300006213_000003	IMGVR	Host-associated;Mammals;Digestive system;Unclassified;Host-associated(other);		Host-associated	99.841	High-quality	animal	Bacteria;Firmicutes;Bacilli;Lactobacillales;Lactobacillaceae;Lactobacillus;		Viruses;Duplodnaviria;Heunggongvirae;Uroviricota;Caudoviricetes	maximal_not_in_system		unknown
IMGVR_UViG_3300006213_000019	IMGVR	Host-associated;Mammals;Digestive system;Unclassified;Host-associated(other);		Host-associated	50.9539	Genome fragment	animal			Viruses;Duplodnaviria;Heunggongvirae;Uroviricota;Caudoviricetes	backbone	PS328	unknown
IMGVR_UViG_3300006217_000029	IMGVR	Host-associated;Mammals;Digestive system;Unclassified;Host-associated(other);		Host-associated	100	High-quality	animal			Viruses;Duplodnaviria;Heunggongvirae;Uroviricota;Caudoviricetes	backbone	PS328|PS329	unknown
IMGVR_UViG_3300006217_000181	IMGVR	Host-associated;Mammals;Digestive system;Unclassified;Host-associated(other);		Host-associated	78.0108	Genome fragment	animal			Viruses;Duplodnaviria;Heunggongvirae;Uroviricota;Caudoviricetes	maximal_not_in_system		unknown
IMGVR_UViG_3300006247_000006	IMGVR	Host-associated;Human;Digestive system;Oral cavity;Host-associated(human);Oral		Host-associated	10	Genome fragment	human			Viruses;Duplodnaviria;Heunggongvirae;Uroviricota;Caudoviricetes	maximal_not_in_system		unknown
IMGVR_UViG_3300006249_000018	IMGVR	Host-associated;Human;Digestive system;Oral cavity;Host-associated(human);Oral		Host-associated	75.2551	Genome fragment	human	Bacteria;Proteobacteria;Gammaproteobacteria;Cardiobacteriales;Cardiobacteriaceae;Cardiobacterium;		Viruses;Duplodnaviria;Heunggongvirae;Uroviricota;Caudoviricetes	compound	PS99	unknown
IMGVR_UViG_3300006250_000001	IMGVR	Host-associated;Human;Digestive system;Oral cavity;Host-associated(human);Oral		Host-associated	100	High-quality	human			Viruses;Duplodnaviria;Heunggongvirae;Uroviricota;Caudoviricetes	backbone	PS4|PS230|PS292|PS317|PS327|PS673	unknown
IMGVR_UViG_3300006259_000020	IMGVR	Host-associated;Human;Digestive system;Oral cavity;Host-associated(human);Oral		Host-associated	73.7838	Genome fragment	human	Bacteria;Proteobacteria;Epsilonproteobacteria;Campylobacterales;Campylobacteraceae;Campylobacter;		Viruses;Duplodnaviria;Heunggongvirae;Uroviricota;Caudoviricetes	maximal_not_in_system		unknown
IMGVR_UViG_3300006289_000001	IMGVR	Host-associated;Human;Digestive system;Oral cavity;Host-associated(human);Oral		Host-associated	100	High-quality	human			Viruses;Duplodnaviria;Heunggongvirae;Uroviricota;Caudoviricetes	backbone	PS292|PS327	unknown
IMGVR_UViG_3300006292_000009	IMGVR	Host-associated;Human;Digestive system;Oral cavity;Host-associated(human);Oral		Host-associated	31.5527	Genome fragment	human			Viruses;Duplodnaviria;Heunggongvirae;Uroviricota;Caudoviricetes	maximal_not_in_system		unknown
IMGVR_UViG_3300006295_000013	IMGVR	Host-associated;Human;Digestive system;Oral cavity;Host-associated(human);Oral		Host-associated	74.1393	Genome fragment	human	Bacteria;Proteobacteria;Betaproteobacteria;Burkholderiales;Burkholderiaceae;Lautropia;		Viruses;Duplodnaviria;Heunggongvirae;Uroviricota;Caudoviricetes	maximal_not_in_system		unknown
IMGVR_UViG_3300006318_000001	IMGVR	Environmental;Aquatic;Marine;Oceanic;Marine;		Aquatic	100	High-quality	saltwater			Viruses;Duplodnaviria;Heunggongvirae;Uroviricota;Caudoviricetes	maximal_not_in_system		unknown
IMGVR_UViG_3300006320_000004	IMGVR	Host-associated;Human;Digestive system;Oral cavity;Host-associated(human);Oral		Host-associated	76.3112	Genome fragment	human	Bacteria;Firmicutes;Negativicutes;Veillonellales;Veillonellaceae;Veillonella;Veillonella atypica		Viruses;Duplodnaviria;Heunggongvirae;Uroviricota;Caudoviricetes	maximal_not_in_system		unknown
IMGVR_UViG_3300006321_000028	IMGVR	Host-associated;Human;Digestive system;Oral cavity;Host-associated(human);Oral		Host-associated	30	Genome fragment	human	Bacteria;Fusobacteria;Fusobacteriia;Fusobacteriales;Leptotrichiaceae;Leptotrichia;		Viruses;Duplodnaviria;Heunggongvirae;Uroviricota;Caudoviricetes	maximal_not_in_system		unknown
IMGVR_UViG_3300006322_000005	IMGVR	Host-associated;Human;Digestive system;Oral cavity;Host-associated(human);Oral		Host-associated	66.9003	Genome fragment	human	Bacteria;Firmicutes;Negativicutes;Selenomonadales;Selenomonadaceae;Selenomonas;Selenomonas sp. oral taxon 137		Viruses;Duplodnaviria;Heunggongvirae;Uroviricota;Caudoviricetes	maximal_not_in_system		unknown
IMGVR_UViG_3300006350_000271	IMGVR	Environmental;Aquatic;Marine;Oceanic;Marine;		Aquatic	5.57524	Genome fragment	saltwater			Viruses;Duplodnaviria;Heunggongvirae;Uroviricota;Caudoviricetes	maximal_not_in_system		unknown
IMGVR_UViG_3300006417_000001	IMGVR	Engineered;Wastewater;Nutrient removal;Biological phosphorus removal;Engineered;		Aquatic	99.9178	High-quality	wastewater			Viruses;Duplodnaviria;Heunggongvirae;Uroviricota;Caudoviricetes	compound	PS222	unknown
IMGVR_UViG_3300006417_000036	IMGVR	Engineered;Wastewater;Nutrient removal;Biological phosphorus removal;Engineered;		Aquatic	57.9174	Genome fragment	wastewater			Viruses;Duplodnaviria;Heunggongvirae;Uroviricota;Caudoviricetes	compound	PS326	unknown
IMGVR_UViG_3300006417_000039	IMGVR	Engineered;Wastewater;Nutrient removal;Biological phosphorus removal;Engineered;		Aquatic	54.8038	Genome fragment	wastewater			Viruses;Duplodnaviria;Heunggongvirae;Uroviricota;Caudoviricetes	maximal_not_in_system		unknown
IMGVR_UViG_3300006417_000043	IMGVR	Engineered;Wastewater;Nutrient removal;Biological phosphorus removal;Engineered;		Aquatic	31.2805	Genome fragment	wastewater			Viruses;Duplodnaviria;Heunggongvirae;Uroviricota;Caudoviricetes	backbone	PS326	unknown
IMGVR_UViG_3300006417_000101	IMGVR	Engineered;Wastewater;Nutrient removal;Biological phosphorus removal;Engineered;		Aquatic	51.3735	Genome fragment	wastewater	Bacteria;Proteobacteria;Betaproteobacteria;Burkholderiales;Comamonadaceae;Acidovorax;		Viruses;Duplodnaviria;Heunggongvirae;Uroviricota;Caudoviricetes	maximal_not_in_system		unknown
IMGVR_UViG_3300006450_000005	IMGVR	Environmental;Aquatic;Freshwater;Lake;Freshwater;		Aquatic	21.6124	Genome fragment	freshwater			Viruses;Duplodnaviria;Heunggongvirae;Uroviricota;Caudoviricetes	maximal_not_in_system		unknown
IMGVR_UViG_3300006464_000005	IMGVR	Host-associated;Human;Digestive system;Large intestine;Host-associated(human);Gastrointestinal tract		Host-associated	100	High-quality	human			Viruses;Duplodnaviria;Heunggongvirae;Uroviricota;Caudoviricetes	maximal_not_in_system		unknown
IMGVR_UViG_3300006467_000067	IMGVR	Environmental;Aquatic;Marine;Coastal;Marine;		Aquatic	40	Genome fragment	saltwater			Viruses;Duplodnaviria;Heunggongvirae;Uroviricota;Caudoviricetes	maximal_not_in_system		unknown
IMGVR_UViG_3300006467_000213	IMGVR	Environmental;Aquatic;Marine;Coastal;Marine;		Aquatic	48.691	Genome fragment	saltwater	Bacteria;Proteobacteria;Gammaproteobacteria;Vibrionales;Vibrionaceae;;		Viruses;Duplodnaviria;Heunggongvirae;Uroviricota;Caudoviricetes	backbone	PS325	unknown
IMGVR_UViG_3300006484_000038	IMGVR	Environmental;Aquatic;Marine;Unclassified;Marine;		Aquatic	18.6051	Genome fragment	saltwater			Viruses;Duplodnaviria;Heunggongvirae;Uroviricota;Caudoviricetes	maximal_not_in_system		unknown
IMGVR_UViG_3300006484_000242	IMGVR	Environmental;Aquatic;Marine;Unclassified;Marine;		Aquatic	16.4268	Genome fragment	saltwater			Viruses;Duplodnaviria;Heunggongvirae;Uroviricota;Caudoviricetes	maximal_not_in_system		unknown
IMGVR_UViG_3300006641_000109	IMGVR	Environmental;Aquatic;Marine;Coastal;Marine;		Aquatic	14.8604	Genome fragment	saltwater			Viruses;Duplodnaviria;Heunggongvirae;Uroviricota;Caudoviricetes	maximal_not_in_system		unknown
IMGVR_UViG_3300006641_000123	IMGVR	Environmental;Aquatic;Marine;Coastal;Marine;		Aquatic	49.8528	Genome fragment	saltwater			Viruses;Duplodnaviria;Heunggongvirae;Uroviricota;Caudoviricetes	maximal_not_in_system		unknown
IMGVR_UViG_3300006641_000133	IMGVR	Environmental;Aquatic;Marine;Coastal;Marine;		Aquatic	13.6095	Genome fragment	saltwater			Viruses;Duplodnaviria;Heunggongvirae;Uroviricota;Caudoviricetes	maximal_not_in_system		unknown
IMGVR_UViG_3300006641_000149	IMGVR	Environmental;Aquatic;Marine;Coastal;Marine;		Aquatic	38.07	Genome fragment	saltwater			Viruses;Duplodnaviria;Heunggongvirae;Uroviricota;Caudoviricetes	maximal_not_in_system		unknown
IMGVR_UViG_3300006641_000304	IMGVR	Environmental;Aquatic;Marine;Coastal;Marine;		Aquatic	8.67603	Genome fragment	saltwater			Viruses;Duplodnaviria;Heunggongvirae;Uroviricota;Caudoviricetes	maximal_not_in_system		unknown
IMGVR_UViG_3300006641_000330	IMGVR	Environmental;Aquatic;Marine;Coastal;Marine;		Aquatic	8.93815	Genome fragment	saltwater			Viruses;Duplodnaviria;Heunggongvirae;Uroviricota;Caudoviricetes	maximal_not_in_system		unknown
IMGVR_UViG_3300006643_000010	IMGVR	Environmental;Aquatic;Marine;Coastal;Marine;		Aquatic		Unsure (Ns)	saltwater			Viruses;Duplodnaviria;Heunggongvirae;Uroviricota;Caudoviricetes;Crassvirales	maximal_not_in_system		unknown
IMGVR_UViG_3300006735_000415	IMGVR	Environmental;Aquatic;Marine;Oceanic;Marine;		Aquatic	31.7696	Genome fragment	saltwater			Viruses;Duplodnaviria;Heunggongvirae;Uroviricota;Caudoviricetes	maximal_not_in_system		unknown
IMGVR_UViG_3300006735_001203	IMGVR	Environmental;Aquatic;Marine;Oceanic;Marine;		Aquatic	19.2882	Genome fragment	saltwater			Viruses;Duplodnaviria;Heunggongvirae;Uroviricota;Caudoviricetes	maximal_not_in_system		unknown
IMGVR_UViG_3300006737_000959	IMGVR	Environmental;Aquatic;Marine;Oceanic;Marine;		Aquatic	27.1607	Genome fragment	saltwater			Viruses;Duplodnaviria;Heunggongvirae;Uroviricota;Caudoviricetes	maximal_not_in_system		unknown
[truncated: 4,309 more rows]

## Sheet: Training Genomes
accession_#	MGE_class
NC000866	phage
NC000867	phage
NC000871	phage
NC000872	phage
NC000896	phage
NC000902	phage
[truncated: 10,283 more rows]
