# Supplementary material for: Phage-plasmid-like elements are found throughout diverse environments and encode niche-specific functional traits
Source: PLoS One. 2026 May 29;21(5):e0350027. doi: 10.1371/journal.pone.0350027 (PMC13221032; doi:10.1371/journal.pone.0350027)
Supplement: S2 Table — Description of PPLE annotations from CARD, KEGG, VFDB, and BacMet. (XLSX) [file pone.0350027.s002.xlsx]

## Sheet: Supp. Table Legend
Description of Supplementary Tables - Table S2
Name/Header	Description
CARD	Annotations of all proteins classified using CARD in all P-Ps
MGE	MGE class
ARG	ARG hit
ARO Accession	ARO accession ID
Genome	Genome identifier
Predicted_gene_name	Associated gene name
Predicted_host	Predicted host of gene
Associated_drug_class	Drug Class of ARG
MajorClass	Major Class of ARG
KEGG	Annotations of all proteins classified using KEGG in all P-Ps
Genome	Genome identifier
KEGG_id	KEGG identifier
KEGG_Function	KEGG function
Gene_with_KEGG_hit	Number of genes with KEGG hit
MGE_type	MGE class
VFDB	Annotations of all proteins classified using VFDB in all P-Ps
Genome	Genome identifier
VFDB_id	VFDB identifier
Gene	Gene
Protein_function	Protein function
Virulence_subcategory	VFDB subcategory
Virulence_category	VFDB category
Virulence_associated_taxa	VFDB predicted taxa
MGE	MGE class
BacMet	Annotations of all proteins classified using BacMet2 in all P-Ps
Genome	Genome identifier
BacMet_id	BacMet identifier
Function	Protein function
Gene	Gene
Taxa	Predicted Taxa
Metal_Resistance_type	MRG type
MGE	MGE class

## Sheet: CARD
MGE	ARG	ARO Accession	Genome	Predicted_gene_name	Predicted_host	Associated_drug_class	MajorClass
P-P	-VEB 1.00	ARO:3002370	NZ_MK439959.1	CAM88398.1	Acinetobacter baumannii AYE	cephalosporin;monobactam	beta-lactam
P-P	AAC(3)-Ib	ARO:3002530	NZ_CP034755.1	AAA88422.1	Pseudomonas aeruginosa	aminoglycoside antibiotic	aminoglycoside
P-P	AAC(3)-IId	ARO:3004623	NZ_CP033632.1	ABS70977.1	Escherichia coli	aminoglycoside antibiotic	aminoglycoside
P-P	AAC(3)-IId	ARO:3004623	NZ_CP034590.1	ABS70977.1	Escherichia coli	aminoglycoside antibiotic	aminoglycoside
P-P	AAC(3)-IId	ARO:3004623	NZ_CP058165.1	ABS70977.1	Escherichia coli	aminoglycoside antibiotic	aminoglycoside
P-P	AAC(3)-IId	ARO:3004623	NZ_CP063488.1	ABS70977.1	Escherichia coli	aminoglycoside antibiotic	aminoglycoside
P-P	AAC(3)-IId	ARO:3004623	NZ_KX928752.1	ABS70977.1	Escherichia coli	aminoglycoside antibiotic	aminoglycoside
P-P	AAC(3)-IId	ARO:3004623	NZ_LR130553.1	ABS70977.1	Escherichia coli	aminoglycoside antibiotic	aminoglycoside
P-P	AAC(3)-IIe	ARO:3004621	NZ_AP023428.1	ABS70978.1	Escherichia coli	aminoglycoside antibiotic	aminoglycoside
P-P	AAC(3)-IIe	ARO:3004621	NZ_CP021203.1	ABS70978.1	Escherichia coli	aminoglycoside antibiotic	aminoglycoside
P-P	AAC(3)-IIe	ARO:3004621	NZ_CP037929.1	ABS70978.1	Escherichia coli	aminoglycoside antibiotic	aminoglycoside
P-P	AAC(3)-IIe	ARO:3004621	NZ_MN922301.1	ABS70978.1	Escherichia coli	aminoglycoside antibiotic	aminoglycoside
P-P	AAC(3)-IV	ARO:3002539	NZ_CP010146.1	ABB43029.1	Escherichia coli	aminoglycoside antibiotic	aminoglycoside
P-P	AAC(3)-IV	ARO:3002539	NZ_CP019054.1	ABB43029.1	Escherichia coli	aminoglycoside antibiotic	aminoglycoside
P-P	AAC(3)-IV	ARO:3002539	NZ_CP033251.1	ABB43029.1	Escherichia coli	aminoglycoside antibiotic	aminoglycoside
P-P	AAC(3)-IV	ARO:3002539	NZ_CP055258.1	ABB43029.1	Escherichia coli	aminoglycoside antibiotic	aminoglycoside
P-P	AAC(3)-IV	ARO:3002539	NZ_MG196293.1	ABB43029.1	Escherichia coli	aminoglycoside antibiotic	aminoglycoside
P-P	AAC(3)-IV	ARO:3002539	NZ_MN510447.1	ABB43029.1	Escherichia coli	aminoglycoside antibiotic	aminoglycoside
P-P	AAC(3)-VIa	ARO:3002540	NZ_CP062816.1	AAA16194.1	Enterobacter cloacae	aminoglycoside antibiotic	aminoglycoside
P-P	AAC(3)-VIa	ARO:3002540	NZ_CP062827.1	AAA16194.1	Enterobacter cloacae	aminoglycoside antibiotic	aminoglycoside
P-P	AAC(3)-VIa	ARO:3002540	NZ_CP062833.1	AAA16194.1	Enterobacter cloacae	aminoglycoside antibiotic	aminoglycoside
P-P	AAC(3)-VIa	ARO:3002540	NZ_CP062839.1	AAA16194.1	Enterobacter cloacae	aminoglycoside antibiotic	aminoglycoside
P-P	AAC(3)-VIa	ARO:3002540	NZ_CP062884.1	AAA16194.1	Enterobacter cloacae	aminoglycoside antibiotic	aminoglycoside
P-P	AAC(3)-VIa	ARO:3002540	NZ_CP062896.1	AAA16194.1	Enterobacter cloacae	aminoglycoside antibiotic	aminoglycoside
P-P	AAC(6')-33	ARO:3002587	NZ_CP018956.1	AEZ05106.1	Escherichia coli	aminoglycoside antibiotic	aminoglycoside
P-P	AAC(6')-33	ARO:3002587	NZ_CP021835.1	AEZ05106.1	Escherichia coli	aminoglycoside antibiotic	aminoglycoside
P-P	AAC(6')-33	ARO:3002587	NZ_CP025141.1	AEZ05106.1	Escherichia coli	aminoglycoside antibiotic	aminoglycoside
P-P	AAC(6')-33	ARO:3002587	NZ_CP025144.1	AEZ05106.1	Escherichia coli	aminoglycoside antibiotic	aminoglycoside
P-P	AAC(6')-33	ARO:3002587	NZ_CP025147.1	AEZ05106.1	Escherichia coli	aminoglycoside antibiotic	aminoglycoside
P-P	AAC(6')-Ib	ARO:3002546	NZ_CP045677.1	AFJ11384.1	Klebsiella pneumoniae	aminoglycoside antibiotic	aminoglycoside
P-P	AAC(6')-Ib	ARO:3002546	NZ_CP050364.1	AFJ11384.1	Klebsiella pneumoniae	aminoglycoside antibiotic	aminoglycoside
P-P	AAC(6')-Ib	ARO:3002546	NZ_CP079728.1	AFJ11384.1	Klebsiella pneumoniae	aminoglycoside antibiotic	aminoglycoside
P-P	AAC(6')-Ib-cr1	ARO:3002547	NZ_CP037929.1	WP_071846215.1	Stenotrophomonas maltophilia	aminoglycoside antibiotic;fluoroquinolone antibiotic	aminoglycoside/fluoroquinolone
P-P	AAC(6')-Ib-cr1	ARO:3002547	NZ_MN922301.1	WP_071846215.1	Stenotrophomonas maltophilia	aminoglycoside antibiotic;fluoroquinolone antibiotic	aminoglycoside/fluoroquinolone
P-P	AAC(6')-Ib-cr6	ARO:3005116	CP052281.1	ACD56150.1	Escherichia coli	aminoglycoside antibiotic;fluoroquinolone antibiotic	aminoglycoside/fluoroquinolone
P-P	AAC(6')-Ib-cr6	ARO:3005116	CP052352.1	ACD56150.1	Escherichia coli	aminoglycoside antibiotic;fluoroquinolone antibiotic	aminoglycoside/fluoroquinolone
P-P	AAC(6')-Ib-cr6	ARO:3005116	CP052393.1	ACD56150.1	Escherichia coli	aminoglycoside antibiotic;fluoroquinolone antibiotic	aminoglycoside/fluoroquinolone
P-P	AAC(6')-Ib-cr6	ARO:3005116	CP052423.1	ACD56150.1	Escherichia coli	aminoglycoside antibiotic;fluoroquinolone antibiotic	aminoglycoside/fluoroquinolone
P-P	AAC(6')-Ib-cr6	ARO:3005116	MF554642.1	ACD56150.1	Escherichia coli	aminoglycoside antibiotic;fluoroquinolone antibiotic	aminoglycoside/fluoroquinolone
P-P	AAC(6')-Ib-cr6	ARO:3005116	NZ_CP034755.1	ACD56150.1	Escherichia coli	aminoglycoside antibiotic;fluoroquinolone antibiotic	aminoglycoside/fluoroquinolone
P-P	AAC(6')-Ib-cr6	ARO:3005116	NZ_MG196293.1	ACD56150.1	Escherichia coli	aminoglycoside antibiotic;fluoroquinolone antibiotic	aminoglycoside/fluoroquinolone
P-P	AAC(6')-Ib4	ARO:3002577	NZ_MN629346.1	AAL38577.1	Acinetobacter baumannii	aminoglycoside antibiotic	aminoglycoside
P-P	AAC(6')-Ib4	ARO:3002577	NZ_MN961666.1	AAL38577.1	Acinetobacter baumannii	aminoglycoside antibiotic	aminoglycoside
P-P	AAC(6')-Ib7	ARO:3002578	NZ_CP029493.1	AKN19287.1	Salmonella enterica subsp. enterica serovar Corvallis	aminoglycoside antibiotic	aminoglycoside
P-P	AAC(6')-Ib7	ARO:3002578	NZ_CP063488.1	AKN19287.1	Salmonella enterica subsp. enterica serovar Corvallis	aminoglycoside antibiotic	aminoglycoside
P-P	AAC(6')-Ib7	ARO:3002578	NZ_MH763829.1	AKN19287.1	Salmonella enterica subsp. enterica serovar Corvallis	aminoglycoside antibiotic	aminoglycoside
P-P	AAC(6')-Ib8	ARO:3002579	NZ_AP018351.1	AIK02012.1	Enterobacter cloacae	aminoglycoside antibiotic	aminoglycoside
P-P	AAC(6')-Ib9	ARO:3002580	CP017387.1	AAD02244.1	Pseudomonas aeruginosa	aminoglycoside antibiotic	aminoglycoside
P-P	AAC(6')-Ib9	ARO:3002580	NZ_CP017778.1	AAD02244.1	Pseudomonas aeruginosa	aminoglycoside antibiotic	aminoglycoside
P-P	AAC6_Ie_APH2_Ia	ARO:3002597	GCA_002610805.1	AAA88548.1	Staphylococcus aureus	aminoglycoside antibiotic	aminoglycoside
P-P	AAC6_Ie_APH2_Ia	ARO:3002597	NZ_CP020859.1	AAA88548.1	Staphylococcus aureus	aminoglycoside antibiotic	aminoglycoside
P-P	AAC6_Ie_APH2_Ia	ARO:3002597	NZ_CP062072.1	AAA88548.1	Staphylococcus aureus	aminoglycoside antibiotic	aminoglycoside
P-P	aadA	ARO:3002601	CP042617.1	AAO49597.1	Escherichia coli	aminoglycoside antibiotic	aminoglycoside
P-P	aadA	ARO:3002601	CP057733.1	AAO49597.1	Escherichia coli	aminoglycoside antibiotic	aminoglycoside
P-P	aadA	ARO:3002601	CP057740.1	AAO49597.1	Escherichia coli	aminoglycoside antibiotic	aminoglycoside
P-P	aadA	ARO:3002601	CP057753.1	AAO49597.1	Escherichia coli	aminoglycoside antibiotic	aminoglycoside
P-P	aadA	ARO:3002601	NZ_CP010154.1	AAO49597.1	Escherichia coli	aminoglycoside antibiotic	aminoglycoside
P-P	aadA	ARO:3002601	NZ_CP019262.1	AAO49597.1	Escherichia coli	aminoglycoside antibiotic	aminoglycoside
P-P	aadA	ARO:3002601	NZ_CP029181.1	AAO49597.1	Escherichia coli	aminoglycoside antibiotic	aminoglycoside
P-P	aadA	ARO:3002601	NZ_CP029493.1	AAO49597.1	Escherichia coli	aminoglycoside antibiotic	aminoglycoside
P-P	aadA	ARO:3002601	NZ_CP033632.1	AAO49597.1	Escherichia coli	aminoglycoside antibiotic	aminoglycoside
P-P	aadA	ARO:3002601	NZ_CP034789.1	AAO49597.1	Escherichia coli	aminoglycoside antibiotic	aminoglycoside
P-P	aadA	ARO:3002601	NZ_CP055600.1	AAO49597.1	Escherichia coli	aminoglycoside antibiotic	aminoglycoside
P-P	aadA	ARO:3002601	NZ_CP059289.1	AAO49597.1	Escherichia coli	aminoglycoside antibiotic	aminoglycoside
P-P	aadA	ARO:3002601	NZ_CP062833.1	AAO49597.1	Escherichia coli	aminoglycoside antibiotic	aminoglycoside
P-P	aadA	ARO:3002601	NZ_CP062896.1	AAO49597.1	Escherichia coli	aminoglycoside antibiotic	aminoglycoside
P-P	aadA	ARO:3002601	NZ_CP063488.1	AAO49597.1	Escherichia coli	aminoglycoside antibiotic	aminoglycoside
P-P	aadA	ARO:3002601	NZ_CP063951.1	AAO49597.1	Escherichia coli	aminoglycoside antibiotic	aminoglycoside
P-P	aadA	ARO:3002601	NZ_CP077204.1	AAO49597.1	Escherichia coli	aminoglycoside antibiotic	aminoglycoside
P-P	aadA	ARO:3002601	NZ_MG825383.1	AAO49597.1	Escherichia coli	aminoglycoside antibiotic	aminoglycoside
P-P	aadA	ARO:3002601	NZ_MN510447.1	AAO49597.1	Escherichia coli	aminoglycoside antibiotic	aminoglycoside
P-P	aadA16	ARO:3002616	NZ_MG196293.1	ACF17980.1	Escherichia coli	aminoglycoside antibiotic	aminoglycoside
P-P	aadA2	ARO:3002602	CP042617.1	AAF27727.1	Klebsiella pneumoniae	aminoglycoside antibiotic	aminoglycoside
P-P	aadA2	ARO:3002602	CP042894.1	AAF27727.1	Klebsiella pneumoniae	aminoglycoside antibiotic	aminoglycoside
P-P	aadA2	ARO:3002602	CP057733.1	AAF27727.1	Klebsiella pneumoniae	aminoglycoside antibiotic	aminoglycoside
P-P	aadA2	ARO:3002602	CP057740.1	AAF27727.1	Klebsiella pneumoniae	aminoglycoside antibiotic	aminoglycoside
P-P	aadA2	ARO:3002602	CP057753.1	AAF27727.1	Klebsiella pneumoniae	aminoglycoside antibiotic	aminoglycoside
P-P	aadA2	ARO:3002602	NC_021654.1	AAF27727.1	Klebsiella pneumoniae	aminoglycoside antibiotic	aminoglycoside
P-P	aadA2	ARO:3002602	NZ_CP007729.1	AAF27727.1	Klebsiella pneumoniae	aminoglycoside antibiotic	aminoglycoside
P-P	aadA2	ARO:3002602	NZ_CP010154.1	AAF27727.1	Klebsiella pneumoniae	aminoglycoside antibiotic	aminoglycoside
P-P	aadA2	ARO:3002602	NZ_CP016381.1	AAF27727.1	Klebsiella pneumoniae	aminoglycoside antibiotic	aminoglycoside
P-P	aadA2	ARO:3002602	NZ_CP019054.1	AAF27727.1	Klebsiella pneumoniae	aminoglycoside antibiotic	aminoglycoside
P-P	aadA2	ARO:3002602	NZ_CP021842.1	AAF27727.1	Klebsiella pneumoniae	aminoglycoside antibiotic	aminoglycoside
P-P	aadA2	ARO:3002602	NZ_CP021846.1	AAF27727.1	Klebsiella pneumoniae	aminoglycoside antibiotic	aminoglycoside
P-P	aadA2	ARO:3002602	NZ_CP027613.1	AAF27727.1	Klebsiella pneumoniae	aminoglycoside antibiotic	aminoglycoside
P-P	aadA2	ARO:3002602	NZ_CP029244.1	AAF27727.1	Klebsiella pneumoniae	aminoglycoside antibiotic	aminoglycoside
P-P	aadA2	ARO:3002602	NZ_CP029493.1	AAF27727.1	Klebsiella pneumoniae	aminoglycoside antibiotic	aminoglycoside
P-P	aadA2	ARO:3002602	NZ_CP029493.1	AAF27727.1	Klebsiella pneumoniae	aminoglycoside antibiotic	aminoglycoside
P-P	aadA2	ARO:3002602	NZ_CP029688.1	AAF27727.1	Klebsiella pneumoniae	aminoglycoside antibiotic	aminoglycoside
P-P	aadA2	ARO:3002602	NZ_CP030285.1	AAF27727.1	Klebsiella pneumoniae	aminoglycoside antibiotic	aminoglycoside
P-P	aadA2	ARO:3002602	NZ_CP032239.1	AAF27727.1	Klebsiella pneumoniae	aminoglycoside antibiotic	aminoglycoside
P-P	aadA2	ARO:3002602	NZ_CP037929.1	AAF27727.1	Klebsiella pneumoniae	aminoglycoside antibiotic	aminoglycoside
P-P	aadA2	ARO:3002602	NZ_CP040928.1	AAF27727.1	Klebsiella pneumoniae	aminoglycoside antibiotic	aminoglycoside
P-P	aadA2	ARO:3002602	NZ_CP040928.1	AAF27727.1	Klebsiella pneumoniae	aminoglycoside antibiotic	aminoglycoside
P-P	aadA2	ARO:3002602	NZ_CP055258.1	AAF27727.1	Klebsiella pneumoniae	aminoglycoside antibiotic	aminoglycoside
P-P	aadA2	ARO:3002602	NZ_CP059289.1	AAF27727.1	Klebsiella pneumoniae	aminoglycoside antibiotic	aminoglycoside
P-P	aadA2	ARO:3002602	NZ_CP063488.1	AAF27727.1	Klebsiella pneumoniae	aminoglycoside antibiotic	aminoglycoside
P-P	aadA2	ARO:3002602	NZ_CP074117.1	AAF27727.1	Klebsiella pneumoniae	aminoglycoside antibiotic	aminoglycoside
P-P	aadA2	ARO:3002602	NZ_CP076548.1	AAF27727.1	Klebsiella pneumoniae	aminoglycoside antibiotic	aminoglycoside
P-P	aadA2	ARO:3002602	NZ_MN510447.1	AAF27727.1	Klebsiella pneumoniae	aminoglycoside antibiotic	aminoglycoside
P-P	aadA2	ARO:3002602	NZ_MN922301.1	AAF27727.1	Klebsiella pneumoniae	aminoglycoside antibiotic	aminoglycoside
P-P	aadA23	ARO:3002620	CP042617.1	CAH10847.1	Salmonella enterica subsp. enterica serovar Agona	aminoglycoside antibiotic	aminoglycoside
P-P	aadA3	ARO:3002603	NZ_LT985263.1	AAC14728.1	Plasmid NR79	aminoglycoside antibiotic	aminoglycoside
P-P	aadA5	ARO:3002605	CP034786.1	AAF17880.1	Escherichia coli	aminoglycoside antibiotic	aminoglycoside
P-P	aadA5	ARO:3002605	NZ_AP023428.1	AAF17880.1	Escherichia coli	aminoglycoside antibiotic	aminoglycoside
P-P	aadA5	ARO:3002605	NZ_CP010146.1	AAF17880.1	Escherichia coli	aminoglycoside antibiotic	aminoglycoside
P-P	aadA5	ARO:3002605	NZ_CP021203.1	AAF17880.1	Escherichia coli	aminoglycoside antibiotic	aminoglycoside
P-P	aadA5	ARO:3002605	NZ_CP033251.1	AAF17880.1	Escherichia coli	aminoglycoside antibiotic	aminoglycoside
P-P	aadA5	ARO:3002605	NZ_CP048823.1	AAF17880.1	Escherichia coli	aminoglycoside antibiotic	aminoglycoside
P-P	aadA5	ARO:3002605	NZ_KP453775.1	AAF17880.1	Escherichia coli	aminoglycoside antibiotic	aminoglycoside
P-P	aadA5	ARO:3002605	NZ_MN086777.1	AAF17880.1	Escherichia coli	aminoglycoside antibiotic	aminoglycoside
P-P	AcrF	ARO:3000502	NZ_MK433207.1	AAC76298.1	Escherichia coli str. K-12 substr. MG1655	cephalosporin;cephamycin;fluoroquinolone antibiotic;penam	multidrug
P-P	ADC-176	ARO:3006348	NZ_CP041590.1	WP_001159761.1	Acinetobacter baumannii	cephalosporin	beta-lactam
P-P	ANT(2'')-Ia	ARO:3000230	NZ_CP016381.1	AAC64365.1	Pseudomonas aeruginosa	aminoglycoside antibiotic	aminoglycoside
P-P	ANT(2'')-Ia	ARO:3000230	NZ_CP018956.1	AAC64365.1	Pseudomonas aeruginosa	aminoglycoside antibiotic	aminoglycoside
P-P	ANT(2'')-Ia	ARO:3000230	NZ_CP021835.1	AAC64365.1	Pseudomonas aeruginosa	aminoglycoside antibiotic	aminoglycoside
P-P	ANT(2'')-Ia	ARO:3000230	NZ_CP025141.1	AAC64365.1	Pseudomonas aeruginosa	aminoglycoside antibiotic	aminoglycoside
P-P	ANT(2'')-Ia	ARO:3000230	NZ_CP025144.1	AAC64365.1	Pseudomonas aeruginosa	aminoglycoside antibiotic	aminoglycoside
P-P	ANT(2'')-Ia	ARO:3000230	NZ_CP025147.1	AAC64365.1	Pseudomonas aeruginosa	aminoglycoside antibiotic	aminoglycoside
P-P	ANT(2'')-Ia	ARO:3000230	NZ_CP032183.1	AAC64365.1	Pseudomonas aeruginosa	aminoglycoside antibiotic	aminoglycoside
P-P	ANT(2'')-Ia	ARO:3000230	NZ_MK439959.1	AAC64365.1	Pseudomonas aeruginosa	aminoglycoside antibiotic	aminoglycoside
P-P	ANT(3'')-IIa	ARO:3004089	NZ_CP053046.1	CAA26199.1	Escherichia coli	aminoglycoside antibiotic	aminoglycoside
P-P	ANT(3'')-IIa	ARO:3004089	NZ_CP062816.1	CAA26199.1	Escherichia coli	aminoglycoside antibiotic	aminoglycoside
P-P	ANT(3'')-IIa	ARO:3004089	NZ_CP062827.1	CAA26199.1	Escherichia coli	aminoglycoside antibiotic	aminoglycoside
P-P	ANT(3'')-IIa	ARO:3004089	NZ_CP062839.1	CAA26199.1	Escherichia coli	aminoglycoside antibiotic	aminoglycoside
P-P	ANT(3'')-IIa	ARO:3004089	NZ_CP062884.1	CAA26199.1	Escherichia coli	aminoglycoside antibiotic	aminoglycoside
P-P	ANT(3'')-IIa	ARO:3004089	NZ_CP069704.1	CAA26199.1	Escherichia coli	aminoglycoside antibiotic	aminoglycoside
P-P	ANT(3'')-IIa	ARO:3004089	NZ_CP070907.1	CAA26199.1	Escherichia coli	aminoglycoside antibiotic	aminoglycoside
P-P	ANT(3'')-IIa	ARO:3004089	NZ_LR130553.1	CAA26199.1	Escherichia coli	aminoglycoside antibiotic	aminoglycoside
P-P	ANT(3'')-IIa	ARO:3004089	NZ_MH763829.1	CAA26199.1	Escherichia coli	aminoglycoside antibiotic	aminoglycoside
P-P	ANT(3'')-IIa	ARO:3004089	NZ_MK439959.1	CAA26199.1	Escherichia coli	aminoglycoside antibiotic	aminoglycoside
P-P	ANT(6)-Ia	ARO:3002626	GCA_002610805.1	AHE40557.1	Exiguobacterium sp. S3-2	aminoglycoside antibiotic	aminoglycoside
P-P	ANT(6)-Ia	ARO:3002626	NZ_CP020859.1	AHE40557.1	Exiguobacterium sp. S3-2	aminoglycoside antibiotic	aminoglycoside
P-P	ANT(6)-Ia	ARO:3002626	NZ_CP062072.1	AHE40557.1	Exiguobacterium sp. S3-2	aminoglycoside antibiotic	aminoglycoside
P-P	APH(3'')-Ib	ARO:3002639	CP034786.1	ABK33456.1	Pseudomonas aeruginosa	aminoglycoside antibiotic	aminoglycoside
P-P	APH(3'')-Ib	ARO:3002639	CP042894.1	ABK33456.1	Pseudomonas aeruginosa	aminoglycoside antibiotic	aminoglycoside
P-P	APH(3'')-Ib	ARO:3002639	CP052281.1	ABK33456.1	Pseudomonas aeruginosa	aminoglycoside antibiotic	aminoglycoside
P-P	APH(3'')-Ib	ARO:3002639	CP052311.1	ABK33456.1	Pseudomonas aeruginosa	aminoglycoside antibiotic	aminoglycoside
P-P	APH(3'')-Ib	ARO:3002639	CP052352.1	ABK33456.1	Pseudomonas aeruginosa	aminoglycoside antibiotic	aminoglycoside
P-P	APH(3'')-Ib	ARO:3002639	CP052393.1	ABK33456.1	Pseudomonas aeruginosa	aminoglycoside antibiotic	aminoglycoside
P-P	APH(3'')-Ib	ARO:3002639	NZ_CP010243.1	ABK33456.1	Pseudomonas aeruginosa	aminoglycoside antibiotic	aminoglycoside
P-P	APH(3'')-Ib	ARO:3002639	NZ_CP019054.1	ABK33456.1	Pseudomonas aeruginosa	aminoglycoside antibiotic	aminoglycoside
P-P	APH(3'')-Ib	ARO:3002639	NZ_CP019262.1	ABK33456.1	Pseudomonas aeruginosa	aminoglycoside antibiotic	aminoglycoside
P-P	APH(3'')-Ib	ARO:3002639	NZ_CP029493.1	ABK33456.1	Pseudomonas aeruginosa	aminoglycoside antibiotic	aminoglycoside
P-P	APH(3'')-Ib	ARO:3002639	NZ_CP029688.1	ABK33456.1	Pseudomonas aeruginosa	aminoglycoside antibiotic	aminoglycoside
P-P	APH(3'')-Ib	ARO:3002639	NZ_CP032890.1	ABK33456.1	Pseudomonas aeruginosa	aminoglycoside antibiotic	aminoglycoside
P-P	APH(3'')-Ib	ARO:3002639	NZ_CP033379.1	ABK33456.1	Pseudomonas aeruginosa	aminoglycoside antibiotic	aminoglycoside
P-P	APH(3'')-Ib	ARO:3002639	NZ_CP033632.1	ABK33456.1	Pseudomonas aeruginosa	aminoglycoside antibiotic	aminoglycoside
P-P	APH(3'')-Ib	ARO:3002639	NZ_CP034590.1	ABK33456.1	Pseudomonas aeruginosa	aminoglycoside antibiotic	aminoglycoside
P-P	APH(3'')-Ib	ARO:3002639	NZ_CP034789.1	ABK33456.1	Pseudomonas aeruginosa	aminoglycoside antibiotic	aminoglycoside
P-P	APH(3'')-Ib	ARO:3002639	NZ_CP040928.1	ABK33456.1	Pseudomonas aeruginosa	aminoglycoside antibiotic	aminoglycoside
P-P	APH(3'')-Ib	ARO:3002639	NZ_CP040928.1	ABK33456.1	Pseudomonas aeruginosa	aminoglycoside antibiotic	aminoglycoside
P-P	APH(3'')-Ib	ARO:3002639	NZ_CP043218.1	ABK33456.1	Pseudomonas aeruginosa	aminoglycoside antibiotic	aminoglycoside
P-P	APH(3'')-Ib	ARO:3002639	NZ_CP047005.1	ABK33456.1	Pseudomonas aeruginosa	aminoglycoside antibiotic	aminoglycoside
P-P	APH(3'')-Ib	ARO:3002639	NZ_CP048027.1	ABK33456.1	Pseudomonas aeruginosa	aminoglycoside antibiotic	aminoglycoside
P-P	APH(3'')-Ib	ARO:3002639	NZ_CP050045.1	ABK33456.1	Pseudomonas aeruginosa	aminoglycoside antibiotic	aminoglycoside
P-P	APH(3'')-Ib	ARO:3002639	NZ_CP055258.1	ABK33456.1	Pseudomonas aeruginosa	aminoglycoside antibiotic	aminoglycoside
P-P	APH(3'')-Ib	ARO:3002639	NZ_CP056516.1	ABK33456.1	Pseudomonas aeruginosa	aminoglycoside antibiotic	aminoglycoside
P-P	APH(3'')-Ib	ARO:3002639	NZ_CP056516.1	ABK33456.1	Pseudomonas aeruginosa	aminoglycoside antibiotic	aminoglycoside
P-P	APH(3'')-Ib	ARO:3002639	NZ_CP063488.1	ABK33456.1	Pseudomonas aeruginosa	aminoglycoside antibiotic	aminoglycoside
P-P	APH(3'')-Ib	ARO:3002639	NZ_CP063502.1	ABK33456.1	Pseudomonas aeruginosa	aminoglycoside antibiotic	aminoglycoside
P-P	APH(3'')-Ib	ARO:3002639	NZ_CP071075.1	ABK33456.1	Pseudomonas aeruginosa	aminoglycoside antibiotic	aminoglycoside
P-P	APH(3'')-Ib	ARO:3002639	NZ_CP072806.1	ABK33456.1	Pseudomonas aeruginosa	aminoglycoside antibiotic	aminoglycoside
P-P	APH(3'')-Ib	ARO:3002639	NZ_CP077204.1	ABK33456.1	Pseudomonas aeruginosa	aminoglycoside antibiotic	aminoglycoside
P-P	APH(3'')-Ib	ARO:3002639	NZ_LR130553.1	ABK33456.1	Pseudomonas aeruginosa	aminoglycoside antibiotic	aminoglycoside
P-P	APH(3'')-Ib	ARO:3002639	NZ_LT985263.1	ABK33456.1	Pseudomonas aeruginosa	aminoglycoside antibiotic	aminoglycoside
P-P	APH(3'')-Ib	ARO:3002639	NZ_MG196293.1	ABK33456.1	Pseudomonas aeruginosa	aminoglycoside antibiotic	aminoglycoside
P-P	APH(3'')-Ib	ARO:3002639	NZ_MG825383.1	ABK33456.1	Pseudomonas aeruginosa	aminoglycoside antibiotic	aminoglycoside
P-P	APH(3'')-Ib	ARO:3002639	NZ_MG825383.1	ABK33456.1	Pseudomonas aeruginosa	aminoglycoside antibiotic	aminoglycoside
P-P	APH(3'')-Ib	ARO:3002639	NZ_MK439959.1	ABK33456.1	Pseudomonas aeruginosa	aminoglycoside antibiotic	aminoglycoside
P-P	APH(3'')-Ib	ARO:3002639	NZ_MN086777.1	ABK33456.1	Pseudomonas aeruginosa	aminoglycoside antibiotic	aminoglycoside
P-P	APH(3')-Ia	ARO:3002641	NZ_CP007729.1	CAE51638.1	Serratia marcescens	aminoglycoside antibiotic	aminoglycoside
P-P	APH(3')-Ia	ARO:3002641	NZ_CP019054.1	CAE51638.1	Serratia marcescens	aminoglycoside antibiotic	aminoglycoside
P-P	APH(3')-Ia	ARO:3002641	NZ_CP027122.1	CAE51638.1	Serratia marcescens	aminoglycoside antibiotic	aminoglycoside
P-P	APH(3')-Ia	ARO:3002641	NZ_CP027122.1	CAE51638.1	Serratia marcescens	aminoglycoside antibiotic	aminoglycoside
P-P	APH(3')-Ia	ARO:3002641	NZ_CP029493.1	CAE51638.1	Serratia marcescens	aminoglycoside antibiotic	aminoglycoside
P-P	APH(3')-Ia	ARO:3002641	NZ_CP032239.1	CAE51638.1	Serratia marcescens	aminoglycoside antibiotic	aminoglycoside
P-P	APH(3')-Ia	ARO:3002641	NZ_CP034755.1	CAE51638.1	Serratia marcescens	aminoglycoside antibiotic	aminoglycoside
P-P	APH(3')-Ia	ARO:3002641	NZ_CP034755.1	CAE51638.1	Serratia marcescens	aminoglycoside antibiotic	aminoglycoside
P-P	APH(3')-Ia	ARO:3002641	NZ_CP037929.1	CAE51638.1	Serratia marcescens	aminoglycoside antibiotic	aminoglycoside
P-P	APH(3')-Ia	ARO:3002641	NZ_CP040928.1	CAE51638.1	Serratia marcescens	aminoglycoside antibiotic	aminoglycoside
P-P	APH(3')-Ia	ARO:3002641	NZ_CP055258.1	CAE51638.1	Serratia marcescens	aminoglycoside antibiotic	aminoglycoside
P-P	APH(3')-Ia	ARO:3002641	NZ_CP058165.1	CAE51638.1	Serratia marcescens	aminoglycoside antibiotic	aminoglycoside
P-P	APH(3')-Ia	ARO:3002641	NZ_CP080128.1	CAE51638.1	Serratia marcescens	aminoglycoside antibiotic	aminoglycoside
P-P	APH(3')-Ia	ARO:3002641	NZ_LR130553.1	CAE51638.1	Serratia marcescens	aminoglycoside antibiotic	aminoglycoside
P-P	APH(3')-Ia	ARO:3002641	NZ_LT985263.1	CAE51638.1	Serratia marcescens	aminoglycoside antibiotic	aminoglycoside
P-P	APH(3')-Ia	ARO:3002641	NZ_MG196293.1	CAE51638.1	Serratia marcescens	aminoglycoside antibiotic	aminoglycoside
P-P	APH(3')-Ia	ARO:3002641	NZ_MN922301.1	CAE51638.1	Serratia marcescens	aminoglycoside antibiotic	aminoglycoside
P-P	APH(3')-IIa	ARO:3002644	NZ_CP032067.1	CAA23892.1	Escherichia coli	aminoglycoside antibiotic	aminoglycoside
P-P	APH(3')-IIa	ARO:3002644	NZ_CP033632.1	CAA23892.1	Escherichia coli	aminoglycoside antibiotic	aminoglycoside
P-P	APH(3')-VI	ARO:3003687	NZ_CP021962.1	AGI04227.1	Pseudomonas aeruginosa	aminoglycoside antibiotic	aminoglycoside
P-P	APH(3')-VIa	ARO:3002652	NZ_CP021962.1	CAA30578.1	Acinetobacter baumannii	aminoglycoside antibiotic	aminoglycoside
P-P	APH(4)-Ia	ARO:3002655	NZ_CP010146.1	CAA24743.1	Escherichia coli	aminoglycoside antibiotic	aminoglycoside
P-P	APH(4)-Ia	ARO:3002655	NZ_CP019054.1	CAA24743.1	Escherichia coli	aminoglycoside antibiotic	aminoglycoside
P-P	APH(4)-Ia	ARO:3002655	NZ_CP033251.1	CAA24743.1	Escherichia coli	aminoglycoside antibiotic	aminoglycoside
P-P	APH(4)-Ia	ARO:3002655	NZ_CP055258.1	CAA24743.1	Escherichia coli	aminoglycoside antibiotic	aminoglycoside
P-P	APH(4)-Ia	ARO:3002655	NZ_MG196293.1	CAA24743.1	Escherichia coli	aminoglycoside antibiotic	aminoglycoside
P-P	APH(4)-Ia	ARO:3002655	NZ_MN510447.1	CAA24743.1	Escherichia coli	aminoglycoside antibiotic	aminoglycoside
P-P	APH(6)-Id	ARO:3002660	CP034786.1	AAC23556.1	Pseudomonas aeruginosa	aminoglycoside antibiotic	aminoglycoside
P-P	APH(6)-Id	ARO:3002660	CP042894.1	AAC23556.1	Pseudomonas aeruginosa	aminoglycoside antibiotic	aminoglycoside
P-P	APH(6)-Id	ARO:3002660	CP052281.1	AAC23556.1	Pseudomonas aeruginosa	aminoglycoside antibiotic	aminoglycoside
P-P	APH(6)-Id	ARO:3002660	CP052311.1	AAC23556.1	Pseudomonas aeruginosa	aminoglycoside antibiotic	aminoglycoside
P-P	APH(6)-Id	ARO:3002660	CP052352.1	AAC23556.1	Pseudomonas aeruginosa	aminoglycoside antibiotic	aminoglycoside
P-P	APH(6)-Id	ARO:3002660	CP052393.1	AAC23556.1	Pseudomonas aeruginosa	aminoglycoside antibiotic	aminoglycoside
P-P	APH(6)-Id	ARO:3002660	NZ_CP010243.1	AAC23556.1	Pseudomonas aeruginosa	aminoglycoside antibiotic	aminoglycoside
P-P	APH(6)-Id	ARO:3002660	NZ_CP019054.1	AAC23556.1	Pseudomonas aeruginosa	aminoglycoside antibiotic	aminoglycoside
P-P	APH(6)-Id	ARO:3002660	NZ_CP019262.1	AAC23556.1	Pseudomonas aeruginosa	aminoglycoside antibiotic	aminoglycoside
P-P	APH(6)-Id	ARO:3002660	NZ_CP029493.1	AAC23556.1	Pseudomonas aeruginosa	aminoglycoside antibiotic	aminoglycoside
P-P	APH(6)-Id	ARO:3002660	NZ_CP029688.1	AAC23556.1	Pseudomonas aeruginosa	aminoglycoside antibiotic	aminoglycoside
P-P	APH(6)-Id	ARO:3002660	NZ_CP032890.1	AAC23556.1	Pseudomonas aeruginosa	aminoglycoside antibiotic	aminoglycoside
P-P	APH(6)-Id	ARO:3002660	NZ_CP033379.1	AAC23556.1	Pseudomonas aeruginosa	aminoglycoside antibiotic	aminoglycoside
P-P	APH(6)-Id	ARO:3002660	NZ_CP033632.1	AAC23556.1	Pseudomonas aeruginosa	aminoglycoside antibiotic	aminoglycoside
P-P	APH(6)-Id	ARO:3002660	NZ_CP034590.1	AAC23556.1	Pseudomonas aeruginosa	aminoglycoside antibiotic	aminoglycoside
P-P	APH(6)-Id	ARO:3002660	NZ_CP034789.1	AAC23556.1	Pseudomonas aeruginosa	aminoglycoside antibiotic	aminoglycoside
P-P	APH(6)-Id	ARO:3002660	NZ_CP040928.1	AAC23556.1	Pseudomonas aeruginosa	aminoglycoside antibiotic	aminoglycoside
P-P	APH(6)-Id	ARO:3002660	NZ_CP040928.1	AAC23556.1	Pseudomonas aeruginosa	aminoglycoside antibiotic	aminoglycoside
P-P	APH(6)-Id	ARO:3002660	NZ_CP043218.1	AAC23556.1	Pseudomonas aeruginosa	aminoglycoside antibiotic	aminoglycoside
P-P	APH(6)-Id	ARO:3002660	NZ_CP047005.1	AAC23556.1	Pseudomonas aeruginosa	aminoglycoside antibiotic	aminoglycoside
P-P	APH(6)-Id	ARO:3002660	NZ_CP048027.1	AAC23556.1	Pseudomonas aeruginosa	aminoglycoside antibiotic	aminoglycoside
P-P	APH(6)-Id	ARO:3002660	NZ_CP050045.1	AAC23556.1	Pseudomonas aeruginosa	aminoglycoside antibiotic	aminoglycoside
P-P	APH(6)-Id	ARO:3002660	NZ_CP055258.1	AAC23556.1	Pseudomonas aeruginosa	aminoglycoside antibiotic	aminoglycoside
P-P	APH(6)-Id	ARO:3002660	NZ_CP056516.1	AAC23556.1	Pseudomonas aeruginosa	aminoglycoside antibiotic	aminoglycoside
P-P	APH(6)-Id	ARO:3002660	NZ_CP056516.1	AAC23556.1	Pseudomonas aeruginosa	aminoglycoside antibiotic	aminoglycoside
P-P	APH(6)-Id	ARO:3002660	NZ_CP063477.1	AAC23556.1	Pseudomonas aeruginosa	aminoglycoside antibiotic	aminoglycoside
P-P	APH(6)-Id	ARO:3002660	NZ_CP063488.1	AAC23556.1	Pseudomonas aeruginosa	aminoglycoside antibiotic	aminoglycoside
P-P	APH(6)-Id	ARO:3002660	NZ_CP063502.1	AAC23556.1	Pseudomonas aeruginosa	aminoglycoside antibiotic	aminoglycoside
P-P	APH(6)-Id	ARO:3002660	NZ_CP071075.1	AAC23556.1	Pseudomonas aeruginosa	aminoglycoside antibiotic	aminoglycoside
P-P	APH(6)-Id	ARO:3002660	NZ_CP072806.1	AAC23556.1	Pseudomonas aeruginosa	aminoglycoside antibiotic	aminoglycoside
P-P	APH(6)-Id	ARO:3002660	NZ_CP077204.1	AAC23556.1	Pseudomonas aeruginosa	aminoglycoside antibiotic	aminoglycoside
P-P	APH(6)-Id	ARO:3002660	NZ_LR130553.1	AAC23556.1	Pseudomonas aeruginosa	aminoglycoside antibiotic	aminoglycoside
P-P	APH(6)-Id	ARO:3002660	NZ_LT985263.1	AAC23556.1	Pseudomonas aeruginosa	aminoglycoside antibiotic	aminoglycoside
P-P	APH(6)-Id	ARO:3002660	NZ_MG196293.1	AAC23556.1	Pseudomonas aeruginosa	aminoglycoside antibiotic	aminoglycoside
P-P	APH(6)-Id	ARO:3002660	NZ_MG825383.1	AAC23556.1	Pseudomonas aeruginosa	aminoglycoside antibiotic	aminoglycoside
P-P	APH(6)-Id	ARO:3002660	NZ_MG825383.1	AAC23556.1	Pseudomonas aeruginosa	aminoglycoside antibiotic	aminoglycoside
P-P	APH(6)-Id	ARO:3002660	NZ_MK439959.1	AAC23556.1	Pseudomonas aeruginosa	aminoglycoside antibiotic	aminoglycoside
P-P	APH(6)-Id	ARO:3002660	NZ_MN086777.1	AAC23556.1	Pseudomonas aeruginosa	aminoglycoside antibiotic	aminoglycoside
P-P	armA	ARO:3000858	CP052393.1	ADC55560.1	Pseudomonas aeruginosa	aminoglycoside antibiotic	aminoglycoside
P-P	armA	ARO:3000858	CP052423.1	ADC55560.1	Pseudomonas aeruginosa	aminoglycoside antibiotic	aminoglycoside
P-P	arr-2	ARO:3002847	NZ_CP045677.1	AAC64366.1	Pseudomonas aeruginosa	rifamycin antibiotic	rifamycin
P-P	arr-2	ARO:3002847	NZ_CP053046.1	AAC64366.1	Pseudomonas aeruginosa	rifamycin antibiotic	rifamycin
P-P	arr-2	ARO:3002847	NZ_CP079728.1	AAC64366.1	Pseudomonas aeruginosa	rifamycin antibiotic	rifamycin
P-P	arr-2	ARO:3002847	NZ_MH763829.1	AAC64366.1	Pseudomonas aeruginosa	rifamycin antibiotic	rifamycin
P-P	arr-2	ARO:3002847	NZ_MK439959.1	AAC64366.1	Pseudomonas aeruginosa	rifamycin antibiotic	rifamycin
P-P	arr-3	ARO:3002848	NZ_CP034755.1	ACD56151.1	Escherichia coli	rifamycin antibiotic	rifamycin
P-P	arr-3	ARO:3002848	NZ_CP066814.1	ACD56151.1	Escherichia coli	rifamycin antibiotic	rifamycin
P-P	arr-3	ARO:3002848	NZ_CP068233.1	ACD56151.1	Escherichia coli	rifamycin antibiotic	rifamycin
P-P	arr-3	ARO:3002848	NZ_MG196293.1	ACD56151.1	Escherichia coli	rifamycin antibiotic	rifamycin
P-P	arr-3	ARO:3002848	NZ_MG196293.1	ACD56151.1	Escherichia coli	rifamycin antibiotic	rifamycin
P-P	arr-3	ARO:3002848	NZ_MN961666.1	ACD56151.1	Escherichia coli	rifamycin antibiotic	rifamycin
P-P	blt	ARO:3003006	NZ_CP035192.1	AAC36944.1	Bacillus subtilis subsp. subtilis str. 168	acridine dye;disinfecting agents and intercalating dyes;fluoroquinolone antibiotic	multidrug
P-P	BRP(MBL)	ARO:3001205	NZ_CP021962.1	AGH88989.1	Acinetobacter baumannii	glycopeptide antibiotic	glycopeptide
P-P	BRP(MBL)	ARO:3001205	NZ_CP074117.1	AGH88989.1	Acinetobacter baumannii	glycopeptide antibiotic	glycopeptide
P-P	CARB-3	ARO:3002242	NZ_CP016381.1	AAB19430.2	Pseudomonas aeruginosa	penam	beta-lactam
P-P	catB11	ARO:3004660	NZ_CP016381.1	AID93387.1	Klebsiella oxytoca KONIH1	phenicol antibiotic	phenicol
P-P	catB3	ARO:3002676	CP052281.1	AFQ93498.1	Enterobacter cloacae	phenicol antibiotic	phenicol
P-P	catB3	ARO:3002676	CP052311.1	AFQ93498.1	Enterobacter cloacae	phenicol antibiotic	phenicol
P-P	catB3	ARO:3002676	CP052352.1	AFQ93498.1	Enterobacter cloacae	phenicol antibiotic	phenicol
P-P	catB3	ARO:3002676	CP052393.1	AFQ93498.1	Enterobacter cloacae	phenicol antibiotic	phenicol
P-P	catB3	ARO:3002676	CP052423.1	AFQ93498.1	Enterobacter cloacae	phenicol antibiotic	phenicol
P-P	catB3	ARO:3002676	NZ_CP016381.1	AFQ93498.1	Enterobacter cloacae	phenicol antibiotic	phenicol
P-P	catB3	ARO:3002676	NZ_CP034755.1	AFQ93498.1	Enterobacter cloacae	phenicol antibiotic	phenicol
P-P	catB3	ARO:3002676	NZ_CP037929.1	AFQ93498.1	Enterobacter cloacae	phenicol antibiotic	phenicol
P-P	catB3	ARO:3002676	NZ_MG196293.1	AFQ93498.1	Enterobacter cloacae	phenicol antibiotic	phenicol
P-P	catB3	ARO:3002676	NZ_MN922301.1	AFQ93498.1	Enterobacter cloacae	phenicol antibiotic	phenicol
P-P	catB8	ARO:3002680	NZ_CP077204.1	AAM92461.1	Salmonella enterica subsp. enterica serovar Typhi	phenicol antibiotic	phenicol
P-P	catI	ARO:3002683	CP042894.1	CAA23899.1	Escherichia coli	phenicol antibiotic	phenicol
P-P	catI	ARO:3002683	NC_021654.1	CAA23899.1	Escherichia coli	phenicol antibiotic	phenicol
P-P	catI	ARO:3002683	NZ_CP007729.1	CAA23899.1	Escherichia coli	phenicol antibiotic	phenicol
P-P	catI	ARO:3002683	NZ_CP023686.1	CAA23899.1	Escherichia coli	phenicol antibiotic	phenicol
P-P	catI	ARO:3002683	NZ_CP037929.1	CAA23899.1	Escherichia coli	phenicol antibiotic	phenicol
P-P	catI	ARO:3002683	NZ_MN922301.1	CAA23899.1	Escherichia coli	phenicol antibiotic	phenicol
P-P	cmlA1	ARO:3002693	CP042617.1	AAA26057.1	Pseudomonas aeruginosa	phenicol antibiotic	multidrug
P-P	cmlA1	ARO:3002693	NZ_CP010154.1	AAA26057.1	Pseudomonas aeruginosa	phenicol antibiotic	multidrug
P-P	cmlA1	ARO:3002693	NZ_CP029493.1	AAA26057.1	Pseudomonas aeruginosa	phenicol antibiotic	multidrug
P-P	cmlA1	ARO:3002693	NZ_CP059289.1	AAA26057.1	Pseudomonas aeruginosa	phenicol antibiotic	multidrug
P-P	cmlA1	ARO:3002693	NZ_CP063488.1	AAA26057.1	Pseudomonas aeruginosa	phenicol antibiotic	multidrug
P-P	cmlA1	ARO:3002693	NZ_MN510447.1	AAA26057.1	Pseudomonas aeruginosa	phenicol antibiotic	multidrug
P-P	cmlA5	ARO:3002695	NZ_CP053046.1	AAM77075.1	uncultured bacterium	phenicol antibiotic	multidrug
P-P	cmlA5	ARO:3002695	NZ_MH763829.1	AAM77075.1	uncultured bacterium	phenicol antibiotic	multidrug
P-P	cmlA5	ARO:3002695	NZ_MK439959.1	AAM77075.1	uncultured bacterium	phenicol antibiotic	multidrug
P-P	cmlA6	ARO:3002696	NZ_CP016381.1	AAK52606.1	Pseudomonas aeruginosa	phenicol antibiotic	multidrug
P-P	cpxA	ARO:3000830	NZ_CP019203.1	BAB38260.1	Escherichia coli O157:H7 str. Sakai	aminocoumarin antibiotic;aminoglycoside antibiotic	multidrug
P-P	cpxA	ARO:3000830	NZ_CP022659.1	BAB38260.1	Escherichia coli O157:H7 str. Sakai	aminocoumarin antibiotic;aminoglycoside antibiotic	multidrug
P-P	cpxA	ARO:3000830	NZ_CP051374.1	BAB38260.1	Escherichia coli O157:H7 str. Sakai	aminocoumarin antibiotic;aminoglycoside antibiotic	multidrug
P-P	CTX-M-14	ARO:3001877	NC_016838.1	AAF72530.1	Escherichia coli	cephalosporin	beta-lactam
P-P	CTX-M-14	ARO:3001877	NZ_CP033251.1	AAF72530.1	Escherichia coli	cephalosporin	beta-lactam
P-P	CTX-M-14	ARO:3001877	NZ_CP063350.1	AAF72530.1	Escherichia coli	cephalosporin	beta-lactam
P-P	CTX-M-142	ARO:3002000	NZ_KY515224.1	AGW25368.1	Escherichia coli	cephalosporin	beta-lactam
P-P	CTX-M-15	ARO:3001878	CP052281.1	AAL02127.1	Escherichia coli	cephalosporin;penam	beta-lactam
P-P	CTX-M-15	ARO:3001878	CP052311.1	AAL02127.1	Escherichia coli	cephalosporin;penam	beta-lactam
P-P	CTX-M-15	ARO:3001878	CP052352.1	AAL02127.1	Escherichia coli	cephalosporin;penam	beta-lactam
P-P	CTX-M-15	ARO:3001878	CP052393.1	AAL02127.1	Escherichia coli	cephalosporin;penam	beta-lactam
P-P	CTX-M-15	ARO:3001878	CP052423.1	AAL02127.1	Escherichia coli	cephalosporin;penam	beta-lactam
P-P	CTX-M-15	ARO:3001878	CP056447.1	AAL02127.1	Escherichia coli	cephalosporin;penam	beta-lactam
P-P	CTX-M-15	ARO:3001878	CP056801.1	AAL02127.1	Escherichia coli	cephalosporin;penam	beta-lactam
P-P	CTX-M-15	ARO:3001878	NC_023916.1	AAL02127.1	Escherichia coli	cephalosporin;penam	beta-lactam
P-P	CTX-M-15	ARO:3001878	NZ_CP021203.1	AAL02127.1	Escherichia coli	cephalosporin;penam	beta-lactam
P-P	CTX-M-15	ARO:3001878	NZ_CP045278.1	AAL02127.1	Escherichia coli	cephalosporin;penam	beta-lactam
P-P	CTX-M-15	ARO:3001878	NZ_CP050364.1	AAL02127.1	Escherichia coli	cephalosporin;penam	beta-lactam
P-P	CTX-M-15	ARO:3001878	NZ_CP075059.1	AAL02127.1	Escherichia coli	cephalosporin;penam	beta-lactam
P-P	CTX-M-15	ARO:3001878	NZ_KP453775.1	AAL02127.1	Escherichia coli	cephalosporin;penam	beta-lactam
P-P	CTX-M-15	ARO:3001878	NZ_KU980950.1	AAL02127.1	Escherichia coli	cephalosporin;penam	beta-lactam
P-P	CTX-M-15	ARO:3001878	NZ_LR890608.1	AAL02127.1	Escherichia coli	cephalosporin;penam	beta-lactam
P-P	CTX-M-15	ARO:3001878	NZ_MK125034.1	AAL02127.1	Escherichia coli	cephalosporin;penam	beta-lactam
P-P	CTX-M-15	ARO:3001878	NZ_MK125035.1	AAL02127.1	Escherichia coli	cephalosporin;penam	beta-lactam
P-P	CTX-M-15	ARO:3001878	NZ_MW590712.1	AAL02127.1	Escherichia coli	cephalosporin;penam	beta-lactam
P-P	CTX-M-15	ARO:3001878	NZ_MW646302.1	AAL02127.1	Escherichia coli	cephalosporin;penam	beta-lactam
P-P	CTX-M-199	ARO:3005622	NZ_MT773674.1	WP_087587947.1	Escherichia coli	cephalosporin	beta-lactam
P-P	CTX-M-27	ARO:3001889	NZ_CP031191.1	AAO61597.1	Escherichia coli	carbapenem;cephalosporin;penam	beta-lactam
P-P	CTX-M-27	ARO:3001889	NZ_CP064673.1	AAO61597.1	Escherichia coli	carbapenem;cephalosporin;penam	beta-lactam
P-P	CTX-M-27	ARO:3001889	NZ_CP064676.1	AAO61597.1	Escherichia coli	carbapenem;cephalosporin;penam	beta-lactam
P-P	CTX-M-27	ARO:3001889	NZ_MF133442.1	AAO61597.1	Escherichia coli	carbapenem;cephalosporin;penam	beta-lactam
P-P	CTX-M-28	ARO:3001890	NZ_KY515225.1	CAD70280.1	Escherichia coli	cephalosporin	beta-lactam
P-P	CTX-M-3	ARO:3001866	CP060164.1	CAA71321.1	Citrobacter freundii	cephalosporin;cephamycin;penam	beta-lactam
P-P	CTX-M-3	ARO:3001866	NZ_KX015668.1	CAA71321.1	Citrobacter freundii	cephalosporin;cephamycin;penam	beta-lactam
P-P	CTX-M-55	ARO:3001917	NZ_CP041922.1	ABI34705.1	Escherichia coli	cephalosporin	beta-lactam
P-P	CTX-M-55	ARO:3001917	NZ_CP044294.1	ABI34705.1	Escherichia coli	cephalosporin	beta-lactam
P-P	CTX-M-55	ARO:3001917	NZ_CP047004.1	ABI34705.1	Escherichia coli	cephalosporin	beta-lactam
P-P	CTX-M-55	ARO:3001917	NZ_MK419152.1	ABI34705.1	Escherichia coli	cephalosporin	beta-lactam
P-P	CTX-M-64	ARO:3001925	NZ_MT773672.1	BAF63422.1	Shigella sonnei	cephalosporin	beta-lactam
P-P	CTX-M-64	ARO:3001925	NZ_MT773673.1	BAF63422.1	Shigella sonnei	cephalosporin	beta-lactam
P-P	CTX-M-65	ARO:3001926	NZ_CP010146.1	ABN69105.1	Escherichia coli	cephalosporin	beta-lactam
P-P	CTX-M-65	ARO:3001926	NZ_CP033632.1	ABN69105.1	Escherichia coli	cephalosporin	beta-lactam
P-P	CTX-M-65	ARO:3001926	NZ_CP061960.1	ABN69105.1	Escherichia coli	cephalosporin	beta-lactam
P-P	CTX-M-9	ARO:3001872	NZ_LT985263.1	AAF05311.2	Escherichia coli	cephalosporin	beta-lactam
P-P	dfr22	ARO:3005354	NZ_CP066814.1	CAF31623.1	Escherichia coli	diaminopyrimidine antibiotic	diaminopyrimidine
P-P	dfr22	ARO:3005354	NZ_CP068233.1	CAF31623.1	Escherichia coli	diaminopyrimidine antibiotic	diaminopyrimidine
P-P	dfrA1	ARO:3002854	NZ_CP019262.1	AAP74961.2	Klebsiella oxytoca	diaminopyrimidine antibiotic	diaminopyrimidine
P-P	dfrA1	ARO:3002854	NZ_CP029181.1	AAP74961.2	Klebsiella oxytoca	diaminopyrimidine antibiotic	diaminopyrimidine
P-P	dfrA1	ARO:3002854	NZ_CP033632.1	AAP74961.2	Klebsiella oxytoca	diaminopyrimidine antibiotic	diaminopyrimidine
P-P	dfrA1	ARO:3002854	NZ_CP034789.1	AAP74961.2	Klebsiella oxytoca	diaminopyrimidine antibiotic	diaminopyrimidine
P-P	dfrA1	ARO:3002854	NZ_CP063951.1	AAP74961.2	Klebsiella oxytoca	diaminopyrimidine antibiotic	diaminopyrimidine
P-P	dfrA1	ARO:3002854	NZ_MG825383.1	AAP74961.2	Klebsiella oxytoca	diaminopyrimidine antibiotic	diaminopyrimidine
P-P	dfrA12	ARO:3002858	CP042617.1	ADG84870.1	Klebsiella pneumoniae	diaminopyrimidine antibiotic	diaminopyrimidine
P-P	dfrA12	ARO:3002858	CP042894.1	ADG84870.1	Klebsiella pneumoniae	diaminopyrimidine antibiotic	diaminopyrimidine
P-P	dfrA12	ARO:3002858	CP057733.1	ADG84870.1	Klebsiella pneumoniae	diaminopyrimidine antibiotic	diaminopyrimidine
P-P	dfrA12	ARO:3002858	CP057740.1	ADG84870.1	Klebsiella pneumoniae	diaminopyrimidine antibiotic	diaminopyrimidine
P-P	dfrA12	ARO:3002858	CP057753.1	ADG84870.1	Klebsiella pneumoniae	diaminopyrimidine antibiotic	diaminopyrimidine
P-P	dfrA12	ARO:3002858	NC_021654.1	ADG84870.1	Klebsiella pneumoniae	diaminopyrimidine antibiotic	diaminopyrimidine
P-P	dfrA12	ARO:3002858	NZ_CP007729.1	ADG84870.1	Klebsiella pneumoniae	diaminopyrimidine antibiotic	diaminopyrimidine
P-P	dfrA12	ARO:3002858	NZ_CP010154.1	ADG84870.1	Klebsiella pneumoniae	diaminopyrimidine antibiotic	diaminopyrimidine
P-P	dfrA12	ARO:3002858	NZ_CP019054.1	ADG84870.1	Klebsiella pneumoniae	diaminopyrimidine antibiotic	diaminopyrimidine
P-P	dfrA12	ARO:3002858	NZ_CP021842.1	ADG84870.1	Klebsiella pneumoniae	diaminopyrimidine antibiotic	diaminopyrimidine
P-P	dfrA12	ARO:3002858	NZ_CP021846.1	ADG84870.1	Klebsiella pneumoniae	diaminopyrimidine antibiotic	diaminopyrimidine
P-P	dfrA12	ARO:3002858	NZ_CP027613.1	ADG84870.1	Klebsiella pneumoniae	diaminopyrimidine antibiotic	diaminopyrimidine
P-P	dfrA12	ARO:3002858	NZ_CP029244.1	ADG84870.1	Klebsiella pneumoniae	diaminopyrimidine antibiotic	diaminopyrimidine
P-P	dfrA12	ARO:3002858	NZ_CP029493.1	ADG84870.1	Klebsiella pneumoniae	diaminopyrimidine antibiotic	diaminopyrimidine
P-P	dfrA12	ARO:3002858	NZ_CP029688.1	ADG84870.1	Klebsiella pneumoniae	diaminopyrimidine antibiotic	diaminopyrimidine
P-P	dfrA12	ARO:3002858	NZ_CP030285.1	ADG84870.1	Klebsiella pneumoniae	diaminopyrimidine antibiotic	diaminopyrimidine
P-P	dfrA12	ARO:3002858	NZ_CP032239.1	ADG84870.1	Klebsiella pneumoniae	diaminopyrimidine antibiotic	diaminopyrimidine
P-P	dfrA12	ARO:3002858	NZ_CP037929.1	ADG84870.1	Klebsiella pneumoniae	diaminopyrimidine antibiotic	diaminopyrimidine
P-P	dfrA12	ARO:3002858	NZ_CP040928.1	ADG84870.1	Klebsiella pneumoniae	diaminopyrimidine antibiotic	diaminopyrimidine
P-P	dfrA12	ARO:3002858	NZ_CP050364.1	ADG84870.1	Klebsiella pneumoniae	diaminopyrimidine antibiotic	diaminopyrimidine
P-P	dfrA12	ARO:3002858	NZ_CP055258.1	ADG84870.1	Klebsiella pneumoniae	diaminopyrimidine antibiotic	diaminopyrimidine
P-P	dfrA12	ARO:3002858	NZ_CP059289.1	ADG84870.1	Klebsiella pneumoniae	diaminopyrimidine antibiotic	diaminopyrimidine
P-P	dfrA12	ARO:3002858	NZ_CP074117.1	ADG84870.1	Klebsiella pneumoniae	diaminopyrimidine antibiotic	diaminopyrimidine
P-P	dfrA12	ARO:3002858	NZ_MN510447.1	ADG84870.1	Klebsiella pneumoniae	diaminopyrimidine antibiotic	diaminopyrimidine
P-P	dfrA12	ARO:3002858	NZ_MN922301.1	ADG84870.1	Klebsiella pneumoniae	diaminopyrimidine antibiotic	diaminopyrimidine
P-P	dfrA14	ARO:3002859	CP052393.1	AHK10285.1	Escherichia coli	diaminopyrimidine antibiotic	diaminopyrimidine
P-P	dfrA14	ARO:3002859	NZ_CP010243.1	AHK10285.1	Escherichia coli	diaminopyrimidine antibiotic	diaminopyrimidine
P-P	dfrA14	ARO:3002859	NZ_CP033379.1	AHK10285.1	Escherichia coli	diaminopyrimidine antibiotic	diaminopyrimidine
P-P	dfrA14	ARO:3002859	NZ_CP034590.1	AHK10285.1	Escherichia coli	diaminopyrimidine antibiotic	diaminopyrimidine
P-P	dfrA14	ARO:3002859	NZ_CP037929.1	AHK10285.1	Escherichia coli	diaminopyrimidine antibiotic	diaminopyrimidine
P-P	dfrA14	ARO:3002859	NZ_CP050364.1	AHK10285.1	Escherichia coli	diaminopyrimidine antibiotic	diaminopyrimidine
P-P	dfrA14	ARO:3002859	NZ_CP050364.1	AHK10285.1	Escherichia coli	diaminopyrimidine antibiotic	diaminopyrimidine
P-P	dfrA14	ARO:3002859	NZ_CP053046.1	AHK10285.1	Escherichia coli	diaminopyrimidine antibiotic	diaminopyrimidine
P-P	dfrA14	ARO:3002859	NZ_CP063469.1	AHK10285.1	Escherichia coli	diaminopyrimidine antibiotic	diaminopyrimidine
P-P	dfrA14	ARO:3002859	NZ_CP063477.1	AHK10285.1	Escherichia coli	diaminopyrimidine antibiotic	diaminopyrimidine
P-P	dfrA14	ARO:3002859	NZ_CP063502.1	AHK10285.1	Escherichia coli	diaminopyrimidine antibiotic	diaminopyrimidine
P-P	dfrA14	ARO:3002859	NZ_CP071075.1	AHK10285.1	Escherichia coli	diaminopyrimidine antibiotic	diaminopyrimidine
P-P	dfrA14	ARO:3002859	NZ_LR130553.1	AHK10285.1	Escherichia coli	diaminopyrimidine antibiotic	diaminopyrimidine
P-P	dfrA14	ARO:3002859	NZ_MH763829.1	AHK10285.1	Escherichia coli	diaminopyrimidine antibiotic	diaminopyrimidine
P-P	dfrA14	ARO:3002859	NZ_MK439959.1	AHK10285.1	Escherichia coli	diaminopyrimidine antibiotic	diaminopyrimidine
P-P	dfrA14	ARO:3002859	NZ_MN922301.1	AHK10285.1	Escherichia coli	diaminopyrimidine antibiotic	diaminopyrimidine
P-P	dfrA15	ARO:3003013	NZ_AP019819.1	AHB39758.1	Escherichia coli	diaminopyrimidine antibiotic	diaminopyrimidine
P-P	dfrA15	ARO:3003013	NZ_CP021897.1	AHB39758.1	Escherichia coli	diaminopyrimidine antibiotic	diaminopyrimidine
P-P	dfrA15	ARO:3003013	NZ_CP063488.1	AHB39758.1	Escherichia coli	diaminopyrimidine antibiotic	diaminopyrimidine
P-P	dfrA15	ARO:3003013	NZ_CP068592.1	AHB39758.1	Escherichia coli	diaminopyrimidine antibiotic	diaminopyrimidine
P-P	dfrA16	ARO:3003014	NZ_LT985263.1	AAK60186.1	Escherichia coli	diaminopyrimidine antibiotic	diaminopyrimidine
P-P	dfrA17	ARO:3002860	CP034786.1	ABG91835.1	Pseudomonas aeruginosa	diaminopyrimidine antibiotic	diaminopyrimidine
P-P	dfrA17	ARO:3002860	NZ_AP023428.1	ABG91835.1	Pseudomonas aeruginosa	diaminopyrimidine antibiotic	diaminopyrimidine
P-P	dfrA17	ARO:3002860	NZ_CP010146.1	ABG91835.1	Pseudomonas aeruginosa	diaminopyrimidine antibiotic	diaminopyrimidine
P-P	dfrA17	ARO:3002860	NZ_CP021203.1	ABG91835.1	Pseudomonas aeruginosa	diaminopyrimidine antibiotic	diaminopyrimidine
P-P	dfrA17	ARO:3002860	NZ_CP033251.1	ABG91835.1	Pseudomonas aeruginosa	diaminopyrimidine antibiotic	diaminopyrimidine
P-P	dfrA17	ARO:3002860	NZ_CP048823.1	ABG91835.1	Pseudomonas aeruginosa	diaminopyrimidine antibiotic	diaminopyrimidine
P-P	dfrA17	ARO:3002860	NZ_MN086777.1	ABG91835.1	Pseudomonas aeruginosa	diaminopyrimidine antibiotic	diaminopyrimidine
P-P	dfrA19	ARO:3003015	NZ_CP016381.1	CAC81324.1	Salmonella enterica subsp. enterica serovar Typhimurium	diaminopyrimidine antibiotic	diaminopyrimidine
P-P	dfrA21	ARO:3003017	NZ_MN178640.1	CAP69659.1	Salmonella enterica subsp. enterica serovar Bredeney	diaminopyrimidine antibiotic	diaminopyrimidine
P-P	dfrA23	ARO:3003019	NZ_MK439959.1	CAG34233.2	Salmonella enterica subsp. enterica serovar Typhimurium	diaminopyrimidine antibiotic	diaminopyrimidine
P-P	dfrA27	ARO:3004550	NZ_MG196293.1	ACD45689.1	Vibrio cholerae non-O1/non-O139	diaminopyrimidine antibiotic	diaminopyrimidine
P-P	DHA-1	ARO:3002132	NZ_MH763829.1	CAA76196.1	Salmonella enterica subsp. enterica serovar Enteritidis	cephalosporin;cephamycin	beta-lactam
P-P	Ecol_catII	ARO:3004656	NZ_CP044294.1	CAA37805.1	Escherichia coli str. K-12	phenicol antibiotic	phenicol
P-P	Ecol_catII	ARO:3004656	NZ_CP050364.1	CAA37805.1	Escherichia coli str. K-12	phenicol antibiotic	phenicol
P-P	Ecol_catII	ARO:3004656	NZ_MK433207.1	CAA37805.1	Escherichia coli str. K-12	phenicol antibiotic	phenicol
P-P	Ecol_emrE	ARO:3004039	IMGVR_UViG_640753024_000002	CAA77936.1	Escherichia coli	macrolide antibiotic	multidrug
P-P	Ecol_mdfA	ARO:3001328	uvig_576774	AFH35853.1	Escherichia coli	benzalkonium chloride;rhodamine;tetracycline antibiotic	multidrug
P-P	Erm(42)	ARO:3003106	CP017387.1	CBY77552.1	Pasteurella multocida	lincosamide antibiotic;macrolide antibiotic;streptogramin antibiotic	mls
P-P	Erm(42)	ARO:3003106	NZ_CP017778.1	CBY77552.1	Pasteurella multocida	lincosamide antibiotic;macrolide antibiotic;streptogramin antibiotic	mls
P-P	ErmB	ARO:3000375	NZ_CP021203.1	AAF86219.1	Enterococcus faecium	lincosamide antibiotic;macrolide antibiotic;streptogramin antibiotic	mls
P-P	floR	ARO:3002705	CP034786.1	AAG16656.1	Escherichia coli	phenicol antibiotic	multidrug
P-P	floR	ARO:3002705	CP042894.1	AAG16656.1	Escherichia coli	phenicol antibiotic	multidrug
P-P	floR	ARO:3002705	NZ_AP023428.1	AAG16656.1	Escherichia coli	phenicol antibiotic	multidrug
P-P	floR	ARO:3002705	NZ_CP010146.1	AAG16656.1	Escherichia coli	phenicol antibiotic	multidrug
P-P	floR	ARO:3002705	NZ_CP010243.1	AAG16656.1	Escherichia coli	phenicol antibiotic	multidrug
P-P	floR	ARO:3002705	NZ_CP018956.1	AAG16656.1	Escherichia coli	phenicol antibiotic	multidrug
P-P	floR	ARO:3002705	NZ_CP021835.1	AAG16656.1	Escherichia coli	phenicol antibiotic	multidrug
P-P	floR	ARO:3002705	NZ_CP029493.1	AAG16656.1	Escherichia coli	phenicol antibiotic	multidrug
P-P	floR	ARO:3002705	NZ_CP029688.1	AAG16656.1	Escherichia coli	phenicol antibiotic	multidrug
P-P	floR	ARO:3002705	NZ_CP032239.1	AAG16656.1	Escherichia coli	phenicol antibiotic	multidrug
P-P	floR	ARO:3002705	NZ_CP032890.1	AAG16656.1	Escherichia coli	phenicol antibiotic	multidrug
P-P	floR	ARO:3002705	NZ_CP033251.1	AAG16656.1	Escherichia coli	phenicol antibiotic	multidrug
P-P	floR	ARO:3002705	NZ_CP033379.1	AAG16656.1	Escherichia coli	phenicol antibiotic	multidrug
P-P	floR	ARO:3002705	NZ_CP034590.1	AAG16656.1	Escherichia coli	phenicol antibiotic	multidrug
P-P	floR	ARO:3002705	NZ_CP040928.1	AAG16656.1	Escherichia coli	phenicol antibiotic	multidrug
P-P	floR	ARO:3002705	NZ_CP041590.1	AAG16656.1	Escherichia coli	phenicol antibiotic	multidrug
P-P	floR	ARO:3002705	NZ_CP044294.1	AAG16656.1	Escherichia coli	phenicol antibiotic	multidrug
P-P	floR	ARO:3002705	NZ_CP047005.1	AAG16656.1	Escherichia coli	phenicol antibiotic	multidrug
P-P	floR	ARO:3002705	NZ_CP048027.1	AAG16656.1	Escherichia coli	phenicol antibiotic	multidrug
P-P	floR	ARO:3002705	NZ_CP053046.1	AAG16656.1	Escherichia coli	phenicol antibiotic	multidrug
P-P	floR	ARO:3002705	NZ_CP063477.1	AAG16656.1	Escherichia coli	phenicol antibiotic	multidrug
P-P	floR	ARO:3002705	NZ_CP063502.1	AAG16656.1	Escherichia coli	phenicol antibiotic	multidrug
P-P	floR	ARO:3002705	NZ_CP070907.1	AAG16656.1	Escherichia coli	phenicol antibiotic	multidrug
P-P	floR	ARO:3002705	NZ_CP072806.1	AAG16656.1	Escherichia coli	phenicol antibiotic	multidrug
P-P	floR	ARO:3002705	NZ_LR130553.1	AAG16656.1	Escherichia coli	phenicol antibiotic	multidrug
P-P	floR	ARO:3002705	NZ_MG825383.1	AAG16656.1	Escherichia coli	phenicol antibiotic	multidrug
P-P	floR	ARO:3002705	NZ_MH763829.1	AAG16656.1	Escherichia coli	phenicol antibiotic	multidrug
P-P	FosA3	ARO:3002872	NZ_CP032067.1	AEG78825.1	Escherichia coli	fosfomycin	fosfomycin
P-P	FosA3	ARO:3002872	NZ_CP032890.1	AEG78825.1	Escherichia coli	fosfomycin	fosfomycin
P-P	FosA3	ARO:3002872	NZ_CP033251.1	AEG78825.1	Escherichia coli	fosfomycin	fosfomycin
P-P	FosA3	ARO:3002872	NZ_CP033632.1	AEG78825.1	Escherichia coli	fosfomycin	fosfomycin
P-P	FosA3	ARO:3002872	NZ_CP047005.1	AEG78825.1	Escherichia coli	fosfomycin	fosfomycin
P-P	FosA3	ARO:3002872	NZ_CP048027.1	AEG78825.1	Escherichia coli	fosfomycin	fosfomycin
P-P	GES-1	ARO:3002330	NZ_CP066814.1	AAF27723.1	Klebsiella pneumoniae	carbapenem;cephalosporin;penam	beta-lactam
P-P	GES-1	ARO:3002330	NZ_CP068233.1	AAF27723.1	Klebsiella pneumoniae	carbapenem;cephalosporin;penam	beta-lactam
P-P	H-NS	ARO:3000676	NZ_CP031350.1	BAB35162.1	Escherichia coli O157:H7 str. Sakai	cephalosporin;cephamycin;fluoroquinolone antibiotic;macrolide antibiotic;penam;tetracycline antibiotic	multidrug
P-P	H-NS	ARO:3000676	uvig_482885	BAB35162.1	Escherichia coli O157:H7 str. Sakai	cephalosporin;cephamycin;fluoroquinolone antibiotic;macrolide antibiotic;penam;tetracycline antibiotic	multidrug
P-P	IMP-1	ARO:3002192	NZ_AP018351.1	CAA11471.1	Pseudomonas aeruginosa	carbapenem;cephalosporin;cephamycin;penam;penem	beta-lactam
P-P	IMP-26	ARO:3002217	NZ_MN629346.1	ACY01749.1	Pseudomonas aeruginosa	carbapenem;cephalosporin;cephamycin;penam;penem	beta-lactam
P-P	IMP-26	ARO:3002217	NZ_MN961666.1	ACY01749.1	Pseudomonas aeruginosa	carbapenem;cephalosporin;cephamycin;penam;penem	beta-lactam
P-P	KPC-2	ARO:3002312	NZ_CP016381.1	AAK70220.1	Klebsiella pneumoniae	carbapenem;cephalosporin;monobactam;penam	beta-lactam
P-P	KPC-2	ARO:3002312	NZ_CP018956.1	AAK70220.1	Klebsiella pneumoniae	carbapenem;cephalosporin;monobactam;penam	beta-lactam
P-P	KPC-2	ARO:3002312	NZ_CP021835.1	AAK70220.1	Klebsiella pneumoniae	carbapenem;cephalosporin;monobactam;penam	beta-lactam
P-P	KPC-2	ARO:3002312	NZ_CP025141.1	AAK70220.1	Klebsiella pneumoniae	carbapenem;cephalosporin;monobactam;penam	beta-lactam
P-P	KPC-2	ARO:3002312	NZ_CP025147.1	AAK70220.1	Klebsiella pneumoniae	carbapenem;cephalosporin;monobactam;penam	beta-lactam
P-P	KPC-2	ARO:3002312	NZ_CP061960.1	AAK70220.1	Klebsiella pneumoniae	carbapenem;cephalosporin;monobactam;penam	beta-lactam
P-P	KPC-2	ARO:3002312	NZ_KX928752.1	AAK70220.1	Klebsiella pneumoniae	carbapenem;cephalosporin;monobactam;penam	beta-lactam
P-P	KPC-2	ARO:3002312	NZ_MK433207.1	AAK70220.1	Klebsiella pneumoniae	carbapenem;cephalosporin;monobactam;penam	beta-lactam
P-P	KPC-2	ARO:3002312	NZ_MK439959.1	AAK70220.1	Klebsiella pneumoniae	carbapenem;cephalosporin;monobactam;penam	beta-lactam
P-P	KPC-3	ARO:3002313	NZ_CP061398.1	AAL05630.1	Klebsiella pneumoniae	carbapenem;cephalosporin;monobactam;penam	beta-lactam
P-P	KPC-33	ARO:3005365	NZ_CP025144.1	AUD37084.1	Klebsiella pneumoniae	carbapenem;cephalosporin;monobactam;penam	beta-lactam
P-P	KPC-4	ARO:3002314	NZ_CP034755.1	ACA34343.1	Klebsiella pneumoniae	carbapenem;cephalosporin;monobactam;penam	beta-lactam
P-P	Kpne_OmpK37	ARO:3004122	NZ_LR134278.1	CAA09666.1	Klebsiella pneumoniae	carbapenem;cephalosporin;cephamycin;monobactam;penam;penem	exclude
P-P	linG	ARO:3002879	NZ_CP040928.1	ABG65740.1	Salmonella enterica subsp. enterica serovar Stanley	lincosamide antibiotic	lincosamide
P-P	linG	ARO:3002879	NZ_CP069704.1	ABG65740.1	Salmonella enterica subsp. enterica serovar Stanley	lincosamide antibiotic	lincosamide
P-P	MCR-1.1	ARO:3003689	CP047090.1	AKF16168.1	Escherichia coli	peptide antibiotic	peptide
P-P	MCR-1.1	ARO:3003689	MF510496.1	AKF16168.1	Escherichia coli	peptide antibiotic	peptide
P-P	MCR-1.1	ARO:3003689	NZ_CP029493.1	AKF16168.1	Escherichia coli	peptide antibiotic	peptide
P-P	MCR-1.1	ARO:3003689	NZ_CP035313.1	AKF16168.1	Escherichia coli	peptide antibiotic	peptide
P-P	MCR-1.1	ARO:3003689	NZ_CP080254.1	AKF16168.1	Escherichia coli	peptide antibiotic	peptide
P-P	MCR-1.1	ARO:3003689	NZ_KX518745.1	AKF16168.1	Escherichia coli	peptide antibiotic	peptide
P-P	MCR-1.1	ARO:3003689	NZ_KX880944.1	AKF16168.1	Escherichia coli	peptide antibiotic	peptide
P-P	MCR-1.1	ARO:3003689	NZ_LC511659.1	AKF16168.1	Escherichia coli	peptide antibiotic	peptide
P-P	MCR-1.1	ARO:3003689	NZ_MG288678.1	AKF16168.1	Escherichia coli	peptide antibiotic	peptide
P-P	MCR-1.1	ARO:3003689	NZ_MH781719.1	AKF16168.1	Escherichia coli	peptide antibiotic	peptide
P-P	MCR-1.1	ARO:3003689	NZ_MH844525.1	AKF16168.1	Escherichia coli	peptide antibiotic	peptide
P-P	MCR-1.1	ARO:3003689	NZ_MK256965.1	AKF16168.1	Escherichia coli	peptide antibiotic	peptide
P-P	MCR-1.1	ARO:3003689	NZ_MK419152.1	AKF16168.1	Escherichia coli	peptide antibiotic	peptide
P-P	MCR-1.1	ARO:3003689	NZ_MN232192.1	AKF16168.1	Escherichia coli	peptide antibiotic	peptide
P-P	MdtK	ARO:3001327	uvig_578912	AML99881.1	Salmonella enterica subsp. enterica serovar Typhimurium	fluoroquinolone antibiotic	multidrug
P-P	mef(B)	ARO:3003107	CP042617.1	ACJ63262.1	Escherichia coli	macrolide antibiotic	multidrug
P-P	mef(B)	ARO:3003107	NZ_CP063488.1	ACJ63262.1	Escherichia coli	macrolide antibiotic	multidrug
P-P	mef(B)	ARO:3003107	NZ_CP070907.1	ACJ63262.1	Escherichia coli	macrolide antibiotic	multidrug
P-P	mef(B)	ARO:3003107	NZ_LR130553.1	ACJ63262.1	Escherichia coli	macrolide antibiotic	multidrug
P-P	mef(B)	ARO:3003107	NZ_MN510447.1	ACJ63262.1	Escherichia coli	macrolide antibiotic	multidrug
P-P	mel	ARO:3000616	GCA_002610805.1	AAL73129.1	Streptococcus pyogenes	lincosamide antibiotic;macrolide antibiotic;oxazolidinone antibiotic;phenicol antibiotic;pleuromutilin antibiotic;streptogramin antibiotic;tetracycline antibiotic	multidrug
P-P	mel	ARO:3000616	GCA_002610805.1	AAL73129.1	Streptococcus pyogenes	lincosamide antibiotic;macrolide antibiotic;oxazolidinone antibiotic;phenicol antibiotic;pleuromutilin antibiotic;streptogramin antibiotic;tetracycline antibiotic	multidrug
P-P	mphA	ARO:3000316	CP057733.1	BAA03776.1	Escherichia coli	macrolide antibiotic	macrolide
P-P	mphA	ARO:3000316	CP057740.1	BAA03776.1	Escherichia coli	macrolide antibiotic	macrolide
P-P	mphA	ARO:3000316	CP057753.1	BAA03776.1	Escherichia coli	macrolide antibiotic	macrolide
P-P	mphA	ARO:3000316	NC_021654.1	BAA03776.1	Escherichia coli	macrolide antibiotic	macrolide
P-P	mphA	ARO:3000316	NZ_CP007729.1	BAA03776.1	Escherichia coli	macrolide antibiotic	macrolide
P-P	mphA	ARO:3000316	NZ_CP019262.1	BAA03776.1	Escherichia coli	macrolide antibiotic	macrolide
P-P	mphA	ARO:3000316	NZ_CP021203.1	BAA03776.1	Escherichia coli	macrolide antibiotic	macrolide
P-P	mphA	ARO:3000316	NZ_CP029244.1	BAA03776.1	Escherichia coli	macrolide antibiotic	macrolide
P-P	mphA	ARO:3000316	NZ_CP029493.1	BAA03776.1	Escherichia coli	macrolide antibiotic	macrolide
P-P	mphA	ARO:3000316	NZ_CP029688.1	BAA03776.1	Escherichia coli	macrolide antibiotic	macrolide
P-P	mphA	ARO:3000316	NZ_CP030285.1	BAA03776.1	Escherichia coli	macrolide antibiotic	macrolide
P-P	mphA	ARO:3000316	NZ_CP032067.1	BAA03776.1	Escherichia coli	macrolide antibiotic	macrolide
P-P	mphA	ARO:3000316	NZ_CP032239.1	BAA03776.1	Escherichia coli	macrolide antibiotic	macrolide
P-P	mphA	ARO:3000316	NZ_CP033251.1	BAA03776.1	Escherichia coli	macrolide antibiotic	macrolide
P-P	mphA	ARO:3000316	NZ_CP033632.1	BAA03776.1	Escherichia coli	macrolide antibiotic	macrolide
P-P	mphA	ARO:3000316	NZ_CP034755.1	BAA03776.1	Escherichia coli	macrolide antibiotic	macrolide
P-P	mphA	ARO:3000316	NZ_CP034789.1	BAA03776.1	Escherichia coli	macrolide antibiotic	macrolide
P-P	mphA	ARO:3000316	NZ_CP037929.1	BAA03776.1	Escherichia coli	macrolide antibiotic	macrolide
P-P	mphA	ARO:3000316	NZ_CP040928.1	BAA03776.1	Escherichia coli	macrolide antibiotic	macrolide
P-P	mphA	ARO:3000316	NZ_CP050364.1	BAA03776.1	Escherichia coli	macrolide antibiotic	macrolide
P-P	mphA	ARO:3000316	NZ_CP058165.1	BAA03776.1	Escherichia coli	macrolide antibiotic	macrolide
P-P	mphA	ARO:3000316	NZ_CP068934.1	BAA03776.1	Escherichia coli	macrolide antibiotic	macrolide
P-P	mphA	ARO:3000316	NZ_CP071075.1	BAA03776.1	Escherichia coli	macrolide antibiotic	macrolide
P-P	mphA	ARO:3000316	NZ_KP453775.1	BAA03776.1	Escherichia coli	macrolide antibiotic	macrolide
P-P	mphA	ARO:3000316	NZ_MG825383.1	BAA03776.1	Escherichia coli	macrolide antibiotic	macrolide
P-P	mphA	ARO:3000316	NZ_MH763829.1	BAA03776.1	Escherichia coli	macrolide antibiotic	macrolide
P-P	mphA	ARO:3000316	NZ_MN922301.1	BAA03776.1	Escherichia coli	macrolide antibiotic	macrolide
P-P	mphE	ARO:3003741	CP052311.1	ABI20451.1	uncultured bacterium	macrolide antibiotic	macrolide
P-P	mphE	ARO:3003741	CP052352.1	ABI20451.1	uncultured bacterium	macrolide antibiotic	macrolide
P-P	mphE	ARO:3003741	CP052393.1	ABI20451.1	uncultured bacterium	macrolide antibiotic	macrolide
P-P	mphE	ARO:3003741	CP052423.1	ABI20451.1	uncultured bacterium	macrolide antibiotic	macrolide
P-P	mphE	ARO:3003741	NZ_CP016381.1	ABI20451.1	uncultured bacterium	macrolide antibiotic	macrolide
P-P	mphE	ARO:3003741	NZ_CP027122.1	ABI20451.1	uncultured bacterium	macrolide antibiotic	macrolide
P-P	mphE	ARO:3003741	NZ_CP031445.1	ABI20451.1	uncultured bacterium	macrolide antibiotic	macrolide
P-P	mphE	ARO:3003741	NZ_CP040426.1	ABI20451.1	uncultured bacterium	macrolide antibiotic	macrolide
P-P	mphE	ARO:3003741	NZ_CP041590.1	ABI20451.1	uncultured bacterium	macrolide antibiotic	macrolide
P-P	msrE	ARO:3003109	CP052311.1	ACB05808.1	Acinetobacter baumannii	lincosamide antibiotic;macrolide antibiotic;oxazolidinone antibiotic;phenicol antibiotic;pleuromutilin antibiotic;streptogramin antibiotic;tetracycline antibiotic	multidrug
P-P	msrE	ARO:3003109	CP052352.1	ACB05808.1	Acinetobacter baumannii	lincosamide antibiotic;macrolide antibiotic;oxazolidinone antibiotic;phenicol antibiotic;pleuromutilin antibiotic;streptogramin antibiotic;tetracycline antibiotic	multidrug
P-P	msrE	ARO:3003109	CP052393.1	ACB05808.1	Acinetobacter baumannii	lincosamide antibiotic;macrolide antibiotic;oxazolidinone antibiotic;phenicol antibiotic;pleuromutilin antibiotic;streptogramin antibiotic;tetracycline antibiotic	multidrug
P-P	msrE	ARO:3003109	CP052423.1	ACB05808.1	Acinetobacter baumannii	lincosamide antibiotic;macrolide antibiotic;oxazolidinone antibiotic;phenicol antibiotic;pleuromutilin antibiotic;streptogramin antibiotic;tetracycline antibiotic	multidrug
P-P	msrE	ARO:3003109	NZ_CP016381.1	ACB05808.1	Acinetobacter baumannii	lincosamide antibiotic;macrolide antibiotic;oxazolidinone antibiotic;phenicol antibiotic;pleuromutilin antibiotic;streptogramin antibiotic;tetracycline antibiotic	multidrug
P-P	msrE	ARO:3003109	NZ_CP027122.1	ACB05808.1	Acinetobacter baumannii	lincosamide antibiotic;macrolide antibiotic;oxazolidinone antibiotic;phenicol antibiotic;pleuromutilin antibiotic;streptogramin antibiotic;tetracycline antibiotic	multidrug
P-P	msrE	ARO:3003109	NZ_CP031445.1	ACB05808.1	Acinetobacter baumannii	lincosamide antibiotic;macrolide antibiotic;oxazolidinone antibiotic;phenicol antibiotic;pleuromutilin antibiotic;streptogramin antibiotic;tetracycline antibiotic	multidrug
P-P	msrE	ARO:3003109	NZ_CP040426.1	ACB05808.1	Acinetobacter baumannii	lincosamide antibiotic;macrolide antibiotic;oxazolidinone antibiotic;phenicol antibiotic;pleuromutilin antibiotic;streptogramin antibiotic;tetracycline antibiotic	multidrug
P-P	msrE	ARO:3003109	NZ_CP041590.1	ACB05808.1	Acinetobacter baumannii	lincosamide antibiotic;macrolide antibiotic;oxazolidinone antibiotic;phenicol antibiotic;pleuromutilin antibiotic;streptogramin antibiotic;tetracycline antibiotic	multidrug
P-P	NDM-1	ARO:3000589	NZ_CP021720.1	CAZ39946.1	Klebsiella pneumoniae	carbapenem;cephalosporin;cephamycin;penam	beta-lactam
P-P	NDM-1	ARO:3000589	NZ_CP021962.1	CAZ39946.1	Klebsiella pneumoniae	carbapenem;cephalosporin;cephamycin;penam	beta-lactam
P-P	NDM-1	ARO:3000589	NZ_MG196293.1	CAZ39946.1	Klebsiella pneumoniae	carbapenem;cephalosporin;cephamycin;penam	beta-lactam
P-P	NDM-5	ARO:3000467	NZ_CP074117.1	AEN03071.1	Escherichia coli	carbapenem;cephalosporin;cephamycin;penam	beta-lactam
P-P	oqxA	ARO:3003922	NZ_AP023428.1	AAP43109.1	Escherichia coli	diaminopyrimidine antibiotic;fluoroquinolone antibiotic;glycylcycline;nitrofuran antibiotic;tetracycline antibiotic	multidrug
P-P	oqxA	ARO:3003922	NZ_CP019262.1	AAP43109.1	Escherichia coli	diaminopyrimidine antibiotic;fluoroquinolone antibiotic;glycylcycline;nitrofuran antibiotic;tetracycline antibiotic	multidrug
P-P	oqxA	ARO:3003922	NZ_CP029181.1	AAP43109.1	Escherichia coli	diaminopyrimidine antibiotic;fluoroquinolone antibiotic;glycylcycline;nitrofuran antibiotic;tetracycline antibiotic	multidrug
P-P	oqxA	ARO:3003922	NZ_CP032067.1	AAP43109.1	Escherichia coli	diaminopyrimidine antibiotic;fluoroquinolone antibiotic;glycylcycline;nitrofuran antibiotic;tetracycline antibiotic	multidrug
P-P	oqxA	ARO:3003922	NZ_CP033632.1	AAP43109.1	Escherichia coli	diaminopyrimidine antibiotic;fluoroquinolone antibiotic;glycylcycline;nitrofuran antibiotic;tetracycline antibiotic	multidrug
P-P	oqxA	ARO:3003922	NZ_CP034789.1	AAP43109.1	Escherichia coli	diaminopyrimidine antibiotic;fluoroquinolone antibiotic;glycylcycline;nitrofuran antibiotic;tetracycline antibiotic	multidrug
P-P	oqxA	ARO:3003922	NZ_CP048823.1	AAP43109.1	Escherichia coli	diaminopyrimidine antibiotic;fluoroquinolone antibiotic;glycylcycline;nitrofuran antibiotic;tetracycline antibiotic	multidrug
P-P	oqxA	ARO:3003922	NZ_CP059289.1	AAP43109.1	Escherichia coli	diaminopyrimidine antibiotic;fluoroquinolone antibiotic;glycylcycline;nitrofuran antibiotic;tetracycline antibiotic	multidrug
P-P	oqxA	ARO:3003922	NZ_CP063951.1	AAP43109.1	Escherichia coli	diaminopyrimidine antibiotic;fluoroquinolone antibiotic;glycylcycline;nitrofuran antibiotic;tetracycline antibiotic	multidrug
P-P	oqxA	ARO:3003922	NZ_MG825383.1	AAP43109.1	Escherichia coli	diaminopyrimidine antibiotic;fluoroquinolone antibiotic;glycylcycline;nitrofuran antibiotic;tetracycline antibiotic	multidrug
P-P	oqxA	ARO:3003922	NZ_MN086777.1	AAP43109.1	Escherichia coli	diaminopyrimidine antibiotic;fluoroquinolone antibiotic;glycylcycline;nitrofuran antibiotic;tetracycline antibiotic	multidrug
P-P	oqxB	ARO:3003923	NZ_AP023428.1	AAP43110.2	Escherichia coli	diaminopyrimidine antibiotic;fluoroquinolone antibiotic;glycylcycline;nitrofuran antibiotic;tetracycline antibiotic	multidrug
P-P	oqxB	ARO:3003923	NZ_CP019262.1	AAP43110.2	Escherichia coli	diaminopyrimidine antibiotic;fluoroquinolone antibiotic;glycylcycline;nitrofuran antibiotic;tetracycline antibiotic	multidrug
P-P	oqxB	ARO:3003923	NZ_CP029181.1	AAP43110.2	Escherichia coli	diaminopyrimidine antibiotic;fluoroquinolone antibiotic;glycylcycline;nitrofuran antibiotic;tetracycline antibiotic	multidrug
P-P	oqxB	ARO:3003923	NZ_CP032067.1	AAP43110.2	Escherichia coli	diaminopyrimidine antibiotic;fluoroquinolone antibiotic;glycylcycline;nitrofuran antibiotic;tetracycline antibiotic	multidrug
P-P	oqxB	ARO:3003923	NZ_CP033632.1	AAP43110.2	Escherichia coli	diaminopyrimidine antibiotic;fluoroquinolone antibiotic;glycylcycline;nitrofuran antibiotic;tetracycline antibiotic	multidrug
P-P	oqxB	ARO:3003923	NZ_CP034789.1	AAP43110.2	Escherichia coli	diaminopyrimidine antibiotic;fluoroquinolone antibiotic;glycylcycline;nitrofuran antibiotic;tetracycline antibiotic	multidrug
P-P	oqxB	ARO:3003923	NZ_CP048823.1	AAP43110.2	Escherichia coli	diaminopyrimidine antibiotic;fluoroquinolone antibiotic;glycylcycline;nitrofuran antibiotic;tetracycline antibiotic	multidrug
P-P	oqxB	ARO:3003923	NZ_CP059289.1	AAP43110.2	Escherichia coli	diaminopyrimidine antibiotic;fluoroquinolone antibiotic;glycylcycline;nitrofuran antibiotic;tetracycline antibiotic	multidrug
P-P	oqxB	ARO:3003923	NZ_CP063951.1	AAP43110.2	Escherichia coli	diaminopyrimidine antibiotic;fluoroquinolone antibiotic;glycylcycline;nitrofuran antibiotic;tetracycline antibiotic	multidrug
P-P	oqxB	ARO:3003923	NZ_MG825383.1	AAP43110.2	Escherichia coli	diaminopyrimidine antibiotic;fluoroquinolone antibiotic;glycylcycline;nitrofuran antibiotic;tetracycline antibiotic	multidrug
P-P	oqxB	ARO:3003923	NZ_MN086777.1	AAP43110.2	Escherichia coli	diaminopyrimidine antibiotic;fluoroquinolone antibiotic;glycylcycline;nitrofuran antibiotic;tetracycline antibiotic	multidrug
P-P	OXA-1	ARO:3001396	CP052281.1	AFB82783.1	Klebsiella pneumoniae	carbapenem;cephalosporin;penam	beta-lactam
P-P	OXA-1	ARO:3001396	CP052352.1	AFB82783.1	Klebsiella pneumoniae	carbapenem;cephalosporin;penam	beta-lactam
P-P	OXA-1	ARO:3001396	CP052393.1	AFB82783.1	Klebsiella pneumoniae	carbapenem;cephalosporin;penam	beta-lactam
P-P	OXA-1	ARO:3001396	CP052423.1	AFB82783.1	Klebsiella pneumoniae	carbapenem;cephalosporin;penam	beta-lactam
P-P	OXA-1	ARO:3001396	NZ_CP034755.1	AFB82783.1	Klebsiella pneumoniae	carbapenem;cephalosporin;penam	beta-lactam
P-P	OXA-1	ARO:3001396	NZ_CP037929.1	AFB82783.1	Klebsiella pneumoniae	carbapenem;cephalosporin;penam	beta-lactam
P-P	OXA-1	ARO:3001396	NZ_MN922301.1	AFB82783.1	Klebsiella pneumoniae	carbapenem;cephalosporin;penam	beta-lactam
P-P	OXA-10	ARO:3001405	NZ_CP053046.1	AAG45720.1	Escherichia coli	carbapenem;cephalosporin;penam	beta-lactam
P-P	OXA-10	ARO:3001405	NZ_MH763829.1	AAG45720.1	Escherichia coli	carbapenem;cephalosporin;penam	beta-lactam
P-P	OXA-10	ARO:3001405	NZ_MK439959.1	AAG45720.1	Escherichia coli	carbapenem;cephalosporin;penam	beta-lactam
P-P	OXA-181	ARO:3001784	NZ_CP068934.1	AEP16366.1	Klebsiella pneumoniae	carbapenem;cephalosporin;penam	beta-lactam
P-P	OXA-181	ARO:3001784	NZ_MN080489.1	AEP16366.1	Klebsiella pneumoniae	carbapenem;cephalosporin;penam	beta-lactam
P-P	OXA-23	ARO:3001418	NZ_CP039519.1	AAV65289.1	Acinetobacter baumannii	carbapenem;cephalosporin;penam	beta-lactam
P-P	ParR	ARO:3005068	uvig_577555	AAG05188.1	Pseudomonas aeruginosa PAO1	acridine dye;aminoglycoside antibiotic;carbapenem;cephalosporin;cephamycin;disinfecting agents and intercalating dyes;fluoroquinolone antibiotic;macrolide antibiotic;monobactam;penam;penem;phenicol antibiotic;tetracycline antibiotic	multidrug
P-P	ParS	ARO:3005067	uvig_577555	AAG05187.1	Pseudomonas aeruginosa PAO1	acridine dye;aminoglycoside antibiotic;carbapenem;cephalosporin;cephamycin;disinfecting agents and intercalating dyes;fluoroquinolone antibiotic;macrolide antibiotic;monobactam;penam;penem;phenicol antibiotic;tetracycline antibiotic	multidrug
P-P	qacE	ARO:3005009	NZ_CP021203.1	AEH26330.1	Klebsiella pneumoniae	disinfecting agents and intercalating dyes	multidrug
P-P	qacE	ARO:3005009	NZ_CP063951.1	AEH26330.1	Klebsiella pneumoniae	disinfecting agents and intercalating dyes	multidrug
P-P	qacEdelta1	ARO:3005010	CP057733.1	AAC44316.1	Pseudomonas aeruginosa	acridine dye;disinfecting agents and intercalating dyes	multidrug
P-P	qacEdelta1	ARO:3005010	CP057740.1	AAC44316.1	Pseudomonas aeruginosa	acridine dye;disinfecting agents and intercalating dyes	multidrug
P-P	qacEdelta1	ARO:3005010	CP057753.1	AAC44316.1	Pseudomonas aeruginosa	acridine dye;disinfecting agents and intercalating dyes	multidrug
P-P	qacEdelta1	ARO:3005010	NC_021654.1	AAC44316.1	Pseudomonas aeruginosa	acridine dye;disinfecting agents and intercalating dyes	multidrug
P-P	qacEdelta1	ARO:3005010	NZ_AP019819.1	AAC44316.1	Pseudomonas aeruginosa	acridine dye;disinfecting agents and intercalating dyes	multidrug
P-P	qacEdelta1	ARO:3005010	NZ_AP023428.1	AAC44316.1	Pseudomonas aeruginosa	acridine dye;disinfecting agents and intercalating dyes	multidrug
P-P	qacEdelta1	ARO:3005010	NZ_CP007729.1	AAC44316.1	Pseudomonas aeruginosa	acridine dye;disinfecting agents and intercalating dyes	multidrug
P-P	qacEdelta1	ARO:3005010	NZ_CP016381.1	AAC44316.1	Pseudomonas aeruginosa	acridine dye;disinfecting agents and intercalating dyes	multidrug
P-P	qacEdelta1	ARO:3005010	NZ_CP016381.1	AAC44316.1	Pseudomonas aeruginosa	acridine dye;disinfecting agents and intercalating dyes	multidrug
P-P	qacEdelta1	ARO:3005010	NZ_CP018956.1	AAC44316.1	Pseudomonas aeruginosa	acridine dye;disinfecting agents and intercalating dyes	multidrug
P-P	qacEdelta1	ARO:3005010	NZ_CP019054.1	AAC44316.1	Pseudomonas aeruginosa	acridine dye;disinfecting agents and intercalating dyes	multidrug
P-P	qacEdelta1	ARO:3005010	NZ_CP019262.1	AAC44316.1	Pseudomonas aeruginosa	acridine dye;disinfecting agents and intercalating dyes	multidrug
P-P	qacEdelta1	ARO:3005010	NZ_CP021835.1	AAC44316.1	Pseudomonas aeruginosa	acridine dye;disinfecting agents and intercalating dyes	multidrug
P-P	qacEdelta1	ARO:3005010	NZ_CP021842.1	AAC44316.1	Pseudomonas aeruginosa	acridine dye;disinfecting agents and intercalating dyes	multidrug
P-P	qacEdelta1	ARO:3005010	NZ_CP021846.1	AAC44316.1	Pseudomonas aeruginosa	acridine dye;disinfecting agents and intercalating dyes	multidrug
P-P	qacEdelta1	ARO:3005010	NZ_CP021897.1	AAC44316.1	Pseudomonas aeruginosa	acridine dye;disinfecting agents and intercalating dyes	multidrug
P-P	qacEdelta1	ARO:3005010	NZ_CP025141.1	AAC44316.1	Pseudomonas aeruginosa	acridine dye;disinfecting agents and intercalating dyes	multidrug
P-P	qacEdelta1	ARO:3005010	NZ_CP025144.1	AAC44316.1	Pseudomonas aeruginosa	acridine dye;disinfecting agents and intercalating dyes	multidrug
P-P	qacEdelta1	ARO:3005010	NZ_CP025147.1	AAC44316.1	Pseudomonas aeruginosa	acridine dye;disinfecting agents and intercalating dyes	multidrug
P-P	qacEdelta1	ARO:3005010	NZ_CP027613.1	AAC44316.1	Pseudomonas aeruginosa	acridine dye;disinfecting agents and intercalating dyes	multidrug
P-P	qacEdelta1	ARO:3005010	NZ_CP029181.1	AAC44316.1	Pseudomonas aeruginosa	acridine dye;disinfecting agents and intercalating dyes	multidrug
P-P	qacEdelta1	ARO:3005010	NZ_CP029244.1	AAC44316.1	Pseudomonas aeruginosa	acridine dye;disinfecting agents and intercalating dyes	multidrug
P-P	qacEdelta1	ARO:3005010	NZ_CP030285.1	AAC44316.1	Pseudomonas aeruginosa	acridine dye;disinfecting agents and intercalating dyes	multidrug
P-P	qacEdelta1	ARO:3005010	NZ_CP032183.1	AAC44316.1	Pseudomonas aeruginosa	acridine dye;disinfecting agents and intercalating dyes	multidrug
P-P	qacEdelta1	ARO:3005010	NZ_CP033251.1	AAC44316.1	Pseudomonas aeruginosa	acridine dye;disinfecting agents and intercalating dyes	multidrug
P-P	qacEdelta1	ARO:3005010	NZ_CP033632.1	AAC44316.1	Pseudomonas aeruginosa	acridine dye;disinfecting agents and intercalating dyes	multidrug
P-P	qacEdelta1	ARO:3005010	NZ_CP034755.1	AAC44316.1	Pseudomonas aeruginosa	acridine dye;disinfecting agents and intercalating dyes	multidrug
P-P	qacEdelta1	ARO:3005010	NZ_CP034755.1	AAC44316.1	Pseudomonas aeruginosa	acridine dye;disinfecting agents and intercalating dyes	multidrug
P-P	qacEdelta1	ARO:3005010	NZ_CP034789.1	AAC44316.1	Pseudomonas aeruginosa	acridine dye;disinfecting agents and intercalating dyes	multidrug
P-P	qacEdelta1	ARO:3005010	NZ_CP037929.1	AAC44316.1	Pseudomonas aeruginosa	acridine dye;disinfecting agents and intercalating dyes	multidrug
P-P	qacEdelta1	ARO:3005010	NZ_CP040928.1	AAC44316.1	Pseudomonas aeruginosa	acridine dye;disinfecting agents and intercalating dyes	multidrug
P-P	qacEdelta1	ARO:3005010	NZ_CP055258.1	AAC44316.1	Pseudomonas aeruginosa	acridine dye;disinfecting agents and intercalating dyes	multidrug
P-P	qacEdelta1	ARO:3005010	NZ_CP055600.1	AAC44316.1	Pseudomonas aeruginosa	acridine dye;disinfecting agents and intercalating dyes	multidrug
P-P	qacEdelta1	ARO:3005010	NZ_CP062816.1	AAC44316.1	Pseudomonas aeruginosa	acridine dye;disinfecting agents and intercalating dyes	multidrug
P-P	qacEdelta1	ARO:3005010	NZ_CP062827.1	AAC44316.1	Pseudomonas aeruginosa	acridine dye;disinfecting agents and intercalating dyes	multidrug
P-P	qacEdelta1	ARO:3005010	NZ_CP062833.1	AAC44316.1	Pseudomonas aeruginosa	acridine dye;disinfecting agents and intercalating dyes	multidrug
P-P	qacEdelta1	ARO:3005010	NZ_CP062839.1	AAC44316.1	Pseudomonas aeruginosa	acridine dye;disinfecting agents and intercalating dyes	multidrug
P-P	qacEdelta1	ARO:3005010	NZ_CP062884.1	AAC44316.1	Pseudomonas aeruginosa	acridine dye;disinfecting agents and intercalating dyes	multidrug
P-P	qacEdelta1	ARO:3005010	NZ_CP062896.1	AAC44316.1	Pseudomonas aeruginosa	acridine dye;disinfecting agents and intercalating dyes	multidrug
P-P	qacEdelta1	ARO:3005010	NZ_CP066814.1	AAC44316.1	Pseudomonas aeruginosa	acridine dye;disinfecting agents and intercalating dyes	multidrug
P-P	qacEdelta1	ARO:3005010	NZ_CP068233.1	AAC44316.1	Pseudomonas aeruginosa	acridine dye;disinfecting agents and intercalating dyes	multidrug
P-P	qacEdelta1	ARO:3005010	NZ_CP074117.1	AAC44316.1	Pseudomonas aeruginosa	acridine dye;disinfecting agents and intercalating dyes	multidrug
P-P	qacEdelta1	ARO:3005010	NZ_CP076548.1	AAC44316.1	Pseudomonas aeruginosa	acridine dye;disinfecting agents and intercalating dyes	multidrug
P-P	qacEdelta1	ARO:3005010	NZ_KP453775.1	AAC44316.1	Pseudomonas aeruginosa	acridine dye;disinfecting agents and intercalating dyes	multidrug
P-P	qacEdelta1	ARO:3005010	NZ_LT985263.1	AAC44316.1	Pseudomonas aeruginosa	acridine dye;disinfecting agents and intercalating dyes	multidrug
P-P	qacEdelta1	ARO:3005010	NZ_MG196293.1	AAC44316.1	Pseudomonas aeruginosa	acridine dye;disinfecting agents and intercalating dyes	multidrug
P-P	qacEdelta1	ARO:3005010	NZ_MG196293.1	AAC44316.1	Pseudomonas aeruginosa	acridine dye;disinfecting agents and intercalating dyes	multidrug
P-P	qacEdelta1	ARO:3005010	NZ_MG825383.1	AAC44316.1	Pseudomonas aeruginosa	acridine dye;disinfecting agents and intercalating dyes	multidrug
P-P	qacEdelta1	ARO:3005010	NZ_MH763829.1	AAC44316.1	Pseudomonas aeruginosa	acridine dye;disinfecting agents and intercalating dyes	multidrug
P-P	qacEdelta1	ARO:3005010	NZ_MN178640.1	AAC44316.1	Pseudomonas aeruginosa	acridine dye;disinfecting agents and intercalating dyes	multidrug
P-P	qacEdelta1	ARO:3005010	NZ_MN629346.1	AAC44316.1	Pseudomonas aeruginosa	acridine dye;disinfecting agents and intercalating dyes	multidrug
P-P	qacEdelta1	ARO:3005010	NZ_MN922301.1	AAC44316.1	Pseudomonas aeruginosa	acridine dye;disinfecting agents and intercalating dyes	multidrug
P-P	qacEdelta1	ARO:3005010	NZ_MN961666.1	AAC44316.1	Pseudomonas aeruginosa	acridine dye;disinfecting agents and intercalating dyes	multidrug
P-P	qacL	ARO:3005098	CP042617.1	AAZ42322.1	Vibrio cholerae	disinfecting agents and intercalating dyes	multidrug
P-P	qacL	ARO:3005098	NZ_CP010154.1	AAZ42322.1	Vibrio cholerae	disinfecting agents and intercalating dyes	multidrug
P-P	qacL	ARO:3005098	NZ_CP029493.1	AAZ42322.1	Vibrio cholerae	disinfecting agents and intercalating dyes	multidrug
P-P	qacL	ARO:3005098	NZ_CP034755.1	AAZ42322.1	Vibrio cholerae	disinfecting agents and intercalating dyes	multidrug
P-P	qacL	ARO:3005098	NZ_CP059289.1	AAZ42322.1	Vibrio cholerae	disinfecting agents and intercalating dyes	multidrug
P-P	qacL	ARO:3005098	NZ_CP063488.1	AAZ42322.1	Vibrio cholerae	disinfecting agents and intercalating dyes	multidrug
P-P	qacL	ARO:3005098	NZ_CP070907.1	AAZ42322.1	Vibrio cholerae	disinfecting agents and intercalating dyes	multidrug
P-P	qacL	ARO:3005098	NZ_LR130553.1	AAZ42322.1	Vibrio cholerae	disinfecting agents and intercalating dyes	multidrug
P-P	qacL	ARO:3005098	NZ_MN510447.1	AAZ42322.1	Vibrio cholerae	disinfecting agents and intercalating dyes	multidrug
P-P	QepA2	ARO:3004103	NZ_KX928752.1	ACF70723.1	Escherichia coli	fluoroquinolone antibiotic	multidrug
P-P	QnrB1	ARO:3002714	NZ_CP037929.1	ABC86904.2	Klebsiella pneumoniae	fluoroquinolone antibiotic	quinolone
P-P	QnrB1	ARO:3002714	NZ_CP050364.1	ABC86904.2	Klebsiella pneumoniae	fluoroquinolone antibiotic	quinolone
P-P	QnrB1	ARO:3002714	NZ_CP050364.1	ABC86904.2	Klebsiella pneumoniae	fluoroquinolone antibiotic	quinolone
P-P	QnrB1	ARO:3002714	NZ_MN922301.1	ABC86904.2	Klebsiella pneumoniae	fluoroquinolone antibiotic	quinolone
P-P	QnrB10	ARO:3002724	NZ_CP016381.1	ABG56269.1	Citrobacter freundii	fluoroquinolone antibiotic	quinolone
P-P	QnrB20	ARO:3002735	CP017387.1	BAG55487.1	Escherichia coli	fluoroquinolone antibiotic	quinolone
P-P	QnrB20	ARO:3002735	NZ_CP017778.1	BAG55487.1	Escherichia coli	fluoroquinolone antibiotic	quinolone
P-P	QnrB22	ARO:3002737	NZ_MH763829.1	ACS71746.1	Citrobacter werkmanii	fluoroquinolone antibiotic	quinolone
P-P	QnrS1	ARO:3002790	NZ_CP010131.1	ABF47469.1	Salmonella enterica subsp. enterica serovar Bovismorbificans	fluoroquinolone antibiotic	quinolone
P-P	QnrS1	ARO:3002790	NZ_CP010243.1	ABF47469.1	Salmonella enterica subsp. enterica serovar Bovismorbificans	fluoroquinolone antibiotic	quinolone
P-P	QnrS1	ARO:3002790	NZ_CP033379.1	ABF47469.1	Salmonella enterica subsp. enterica serovar Bovismorbificans	fluoroquinolone antibiotic	quinolone
P-P	QnrS1	ARO:3002790	NZ_CP034590.1	ABF47469.1	Salmonella enterica subsp. enterica serovar Bovismorbificans	fluoroquinolone antibiotic	quinolone
P-P	QnrS1	ARO:3002790	NZ_CP053046.1	ABF47469.1	Salmonella enterica subsp. enterica serovar Bovismorbificans	fluoroquinolone antibiotic	quinolone
P-P	QnrS1	ARO:3002790	NZ_CP063350.1	ABF47469.1	Salmonella enterica subsp. enterica serovar Bovismorbificans	fluoroquinolone antibiotic	quinolone
P-P	QnrS1	ARO:3002790	NZ_CP063469.1	ABF47469.1	Salmonella enterica subsp. enterica serovar Bovismorbificans	fluoroquinolone antibiotic	quinolone
P-P	QnrS1	ARO:3002790	NZ_CP063477.1	ABF47469.1	Salmonella enterica subsp. enterica serovar Bovismorbificans	fluoroquinolone antibiotic	quinolone
P-P	QnrS1	ARO:3002790	NZ_CP063502.1	ABF47469.1	Salmonella enterica subsp. enterica serovar Bovismorbificans	fluoroquinolone antibiotic	quinolone
P-P	QnrS1	ARO:3002790	NZ_CP068934.1	ABF47469.1	Salmonella enterica subsp. enterica serovar Bovismorbificans	fluoroquinolone antibiotic	quinolone
P-P	QnrS1	ARO:3002790	NZ_LR883966.1	ABF47469.1	Salmonella enterica subsp. enterica serovar Bovismorbificans	fluoroquinolone antibiotic	quinolone
P-P	QnrS11	ARO:3004624	CP042894.1	AFM45990.1	Escherichia coli	fluoroquinolone antibiotic	quinolone
P-P	QnrS11	ARO:3004624	NZ_CP044294.1	AFM45990.1	Escherichia coli	fluoroquinolone antibiotic	quinolone
P-P	QnrS2	ARO:3002791	NZ_CP070289.2	ABF47470.1	Salmonella enterica subsp. enterica serovar Anatum	fluoroquinolone antibiotic	quinolone
P-P	QnrS2	ARO:3002791	NZ_CP072806.1	ABF47470.1	Salmonella enterica subsp. enterica serovar Anatum	fluoroquinolone antibiotic	quinolone
P-P	rmtB	ARO:3000860	NZ_KX928752.1	CAP07796.1	Escherichia coli	aminoglycoside antibiotic	aminoglycoside
P-P	rmtF	ARO:3002666	NZ_CP045677.1	AFJ11385.1	Klebsiella pneumoniae	aminoglycoside antibiotic	aminoglycoside
P-P	rmtF	ARO:3002666	NZ_CP050364.1	AFJ11385.1	Klebsiella pneumoniae	aminoglycoside antibiotic	aminoglycoside
P-P	rmtF	ARO:3002666	NZ_CP079728.1	AFJ11385.1	Klebsiella pneumoniae	aminoglycoside antibiotic	aminoglycoside
P-P	rsmA	ARO:3005069	IMGVR_UViG_3300020256_000001	AAC16242.1	Pseudomonas aeruginosa	diaminopyrimidine antibiotic;fluoroquinolone antibiotic;phenicol antibiotic	multidrug
P-P	rsmA	ARO:3005069	IMGVR_UViG_3300020367_000002	AAC16242.1	Pseudomonas aeruginosa	diaminopyrimidine antibiotic;fluoroquinolone antibiotic;phenicol antibiotic	multidrug
P-P	rsmA	ARO:3005069	IMGVR_UViG_3300020383_000005	AAC16242.1	Pseudomonas aeruginosa	diaminopyrimidine antibiotic;fluoroquinolone antibiotic;phenicol antibiotic	multidrug
P-P	rsmA	ARO:3005069	IMGVR_UViG_3300027967_000006	AAC16242.1	Pseudomonas aeruginosa	diaminopyrimidine antibiotic;fluoroquinolone antibiotic;phenicol antibiotic	multidrug
P-P	rsmA	ARO:3005069	uvig_394467	AAC16242.1	Pseudomonas aeruginosa	diaminopyrimidine antibiotic;fluoroquinolone antibiotic;phenicol antibiotic	multidrug
P-P	SHV-1	ARO:3001059	NZ_CP027613.1	ACR66323.1	Klebsiella pneumoniae	carbapenem;cephalosporin;penam	beta-lactam
P-P	SHV-12	ARO:3001071	NZ_CP016381.1	AHN60527.1	Enterobacter cloacae	carbapenem;cephalosporin;penam	beta-lactam
P-P	SHV-12	ARO:3001071	NZ_CP058165.1	AHN60527.1	Enterobacter cloacae	carbapenem;cephalosporin;penam	beta-lactam
P-P	SHV-12	ARO:3001071	NZ_CP061960.1	AHN60527.1	Enterobacter cloacae	carbapenem;cephalosporin;penam	beta-lactam
P-P	SHV-12	ARO:3001071	NZ_MH763829.1	AHN60527.1	Enterobacter cloacae	carbapenem;cephalosporin;penam	beta-lactam
P-P	SHV-12	ARO:3001071	NZ_MK433207.1	AHN60527.1	Enterobacter cloacae	carbapenem;cephalosporin;penam	beta-lactam
P-P	Ssui_ACT_CHL	ARO:3004455	GCA_002610805.1	BAC11901.1	Streptococcus suis	phenicol antibiotic	phenicol
P-P	sul1	ARO:3000410	CP017387.1	AEJ33969.1	Vibrio fluvialis	sulfonamide antibiotic;sulfone antibiotic	sulfonamide
P-P	sul1	ARO:3000410	CP057733.1	AEJ33969.1	Vibrio fluvialis	sulfonamide antibiotic;sulfone antibiotic	sulfonamide
P-P	sul1	ARO:3000410	CP057740.1	AEJ33969.1	Vibrio fluvialis	sulfonamide antibiotic;sulfone antibiotic	sulfonamide
P-P	sul1	ARO:3000410	CP057753.1	AEJ33969.1	Vibrio fluvialis	sulfonamide antibiotic;sulfone antibiotic	sulfonamide
P-P	sul1	ARO:3000410	NC_021654.1	AEJ33969.1	Vibrio fluvialis	sulfonamide antibiotic;sulfone antibiotic	sulfonamide
P-P	sul1	ARO:3000410	NZ_AP018351.1	AEJ33969.1	Vibrio fluvialis	sulfonamide antibiotic;sulfone antibiotic	sulfonamide
P-P	sul1	ARO:3000410	NZ_AP019819.1	AEJ33969.1	Vibrio fluvialis	sulfonamide antibiotic;sulfone antibiotic	sulfonamide
P-P	sul1	ARO:3000410	NZ_AP023428.1	AEJ33969.1	Vibrio fluvialis	sulfonamide antibiotic;sulfone antibiotic	sulfonamide
P-P	sul1	ARO:3000410	NZ_CP007729.1	AEJ33969.1	Vibrio fluvialis	sulfonamide antibiotic;sulfone antibiotic	sulfonamide
P-P	sul1	ARO:3000410	NZ_CP010146.1	AEJ33969.1	Vibrio fluvialis	sulfonamide antibiotic;sulfone antibiotic	sulfonamide
P-P	sul1	ARO:3000410	NZ_CP016381.1	AEJ33969.1	Vibrio fluvialis	sulfonamide antibiotic;sulfone antibiotic	sulfonamide
P-P	sul1	ARO:3000410	NZ_CP016381.1	AEJ33969.1	Vibrio fluvialis	sulfonamide antibiotic;sulfone antibiotic	sulfonamide
P-P	sul1	ARO:3000410	NZ_CP016381.1	AEJ33969.1	Vibrio fluvialis	sulfonamide antibiotic;sulfone antibiotic	sulfonamide
P-P	sul1	ARO:3000410	NZ_CP017778.1	AEJ33969.1	Vibrio fluvialis	sulfonamide antibiotic;sulfone antibiotic	sulfonamide
P-P	sul1	ARO:3000410	NZ_CP018956.1	AEJ33969.1	Vibrio fluvialis	sulfonamide antibiotic;sulfone antibiotic	sulfonamide
P-P	sul1	ARO:3000410	NZ_CP019054.1	AEJ33969.1	Vibrio fluvialis	sulfonamide antibiotic;sulfone antibiotic	sulfonamide
P-P	sul1	ARO:3000410	NZ_CP019262.1	AEJ33969.1	Vibrio fluvialis	sulfonamide antibiotic;sulfone antibiotic	sulfonamide
P-P	sul1	ARO:3000410	NZ_CP021203.1	AEJ33969.1	Vibrio fluvialis	sulfonamide antibiotic;sulfone antibiotic	sulfonamide
P-P	sul1	ARO:3000410	NZ_CP021835.1	AEJ33969.1	Vibrio fluvialis	sulfonamide antibiotic;sulfone antibiotic	sulfonamide
P-P	sul1	ARO:3000410	NZ_CP021842.1	AEJ33969.1	Vibrio fluvialis	sulfonamide antibiotic;sulfone antibiotic	sulfonamide
P-P	sul1	ARO:3000410	NZ_CP021846.1	AEJ33969.1	Vibrio fluvialis	sulfonamide antibiotic;sulfone antibiotic	sulfonamide
P-P	sul1	ARO:3000410	NZ_CP021897.1	AEJ33969.1	Vibrio fluvialis	sulfonamide antibiotic;sulfone antibiotic	sulfonamide
P-P	sul1	ARO:3000410	NZ_CP025141.1	AEJ33969.1	Vibrio fluvialis	sulfonamide antibiotic;sulfone antibiotic	sulfonamide
P-P	sul1	ARO:3000410	NZ_CP025144.1	AEJ33969.1	Vibrio fluvialis	sulfonamide antibiotic;sulfone antibiotic	sulfonamide
P-P	sul1	ARO:3000410	NZ_CP025147.1	AEJ33969.1	Vibrio fluvialis	sulfonamide antibiotic;sulfone antibiotic	sulfonamide
P-P	sul1	ARO:3000410	NZ_CP027613.1	AEJ33969.1	Vibrio fluvialis	sulfonamide antibiotic;sulfone antibiotic	sulfonamide
P-P	sul1	ARO:3000410	NZ_CP029181.1	AEJ33969.1	Vibrio fluvialis	sulfonamide antibiotic;sulfone antibiotic	sulfonamide
P-P	sul1	ARO:3000410	NZ_CP029244.1	AEJ33969.1	Vibrio fluvialis	sulfonamide antibiotic;sulfone antibiotic	sulfonamide
P-P	sul1	ARO:3000410	NZ_CP030285.1	AEJ33969.1	Vibrio fluvialis	sulfonamide antibiotic;sulfone antibiotic	sulfonamide
P-P	sul1	ARO:3000410	NZ_CP032183.1	AEJ33969.1	Vibrio fluvialis	sulfonamide antibiotic;sulfone antibiotic	sulfonamide
P-P	sul1	ARO:3000410	NZ_CP033251.1	AEJ33969.1	Vibrio fluvialis	sulfonamide antibiotic;sulfone antibiotic	sulfonamide
P-P	sul1	ARO:3000410	NZ_CP033632.1	AEJ33969.1	Vibrio fluvialis	sulfonamide antibiotic;sulfone antibiotic	sulfonamide
P-P	sul1	ARO:3000410	NZ_CP034755.1	AEJ33969.1	Vibrio fluvialis	sulfonamide antibiotic;sulfone antibiotic	sulfonamide
P-P	sul1	ARO:3000410	NZ_CP034755.1	AEJ33969.1	Vibrio fluvialis	sulfonamide antibiotic;sulfone antibiotic	sulfonamide
P-P	sul1	ARO:3000410	NZ_CP034755.1	AEJ33969.1	Vibrio fluvialis	sulfonamide antibiotic;sulfone antibiotic	sulfonamide
P-P	sul1	ARO:3000410	NZ_CP034755.1	AEJ33969.1	Vibrio fluvialis	sulfonamide antibiotic;sulfone antibiotic	sulfonamide
P-P	sul1	ARO:3000410	NZ_CP034789.1	AEJ33969.1	Vibrio fluvialis	sulfonamide antibiotic;sulfone antibiotic	sulfonamide
P-P	sul1	ARO:3000410	NZ_CP037929.1	AEJ33969.1	Vibrio fluvialis	sulfonamide antibiotic;sulfone antibiotic	sulfonamide
P-P	sul1	ARO:3000410	NZ_CP040928.1	AEJ33969.1	Vibrio fluvialis	sulfonamide antibiotic;sulfone antibiotic	sulfonamide
P-P	sul1	ARO:3000410	NZ_CP055258.1	AEJ33969.1	Vibrio fluvialis	sulfonamide antibiotic;sulfone antibiotic	sulfonamide
P-P	sul1	ARO:3000410	NZ_CP055600.1	AEJ33969.1	Vibrio fluvialis	sulfonamide antibiotic;sulfone antibiotic	sulfonamide
P-P	sul1	ARO:3000410	NZ_CP062816.1	AEJ33969.1	Vibrio fluvialis	sulfonamide antibiotic;sulfone antibiotic	sulfonamide
P-P	sul1	ARO:3000410	NZ_CP062827.1	AEJ33969.1	Vibrio fluvialis	sulfonamide antibiotic;sulfone antibiotic	sulfonamide
P-P	sul1	ARO:3000410	NZ_CP062833.1	AEJ33969.1	Vibrio fluvialis	sulfonamide antibiotic;sulfone antibiotic	sulfonamide
P-P	sul1	ARO:3000410	NZ_CP062839.1	AEJ33969.1	Vibrio fluvialis	sulfonamide antibiotic;sulfone antibiotic	sulfonamide
P-P	sul1	ARO:3000410	NZ_CP062884.1	AEJ33969.1	Vibrio fluvialis	sulfonamide antibiotic;sulfone antibiotic	sulfonamide
P-P	sul1	ARO:3000410	NZ_CP062896.1	AEJ33969.1	Vibrio fluvialis	sulfonamide antibiotic;sulfone antibiotic	sulfonamide
P-P	sul1	ARO:3000410	NZ_CP066814.1	AEJ33969.1	Vibrio fluvialis	sulfonamide antibiotic;sulfone antibiotic	sulfonamide
P-P	sul1	ARO:3000410	NZ_CP068233.1	AEJ33969.1	Vibrio fluvialis	sulfonamide antibiotic;sulfone antibiotic	sulfonamide
P-P	sul1	ARO:3000410	NZ_CP074117.1	AEJ33969.1	Vibrio fluvialis	sulfonamide antibiotic;sulfone antibiotic	sulfonamide
P-P	sul1	ARO:3000410	NZ_CP076548.1	AEJ33969.1	Vibrio fluvialis	sulfonamide antibiotic;sulfone antibiotic	sulfonamide
P-P	sul1	ARO:3000410	NZ_KP453775.1	AEJ33969.1	Vibrio fluvialis	sulfonamide antibiotic;sulfone antibiotic	sulfonamide
P-P	sul1	ARO:3000410	NZ_LT985263.1	AEJ33969.1	Vibrio fluvialis	sulfonamide antibiotic;sulfone antibiotic	sulfonamide
P-P	sul1	ARO:3000410	NZ_MG196293.1	AEJ33969.1	Vibrio fluvialis	sulfonamide antibiotic;sulfone antibiotic	sulfonamide
P-P	sul1	ARO:3000410	NZ_MG196293.1	AEJ33969.1	Vibrio fluvialis	sulfonamide antibiotic;sulfone antibiotic	sulfonamide
P-P	sul1	ARO:3000410	NZ_MG825383.1	AEJ33969.1	Vibrio fluvialis	sulfonamide antibiotic;sulfone antibiotic	sulfonamide
P-P	sul1	ARO:3000410	NZ_MH763829.1	AEJ33969.1	Vibrio fluvialis	sulfonamide antibiotic;sulfone antibiotic	sulfonamide
P-P	sul1	ARO:3000410	NZ_MH763829.1	AEJ33969.1	Vibrio fluvialis	sulfonamide antibiotic;sulfone antibiotic	sulfonamide
P-P	sul1	ARO:3000410	NZ_MN178640.1	AEJ33969.1	Vibrio fluvialis	sulfonamide antibiotic;sulfone antibiotic	sulfonamide
P-P	sul1	ARO:3000410	NZ_MN629346.1	AEJ33969.1	Vibrio fluvialis	sulfonamide antibiotic;sulfone antibiotic	sulfonamide
P-P	sul1	ARO:3000410	NZ_MN922301.1	AEJ33969.1	Vibrio fluvialis	sulfonamide antibiotic;sulfone antibiotic	sulfonamide
P-P	sul1	ARO:3000410	NZ_MN961666.1	AEJ33969.1	Vibrio fluvialis	sulfonamide antibiotic;sulfone antibiotic	sulfonamide
P-P	sul2	ARO:3000412	CP017387.1	AAL59753.1	Vibrio cholerae	sulfonamide antibiotic;sulfone antibiotic	sulfonamide
P-P	sul2	ARO:3000412	CP034786.1	AAL59753.1	Vibrio cholerae	sulfonamide antibiotic;sulfone antibiotic	sulfonamide
P-P	sul2	ARO:3000412	CP042894.1	AAL59753.1	Vibrio cholerae	sulfonamide antibiotic;sulfone antibiotic	sulfonamide
P-P	sul2	ARO:3000412	Gammaproteobacteria_gi_452322300	AAL59753.1	Vibrio cholerae	sulfonamide antibiotic;sulfone antibiotic	sulfonamide
P-P	sul2	ARO:3000412	Gammaproteobacteria_gi_565643352	AAL59753.1	Vibrio cholerae	sulfonamide antibiotic;sulfone antibiotic	sulfonamide
P-P	sul2	ARO:3000412	NC_023031.1	AAL59753.1	Vibrio cholerae	sulfonamide antibiotic;sulfone antibiotic	sulfonamide
P-P	sul2	ARO:3000412	NZ_AP023428.1	AAL59753.1	Vibrio cholerae	sulfonamide antibiotic;sulfone antibiotic	sulfonamide
P-P	sul2	ARO:3000412	NZ_CP010146.1	AAL59753.1	Vibrio cholerae	sulfonamide antibiotic;sulfone antibiotic	sulfonamide
P-P	sul2	ARO:3000412	NZ_CP010243.1	AAL59753.1	Vibrio cholerae	sulfonamide antibiotic;sulfone antibiotic	sulfonamide
P-P	sul2	ARO:3000412	NZ_CP017778.1	AAL59753.1	Vibrio cholerae	sulfonamide antibiotic;sulfone antibiotic	sulfonamide
P-P	sul2	ARO:3000412	NZ_CP018956.1	AAL59753.1	Vibrio cholerae	sulfonamide antibiotic;sulfone antibiotic	sulfonamide
P-P	sul2	ARO:3000412	NZ_CP019262.1	AAL59753.1	Vibrio cholerae	sulfonamide antibiotic;sulfone antibiotic	sulfonamide
P-P	sul2	ARO:3000412	NZ_CP021835.1	AAL59753.1	Vibrio cholerae	sulfonamide antibiotic;sulfone antibiotic	sulfonamide
P-P	sul2	ARO:3000412	NZ_CP023025.1	AAL59753.1	Vibrio cholerae	sulfonamide antibiotic;sulfone antibiotic	sulfonamide
P-P	sul2	ARO:3000412	NZ_CP025141.1	AAL59753.1	Vibrio cholerae	sulfonamide antibiotic;sulfone antibiotic	sulfonamide
P-P	sul2	ARO:3000412	NZ_CP025144.1	AAL59753.1	Vibrio cholerae	sulfonamide antibiotic;sulfone antibiotic	sulfonamide
P-P	sul2	ARO:3000412	NZ_CP025147.1	AAL59753.1	Vibrio cholerae	sulfonamide antibiotic;sulfone antibiotic	sulfonamide
P-P	sul2	ARO:3000412	NZ_CP029493.1	AAL59753.1	Vibrio cholerae	sulfonamide antibiotic;sulfone antibiotic	sulfonamide
P-P	sul2	ARO:3000412	NZ_CP029688.1	AAL59753.1	Vibrio cholerae	sulfonamide antibiotic;sulfone antibiotic	sulfonamide
P-P	sul2	ARO:3000412	NZ_CP029688.1	AAL59753.1	Vibrio cholerae	sulfonamide antibiotic;sulfone antibiotic	sulfonamide
P-P	sul2	ARO:3000412	NZ_CP032239.1	AAL59753.1	Vibrio cholerae	sulfonamide antibiotic;sulfone antibiotic	sulfonamide
P-P	sul2	ARO:3000412	NZ_CP032890.1	AAL59753.1	Vibrio cholerae	sulfonamide antibiotic;sulfone antibiotic	sulfonamide
P-P	sul2	ARO:3000412	NZ_CP033251.1	AAL59753.1	Vibrio cholerae	sulfonamide antibiotic;sulfone antibiotic	sulfonamide
P-P	sul2	ARO:3000412	NZ_CP033379.1	AAL59753.1	Vibrio cholerae	sulfonamide antibiotic;sulfone antibiotic	sulfonamide
P-P	sul2	ARO:3000412	NZ_CP033632.1	AAL59753.1	Vibrio cholerae	sulfonamide antibiotic;sulfone antibiotic	sulfonamide
P-P	sul2	ARO:3000412	NZ_CP034590.1	AAL59753.1	Vibrio cholerae	sulfonamide antibiotic;sulfone antibiotic	sulfonamide
P-P	sul2	ARO:3000412	NZ_CP034789.1	AAL59753.1	Vibrio cholerae	sulfonamide antibiotic;sulfone antibiotic	sulfonamide
P-P	sul2	ARO:3000412	NZ_CP040928.1	AAL59753.1	Vibrio cholerae	sulfonamide antibiotic;sulfone antibiotic	sulfonamide
P-P	sul2	ARO:3000412	NZ_CP041590.1	AAL59753.1	Vibrio cholerae	sulfonamide antibiotic;sulfone antibiotic	sulfonamide
P-P	sul2	ARO:3000412	NZ_CP047005.1	AAL59753.1	Vibrio cholerae	sulfonamide antibiotic;sulfone antibiotic	sulfonamide
P-P	sul2	ARO:3000412	NZ_CP048027.1	AAL59753.1	Vibrio cholerae	sulfonamide antibiotic;sulfone antibiotic	sulfonamide
P-P	sul2	ARO:3000412	NZ_CP050045.1	AAL59753.1	Vibrio cholerae	sulfonamide antibiotic;sulfone antibiotic	sulfonamide
P-P	sul2	ARO:3000412	NZ_CP059387.1	AAL59753.1	Vibrio cholerae	sulfonamide antibiotic;sulfone antibiotic	sulfonamide
P-P	sul2	ARO:3000412	NZ_CP063469.1	AAL59753.1	Vibrio cholerae	sulfonamide antibiotic;sulfone antibiotic	sulfonamide
P-P	sul2	ARO:3000412	NZ_CP063502.1	AAL59753.1	Vibrio cholerae	sulfonamide antibiotic;sulfone antibiotic	sulfonamide
P-P	sul2	ARO:3000412	NZ_CP071075.1	AAL59753.1	Vibrio cholerae	sulfonamide antibiotic;sulfone antibiotic	sulfonamide
P-P	sul2	ARO:3000412	NZ_CP072527.1	AAL59753.1	Vibrio cholerae	sulfonamide antibiotic;sulfone antibiotic	sulfonamide
P-P	sul2	ARO:3000412	NZ_CP072806.1	AAL59753.1	Vibrio cholerae	sulfonamide antibiotic;sulfone antibiotic	sulfonamide
P-P	sul2	ARO:3000412	NZ_LR130553.1	AAL59753.1	Vibrio cholerae	sulfonamide antibiotic;sulfone antibiotic	sulfonamide
P-P	sul2	ARO:3000412	NZ_LT985263.1	AAL59753.1	Vibrio cholerae	sulfonamide antibiotic;sulfone antibiotic	sulfonamide
P-P	sul2	ARO:3000412	NZ_MG825383.1	AAL59753.1	Vibrio cholerae	sulfonamide antibiotic;sulfone antibiotic	sulfonamide
P-P	sul2	ARO:3000412	NZ_MH763829.1	AAL59753.1	Vibrio cholerae	sulfonamide antibiotic;sulfone antibiotic	sulfonamide
P-P	sul2	ARO:3000412	NZ_MK439959.1	AAL59753.1	Vibrio cholerae	sulfonamide antibiotic;sulfone antibiotic	sulfonamide
P-P	sul2	ARO:3000412	NZ_MN086777.1	AAL59753.1	Vibrio cholerae	sulfonamide antibiotic;sulfone antibiotic	sulfonamide
P-P	sul3	ARO:3000413	CP042617.1	ACJ63260.1	Escherichia coli	sulfonamide antibiotic;sulfone antibiotic	sulfonamide
P-P	sul3	ARO:3000413	NZ_CP010154.1	ACJ63260.1	Escherichia coli	sulfonamide antibiotic;sulfone antibiotic	sulfonamide
P-P	sul3	ARO:3000413	NZ_CP029493.1	ACJ63260.1	Escherichia coli	sulfonamide antibiotic;sulfone antibiotic	sulfonamide
P-P	sul3	ARO:3000413	NZ_CP032239.1	ACJ63260.1	Escherichia coli	sulfonamide antibiotic;sulfone antibiotic	sulfonamide
P-P	sul3	ARO:3000413	NZ_CP059289.1	ACJ63260.1	Escherichia coli	sulfonamide antibiotic;sulfone antibiotic	sulfonamide
P-P	sul3	ARO:3000413	NZ_CP063488.1	ACJ63260.1	Escherichia coli	sulfonamide antibiotic;sulfone antibiotic	sulfonamide
P-P	sul3	ARO:3000413	NZ_CP070907.1	ACJ63260.1	Escherichia coli	sulfonamide antibiotic;sulfone antibiotic	sulfonamide
P-P	sul3	ARO:3000413	NZ_LR130553.1	ACJ63260.1	Escherichia coli	sulfonamide antibiotic;sulfone antibiotic	sulfonamide
P-P	sul3	ARO:3000413	NZ_MN510447.1	ACJ63260.1	Escherichia coli	sulfonamide antibiotic;sulfone antibiotic	sulfonamide
P-P	sul4	ARO:3004361	NZ_CP077204.1	WP_102607457.1	uncultured bacterium	sulfonamide antibiotic	sulfonamide
P-P	TEM-1	ARO:3000873	CP042894.1	CAD09800.1	Salmonella enterica subsp. enterica serovar Typhi str. CT18	cephalosporin;monobactam;penam;penem	beta-lactam
P-P	TEM-1	ARO:3000873	CP060164.1	CAD09800.1	Salmonella enterica subsp. enterica serovar Typhi str. CT18	cephalosporin;monobactam;penam;penem	beta-lactam
P-P	TEM-1	ARO:3000873	IMGVR_UViG_3300028955_000001	CAD09800.1	Salmonella enterica subsp. enterica serovar Typhi str. CT18	cephalosporin;monobactam;penam;penem	beta-lactam
P-P	TEM-1	ARO:3000873	NZ_CP010154.1	CAD09800.1	Salmonella enterica subsp. enterica serovar Typhi str. CT18	cephalosporin;monobactam;penam;penem	beta-lactam
P-P	TEM-1	ARO:3000873	NZ_CP010243.1	CAD09800.1	Salmonella enterica subsp. enterica serovar Typhi str. CT18	cephalosporin;monobactam;penam;penem	beta-lactam
P-P	TEM-1	ARO:3000873	NZ_CP018956.1	CAD09800.1	Salmonella enterica subsp. enterica serovar Typhi str. CT18	cephalosporin;monobactam;penam;penem	beta-lactam
P-P	TEM-1	ARO:3000873	NZ_CP019262.1	CAD09800.1	Salmonella enterica subsp. enterica serovar Typhi str. CT18	cephalosporin;monobactam;penam;penem	beta-lactam
P-P	TEM-1	ARO:3000873	NZ_CP019891.1	CAD09800.1	Salmonella enterica subsp. enterica serovar Typhi str. CT18	cephalosporin;monobactam;penam;penem	beta-lactam
P-P	TEM-1	ARO:3000873	NZ_CP021835.1	CAD09800.1	Salmonella enterica subsp. enterica serovar Typhi str. CT18	cephalosporin;monobactam;penam;penem	beta-lactam
P-P	TEM-1	ARO:3000873	NZ_CP025141.1	CAD09800.1	Salmonella enterica subsp. enterica serovar Typhi str. CT18	cephalosporin;monobactam;penam;penem	beta-lactam
P-P	TEM-1	ARO:3000873	NZ_CP025144.1	CAD09800.1	Salmonella enterica subsp. enterica serovar Typhi str. CT18	cephalosporin;monobactam;penam;penem	beta-lactam
P-P	TEM-1	ARO:3000873	NZ_CP025147.1	CAD09800.1	Salmonella enterica subsp. enterica serovar Typhi str. CT18	cephalosporin;monobactam;penam;penem	beta-lactam
P-P	TEM-1	ARO:3000873	NZ_CP027605.1	CAD09800.1	Salmonella enterica subsp. enterica serovar Typhi str. CT18	cephalosporin;monobactam;penam;penem	beta-lactam
P-P	TEM-1	ARO:3000873	NZ_CP029244.1	CAD09800.1	Salmonella enterica subsp. enterica serovar Typhi str. CT18	cephalosporin;monobactam;penam;penem	beta-lactam
P-P	TEM-1	ARO:3000873	NZ_CP029493.1	CAD09800.1	Salmonella enterica subsp. enterica serovar Typhi str. CT18	cephalosporin;monobactam;penam;penem	beta-lactam
P-P	TEM-1	ARO:3000873	NZ_CP029688.1	CAD09800.1	Salmonella enterica subsp. enterica serovar Typhi str. CT18	cephalosporin;monobactam;penam;penem	beta-lactam
P-P	TEM-1	ARO:3000873	NZ_CP030285.1	CAD09800.1	Salmonella enterica subsp. enterica serovar Typhi str. CT18	cephalosporin;monobactam;penam;penem	beta-lactam
P-P	TEM-1	ARO:3000873	NZ_CP032239.1	CAD09800.1	Salmonella enterica subsp. enterica serovar Typhi str. CT18	cephalosporin;monobactam;penam;penem	beta-lactam
P-P	TEM-1	ARO:3000873	NZ_CP033379.1	CAD09800.1	Salmonella enterica subsp. enterica serovar Typhi str. CT18	cephalosporin;monobactam;penam;penem	beta-lactam
P-P	TEM-1	ARO:3000873	NZ_CP034590.1	CAD09800.1	Salmonella enterica subsp. enterica serovar Typhi str. CT18	cephalosporin;monobactam;penam;penem	beta-lactam
P-P	TEM-1	ARO:3000873	NZ_CP034755.1	CAD09800.1	Salmonella enterica subsp. enterica serovar Typhi str. CT18	cephalosporin;monobactam;penam;penem	beta-lactam
P-P	TEM-1	ARO:3000873	NZ_CP034789.1	CAD09800.1	Salmonella enterica subsp. enterica serovar Typhi str. CT18	cephalosporin;monobactam;penam;penem	beta-lactam
P-P	TEM-1	ARO:3000873	NZ_CP039843.1	CAD09800.1	Salmonella enterica subsp. enterica serovar Typhi str. CT18	cephalosporin;monobactam;penam;penem	beta-lactam
P-P	TEM-1	ARO:3000873	NZ_CP040928.1	CAD09800.1	Salmonella enterica subsp. enterica serovar Typhi str. CT18	cephalosporin;monobactam;penam;penem	beta-lactam
P-P	TEM-1	ARO:3000873	NZ_CP043218.1	CAD09800.1	Salmonella enterica subsp. enterica serovar Typhi str. CT18	cephalosporin;monobactam;penam;penem	beta-lactam
P-P	TEM-1	ARO:3000873	NZ_CP050045.1	CAD09800.1	Salmonella enterica subsp. enterica serovar Typhi str. CT18	cephalosporin;monobactam;penam;penem	beta-lactam
P-P	TEM-1	ARO:3000873	NZ_CP058165.1	CAD09800.1	Salmonella enterica subsp. enterica serovar Typhi str. CT18	cephalosporin;monobactam;penam;penem	beta-lactam
P-P	TEM-1	ARO:3000873	NZ_CP059289.1	CAD09800.1	Salmonella enterica subsp. enterica serovar Typhi str. CT18	cephalosporin;monobactam;penam;penem	beta-lactam
P-P	TEM-1	ARO:3000873	NZ_CP061398.1	CAD09800.1	Salmonella enterica subsp. enterica serovar Typhi str. CT18	cephalosporin;monobactam;penam;penem	beta-lactam
P-P	TEM-1	ARO:3000873	NZ_CP063350.1	CAD09800.1	Salmonella enterica subsp. enterica serovar Typhi str. CT18	cephalosporin;monobactam;penam;penem	beta-lactam
P-P	TEM-1	ARO:3000873	NZ_CP063477.1	CAD09800.1	Salmonella enterica subsp. enterica serovar Typhi str. CT18	cephalosporin;monobactam;penam;penem	beta-lactam
P-P	TEM-1	ARO:3000873	NZ_CP063502.1	CAD09800.1	Salmonella enterica subsp. enterica serovar Typhi str. CT18	cephalosporin;monobactam;penam;penem	beta-lactam
P-P	TEM-1	ARO:3000873	NZ_CP064114.1	CAD09800.1	Salmonella enterica subsp. enterica serovar Typhi str. CT18	cephalosporin;monobactam;penam;penem	beta-lactam
P-P	TEM-1	ARO:3000873	NZ_CP069704.1	CAD09800.1	Salmonella enterica subsp. enterica serovar Typhi str. CT18	cephalosporin;monobactam;penam;penem	beta-lactam
P-P	TEM-1	ARO:3000873	NZ_CP070907.1	CAD09800.1	Salmonella enterica subsp. enterica serovar Typhi str. CT18	cephalosporin;monobactam;penam;penem	beta-lactam
P-P	TEM-1	ARO:3000873	NZ_CP071075.1	CAD09800.1	Salmonella enterica subsp. enterica serovar Typhi str. CT18	cephalosporin;monobactam;penam;penem	beta-lactam
P-P	TEM-1	ARO:3000873	NZ_CP080123.1	CAD09800.1	Salmonella enterica subsp. enterica serovar Typhi str. CT18	cephalosporin;monobactam;penam;penem	beta-lactam
P-P	TEM-1	ARO:3000873	NZ_CP080128.1	CAD09800.1	Salmonella enterica subsp. enterica serovar Typhi str. CT18	cephalosporin;monobactam;penam;penem	beta-lactam
P-P	TEM-1	ARO:3000873	NZ_KP453775.1	CAD09800.1	Salmonella enterica subsp. enterica serovar Typhi str. CT18	cephalosporin;monobactam;penam;penem	beta-lactam
P-P	TEM-1	ARO:3000873	NZ_KX015668.1	CAD09800.1	Salmonella enterica subsp. enterica serovar Typhi str. CT18	cephalosporin;monobactam;penam;penem	beta-lactam
P-P	TEM-1	ARO:3000873	NZ_KX928752.1	CAD09800.1	Salmonella enterica subsp. enterica serovar Typhi str. CT18	cephalosporin;monobactam;penam;penem	beta-lactam
P-P	TEM-1	ARO:3000873	NZ_LR130553.1	CAD09800.1	Salmonella enterica subsp. enterica serovar Typhi str. CT18	cephalosporin;monobactam;penam;penem	beta-lactam
P-P	TEM-1	ARO:3000873	NZ_LR883966.1	CAD09800.1	Salmonella enterica subsp. enterica serovar Typhi str. CT18	cephalosporin;monobactam;penam;penem	beta-lactam
P-P	TEM-1	ARO:3000873	NZ_MG825383.1	CAD09800.1	Salmonella enterica subsp. enterica serovar Typhi str. CT18	cephalosporin;monobactam;penam;penem	beta-lactam
P-P	TEM-1	ARO:3000873	NZ_MN080489.1	CAD09800.1	Salmonella enterica subsp. enterica serovar Typhi str. CT18	cephalosporin;monobactam;penam;penem	beta-lactam
P-P	TEM-1	ARO:3000873	NZ_MN510447.1	CAD09800.1	Salmonella enterica subsp. enterica serovar Typhi str. CT18	cephalosporin;monobactam;penam;penem	beta-lactam
P-P	TEM-116	ARO:3000979	KY563785.1	AAB39956.1	Staphylococcus aureus	cephalosporin;monobactam;penam;penem	beta-lactam
P-P	TEM-135	ARO:3000999	NZ_CP063488.1	CAG25427.1	Salmonella enterica subsp. enterica serovar Typhimurium	cephalosporin;monobactam;penam;penem	beta-lactam
P-P	TEM-190	ARO:3001050	NZ_CP068934.1	AEL88240.1	Escherichia coli	cephalosporin;monobactam;penam;penem	beta-lactam
P-P	TEM-206	ARO:3001383	NZ_MK419152.1	AGK82336.1	Escherichia coli	cephalosporin;monobactam;penam;penem	beta-lactam
P-P	TEM-210	ARO:3001387	NZ_CP044034.1	WP_032072208.1	Escherichia coli	cephalosporin;monobactam;penam;penem	beta-lactam
P-P	TEM-214	ARO:3001391	NZ_LT985263.1	AJO16044.1	Escherichia coli	cephalosporin;monobactam;penam;penem	beta-lactam
P-P	TEM-34	ARO:3000904	NZ_CP053046.1	AGE11905.1	Haemophilus parainfluenzae	cephalosporin;monobactam;penam;penem	beta-lactam
P-P	tet(A)	ARO:3000165	CP034786.1	AAN06707.1	Shigella sonnei	tetracycline antibiotic	multidrug
P-P	tet(A)	ARO:3000165	CP034786.1	AAN06707.1	Shigella sonnei	tetracycline antibiotic	multidrug
P-P	tet(A)	ARO:3000165	CP042894.1	AAN06707.1	Shigella sonnei	tetracycline antibiotic	multidrug
P-P	tet(A)	ARO:3000165	CP042894.1	AAN06707.1	Shigella sonnei	tetracycline antibiotic	multidrug
P-P	tet(A)	ARO:3000165	CP056619.1	AAN06707.1	Shigella sonnei	tetracycline antibiotic	multidrug
P-P	tet(A)	ARO:3000165	NZ_CP010131.1	AAN06707.1	Shigella sonnei	tetracycline antibiotic	multidrug
P-P	tet(A)	ARO:3000165	NZ_CP010146.1	AAN06707.1	Shigella sonnei	tetracycline antibiotic	multidrug
P-P	tet(A)	ARO:3000165	NZ_CP010243.1	AAN06707.1	Shigella sonnei	tetracycline antibiotic	multidrug
P-P	tet(A)	ARO:3000165	NZ_CP010243.1	AAN06707.1	Shigella sonnei	tetracycline antibiotic	multidrug
P-P	tet(A)	ARO:3000165	NZ_CP010243.1	AAN06707.1	Shigella sonnei	tetracycline antibiotic	multidrug
P-P	tet(A)	ARO:3000165	NZ_CP019262.1	AAN06707.1	Shigella sonnei	tetracycline antibiotic	multidrug
P-P	tet(A)	ARO:3000165	NZ_CP021842.1	AAN06707.1	Shigella sonnei	tetracycline antibiotic	multidrug
P-P	tet(A)	ARO:3000165	NZ_CP021846.1	AAN06707.1	Shigella sonnei	tetracycline antibiotic	multidrug
P-P	tet(A)	ARO:3000165	NZ_CP029181.1	AAN06707.1	Shigella sonnei	tetracycline antibiotic	multidrug
P-P	tet(A)	ARO:3000165	NZ_CP029244.1	AAN06707.1	Shigella sonnei	tetracycline antibiotic	multidrug
P-P	tet(A)	ARO:3000165	NZ_CP029493.1	AAN06707.1	Shigella sonnei	tetracycline antibiotic	multidrug
P-P	tet(A)	ARO:3000165	NZ_CP030285.1	AAN06707.1	Shigella sonnei	tetracycline antibiotic	multidrug
P-P	tet(A)	ARO:3000165	NZ_CP032239.1	AAN06707.1	Shigella sonnei	tetracycline antibiotic	multidrug
P-P	tet(A)	ARO:3000165	NZ_CP032239.1	AAN06707.1	Shigella sonnei	tetracycline antibiotic	multidrug
P-P	tet(A)	ARO:3000165	NZ_CP032890.1	AAN06707.1	Shigella sonnei	tetracycline antibiotic	multidrug
P-P	tet(A)	ARO:3000165	NZ_CP033379.1	AAN06707.1	Shigella sonnei	tetracycline antibiotic	multidrug
P-P	tet(A)	ARO:3000165	NZ_CP033379.1	AAN06707.1	Shigella sonnei	tetracycline antibiotic	multidrug
P-P	tet(A)	ARO:3000165	NZ_CP033632.1	AAN06707.1	Shigella sonnei	tetracycline antibiotic	multidrug
P-P	tet(A)	ARO:3000165	NZ_CP034590.1	AAN06707.1	Shigella sonnei	tetracycline antibiotic	multidrug
P-P	tet(A)	ARO:3000165	NZ_CP034789.1	AAN06707.1	Shigella sonnei	tetracycline antibiotic	multidrug
P-P	tet(A)	ARO:3000165	NZ_CP044294.1	AAN06707.1	Shigella sonnei	tetracycline antibiotic	multidrug
P-P	tet(A)	ARO:3000165	NZ_CP047005.1	AAN06707.1	Shigella sonnei	tetracycline antibiotic	multidrug
P-P	tet(A)	ARO:3000165	NZ_CP048027.1	AAN06707.1	Shigella sonnei	tetracycline antibiotic	multidrug
P-P	tet(A)	ARO:3000165	NZ_CP048823.1	AAN06707.1	Shigella sonnei	tetracycline antibiotic	multidrug
P-P	tet(A)	ARO:3000165	NZ_CP050045.1	AAN06707.1	Shigella sonnei	tetracycline antibiotic	multidrug
P-P	tet(A)	ARO:3000165	NZ_CP053046.1	AAN06707.1	Shigella sonnei	tetracycline antibiotic	multidrug
P-P	tet(A)	ARO:3000165	NZ_CP053046.1	AAN06707.1	Shigella sonnei	tetracycline antibiotic	multidrug
P-P	tet(A)	ARO:3000165	NZ_CP063469.1	AAN06707.1	Shigella sonnei	tetracycline antibiotic	multidrug
P-P	tet(A)	ARO:3000165	NZ_CP063477.1	AAN06707.1	Shigella sonnei	tetracycline antibiotic	multidrug
P-P	tet(A)	ARO:3000165	NZ_CP063477.1	AAN06707.1	Shigella sonnei	tetracycline antibiotic	multidrug
P-P	tet(A)	ARO:3000165	NZ_CP063488.1	AAN06707.1	Shigella sonnei	tetracycline antibiotic	multidrug
P-P	tet(A)	ARO:3000165	NZ_CP063502.1	AAN06707.1	Shigella sonnei	tetracycline antibiotic	multidrug
P-P	tet(A)	ARO:3000165	NZ_CP063951.1	AAN06707.1	Shigella sonnei	tetracycline antibiotic	multidrug
P-P	tet(A)	ARO:3000165	NZ_CP068592.1	AAN06707.1	Shigella sonnei	tetracycline antibiotic	multidrug
P-P	tet(A)	ARO:3000165	NZ_CP068592.1	AAN06707.1	Shigella sonnei	tetracycline antibiotic	multidrug
P-P	tet(A)	ARO:3000165	NZ_CP069684.1	AAN06707.1	Shigella sonnei	tetracycline antibiotic	multidrug
P-P	tet(A)	ARO:3000165	NZ_CP069684.1	AAN06707.1	Shigella sonnei	tetracycline antibiotic	multidrug
P-P	tet(A)	ARO:3000165	NZ_CP070289.2	AAN06707.1	Shigella sonnei	tetracycline antibiotic	multidrug
P-P	tet(A)	ARO:3000165	NZ_CP070907.1	AAN06707.1	Shigella sonnei	tetracycline antibiotic	multidrug
P-P	tet(A)	ARO:3000165	NZ_CP070916.1	AAN06707.1	Shigella sonnei	tetracycline antibiotic	multidrug
P-P	tet(A)	ARO:3000165	NZ_CP072806.1	AAN06707.1	Shigella sonnei	tetracycline antibiotic	multidrug
P-P	tet(A)	ARO:3000165	NZ_CP077204.1	AAN06707.1	Shigella sonnei	tetracycline antibiotic	multidrug
P-P	tet(A)	ARO:3000165	NZ_CP077222.1	AAN06707.1	Shigella sonnei	tetracycline antibiotic	multidrug
P-P	tet(A)	ARO:3000165	NZ_CP080123.1	AAN06707.1	Shigella sonnei	tetracycline antibiotic	multidrug
P-P	tet(A)	ARO:3000165	NZ_CP080128.1	AAN06707.1	Shigella sonnei	tetracycline antibiotic	multidrug
P-P	tet(A)	ARO:3000165	NZ_CP080128.1	AAN06707.1	Shigella sonnei	tetracycline antibiotic	multidrug
P-P	tet(A)	ARO:3000165	NZ_CP080135.1	AAN06707.1	Shigella sonnei	tetracycline antibiotic	multidrug
P-P	tet(A)	ARO:3000165	NZ_LR883966.1	AAN06707.1	Shigella sonnei	tetracycline antibiotic	multidrug
P-P	tet(A)	ARO:3000165	NZ_LT985263.1	AAN06707.1	Shigella sonnei	tetracycline antibiotic	multidrug
P-P	tet(A)	ARO:3000165	NZ_MG825383.1	AAN06707.1	Shigella sonnei	tetracycline antibiotic	multidrug
P-P	tet(A)	ARO:3000165	NZ_MG825383.1	AAN06707.1	Shigella sonnei	tetracycline antibiotic	multidrug
P-P	tet(A)	ARO:3000165	NZ_MK439959.1	AAN06707.1	Shigella sonnei	tetracycline antibiotic	multidrug
P-P	tet(A)	ARO:3000165	NZ_MN086777.1	AAN06707.1	Shigella sonnei	tetracycline antibiotic	multidrug
P-P	tet(B)	ARO:3000166	Gammaproteobacteria_gi_565643352	BAC67143.1	Gram-negative bacterium TC71	tetracycline antibiotic	multidrug
P-P	tet(B)	ARO:3000166	NC_023031.1	BAC67143.1	Gram-negative bacterium TC71	tetracycline antibiotic	multidrug
P-P	tet(B)	ARO:3000166	NZ_CP010154.1	BAC67143.1	Gram-negative bacterium TC71	tetracycline antibiotic	multidrug
P-P	tet(B)	ARO:3000166	NZ_CP023025.1	BAC67143.1	Gram-negative bacterium TC71	tetracycline antibiotic	multidrug
P-P	tet(B)	ARO:3000166	NZ_CP040928.1	BAC67143.1	Gram-negative bacterium TC71	tetracycline antibiotic	multidrug
P-P	tet(B)	ARO:3000166	NZ_CP059289.1	BAC67143.1	Gram-negative bacterium TC71	tetracycline antibiotic	multidrug
P-P	tet(B)	ARO:3000166	NZ_CP071075.1	BAC67143.1	Gram-negative bacterium TC71	tetracycline antibiotic	multidrug
P-P	tet(B)	ARO:3000166	NZ_CP072527.1	BAC67143.1	Gram-negative bacterium TC71	tetracycline antibiotic	multidrug
P-P	tet(B)	ARO:3000166	NZ_KP453775.1	BAC67143.1	Gram-negative bacterium TC71	tetracycline antibiotic	multidrug
Phage	AAC6_Ie_APH2_Ia	ARO:3002597	UGV-GENOME-0317919	AAA88548.1	Staphylococcus aureus	aminoglycoside antibiotic	aminoglycoside
Phage	aad(6)	ARO:3002628	GCA_002607345.1	AAU10334.1	Streptococcus oralis Partial	aminoglycoside antibiotic	aminoglycoside
Phage	aad(6)	ARO:3002628	GCA_002633645.1	AAU10334.1	Streptococcus oralis Partial	aminoglycoside antibiotic	aminoglycoside
Phage	aad(6)	ARO:3002628	uvig_134776	AAU10334.1	Streptococcus oralis Partial	aminoglycoside antibiotic	aminoglycoside
Phage	ACI-1	ARO:3004359	IMGVR_UViG_3300029431_000001	CAB51471.1	Acidaminococcus fermentans	cephalosporin;penam;penem	beta-lactam
Phage	ACI-1	ARO:3004359	IMGVR_UViG_3300029433_000002	CAB51471.1	Acidaminococcus fermentans	cephalosporin;penam;penem	beta-lactam
Phage	ACI-1	ARO:3004359	uvig_571146	CAB51471.1	Acidaminococcus fermentans	cephalosporin;penam;penem	beta-lactam
Phage	ADC-130	ARO:3006305	CP033552.1	WP_004886093.1	Acinetobacter	cephalosporin	beta-lactam
Phage	ADC-130	ARO:3006305	CP033552.1	WP_004886093.1	Acinetobacter	cephalosporin	beta-lactam
Phage	ANT(6)-Ia	ARO:3002626	MGV-GENOME-0312353	AHE40557.1	Exiguobacterium sp. S3-2	aminoglycoside antibiotic	aminoglycoside
Phage	ANT(6)-Ia	ARO:3002626	UGV-GENOME-0268182_1	AHE40557.1	Exiguobacterium sp. S3-2	aminoglycoside antibiotic	aminoglycoside
Phage	ANT(6)-Ia	ARO:3002626	UGV-GENOME-0312353	AHE40557.1	Exiguobacterium sp. S3-2	aminoglycoside antibiotic	aminoglycoside
Phage	APH(3')-Ia	ARO:3002641	IMGVR_UViG_644736362_000001	CAE51638.1	Serratia marcescens	aminoglycoside antibiotic	aminoglycoside
Phage	APH(3')-IIIa	ARO:3002647	GCA_002601985.1	AGV10830.1	Campylobacter coli CVM N29710	aminoglycoside antibiotic	aminoglycoside
Phage	APH(3')-IIIa	ARO:3002647	GCA_002607345.1	AGV10830.1	Campylobacter coli CVM N29710	aminoglycoside antibiotic	aminoglycoside
Phage	APH(3')-IIIa	ARO:3002647	GCA_002633645.1	AGV10830.1	Campylobacter coli CVM N29710	aminoglycoside antibiotic	aminoglycoside
Phage	APH(3')-IIIa	ARO:3002647	IMGVR_UViG_3300029623_000041	AGV10830.1	Campylobacter coli CVM N29710	aminoglycoside antibiotic	aminoglycoside
Phage	APH(3')-IIIa	ARO:3002647	uvig_134776	AGV10830.1	Campylobacter coli CVM N29710	aminoglycoside antibiotic	aminoglycoside
Phage	Bado_rpoB_RIF	ARO:3004480	DTR_515845	WP_041777404.1	Bifidobacterium adolescentis	peptide antibiotic;rifamycin antibiotic	exclude
Phage	Bado_rpoB_RIF	ARO:3004480	MGV-GENOME-0278060	WP_041777404.1	Bifidobacterium adolescentis	peptide antibiotic;rifamycin antibiotic	exclude
Phage	Bado_rpoB_RIF	ARO:3004480	UGV-GENOME-0278060	WP_041777404.1	Bifidobacterium adolescentis	peptide antibiotic;rifamycin antibiotic	exclude
Phage	baeR	ARO:3000828	Gammaproteobacteria_gi_424090918-1387-49773	BAA15935.1	Escherichia coli str. K-12 substr. W3110	aminocoumarin antibiotic;aminoglycoside antibiotic	multidrug
Phage	baeR	ARO:3000828	Gammaproteobacteria_gi_425174777-1751-49783	BAA15935.1	Escherichia coli str. K-12 substr. W3110	aminocoumarin antibiotic;aminoglycoside antibiotic	multidrug
Phage	baeR	ARO:3000828	uvig_315271	BAA15935.1	Escherichia coli str. K-12 substr. W3110	aminocoumarin antibiotic;aminoglycoside antibiotic	multidrug
Phage	baeR	ARO:3000828	uvig_394645	BAA15935.1	Escherichia coli str. K-12 substr. W3110	aminocoumarin antibiotic;aminoglycoside antibiotic	multidrug
Phage	baeR	ARO:3000828	uvig_463159	BAA15935.1	Escherichia coli str. K-12 substr. W3110	aminocoumarin antibiotic;aminoglycoside antibiotic	multidrug
Phage	baeS	ARO:3000829	Gammaproteobacteria_gi_424090918-1387-49773	BAA15934.1	Escherichia coli str. K-12 substr. W3110	aminocoumarin antibiotic;aminoglycoside antibiotic	multidrug
Phage	baeS	ARO:3000829	Gammaproteobacteria_gi_425174777-1751-49783	BAA15934.1	Escherichia coli str. K-12 substr. W3110	aminocoumarin antibiotic;aminoglycoside antibiotic	multidrug
Phage	baeS	ARO:3000829	uvig_315271	BAA15934.1	Escherichia coli str. K-12 substr. W3110	aminocoumarin antibiotic;aminoglycoside antibiotic	multidrug
Phage	baeS	ARO:3000829	uvig_394645	BAA15934.1	Escherichia coli str. K-12 substr. W3110	aminocoumarin antibiotic;aminoglycoside antibiotic	multidrug
Phage	baeS	ARO:3000829	uvig_463159	BAA15934.1	Escherichia coli str. K-12 substr. W3110	aminocoumarin antibiotic;aminoglycoside antibiotic	multidrug
Phage	Bbif_ileS_MUP	ARO:3003730	uvig_422969	ADP 36409	Bifidobacterium bifidum PRL2010	mupirocin	mutant
Phage	Bbif_ileS_MUP	ARO:3003730	uvig_551992	ADP 36409	Bifidobacterium bifidum PRL2010	mupirocin	mutant
Phage	Bbif_ileS_MUP	ARO:3003730	uvig_556623	ADP 36409	Bifidobacterium bifidum PRL2010	mupirocin	mutant
Phage	bcr-1	ARO:3003801	uvig_315708	ALV80601.1	Pseudomonas aeruginosa	bicyclomycin	multidrug
Phage	bcr-1	ARO:3003801	uvig_396788	ALV80601.1	Pseudomonas aeruginosa	bicyclomycin	multidrug
Phage	catI	ARO:3002683	GCA_002601985.1	CAA23899.1	Escherichia coli	phenicol antibiotic	phenicol
Phage	catI	ARO:3002683	GCA_002609345.1	CAA23899.1	Escherichia coli	phenicol antibiotic	phenicol
Phage	catI	ARO:3002683	IMGVR_UViG_2531839665_000005	CAA23899.1	Escherichia coli	phenicol antibiotic	phenicol
Phage	catI	ARO:3002683	NC_027984.1	CAA23899.1	Escherichia coli	phenicol antibiotic	phenicol
Phage	catP	ARO:3002686	IMGVR_UViG_3300014771_000016	AAB51421.1	Clostridium perfringens	phenicol antibiotic	phenicol
Phage	catS	ARO:3002688	MGV-GENOME-0270407	CAA52904.1	Streptococcus pyogenes Partial	phenicol antibiotic	phenicol
Phage	catS	ARO:3002688	MGV-GENOME-0312878	CAA52904.1	Streptococcus pyogenes Partial	phenicol antibiotic	phenicol
Phage	catS	ARO:3002688	MGV-GENOME-0343262	CAA52904.1	Streptococcus pyogenes Partial	phenicol antibiotic	phenicol
Phage	catS	ARO:3002688	UGV-GENOME-0239184	CAA52904.1	Streptococcus pyogenes Partial	phenicol antibiotic	phenicol
Phage	catS	ARO:3002688	UGV-GENOME-0270407	CAA52904.1	Streptococcus pyogenes Partial	phenicol antibiotic	phenicol
Phage	catS	ARO:3002688	UGV-GENOME-0312878_1	CAA52904.1	Streptococcus pyogenes Partial	phenicol antibiotic	phenicol
Phage	catS	ARO:3002688	UGV-GENOME-0343262_1	CAA52904.1	Streptococcus pyogenes Partial	phenicol antibiotic	phenicol
Phage	catS	ARO:3002688	UGV-GENOME-0361054_1	CAA52904.1	Streptococcus pyogenes Partial	phenicol antibiotic	phenicol
Phage	Ccol_ACT_CHL	ARO:3004454	MGV-GENOME-0248244	AAA23018.1	Campylobacter coli	phenicol antibiotic	phenicol
Phage	Ccol_ACT_CHL	ARO:3004454	MGV-GENOME-0322469	AAA23018.1	Campylobacter coli	phenicol antibiotic	phenicol
Phage	Ccol_ACT_CHL	ARO:3004454	UGV-GENOME-0248244_1	AAA23018.1	Campylobacter coli	phenicol antibiotic	phenicol
Phage	CfxA2	ARO:3003002	IMGVR_UViG_3300006568_000044	AAD23513.1	Prevotella intermedia	cephamycin	beta-lactam
Phage	CfxA2	ARO:3003002	IMGVR_UViG_3300007664_000041	AAD23513.1	Prevotella intermedia	cephamycin	beta-lactam
Phage	CfxA2	ARO:3003002	IMGVR_UViG_3300028980_000004	AAD23513.1	Prevotella intermedia	cephamycin	beta-lactam
Phage	CfxA2	ARO:3003002	MGV-GENOME-0164249	AAD23513.1	Prevotella intermedia	cephamycin	beta-lactam
Phage	CfxA2	ARO:3003002	MGV-GENOME-0234761	AAD23513.1	Prevotella intermedia	cephamycin	beta-lactam
Phage	CfxA2	ARO:3003002	MGV-GENOME-0276252	AAD23513.1	Prevotella intermedia	cephamycin	beta-lactam
Phage	CfxA2	ARO:3003002	MGV-GENOME-0355998	AAD23513.1	Prevotella intermedia	cephamycin	beta-lactam
Phage	CfxA2	ARO:3003002	UGV-GENOME-0164249	AAD23513.1	Prevotella intermedia	cephamycin	beta-lactam
Phage	CfxA2	ARO:3003002	UGV-GENOME-0273419	AAD23513.1	Prevotella intermedia	cephamycin	beta-lactam
Phage	CfxA2	ARO:3003002	UGV-GENOME-0276252	AAD23513.1	Prevotella intermedia	cephamycin	beta-lactam
Phage	CfxA2	ARO:3003002	UGV-GENOME-0287616_1	AAD23513.1	Prevotella intermedia	cephamycin	beta-lactam
Phage	CfxA2	ARO:3003002	UGV-GENOME-0301607	AAD23513.1	Prevotella intermedia	cephamycin	beta-lactam
Phage	CfxA2	ARO:3003002	UGV-GENOME-0328973_1	AAD23513.1	Prevotella intermedia	cephamycin	beta-lactam
Phage	CfxA2	ARO:3003002	UGV-GENOME-0329042_1	AAD23513.1	Prevotella intermedia	cephamycin	beta-lactam
Phage	CfxA2	ARO:3003002	UGV-GENOME-0355998_1	AAD23513.1	Prevotella intermedia	cephamycin	beta-lactam
Phage	CfxA2	ARO:3003002	uvig_511794	AAD23513.1	Prevotella intermedia	cephamycin	beta-lactam
Phage	CfxA6	ARO:3003097	UGV-GENOME-0268627	ACT97371.1	uncultured organism	cephamycin	beta-lactam
Phage	CfxA6	ARO:3003097	UGV-GENOME-0269444	ACT97371.1	uncultured organism	cephamycin	beta-lactam
Phage	CfxA6	ARO:3003097	UGV-GENOME-0314551_1	ACT97371.1	uncultured organism	cephamycin	beta-lactam
Phage	CfxA6	ARO:3003097	UGV-GENOME-4416593	ACT97371.1	uncultured organism	cephamycin	beta-lactam
Phage	cpxA	ARO:3000830	uvig_295294	BAB38260.1	Escherichia coli O157:H7 str. Sakai	aminocoumarin antibiotic;aminoglycoside antibiotic	multidrug
Phage	cpxA	ARO:3000830	uvig_359213	BAB38260.1	Escherichia coli O157:H7 str. Sakai	aminocoumarin antibiotic;aminoglycoside antibiotic	multidrug
Phage	cpxA	ARO:3000830	uvig_371015	BAB38260.1	Escherichia coli O157:H7 str. Sakai	aminocoumarin antibiotic;aminoglycoside antibiotic	multidrug
Phage	dfrB4	ARO:3004498	IMGVR_UViG_3300008807_000136	ABY55281.1	Escherichia coli	diaminopyrimidine antibiotic	diaminopyrimidine
Phage	dfrF	ARO:3002867	MGV-GENOME-0304216	AAD01868.1	Enterococcus faecalis	diaminopyrimidine antibiotic	diaminopyrimidine
Phage	dfrF	ARO:3002867	UGV-GENOME-0340116_1	AAD01868.1	Enterococcus faecalis	diaminopyrimidine antibiotic	diaminopyrimidine
Phage	dfrF	ARO:3002867	uvig_153524	AAD01868.1	Enterococcus faecalis	diaminopyrimidine antibiotic	diaminopyrimidine
Phage	dfrF	ARO:3002867	uvig_229164	AAD01868.1	Enterococcus faecalis	diaminopyrimidine antibiotic	diaminopyrimidine
Phage	dfrF	ARO:3002867	uvig_554778	AAD01868.1	Enterococcus faecalis	diaminopyrimidine antibiotic	diaminopyrimidine
Phage	dfrG	ARO:3002868	IMGVR_UViG_647000313_000002	BAE15963.1	Staphylococcus aureus	diaminopyrimidine antibiotic	diaminopyrimidine
Phage	Ecol_emrE	ARO:3004039	Gammaproteobacteria_gi_191166532-34970-73654	CAA77936.1	Escherichia coli	macrolide antibiotic	multidrug
Phage	Ecol_emrE	ARO:3004039	Gammaproteobacteria_gi_331676385-68809-103169	CAA77936.1	Escherichia coli	macrolide antibiotic	multidrug
Phage	Ecol_emrE	ARO:3004039	Gammaproteobacteria_gi_407466711-3631504-3673987	CAA77936.1	Escherichia coli	macrolide antibiotic	multidrug
Phage	Ecol_emrE	ARO:3004039	Gammaproteobacteria_gi_407479587-3581877-3624360	CAA77936.1	Escherichia coli	macrolide antibiotic	multidrug
Phage	Ecol_emrE	ARO:3004039	Gammaproteobacteria_gi_410480139-3573880-3616363	CAA77936.1	Escherichia coli	macrolide antibiotic	multidrug
Phage	Ecol_emrE	ARO:3004039	Gammaproteobacteria_gi_422763052-297573-340792	CAA77936.1	Escherichia coli	macrolide antibiotic	multidrug
Phage	Ecol_emrE	ARO:3004039	Gammaproteobacteria_gi_422802113-364843-398441	CAA77936.1	Escherichia coli	macrolide antibiotic	multidrug
Phage	Ecol_emrE	ARO:3004039	Gammaproteobacteria_gi_422835244-0-36075	CAA77936.1	Escherichia coli	macrolide antibiotic	multidrug
Phage	Ecol_emrE	ARO:3004039	Gammaproteobacteria_gi_422990407-1147074-1189557	CAA77936.1	Escherichia coli	macrolide antibiotic	multidrug
Phage	Ecol_emrE	ARO:3004039	Gammaproteobacteria_gi_422992349-1142705-1185188	CAA77936.1	Escherichia coli	macrolide antibiotic	multidrug
Phage	Ecol_emrE	ARO:3004039	Gammaproteobacteria_gi_422997572-1129527-1173151	CAA77936.1	Escherichia coli	macrolide antibiotic	multidrug
Phage	Ecol_emrE	ARO:3004039	Gammaproteobacteria_gi_423006539-582640-626264	CAA77936.1	Escherichia coli	macrolide antibiotic	multidrug
Phage	Ecol_emrE	ARO:3004039	Gammaproteobacteria_gi_423007663-1140088-1182571	CAA77936.1	Escherichia coli	macrolide antibiotic	multidrug
Phage	Ecol_emrE	ARO:3004039	Gammaproteobacteria_gi_423021847-1146020-1188503	CAA77936.1	Escherichia coli	macrolide antibiotic	multidrug
Phage	Ecol_emrE	ARO:3004039	Gammaproteobacteria_gi_423026996-1151788-1194271	CAA77936.1	Escherichia coli	macrolide antibiotic	multidrug
Phage	Ecol_emrE	ARO:3004039	Gammaproteobacteria_gi_423032836-1143297-1185780	CAA77936.1	Escherichia coli	macrolide antibiotic	multidrug
Phage	Ecol_emrE	ARO:3004039	Gammaproteobacteria_gi_423035723-1123586-1166069	CAA77936.1	Escherichia coli	macrolide antibiotic	multidrug
Phage	Ecol_emrE	ARO:3004039	Gammaproteobacteria_gi_423040825-1159199-1201682	CAA77936.1	Escherichia coli	macrolide antibiotic	multidrug
Phage	Ecol_emrE	ARO:3004039	Gammaproteobacteria_gi_423047512-1143489-1185972	CAA77936.1	Escherichia coli	macrolide antibiotic	multidrug
Phage	Ecol_emrE	ARO:3004039	Gammaproteobacteria_gi_423051594-603055-645538	CAA77936.1	Escherichia coli	macrolide antibiotic	multidrug
Phage	Ecol_emrE	ARO:3004039	Gammaproteobacteria_gi_423058060-1144393-1186876	CAA77936.1	Escherichia coli	macrolide antibiotic	multidrug
Phage	Ecol_emrE	ARO:3004039	Gammaproteobacteria_gi_423709934-388204-408836	CAA77936.1	Escherichia coli	macrolide antibiotic	multidrug
Phage	Ecol_emrE	ARO:3004039	Gammaproteobacteria_gi_424076601	CAA77936.1	Escherichia coli	macrolide antibiotic	multidrug
Phage	Ecol_emrE	ARO:3004039	Gammaproteobacteria_gi_424089472-0-28613	CAA77936.1	Escherichia coli	macrolide antibiotic	multidrug
Phage	Ecol_emrE	ARO:3004039	Gammaproteobacteria_gi_424121041	CAA77936.1	Escherichia coli	macrolide antibiotic	multidrug
Phage	Ecol_emrE	ARO:3004039	Gammaproteobacteria_gi_424438250-0-43903	CAA77936.1	Escherichia coli	macrolide antibiotic	multidrug
Phage	Ecol_emrE	ARO:3004039	Gammaproteobacteria_gi_424454879-13724-46553	CAA77936.1	Escherichia coli	macrolide antibiotic	multidrug
Phage	Ecol_emrE	ARO:3004039	Gammaproteobacteria_gi_424467691-0-28596	CAA77936.1	Escherichia coli	macrolide antibiotic	multidrug
Phage	Ecol_emrE	ARO:3004039	Gammaproteobacteria_gi_424525304-241-43655	CAA77936.1	Escherichia coli	macrolide antibiotic	multidrug
Phage	Ecol_emrE	ARO:3004039	Gammaproteobacteria_gi_424531470-34960-48142	CAA77936.1	Escherichia coli	macrolide antibiotic	multidrug
Phage	Ecol_emrE	ARO:3004039	Gammaproteobacteria_gi_425161586-249-44013	CAA77936.1	Escherichia coli	macrolide antibiotic	multidrug
Phage	Ecol_emrE	ARO:3004039	Gammaproteobacteria_gi_425167143-39413-61400	CAA77936.1	Escherichia coli	macrolide antibiotic	multidrug
Phage	Ecol_emrE	ARO:3004039	Gammaproteobacteria_gi_425185535	CAA77936.1	Escherichia coli	macrolide antibiotic	multidrug
Phage	Ecol_emrE	ARO:3004039	Gammaproteobacteria_gi_425210907-44462-58340	CAA77936.1	Escherichia coli	macrolide antibiotic	multidrug
Phage	Ecol_emrE	ARO:3004039	Gammaproteobacteria_gi_425223578-39415-53333	CAA77936.1	Escherichia coli	macrolide antibiotic	multidrug
Phage	Ecol_emrE	ARO:3004039	Gammaproteobacteria_gi_425266350	CAA77936.1	Escherichia coli	macrolide antibiotic	multidrug
Phage	Ecol_emrE	ARO:3004039	Gammaproteobacteria_gi_425341337	CAA77936.1	Escherichia coli	macrolide antibiotic	multidrug
Phage	Ecol_emrE	ARO:3004039	Gammaproteobacteria_gi_425359415	CAA77936.1	Escherichia coli	macrolide antibiotic	multidrug
Phage	Ecol_emrE	ARO:3004039	Gammaproteobacteria_gi_425384784	CAA77936.1	Escherichia coli	macrolide antibiotic	multidrug
Phage	Ecol_emrE	ARO:3004039	Gammaproteobacteria_gi_425421897	CAA77936.1	Escherichia coli	macrolide antibiotic	multidrug
Phage	Ecol_emrE	ARO:3004039	Gammaproteobacteria_gi_429903888-1115401-1157816	CAA77936.1	Escherichia coli	macrolide antibiotic	multidrug
Phage	Ecol_emrE	ARO:3004039	Gammaproteobacteria_gi_429907235-67015-109498	CAA77936.1	Escherichia coli	macrolide antibiotic	multidrug
Phage	Ecol_emrE	ARO:3004039	Gammaproteobacteria_gi_429910951-597384-642722	CAA77936.1	Escherichia coli	macrolide antibiotic	multidrug
Phage	Ecol_emrE	ARO:3004039	Gammaproteobacteria_gi_429916791-601239-643722	CAA77936.1	Escherichia coli	macrolide antibiotic	multidrug
Phage	Ecol_emrE	ARO:3004039	Gammaproteobacteria_gi_429921829-595646-638129	CAA77936.1	Escherichia coli	macrolide antibiotic	multidrug
Phage	Ecol_emrE	ARO:3004039	Gammaproteobacteria_gi_429923158-69692-112175	CAA77936.1	Escherichia coli	macrolide antibiotic	multidrug
Phage	Ecol_emrE	ARO:3004039	Gammaproteobacteria_gi_429932054-75058-117541	CAA77936.1	Escherichia coli	macrolide antibiotic	multidrug
Phage	Ecol_emrE	ARO:3004039	Gammaproteobacteria_gi_429933215-558687-601170	CAA77936.1	Escherichia coli	macrolide antibiotic	multidrug
Phage	Ecol_emrE	ARO:3004039	Gammaproteobacteria_gi_429938340-1145550-1188033	CAA77936.1	Escherichia coli	macrolide antibiotic	multidrug
Phage	Ecol_emrE	ARO:3004039	Gammaproteobacteria_gi_429946478-598214-640697	CAA77936.1	Escherichia coli	macrolide antibiotic	multidrug
Phage	Ecol_emrE	ARO:3004039	Gammaproteobacteria_gi_429948620-1144646-1187933	CAA77936.1	Escherichia coli	macrolide antibiotic	multidrug
Phage	Ecol_emrE	ARO:3004039	Gammaproteobacteria_gi_429956884-1153485-1195968	CAA77936.1	Escherichia coli	macrolide antibiotic	multidrug
Phage	Ecol_emrE	ARO:3004039	Gammaproteobacteria_gi_429958839-25790-68445	CAA77936.1	Escherichia coli	macrolide antibiotic	multidrug
Phage	Ecol_emrE	ARO:3004039	Gammaproteobacteria_gi_429959035-0-28381	CAA77936.1	Escherichia coli	macrolide antibiotic	multidrug
Phage	Ecol_emrE	ARO:3004039	Gammaproteobacteria_gi_429960824-248-28814	CAA77936.1	Escherichia coli	macrolide antibiotic	multidrug
Phage	Ecol_emrE	ARO:3004039	Gammaproteobacteria_gi_429967698-0-28681	CAA77936.1	Escherichia coli	macrolide antibiotic	multidrug
Phage	Ecol_emrE	ARO:3004039	Gammaproteobacteria_gi_429969437	CAA77936.1	Escherichia coli	macrolide antibiotic	multidrug
Phage	Ecol_emrE	ARO:3004039	Gammaproteobacteria_gi_452698371-1145829-1188312	CAA77936.1	Escherichia coli	macrolide antibiotic	multidrug
Phage	Ecol_emrE	ARO:3004039	Gammaproteobacteria_gi_452699756-597739-640224	CAA77936.1	Escherichia coli	macrolide antibiotic	multidrug
Phage	Ecol_emrE	ARO:3004039	Gammaproteobacteria_gi_452699937-0-31686	CAA77936.1	Escherichia coli	macrolide antibiotic	multidrug
Phage	Ecol_emrE	ARO:3004039	Gammaproteobacteria_gi_452700520	CAA77936.1	Escherichia coli	macrolide antibiotic	multidrug
Phage	Ecol_emrE	ARO:3004039	Gammaproteobacteria_gi_452700882-0-32478	CAA77936.1	Escherichia coli	macrolide antibiotic	multidrug
Phage	Ecol_emrE	ARO:3004039	Gammaproteobacteria_gi_452701038-0-31737	CAA77936.1	Escherichia coli	macrolide antibiotic	multidrug
Phage	Ecol_emrE	ARO:3004039	Gammaproteobacteria_gi_452702256	CAA77936.1	Escherichia coli	macrolide antibiotic	multidrug
Phage	Ecol_emrE	ARO:3004039	Gammaproteobacteria_gi_452702750-344-33689	CAA77936.1	Escherichia coli	macrolide antibiotic	multidrug
Phage	Ecol_emrE	ARO:3004039	Gammaproteobacteria_gi_452719833-812104-856118	CAA77936.1	Escherichia coli	macrolide antibiotic	multidrug
Phage	Ecol_emrE	ARO:3004039	Gammaproteobacteria_gi_452719838-668063-709859	CAA77936.1	Escherichia coli	macrolide antibiotic	multidrug
Phage	Ecol_emrE	ARO:3004039	Gammaproteobacteria_gi_452721311	CAA77936.1	Escherichia coli	macrolide antibiotic	multidrug
Phage	Ecol_emrE	ARO:3004039	Gammaproteobacteria_gi_452721410-50722-78675	CAA77936.1	Escherichia coli	macrolide antibiotic	multidrug
Phage	Ecol_emrE	ARO:3004039	Gammaproteobacteria_gi_476380807	CAA77936.1	Escherichia coli	macrolide antibiotic	multidrug
Phage	Ecol_emrE	ARO:3004039	Gammaproteobacteria_gi_480992267	CAA77936.1	Escherichia coli	macrolide antibiotic	multidrug
Phage	Ecol_emrE	ARO:3004039	Gammaproteobacteria_gi_490286387-601-30133	CAA77936.1	Escherichia coli	macrolide antibiotic	multidrug
Phage	Ecol_emrE	ARO:3004039	Gammaproteobacteria_gi_510921632-356808-396316	CAA77936.1	Escherichia coli	macrolide antibiotic	multidrug
Phage	Ecol_emrE	ARO:3004039	Gammaproteobacteria_gi_545259628-0-41769	CAA77936.1	Escherichia coli	macrolide antibiotic	multidrug
Phage	Ecol_emrE	ARO:3004039	Gammaproteobacteria_gi_545297021-886505-928207	CAA77936.1	Escherichia coli	macrolide antibiotic	multidrug
Phage	Ecol_emrE	ARO:3004039	Gammaproteobacteria_gi_545299104-334778-379252	CAA77936.1	Escherichia coli	macrolide antibiotic	multidrug
Phage	Ecol_emrE	ARO:3004039	Gammaproteobacteria_gi_555578523-578552-622453	CAA77936.1	Escherichia coli	macrolide antibiotic	multidrug
Phage	Ecol_emrE	ARO:3004039	Gammaproteobacteria_gi_556561969-39364-75273	CAA77936.1	Escherichia coli	macrolide antibiotic	multidrug
Phage	Ecol_emrE	ARO:3004039	IMGVR_UViG_2526164612_000002	CAA77936.1	Escherichia coli	macrolide antibiotic	multidrug
Phage	Ecol_emrE	ARO:3004039	IMGVR_UViG_2526164629_000007	CAA77936.1	Escherichia coli	macrolide antibiotic	multidrug
Phage	Ecol_emrE	ARO:3004039	IMGVR_UViG_2526164653_000003	CAA77936.1	Escherichia coli	macrolide antibiotic	multidrug
Phage	Ecol_emrE	ARO:3004039	IMGVR_UViG_2526164670_000001	CAA77936.1	Escherichia coli	macrolide antibiotic	multidrug
Phage	Ecol_emrE	ARO:3004039	IMGVR_UViG_2526164674_000012	CAA77936.1	Escherichia coli	macrolide antibiotic	multidrug
Phage	Ecol_emrE	ARO:3004039	IMGVR_UViG_2526164692_000002	CAA77936.1	Escherichia coli	macrolide antibiotic	multidrug
Phage	Ecol_emrE	ARO:3004039	IMGVR_UViG_2529292853_000002	CAA77936.1	Escherichia coli	macrolide antibiotic	multidrug
Phage	Ecol_emrE	ARO:3004039	IMGVR_UViG_2529292995_000001	CAA77936.1	Escherichia coli	macrolide antibiotic	multidrug
Phage	Ecol_emrE	ARO:3004039	IMGVR_UViG_2529293036_000004	CAA77936.1	Escherichia coli	macrolide antibiotic	multidrug
Phage	Ecol_emrE	ARO:3004039	IMGVR_UViG_2529293037_000008	CAA77936.1	Escherichia coli	macrolide antibiotic	multidrug
Phage	Ecol_emrE	ARO:3004039	IMGVR_UViG_2529293076_000001	CAA77936.1	Escherichia coli	macrolide antibiotic	multidrug
Phage	Ecol_emrE	ARO:3004039	IMGVR_UViG_2529293138_000001	CAA77936.1	Escherichia coli	macrolide antibiotic	multidrug
Phage	Ecol_emrE	ARO:3004039	IMGVR_UViG_2531839130_000002	CAA77936.1	Escherichia coli	macrolide antibiotic	multidrug
Phage	Ecol_emrE	ARO:3004039	IMGVR_UViG_2531839145_000002	CAA77936.1	Escherichia coli	macrolide antibiotic	multidrug
Phage	Ecol_emrE	ARO:3004039	IMGVR_UViG_2531839232_000002	CAA77936.1	Escherichia coli	macrolide antibiotic	multidrug
Phage	Ecol_emrE	ARO:3004039	IMGVR_UViG_2531839330_000002	CAA77936.1	Escherichia coli	macrolide antibiotic	multidrug
Phage	Ecol_emrE	ARO:3004039	IMGVR_UViG_2531839331_000002	CAA77936.1	Escherichia coli	macrolide antibiotic	multidrug
Phage	Ecol_emrE	ARO:3004039	IMGVR_UViG_2531839369_000007	CAA77936.1	Escherichia coli	macrolide antibiotic	multidrug
Phage	Ecol_emrE	ARO:3004039	IMGVR_UViG_2531839483_000001	CAA77936.1	Escherichia coli	macrolide antibiotic	multidrug
Phage	Ecol_emrE	ARO:3004039	IMGVR_UViG_2531839640_000001	CAA77936.1	Escherichia coli	macrolide antibiotic	multidrug
Phage	Ecol_emrE	ARO:3004039	IMGVR_UViG_2534681662_000001	CAA77936.1	Escherichia coli	macrolide antibiotic	multidrug
Phage	Ecol_emrE	ARO:3004039	IMGVR_UViG_2534681701_000003	CAA77936.1	Escherichia coli	macrolide antibiotic	multidrug
Phage	Ecol_emrE	ARO:3004039	IMGVR_UViG_2534681762_000001	CAA77936.1	Escherichia coli	macrolide antibiotic	multidrug
Phage	Ecol_emrE	ARO:3004039	IMGVR_UViG_2534681773_000001	CAA77936.1	Escherichia coli	macrolide antibiotic	multidrug
Phage	Ecol_emrE	ARO:3004039	IMGVR_UViG_2534681878_000002	CAA77936.1	Escherichia coli	macrolide antibiotic	multidrug
Phage	Ecol_emrE	ARO:3004039	IMGVR_UViG_2534681935_000004	CAA77936.1	Escherichia coli	macrolide antibiotic	multidrug
Phage	Ecol_emrE	ARO:3004039	IMGVR_UViG_2534681937_000004	CAA77936.1	Escherichia coli	macrolide antibiotic	multidrug
Phage	Ecol_emrE	ARO:3004039	IMGVR_UViG_2534681941_000002	CAA77936.1	Escherichia coli	macrolide antibiotic	multidrug
Phage	Ecol_emrE	ARO:3004039	IMGVR_UViG_2534681941_000010	CAA77936.1	Escherichia coli	macrolide antibiotic	multidrug
Phage	Ecol_emrE	ARO:3004039	IMGVR_UViG_2534681978_000001	CAA77936.1	Escherichia coli	macrolide antibiotic	multidrug
Phage	Ecol_emrE	ARO:3004039	IMGVR_UViG_2534682159_000001	CAA77936.1	Escherichia coli	macrolide antibiotic	multidrug
Phage	Ecol_emrE	ARO:3004039	IMGVR_UViG_2534682163_000002	CAA77936.1	Escherichia coli	macrolide antibiotic	multidrug
Phage	Ecol_emrE	ARO:3004039	IMGVR_UViG_2534682295_000001	CAA77936.1	Escherichia coli	macrolide antibiotic	multidrug
Phage	Ecol_emrE	ARO:3004039	IMGVR_UViG_2537561774_000001	CAA77936.1	Escherichia coli	macrolide antibiotic	multidrug
Phage	Ecol_emrE	ARO:3004039	IMGVR_UViG_2537561779_000003	CAA77936.1	Escherichia coli	macrolide antibiotic	multidrug
Phage	Ecol_emrE	ARO:3004039	IMGVR_UViG_2537561829_000002	CAA77936.1	Escherichia coli	macrolide antibiotic	multidrug
Phage	Ecol_emrE	ARO:3004039	IMGVR_UViG_2537561830_000001	CAA77936.1	Escherichia coli	macrolide antibiotic	multidrug
Phage	Ecol_emrE	ARO:3004039	IMGVR_UViG_2537561831_000001	CAA77936.1	Escherichia coli	macrolide antibiotic	multidrug
Phage	Ecol_emrE	ARO:3004039	IMGVR_UViG_2537562185_000001	CAA77936.1	Escherichia coli	macrolide antibiotic	multidrug
Phage	Ecol_emrE	ARO:3004039	IMGVR_UViG_2537562187_000002	CAA77936.1	Escherichia coli	macrolide antibiotic	multidrug
Phage	Ecol_emrE	ARO:3004039	IMGVR_UViG_2537562193_000003	CAA77936.1	Escherichia coli	macrolide antibiotic	multidrug
Phage	Ecol_emrE	ARO:3004039	IMGVR_UViG_2537562197_000001	CAA77936.1	Escherichia coli	macrolide antibiotic	multidrug
Phage	Ecol_emrE	ARO:3004039	IMGVR_UViG_2541047123_000003	CAA77936.1	Escherichia coli	macrolide antibiotic	multidrug
Phage	Ecol_emrE	ARO:3004039	IMGVR_UViG_2541047128_000001	CAA77936.1	Escherichia coli	macrolide antibiotic	multidrug
Phage	Ecol_emrE	ARO:3004039	IMGVR_UViG_2541047164_000004	CAA77936.1	Escherichia coli	macrolide antibiotic	multidrug
Phage	Ecol_emrE	ARO:3004039	IMGVR_UViG_2541047168_000010	CAA77936.1	Escherichia coli	macrolide antibiotic	multidrug
Phage	Ecol_emrE	ARO:3004039	IMGVR_UViG_2541047172_000003	CAA77936.1	Escherichia coli	macrolide antibiotic	multidrug
Phage	Ecol_emrE	ARO:3004039	IMGVR_UViG_2541047440_000002	CAA77936.1	Escherichia coli	macrolide antibiotic	multidrug
Phage	Ecol_emrE	ARO:3004039	IMGVR_UViG_2541047443_000004	CAA77936.1	Escherichia coli	macrolide antibiotic	multidrug
Phage	Ecol_emrE	ARO:3004039	IMGVR_UViG_2547132420_000002	CAA77936.1	Escherichia coli	macrolide antibiotic	multidrug
Phage	Ecol_emrE	ARO:3004039	IMGVR_UViG_2562617085_000007	CAA77936.1	Escherichia coli	macrolide antibiotic	multidrug
Phage	Ecol_emrE	ARO:3004039	IMGVR_UViG_2562617087_000004	CAA77936.1	Escherichia coli	macrolide antibiotic	multidrug
Phage	Ecol_emrE	ARO:3004039	IMGVR_UViG_2571042438_000004	CAA77936.1	Escherichia coli	macrolide antibiotic	multidrug
Phage	Ecol_emrE	ARO:3004039	IMGVR_UViG_2571042653_000003	CAA77936.1	Escherichia coli	macrolide antibiotic	multidrug
Phage	Ecol_emrE	ARO:3004039	IMGVR_UViG_2579778686_000005	CAA77936.1	Escherichia coli	macrolide antibiotic	multidrug
Phage	Ecol_emrE	ARO:3004039	IMGVR_UViG_3300011226_000005	CAA77936.1	Escherichia coli	macrolide antibiotic	multidrug
Phage	Ecol_emrE	ARO:3004039	IMGVR_UViG_3300011888_000006	CAA77936.1	Escherichia coli	macrolide antibiotic	multidrug
Phage	Ecol_emrE	ARO:3004039	IMGVR_UViG_641736116_000004	CAA77936.1	Escherichia coli	macrolide antibiotic	multidrug
Phage	Ecol_emrE	ARO:3004039	IMGVR_UViG_641736214_000004	CAA77936.1	Escherichia coli	macrolide antibiotic	multidrug
Phage	Ecol_emrE	ARO:3004039	IMGVR_UViG_641736220_000003	CAA77936.1	Escherichia coli	macrolide antibiotic	multidrug
Phage	Ecol_emrE	ARO:3004039	IMGVR_UViG_641736221_000002	CAA77936.1	Escherichia coli	macrolide antibiotic	multidrug
Phage	Ecol_emrE	ARO:3004039	IMGVR_UViG_641736222_000006	CAA77936.1	Escherichia coli	macrolide antibiotic	multidrug
Phage	Ecol_emrE	ARO:3004039	IMGVR_UViG_641736224_000002	CAA77936.1	Escherichia coli	macrolide antibiotic	multidrug
Phage	Ecol_emrE	ARO:3004039	IMGVR_UViG_641736225_000004	CAA77936.1	Escherichia coli	macrolide antibiotic	multidrug
Phage	Ecol_emrE	ARO:3004039	IMGVR_UViG_641736226_000003	CAA77936.1	Escherichia coli	macrolide antibiotic	multidrug
Phage	Ecol_emrE	ARO:3004039	IMGVR_UViG_641736226_000012	CAA77936.1	Escherichia coli	macrolide antibiotic	multidrug
Phage	Ecol_emrE	ARO:3004039	IMGVR_UViG_643348544_000001	CAA77936.1	Escherichia coli	macrolide antibiotic	multidrug
Phage	Ecol_emrE	ARO:3004039	IMGVR_UViG_643348549_000002	CAA77936.1	Escherichia coli	macrolide antibiotic	multidrug
Phage	Ecol_emrE	ARO:3004039	IMGVR_UViG_644736363_000002	CAA77936.1	Escherichia coli	macrolide antibiotic	multidrug
Phage	Ecol_emrE	ARO:3004039	IMGVR_UViG_649989948_000001	CAA77936.1	Escherichia coli	macrolide antibiotic	multidrug
Phage	Ecol_emrE	ARO:3004039	MGV-GENOME-0333359	CAA77936.1	Escherichia coli	macrolide antibiotic	multidrug
Phage	Ecol_emrE	ARO:3004039	Norman_70_NODE_4_length_47749_cov_22.666352	CAA77936.1	Escherichia coli	macrolide antibiotic	multidrug
Phage	Ecol_emrE	ARO:3004039	UGV-GENOME-0201052	CAA77936.1	Escherichia coli	macrolide antibiotic	multidrug
Phage	Ecol_emrE	ARO:3004039	UGV-GENOME-0201166	CAA77936.1	Escherichia coli	macrolide antibiotic	multidrug
Phage	Ecol_emrE	ARO:3004039	uvig_109796	CAA77936.1	Escherichia coli	macrolide antibiotic	multidrug
Phage	Ecol_emrE	ARO:3004039	uvig_113734	CAA77936.1	Escherichia coli	macrolide antibiotic	multidrug
Phage	Ecol_emrE	ARO:3004039	uvig_367961	CAA77936.1	Escherichia coli	macrolide antibiotic	multidrug
Phage	Ecol_emrE	ARO:3004039	uvig_541380	CAA77936.1	Escherichia coli	macrolide antibiotic	multidrug
Phage	Ecol_emrE	ARO:3004039	uvig_584212	CAA77936.1	Escherichia coli	macrolide antibiotic	multidrug
Phage	Ecol_mdfA	ARO:3001328	ivig_4154	AFH35853.1	Escherichia coli	benzalkonium chloride;rhodamine;tetracycline antibiotic	multidrug
Phage	Ecol_mdfA	ARO:3001328	uvig_316241	AFH35853.1	Escherichia coli	benzalkonium chloride;rhodamine;tetracycline antibiotic	multidrug
Phage	Ecol_mdfA	ARO:3001328	uvig_376342	AFH35853.1	Escherichia coli	benzalkonium chloride;rhodamine;tetracycline antibiotic	multidrug
Phage	Ecol_mdfA	ARO:3001328	uvig_426452	AFH35853.1	Escherichia coli	benzalkonium chloride;rhodamine;tetracycline antibiotic	multidrug
Phage	emrK	ARO:3000206	uvig_267671	BAA11236.1	Escherichia coli	tetracycline antibiotic	multidrug
Phage	emrR	ARO:3000516	uvig_316263	AAC75731.1	Escherichia coli str. K-12 substr. MG1655	fluoroquinolone antibiotic	multidrug
Phage	emrY	ARO:3000254	uvig_267671	BAA11237.1	Escherichia coli	tetracycline antibiotic	multidrug
Phage	ErmB	ARO:3000375	GCA_002607345.1	AAF86219.1	Enterococcus faecium	lincosamide antibiotic;macrolide antibiotic;streptogramin antibiotic	mls
Phage	ErmB	ARO:3000375	GCA_002633645.1	AAF86219.1	Enterococcus faecium	lincosamide antibiotic;macrolide antibiotic;streptogramin antibiotic	mls
Phage	ErmF	ARO:3000498	ivig_1513	AAA88675.1	Bacteroides fragilis	lincosamide antibiotic;macrolide antibiotic;streptogramin antibiotic	mls
Phage	ErmF	ARO:3000498	MGV-GENOME-0288549	AAA88675.1	Bacteroides fragilis	lincosamide antibiotic;macrolide antibiotic;streptogramin antibiotic	mls
Phage	ErmF	ARO:3000498	UGV-GENOME-0288549	AAA88675.1	Bacteroides fragilis	lincosamide antibiotic;macrolide antibiotic;streptogramin antibiotic	mls
Phage	ErmF	ARO:3000498	UGV-GENOME-0326313_1	AAA88675.1	Bacteroides fragilis	lincosamide antibiotic;macrolide antibiotic;streptogramin antibiotic	mls
Phage	ErmF	ARO:3000498	UGV-GENOME-0326314_1	AAA88675.1	Bacteroides fragilis	lincosamide antibiotic;macrolide antibiotic;streptogramin antibiotic	mls
Phage	ErmG	ARO:3000522	UGV-GENOME-0339985	AAC37034.1	Bacteroides thetaiotaomicron	lincosamide antibiotic;macrolide antibiotic;streptogramin antibiotic	mls
Phage	ErmG	ARO:3000522	UGV-GENOME-0356738	AAC37034.1	Bacteroides thetaiotaomicron	lincosamide antibiotic;macrolide antibiotic;streptogramin antibiotic	mls
Phage	ErmQ	ARO:3000593	uvig_576591	AAC36915.1	Clostridium perfringens	lincosamide antibiotic;macrolide antibiotic;streptogramin antibiotic	mls
Phage	ErmY	ARO:3002825	ivig_3104	BAB20748.1	Staphylococcus aureus	lincosamide antibiotic;macrolide antibiotic;streptogramin antibiotic	mls
Phage	evgA	ARO:3000832	uvig_267671	BAB36671.1	Escherichia coli O157:H7 str. Sakai	fluoroquinolone antibiotic;macrolide antibiotic;penam;tetracycline antibiotic	multidrug
Phage	evgS	ARO:3000833	uvig_267671	AAC75429.1	Escherichia coli str. K-12 substr. MG1655	fluoroquinolone antibiotic;macrolide antibiotic;penam;tetracycline antibiotic	multidrug
Phage	FosB2	ARO:3005100	NC_007458.1	AAP27834.1	Bacillus anthracis str. Ames	fosfomycin	fosfomycin
Phage	fusB	ARO:3003552	uvig_319111	AAL12234.1	Staphylococcus aureus	fusidic acid	fusidic acid
Phage	fusB	ARO:3003552	uvig_578084	AAL12234.1	Staphylococcus aureus	fusidic acid	fusidic acid
Phage	Kpne_KpnE	ARO:3004580	uvig_579165	BAH63251.1	Klebsiella pneumoniae subsp. pneumoniae NTUH-K2044	aminoglycoside antibiotic;cephalosporin;macrolide antibiotic;peptide antibiotic;rifamycin antibiotic;tetracycline antibiotic	multidrug
Phage	Kpne_KpnF	ARO:3004583	uvig_579165	BAH63252.1	Klebsiella pneumoniae subsp. pneumoniae NTUH-K2044	aminoglycoside antibiotic;cephalosporin;macrolide antibiotic;peptide antibiotic;rifamycin antibiotic;tetracycline antibiotic	multidrug
Phage	Kpne_KpnG	ARO:3004588	uvig_316263	EHL92831.1	Klebsiella sp. 4_1_44FAA	aminoglycoside antibiotic;carbapenem;cephalosporin;fluoroquinolone antibiotic;macrolide antibiotic;penam;penem;peptide antibiotic	multidrug
Phage	Kpne_OmpK37	ARO:3004122	ivig_4068	CAA09666.1	Klebsiella pneumoniae	carbapenem;cephalosporin;cephamycin;monobactam;penam;penem	exclude
Phage	Kpne_OmpK37	ARO:3004122	uvig_333169	CAA09666.1	Klebsiella pneumoniae	carbapenem;cephalosporin;cephamycin;monobactam;penam;penem	exclude
Phage	lnuC	ARO:3002837	IMGVR_UViG_3300012016_000048	AAY32951.1	Streptococcus agalactiae	lincosamide antibiotic	lincosamide
Phage	lnuC	ARO:3002837	MGV-GENOME-0190852	AAY32951.1	Streptococcus agalactiae	lincosamide antibiotic	lincosamide
Phage	lnuC	ARO:3002837	MGV-GENOME-0229314	AAY32951.1	Streptococcus agalactiae	lincosamide antibiotic	lincosamide
Phage	lnuC	ARO:3002837	MGV-GENOME-0279592	AAY32951.1	Streptococcus agalactiae	lincosamide antibiotic	lincosamide
Phage	lnuC	ARO:3002837	MGV-GENOME-0299842	AAY32951.1	Streptococcus agalactiae	lincosamide antibiotic	lincosamide
Phage	lnuC	ARO:3002837	MGV-GENOME-0314035	AAY32951.1	Streptococcus agalactiae	lincosamide antibiotic	lincosamide
Phage	lnuC	ARO:3002837	MGV-GENOME-0374650	AAY32951.1	Streptococcus agalactiae	lincosamide antibiotic	lincosamide
Phage	lnuC	ARO:3002837	UGV-GENOME-0190722_1	AAY32951.1	Streptococcus agalactiae	lincosamide antibiotic	lincosamide
Phage	lnuC	ARO:3002837	UGV-GENOME-0190852_1	AAY32951.1	Streptococcus agalactiae	lincosamide antibiotic	lincosamide
Phage	lnuC	ARO:3002837	UGV-GENOME-0229314_1	AAY32951.1	Streptococcus agalactiae	lincosamide antibiotic	lincosamide
Phage	lnuC	ARO:3002837	UGV-GENOME-0263327	AAY32951.1	Streptococcus agalactiae	lincosamide antibiotic	lincosamide
Phage	lnuC	ARO:3002837	UGV-GENOME-0279592	AAY32951.1	Streptococcus agalactiae	lincosamide antibiotic	lincosamide
Phage	lnuC	ARO:3002837	UGV-GENOME-0299842	AAY32951.1	Streptococcus agalactiae	lincosamide antibiotic	lincosamide
Phage	lnuC	ARO:3002837	UGV-GENOME-0314035	AAY32951.1	Streptococcus agalactiae	lincosamide antibiotic	lincosamide
Phage	lnuC	ARO:3002837	UGV-GENOME-0374092	AAY32951.1	Streptococcus agalactiae	lincosamide antibiotic	lincosamide
Phage	lnuC	ARO:3002837	UGV-GENOME-0374322	AAY32951.1	Streptococcus agalactiae	lincosamide antibiotic	lincosamide
Phage	lnuC	ARO:3002837	UGV-GENOME-0374488	AAY32951.1	Streptococcus agalactiae	lincosamide antibiotic	lincosamide
Phage	lnuC	ARO:3002837	UGV-GENOME-0374650	AAY32951.1	Streptococcus agalactiae	lincosamide antibiotic	lincosamide
Phage	lnuC	ARO:3002837	uvig_458100	AAY32951.1	Streptococcus agalactiae	lincosamide antibiotic	lincosamide
Phage	lnuD	ARO:3002838	IMGVR_UViG_3300026198_000011	ABR14060.1	Streptococcus uberis	lincosamide antibiotic	lincosamide
Phage	lsaE	ARO:3003206	IMGVR_UViG_3300029577_000002	AAL05554.1	Enterococcus faecalis	lincosamide antibiotic;macrolide antibiotic;oxazolidinone antibiotic;phenicol antibiotic;pleuromutilin antibiotic;streptogramin antibiotic;tetracycline antibiotic	multidrug
Phage	mdtA	ARO:3000792	Gammaproteobacteria_gi_424090918-1387-49773	AAC75135.2	Escherichia coli str. K-12 substr. MG1655	aminocoumarin antibiotic	multidrug
Phage	mdtA	ARO:3000792	Gammaproteobacteria_gi_425174777-1751-49783	AAC75135.2	Escherichia coli str. K-12 substr. MG1655	aminocoumarin antibiotic	multidrug
Phage	mdtA	ARO:3000792	MGV-GENOME-0223878	AAC75135.2	Escherichia coli str. K-12 substr. MG1655	aminocoumarin antibiotic	multidrug
Phage	mdtA	ARO:3000792	UGV-GENOME-0223878	AAC75135.2	Escherichia coli str. K-12 substr. MG1655	aminocoumarin antibiotic	multidrug
Phage	mdtB	ARO:3000793	Gammaproteobacteria_gi_424090918-1387-49773	AAC75136.1	Escherichia coli str. K-12 substr. MG1655	aminocoumarin antibiotic	multidrug
Phage	mdtB	ARO:3000793	Gammaproteobacteria_gi_425174777-1751-49783	AAC75136.1	Escherichia coli str. K-12 substr. MG1655	aminocoumarin antibiotic	multidrug
Phage	mdtC	ARO:3000794	Gammaproteobacteria_gi_424090918-1387-49773	AAC75137.1	Escherichia coli str. K-12 substr. MG1655	aminocoumarin antibiotic	multidrug
Phage	mdtC	ARO:3000794	Gammaproteobacteria_gi_425174777-1751-49783	AAC75137.1	Escherichia coli str. K-12 substr. MG1655	aminocoumarin antibiotic	multidrug
Phage	mdtC	ARO:3000794	uvig_394645	AAC75137.1	Escherichia coli str. K-12 substr. MG1655	aminocoumarin antibiotic	multidrug
Phage	MdtK	ARO:3001327	uvig_320271	AML99881.1	Salmonella enterica subsp. enterica serovar Typhimurium	fluoroquinolone antibiotic	multidrug
Phage	MdtK	ARO:3001327	uvig_394499	AML99881.1	Salmonella enterica subsp. enterica serovar Typhimurium	fluoroquinolone antibiotic	multidrug
Phage	mel	ARO:3000616	GCA_002605365.1	AAL73129.1	Streptococcus pyogenes	lincosamide antibiotic;macrolide antibiotic;oxazolidinone antibiotic;phenicol antibiotic;pleuromutilin antibiotic;streptogramin antibiotic;tetracycline antibiotic	multidrug
Phage	mel	ARO:3000616	GCA_002607325.1	AAL73129.1	Streptococcus pyogenes	lincosamide antibiotic;macrolide antibiotic;oxazolidinone antibiotic;phenicol antibiotic;pleuromutilin antibiotic;streptogramin antibiotic;tetracycline antibiotic	multidrug
Phage	mel	ARO:3000616	GCA_002607345.1	AAL73129.1	Streptococcus pyogenes	lincosamide antibiotic;macrolide antibiotic;oxazolidinone antibiotic;phenicol antibiotic;pleuromutilin antibiotic;streptogramin antibiotic;tetracycline antibiotic	multidrug
Phage	mel	ARO:3000616	GCA_004284815.1	AAL73129.1	Streptococcus pyogenes	lincosamide antibiotic;macrolide antibiotic;oxazolidinone antibiotic;phenicol antibiotic;pleuromutilin antibiotic;streptogramin antibiotic;tetracycline antibiotic	multidrug
Phage	mel	ARO:3000616	uvig_501344	AAL73129.1	Streptococcus pyogenes	lincosamide antibiotic;macrolide antibiotic;oxazolidinone antibiotic;phenicol antibiotic;pleuromutilin antibiotic;streptogramin antibiotic;tetracycline antibiotic	multidrug
Phage	OmpA	ARO:3005044	uvig_161985	CDO13836.1	Klebsiella pneumoniae	carbapenem;cephalosporin;cephamycin;monobactam;penam;penem	exclude
Phage	OmpA	ARO:3005044	uvig_393441	CDO13836.1	Klebsiella pneumoniae	carbapenem;cephalosporin;cephamycin;monobactam;penam;penem	exclude
Phage	oqxA	ARO:3003922	uvig_316920	AAP43109.1	Escherichia coli	diaminopyrimidine antibiotic;fluoroquinolone antibiotic;glycylcycline;nitrofuran antibiotic;tetracycline antibiotic	multidrug
Phage	oqxB	ARO:3003923	uvig_316920	AAP43110.2	Escherichia coli	diaminopyrimidine antibiotic;fluoroquinolone antibiotic;glycylcycline;nitrofuran antibiotic;tetracycline antibiotic	multidrug
Phage	PC1_blaZ	ARO:3000621	IMGVR_UViG_642555160_000001	ABX30738.1	Staphylococcus aureus subsp. aureus USA300_TCH959	penam	beta-lactam
Phage	PC1_blaZ	ARO:3000621	IMGVR_UViG_645951822_000003	ABX30738.1	Staphylococcus aureus subsp. aureus USA300_TCH959	penam	beta-lactam
Phage	rsmA	ARO:3005069	DTR_890289	AAC16242.1	Pseudomonas aeruginosa	diaminopyrimidine antibiotic;fluoroquinolone antibiotic;phenicol antibiotic	multidrug
Phage	rsmA	ARO:3005069	IMGVR_UViG_3300000156_000105	AAC16242.1	Pseudomonas aeruginosa	diaminopyrimidine antibiotic;fluoroquinolone antibiotic;phenicol antibiotic	multidrug
Phage	rsmA	ARO:3005069	IMGVR_UViG_3300001594_000109	AAC16242.1	Pseudomonas aeruginosa	diaminopyrimidine antibiotic;fluoroquinolone antibiotic;phenicol antibiotic	multidrug
Phage	rsmA	ARO:3005069	IMGVR_UViG_3300002042_000005	AAC16242.1	Pseudomonas aeruginosa	diaminopyrimidine antibiotic;fluoroquinolone antibiotic;phenicol antibiotic	multidrug
Phage	rsmA	ARO:3005069	IMGVR_UViG_3300005529_000034	AAC16242.1	Pseudomonas aeruginosa	diaminopyrimidine antibiotic;fluoroquinolone antibiotic;phenicol antibiotic	multidrug
Phage	rsmA	ARO:3005069	IMGVR_UViG_3300007747_000018	AAC16242.1	Pseudomonas aeruginosa	diaminopyrimidine antibiotic;fluoroquinolone antibiotic;phenicol antibiotic	multidrug
Phage	rsmA	ARO:3005069	IMGVR_UViG_3300008226_000024	AAC16242.1	Pseudomonas aeruginosa	diaminopyrimidine antibiotic;fluoroquinolone antibiotic;phenicol antibiotic	multidrug
Phage	rsmA	ARO:3005069	IMGVR_UViG_3300008251_000009	AAC16242.1	Pseudomonas aeruginosa	diaminopyrimidine antibiotic;fluoroquinolone antibiotic;phenicol antibiotic	multidrug
Phage	rsmA	ARO:3005069	IMGVR_UViG_3300009194_000083	AAC16242.1	Pseudomonas aeruginosa	diaminopyrimidine antibiotic;fluoroquinolone antibiotic;phenicol antibiotic	multidrug
Phage	rsmA	ARO:3005069	IMGVR_UViG_3300009788_000216	AAC16242.1	Pseudomonas aeruginosa	diaminopyrimidine antibiotic;fluoroquinolone antibiotic;phenicol antibiotic	multidrug
Phage	rsmA	ARO:3005069	IMGVR_UViG_3300011493_000001	AAC16242.1	Pseudomonas aeruginosa	diaminopyrimidine antibiotic;fluoroquinolone antibiotic;phenicol antibiotic	multidrug
Phage	rsmA	ARO:3005069	IMGVR_UViG_3300019765_000007	AAC16242.1	Pseudomonas aeruginosa	diaminopyrimidine antibiotic;fluoroquinolone antibiotic;phenicol antibiotic	multidrug
Phage	rsmA	ARO:3005069	IMGVR_UViG_3300020582_000030	AAC16242.1	Pseudomonas aeruginosa	diaminopyrimidine antibiotic;fluoroquinolone antibiotic;phenicol antibiotic	multidrug
Phage	rsmA	ARO:3005069	IMGVR_UViG_3300025731_000023	AAC16242.1	Pseudomonas aeruginosa	diaminopyrimidine antibiotic;fluoroquinolone antibiotic;phenicol antibiotic	multidrug
Phage	rsmA	ARO:3005069	IMGVR_UViG_3300027365_000033	AAC16242.1	Pseudomonas aeruginosa	diaminopyrimidine antibiotic;fluoroquinolone antibiotic;phenicol antibiotic	multidrug
Phage	rsmA	ARO:3005069	IMGVR_UViG_3300031088_000030	AAC16242.1	Pseudomonas aeruginosa	diaminopyrimidine antibiotic;fluoroquinolone antibiotic;phenicol antibiotic	multidrug
Phage	rsmA	ARO:3005069	IMGVR_UViG_3300032259_000048	AAC16242.1	Pseudomonas aeruginosa	diaminopyrimidine antibiotic;fluoroquinolone antibiotic;phenicol antibiotic	multidrug
Phage	rsmA	ARO:3005069	IMGVR_UViG_647533183_000001	AAC16242.1	Pseudomonas aeruginosa	diaminopyrimidine antibiotic;fluoroquinolone antibiotic;phenicol antibiotic	multidrug
Phage	rsmA	ARO:3005069	Station163_SUR_ALL_assembly_NODE_468_length_52224_cov_12.123042	AAC16242.1	Pseudomonas aeruginosa	diaminopyrimidine antibiotic;fluoroquinolone antibiotic;phenicol antibiotic	multidrug
Phage	rsmA	ARO:3005069	Station68_MES_COMBINED_FINAL_NODE_605_length_53773_cov_20.746640_1	AAC16242.1	Pseudomonas aeruginosa	diaminopyrimidine antibiotic;fluoroquinolone antibiotic;phenicol antibiotic	multidrug
Phage	SAT-4	ARO:3002897	GCA_002607345.1	AAB53445.1	Campylobacter coli	nucleoside antibiotic	nucleoside
Phage	SAT-4	ARO:3002897	GCA_002633645.1	AAB53445.1	Campylobacter coli	nucleoside antibiotic	nucleoside
Phage	SAT-4	ARO:3002897	IMGVR_UViG_3300029623_000041	AAB53445.1	Campylobacter coli	nucleoside antibiotic	nucleoside
Phage	SAT-4	ARO:3002897	uvig_134776	AAB53445.1	Campylobacter coli	nucleoside antibiotic	nucleoside
Phage	sdiA	ARO:3000826	CP074266.1	AAL20862.1	Salmonella enterica subsp. enterica serovar Typhimurium str. LT2	cephalosporin;fluoroquinolone antibiotic;glycylcycline;penam;phenicol antibiotic;rifamycin antibiotic;tetracycline antibiotic;triclosan	multidrug
Phage	tet(32)	ARO:3000196	uvig_185760	ACH87088.1	Escherichia coli	tetracycline antibiotic	tetracycline
Phage	tet(44)	ARO:3000556	MGV-GENOME-0308585	CBH51823.1	Campylobacter fetus subsp. fetus	tetracycline antibiotic	tetracycline
Phage	tet(44)	ARO:3000556	UGV-GENOME-0308585_1	CBH51823.1	Campylobacter fetus subsp. fetus	tetracycline antibiotic	tetracycline
Phage	tet(44)	ARO:3000556	uvig_147194	CBH51823.1	Campylobacter fetus subsp. fetus	tetracycline antibiotic	tetracycline
Phage	tet(44)	ARO:3000556	uvig_147194	CBH51823.1	Campylobacter fetus subsp. fetus	tetracycline antibiotic	tetracycline
Phage	tet(M)	ARO:3000186	GCA_002616785.1	BAB82500.1	Erysipelothrix rhusiopathiae	tetracycline antibiotic	tetracycline
Phage	tet(M)	ARO:3000186	IMGVR_UViG_2529293177_000002	BAB82500.1	Erysipelothrix rhusiopathiae	tetracycline antibiotic	tetracycline
Phage	tet(M)	ARO:3000186	IMGVR_UViG_2534682315_000001	BAB82500.1	Erysipelothrix rhusiopathiae	tetracycline antibiotic	tetracycline
Phage	tet(O)	ARO:3000190	GCA_002607325.1	AAA23033.2	Campylobacter jejuni	tetracycline antibiotic	tetracycline
Phage	tet(O)	ARO:3000190	GCA_004284815.1	AAA23033.2	Campylobacter jejuni	tetracycline antibiotic	tetracycline
Phage	tet(O)	ARO:3000190	UGV-GENOME-0263625	AAA23033.2	Campylobacter jejuni	tetracycline antibiotic	tetracycline
Phage	tet(O)	ARO:3000190	uvig_263747	AAA23033.2	Campylobacter jejuni	tetracycline antibiotic	tetracycline
Phage	tet(Q)	ARO:3000191	MGV-GENOME-0233005	CAA79727.1	Bacteroides fragilis	tetracycline antibiotic	tetracycline
Phage	tet(Q)	ARO:3000191	MGV-GENOME-0284709	CAA79727.1	Bacteroides fragilis	tetracycline antibiotic	tetracycline
Phage	tet(Q)	ARO:3000191	MGV-GENOME-0330062	CAA79727.1	Bacteroides fragilis	tetracycline antibiotic	tetracycline
Phage	tet(Q)	ARO:3000191	MGV-GENOME-0373377	CAA79727.1	Bacteroides fragilis	tetracycline antibiotic	tetracycline
Phage	tet(Q)	ARO:3000191	UGV-GENOME-0233005	CAA79727.1	Bacteroides fragilis	tetracycline antibiotic	tetracycline
Phage	tet(Q)	ARO:3000191	UGV-GENOME-0264935	CAA79727.1	Bacteroides fragilis	tetracycline antibiotic	tetracycline
Phage	tet(Q)	ARO:3000191	UGV-GENOME-0284709	CAA79727.1	Bacteroides fragilis	tetracycline antibiotic	tetracycline
Phage	tet(Q)	ARO:3000191	UGV-GENOME-0330062	CAA79727.1	Bacteroides fragilis	tetracycline antibiotic	tetracycline
Phage	tet(W)	ARO:3000194	GCA_002633645.1	CAA10975.1	Butyrivibrio fibrisolvens	tetracycline antibiotic	tetracycline
Phage	tet(W/N/W)	ARO:3004442	IMGVR_UViG_3300010282_000011	AMP42147.1	uncultured bacterium IN-02	tetracycline antibiotic	tetracycline
Phage	tet(W/N/W)	ARO:3004442	UGV-GENOME-0297105	AMP42147.1	uncultured bacterium IN-02	tetracycline antibiotic	tetracycline
Phage	ugd	ARO:3003577	uvig_320271	AAC75089.1	Escherichia coli str. K-12 substr. MG1655	peptide antibiotic	peptide
Phage	ugd	ARO:3003577	uvig_577220	AAC75089.1	Escherichia coli str. K-12 substr. MG1655	peptide antibiotic	peptide
Phage	vanU_in_vanG_cl	ARO:3004253	UGV-GENOME-0273770_1	ABA71726.1	Enterococcus faecalis	glycopeptide antibiotic	glycopeptide
Phage	YojI	ARO:3003952	uvig_354736	AAC75271.1	Escherichia coli str. K-12 substr. MG1655	peptide antibiotic	multidrug
Phage	YojI	ARO:3003952	uvig_579187	AAC75271.1	Escherichia coli str. K-12 substr. MG1655	peptide antibiotic	multidrug
Plasmid	-BEL 1.00	ARO:3002385	NZ_MT720902.1	AAZ04368.1	Pseudomonas aeruginosa	cephalosporin;monobactam;penam	beta-lactam
Plasmid	-VEB 1.00	ARO:3002370	NZ_AP021942.1	CAM88398.1	Acinetobacter baumannii AYE	cephalosporin;monobactam	beta-lactam
Plasmid	-VEB 1.00	ARO:3002370	NZ_CP027038.1	CAM88398.1	Acinetobacter baumannii AYE	cephalosporin;monobactam	beta-lactam
Plasmid	-VEB 1.00	ARO:3002370	NZ_CP027043.1	CAM88398.1	Acinetobacter baumannii AYE	cephalosporin;monobactam	beta-lactam
Plasmid	-VEB 1.00	ARO:3002370	NZ_CP027055.1	CAM88398.1	Acinetobacter baumannii AYE	cephalosporin;monobactam	beta-lactam
Plasmid	-VEB 1.00	ARO:3002370	NZ_CP031802.1	CAM88398.1	Acinetobacter baumannii AYE	cephalosporin;monobactam	beta-lactam
Plasmid	-VEB 1.00	ARO:3002370	NZ_CP033574.1	CAM88398.1	Acinetobacter baumannii AYE	cephalosporin;monobactam	beta-lactam
Plasmid	-VEB 1.00	ARO:3002370	NZ_CP058135.1	CAM88398.1	Acinetobacter baumannii AYE	cephalosporin;monobactam	beta-lactam
Plasmid	-VEB 1.00	ARO:3002370	NZ_LC542613.1	CAM88398.1	Acinetobacter baumannii AYE	cephalosporin;monobactam	beta-lactam
Plasmid	-VEB 1.00	ARO:3002370	NZ_LC542924.1	CAM88398.1	Acinetobacter baumannii AYE	cephalosporin;monobactam	beta-lactam
Plasmid	-VEB 1.00	ARO:3002370	NZ_LR890428.1	CAM88398.1	Acinetobacter baumannii AYE	cephalosporin;monobactam	beta-lactam
Plasmid	-VEB 1.00	ARO:3002370	NZ_LR890502.1	CAM88398.1	Acinetobacter baumannii AYE	cephalosporin;monobactam	beta-lactam
Plasmid	-VEB 1.00	ARO:3002370	NZ_MK388209.1	CAM88398.1	Acinetobacter baumannii AYE	cephalosporin;monobactam	beta-lactam
Plasmid	-VEB 17.00	ARO:3006213	NZ_KX753679.1	WP_063865157.1	Escherichia coli	cephalosporin;monobactam	beta-lactam
Plasmid	-VEB 3.00	ARO:3002372	NZ_CP042480.1	AAS48620.1	Enterobacter cloacae	cephalosporin;monobactam	beta-lactam
Plasmid	-VEB 3.00	ARO:3002372	NZ_CP042484.1	AAS48620.1	Enterobacter cloacae	cephalosporin;monobactam	beta-lactam
Plasmid	-VEB 3.00	ARO:3002372	NZ_CP042519.1	AAS48620.1	Enterobacter cloacae	cephalosporin;monobactam	beta-lactam
Plasmid	-VEB 3.00	ARO:3002372	NZ_CP042553.1	AAS48620.1	Enterobacter cloacae	cephalosporin;monobactam	beta-lactam
Plasmid	-VEB 3.00	ARO:3002372	NZ_KT852971.1	AAS48620.1	Enterobacter cloacae	cephalosporin;monobactam	beta-lactam
Plasmid	-VEB 3.00	ARO:3002372	NZ_LR890502.1	AAS48620.1	Enterobacter cloacae	cephalosporin;monobactam	beta-lactam
Plasmid	-VEB 5.00	ARO:3002375	NZ_CP029123.1	ABN80430.1	Escherichia coli	cephalosporin;monobactam	beta-lactam
Plasmid	-VEB 8.00	ARO:3002377	NZ_CP076009.1	AGH33739.1	Escherichia coli	cephalosporin;monobactam	beta-lactam
Plasmid	-VEB 9.00	ARO:3002378	KM506769.1	AAK14293.1	Pseudomonas aeruginosa	cephalosporin;monobactam	beta-lactam
Plasmid	-VEB 9.00	ARO:3002378	KR827391.1	AAK14293.1	Pseudomonas aeruginosa	cephalosporin;monobactam	beta-lactam
Plasmid	-VEB 9.00	ARO:3002378	NZ_MT720905.1	AAK14293.1	Pseudomonas aeruginosa	cephalosporin;monobactam	beta-lactam
Plasmid	AAC(2')-IIa	ARO:3004628	NC_024998.1	BAM 16262.10	Burkholderia glumae	aminoglycoside antibiotic	aminoglycoside
Plasmid	AAC(3)-Ia	ARO:3002528	KP294350.1	AAG15269.1	Pseudomonas aeruginosa	aminoglycoside antibiotic	aminoglycoside
Plasmid	AAC(3)-Ia	ARO:3002528	NC_004998.1	AAG15269.1	Pseudomonas aeruginosa	aminoglycoside antibiotic	aminoglycoside
Plasmid	AAC(3)-Ia	ARO:3002528	NC_007100.1	AAG15269.1	Pseudomonas aeruginosa	aminoglycoside antibiotic	aminoglycoside
Plasmid	AAC(3)-Ia	ARO:3002528	NC_022522.2	AAG15269.1	Pseudomonas aeruginosa	aminoglycoside antibiotic	aminoglycoside
Plasmid	AAC(3)-Ia	ARO:3002528	NC_024997.1	AAG15269.1	Pseudomonas aeruginosa	aminoglycoside antibiotic	aminoglycoside
Plasmid	AAC(3)-Ia	ARO:3002528	NZ_CP007558.1	AAG15269.1	Pseudomonas aeruginosa	aminoglycoside antibiotic	aminoglycoside
Plasmid	AAC(3)-Ia	ARO:3002528	NZ_CP007732.1	AAG15269.1	Pseudomonas aeruginosa	aminoglycoside antibiotic	aminoglycoside
Plasmid	AAC(3)-Ia	ARO:3002528	NZ_CP013115.1	AAG15269.1	Pseudomonas aeruginosa	aminoglycoside antibiotic	aminoglycoside
Plasmid	AAC(3)-Ia	ARO:3002528	NZ_CP043965.1	AAG15269.1	Pseudomonas aeruginosa	aminoglycoside antibiotic	aminoglycoside
Plasmid	AAC(3)-Ia	ARO:3002528	NZ_CP043965.1	AAG15269.1	Pseudomonas aeruginosa	aminoglycoside antibiotic	aminoglycoside
Plasmid	AAC(3)-Ia	ARO:3002528	NZ_CP067036.1	AAG15269.1	Pseudomonas aeruginosa	aminoglycoside antibiotic	aminoglycoside
Plasmid	AAC(3)-Ia	ARO:3002528	NZ_CP067040.1	AAG15269.1	Pseudomonas aeruginosa	aminoglycoside antibiotic	aminoglycoside
Plasmid	AAC(3)-Ia	ARO:3002528	NZ_CP068571.1	AAG15269.1	Pseudomonas aeruginosa	aminoglycoside antibiotic	aminoglycoside
Plasmid	AAC(3)-Ia	ARO:3002528	NZ_CP068571.1	AAG15269.1	Pseudomonas aeruginosa	aminoglycoside antibiotic	aminoglycoside
Plasmid	AAC(3)-Ia	ARO:3002528	NZ_CP068686.1	AAG15269.1	Pseudomonas aeruginosa	aminoglycoside antibiotic	aminoglycoside
Plasmid	AAC(3)-Ia	ARO:3002528	NZ_CP075893.1	AAG15269.1	Pseudomonas aeruginosa	aminoglycoside antibiotic	aminoglycoside
Plasmid	AAC(3)-Ia	ARO:3002528	NZ_KM406490.1	AAG15269.1	Pseudomonas aeruginosa	aminoglycoside antibiotic	aminoglycoside
Plasmid	AAC(3)-Ia	ARO:3002528	NZ_KP294351.1	AAG15269.1	Pseudomonas aeruginosa	aminoglycoside antibiotic	aminoglycoside
Plasmid	AAC(3)-Ia	ARO:3002528	NZ_KU315015.1	AAG15269.1	Pseudomonas aeruginosa	aminoglycoside antibiotic	aminoglycoside
Plasmid	AAC(3)-Ia	ARO:3002528	NZ_KX889311.1	AAG15269.1	Pseudomonas aeruginosa	aminoglycoside antibiotic	aminoglycoside
Plasmid	AAC(3)-Ia	ARO:3002528	NZ_KY630469.1	AAG15269.1	Pseudomonas aeruginosa	aminoglycoside antibiotic	aminoglycoside
Plasmid	AAC(3)-Ia	ARO:3002528	NZ_LC556210.1	AAG15269.1	Pseudomonas aeruginosa	aminoglycoside antibiotic	aminoglycoside
Plasmid	AAC(3)-Ia	ARO:3002528	NZ_LC556212.1	AAG15269.1	Pseudomonas aeruginosa	aminoglycoside antibiotic	aminoglycoside
Plasmid	AAC(3)-Ia	ARO:3002528	NZ_LC556213.1	AAG15269.1	Pseudomonas aeruginosa	aminoglycoside antibiotic	aminoglycoside
Plasmid	AAC(3)-Ia	ARO:3002528	NZ_MF370216.1	AAG15269.1	Pseudomonas aeruginosa	aminoglycoside antibiotic	aminoglycoside
Plasmid	AAC(3)-Ia	ARO:3002528	NZ_MN310371.1	AAG15269.1	Pseudomonas aeruginosa	aminoglycoside antibiotic	aminoglycoside
Plasmid	AAC(3)-Ia	ARO:3002528	NZ_MN477204.1	AAG15269.1	Pseudomonas aeruginosa	aminoglycoside antibiotic	aminoglycoside
Plasmid	AAC(3)-Ia	ARO:3002528	NZ_MT682138.1	AAG15269.1	Pseudomonas aeruginosa	aminoglycoside antibiotic	aminoglycoside
Plasmid	AAC(3)-Ib	ARO:3002530	AP024115.1	AAA88422.1	Pseudomonas aeruginosa	aminoglycoside antibiotic	aminoglycoside
Plasmid	AAC(3)-Ib	ARO:3002530	AP024751.1	AAA88422.1	Pseudomonas aeruginosa	aminoglycoside antibiotic	aminoglycoside
Plasmid	AAC(3)-Ib	ARO:3002530	AP024757.1	AAA88422.1	Pseudomonas aeruginosa	aminoglycoside antibiotic	aminoglycoside
Plasmid	AAC(3)-Ib	ARO:3002530	AP024761.1	AAA88422.1	Pseudomonas aeruginosa	aminoglycoside antibiotic	aminoglycoside
Plasmid	AAC(3)-Ib	ARO:3002530	AP024764.1	AAA88422.1	Pseudomonas aeruginosa	aminoglycoside antibiotic	aminoglycoside
Plasmid	AAC(3)-Ib	ARO:3002530	AP024767.1	AAA88422.1	Pseudomonas aeruginosa	aminoglycoside antibiotic	aminoglycoside
Plasmid	AAC(3)-Ib	ARO:3002530	AP024770.1	AAA88422.1	Pseudomonas aeruginosa	aminoglycoside antibiotic	aminoglycoside
Plasmid	AAC(3)-Ib	ARO:3002530	AP024773.1	AAA88422.1	Pseudomonas aeruginosa	aminoglycoside antibiotic	aminoglycoside
Plasmid	AAC(3)-Ib	ARO:3002530	AP024776.1	AAA88422.1	Pseudomonas aeruginosa	aminoglycoside antibiotic	aminoglycoside
Plasmid	AAC(3)-Ib	ARO:3002530	AP024779.1	AAA88422.1	Pseudomonas aeruginosa	aminoglycoside antibiotic	aminoglycoside
Plasmid	AAC(3)-Ib	ARO:3002530	AP024782.1	AAA88422.1	Pseudomonas aeruginosa	aminoglycoside antibiotic	aminoglycoside
Plasmid	AAC(3)-Ib	ARO:3002530	AP024786.1	AAA88422.1	Pseudomonas aeruginosa	aminoglycoside antibiotic	aminoglycoside
Plasmid	AAC(3)-Ib	ARO:3002530	AP024790.1	AAA88422.1	Pseudomonas aeruginosa	aminoglycoside antibiotic	aminoglycoside
Plasmid	AAC(3)-Ib	ARO:3002530	AP024793.1	AAA88422.1	Pseudomonas aeruginosa	aminoglycoside antibiotic	aminoglycoside
Plasmid	AAC(3)-Ib	ARO:3002530	AP024796.1	AAA88422.1	Pseudomonas aeruginosa	aminoglycoside antibiotic	aminoglycoside
Plasmid	AAC(3)-Ib	ARO:3002530	CP002151.1	AAA88422.1	Pseudomonas aeruginosa	aminoglycoside antibiotic	aminoglycoside
Plasmid	AAC(3)-Ib	ARO:3002530	CP056977.1	AAA88422.1	Pseudomonas aeruginosa	aminoglycoside antibiotic	aminoglycoside
Plasmid	AAC(3)-Ib	ARO:3002530	CP057294.1	AAA88422.1	Pseudomonas aeruginosa	aminoglycoside antibiotic	aminoglycoside
Plasmid	AAC(3)-Ib	ARO:3002530	CP057303.1	AAA88422.1	Pseudomonas aeruginosa	aminoglycoside antibiotic	aminoglycoside
Plasmid	AAC(3)-Ib	ARO:3002530	MN543571.1	AAA88422.1	Pseudomonas aeruginosa	aminoglycoside antibiotic	aminoglycoside
Plasmid	AAC(3)-Ib	ARO:3002530	MN543585.1	AAA88422.1	Pseudomonas aeruginosa	aminoglycoside antibiotic	aminoglycoside
Plasmid	AAC(3)-Ib	ARO:3002530	NC_006856.1	AAA88422.1	Pseudomonas aeruginosa	aminoglycoside antibiotic	aminoglycoside
Plasmid	AAC(3)-Ib	ARO:3002530	NC_010488.1	AAA88422.1	Pseudomonas aeruginosa	aminoglycoside antibiotic	aminoglycoside
Plasmid	AAC(3)-Ib	ARO:3002530	NC_019888.1	AAA88422.1	Pseudomonas aeruginosa	aminoglycoside antibiotic	aminoglycoside
Plasmid	AAC(3)-Ib	ARO:3002530	NZ_CP008800.1	AAA88422.1	Pseudomonas aeruginosa	aminoglycoside antibiotic	aminoglycoside
Plasmid	AAC(3)-Ib	ARO:3002530	NZ_CP011644.1	AAA88422.1	Pseudomonas aeruginosa	aminoglycoside antibiotic	aminoglycoside
Plasmid	AAC(3)-Ib	ARO:3002530	NZ_CP012682.1	AAA88422.1	Pseudomonas aeruginosa	aminoglycoside antibiotic	aminoglycoside
Plasmid	AAC(3)-Ib	ARO:3002530	NZ_CP018220.1	AAA88422.1	Pseudomonas aeruginosa	aminoglycoside antibiotic	aminoglycoside
Plasmid	AAC(3)-Ib	ARO:3002530	NZ_CP018350.1	AAA88422.1	Pseudomonas aeruginosa	aminoglycoside antibiotic	aminoglycoside
Plasmid	AAC(3)-Ib	ARO:3002530	NZ_CP018354.1	AAA88422.1	Pseudomonas aeruginosa	aminoglycoside antibiotic	aminoglycoside
Plasmid	AAC(3)-Ib	ARO:3002530	NZ_CP018448.1	AAA88422.1	Pseudomonas aeruginosa	aminoglycoside antibiotic	aminoglycoside
Plasmid	AAC(3)-Ib	ARO:3002530	NZ_CP018451.1	AAA88422.1	Pseudomonas aeruginosa	aminoglycoside antibiotic	aminoglycoside
Plasmid	AAC(3)-Ib	ARO:3002530	NZ_CP020073.1	AAA88422.1	Pseudomonas aeruginosa	aminoglycoside antibiotic	aminoglycoside
Plasmid	AAC(3)-Ib	ARO:3002530	NZ_CP020527.1	AAA88422.1	Pseudomonas aeruginosa	aminoglycoside antibiotic	aminoglycoside
Plasmid	AAC(3)-Ib	ARO:3002530	NZ_CP021547.1	AAA88422.1	Pseudomonas aeruginosa	aminoglycoside antibiotic	aminoglycoside
Plasmid	AAC(3)-Ib	ARO:3002530	NZ_CP021755.1	AAA88422.1	Pseudomonas aeruginosa	aminoglycoside antibiotic	aminoglycoside
Plasmid	AAC(3)-Ib	ARO:3002530	NZ_CP021858.1	AAA88422.1	Pseudomonas aeruginosa	aminoglycoside antibiotic	aminoglycoside
Plasmid	AAC(3)-Ib	ARO:3002530	NZ_CP021899.1	AAA88422.1	Pseudomonas aeruginosa	aminoglycoside antibiotic	aminoglycoside
Plasmid	AAC(3)-Ib	ARO:3002530	NZ_CP024140.1	AAA88422.1	Pseudomonas aeruginosa	aminoglycoside antibiotic	aminoglycoside
Plasmid	AAC(3)-Ib	ARO:3002530	NZ_CP027162.1	AAA88422.1	Pseudomonas aeruginosa	aminoglycoside antibiotic	aminoglycoside
Plasmid	AAC(3)-Ib	ARO:3002530	NZ_CP027606.1	AAA88422.1	Pseudomonas aeruginosa	aminoglycoside antibiotic	aminoglycoside
Plasmid	AAC(3)-Ib	ARO:3002530	NZ_CP031614.1	AAA88422.1	Pseudomonas aeruginosa	aminoglycoside antibiotic	aminoglycoside
Plasmid	AAC(3)-Ib	ARO:3002530	NZ_CP036447.1	AAA88422.1	Pseudomonas aeruginosa	aminoglycoside antibiotic	aminoglycoside
Plasmid	AAC(3)-Ib	ARO:3002530	NZ_CP046382.1	AAA88422.1	Pseudomonas aeruginosa	aminoglycoside antibiotic	aminoglycoside
Plasmid	AAC(3)-Ib	ARO:3002530	NZ_CP046940.1	AAA88422.1	Pseudomonas aeruginosa	aminoglycoside antibiotic	aminoglycoside
Plasmid	AAC(3)-Ib	ARO:3002530	NZ_CP046950.1	AAA88422.1	Pseudomonas aeruginosa	aminoglycoside antibiotic	aminoglycoside
Plasmid	AAC(3)-Ib	ARO:3002530	NZ_CP047338.1	AAA88422.1	Pseudomonas aeruginosa	aminoglycoside antibiotic	aminoglycoside
Plasmid	AAC(3)-Ib	ARO:3002530	NZ_CP051411.1	AAA88422.1	Pseudomonas aeruginosa	aminoglycoside antibiotic	aminoglycoside
Plasmid	AAC(3)-Ib	ARO:3002530	NZ_CP058058.1	AAA88422.1	Pseudomonas aeruginosa	aminoglycoside antibiotic	aminoglycoside
Plasmid	AAC(3)-Ib	ARO:3002530	NZ_CP067242.1	AAA88422.1	Pseudomonas aeruginosa	aminoglycoside antibiotic	aminoglycoside
Plasmid	AAC(3)-Ib	ARO:3002530	NZ_CP069051.1	AAA88422.1	Pseudomonas aeruginosa	aminoglycoside antibiotic	aminoglycoside
Plasmid	AAC(3)-Ib	ARO:3002530	NZ_CP069829.1	AAA88422.1	Pseudomonas aeruginosa	aminoglycoside antibiotic	aminoglycoside
Plasmid	AAC(3)-Ib	ARO:3002530	NZ_CP070084.1	AAA88422.1	Pseudomonas aeruginosa	aminoglycoside antibiotic	aminoglycoside
Plasmid	AAC(3)-Ib	ARO:3002530	NZ_CP070530.1	AAA88422.1	Pseudomonas aeruginosa	aminoglycoside antibiotic	aminoglycoside
Plasmid	AAC(3)-Ib	ARO:3002530	NZ_CP075287.1	AAA88422.1	Pseudomonas aeruginosa	aminoglycoside antibiotic	aminoglycoside
Plasmid	AAC(3)-Ib	ARO:3002530	NZ_LR890653.1	AAA88422.1	Pseudomonas aeruginosa	aminoglycoside antibiotic	aminoglycoside
Plasmid	AAC(3)-Ib	ARO:3002530	NZ_MF564290.1	AAA88422.1	Pseudomonas aeruginosa	aminoglycoside antibiotic	aminoglycoside
Plasmid	AAC(3)-Ib	ARO:3002530	NZ_MN099026.1	AAA88422.1	Pseudomonas aeruginosa	aminoglycoside antibiotic	aminoglycoside
Plasmid	AAC(3)-Ib	ARO:3002530	NZ_MT647839.1	AAA88422.1	Pseudomonas aeruginosa	aminoglycoside antibiotic	aminoglycoside
Plasmid	AAC(3)-Ib	ARO:3002530	NZ_MT648288.1	AAA88422.1	Pseudomonas aeruginosa	aminoglycoside antibiotic	aminoglycoside
Plasmid	AAC(3)-Ib	ARO:3002530	NZ_MW646306.1	AAA88422.1	Pseudomonas aeruginosa	aminoglycoside antibiotic	aminoglycoside
Plasmid	AAC(3)-Id	ARO:3002529	NZ_CP024444.1	AAR21614.1	Salmonella enterica subsp. enterica serovar Newport	aminoglycoside antibiotic	aminoglycoside
Plasmid	AAC(3)-IIc	ARO:3002535	NZ_CP024831.1	CAA38525.1	Escherichia coli	aminoglycoside antibiotic	aminoglycoside
Plasmid	AAC(3)-IId	ARO:3004623	AP011958.1	ABS70977.1	Escherichia coli	aminoglycoside antibiotic	aminoglycoside
Plasmid	AAC(3)-IId	ARO:3004623	AP020333.1	ABS70977.1	Escherichia coli	aminoglycoside antibiotic	aminoglycoside
Plasmid	AAC(3)-IId	ARO:3004623	AP021970.1	ABS70977.1	Escherichia coli	aminoglycoside antibiotic	aminoglycoside
Plasmid	AAC(3)-IId	ARO:3004623	AP023301.1	ABS70977.1	Escherichia coli	aminoglycoside antibiotic	aminoglycoside
Plasmid	AAC(3)-IId	ARO:3004623	AP023307.1	ABS70977.1	Escherichia coli	aminoglycoside antibiotic	aminoglycoside
Plasmid	AAC(3)-IId	ARO:3004623	AP023314.1	ABS70977.1	Escherichia coli	aminoglycoside antibiotic	aminoglycoside
Plasmid	AAC(3)-IId	ARO:3004623	CP012143.1	ABS70977.1	Escherichia coli	aminoglycoside antibiotic	aminoglycoside
Plasmid	AAC(3)-IId	ARO:3004623	CP017386.1	ABS70977.1	Escherichia coli	aminoglycoside antibiotic	aminoglycoside
Plasmid	AAC(3)-IId	ARO:3004623	CP020338.1	ABS70977.1	Escherichia coli	aminoglycoside antibiotic	aminoglycoside
Plasmid	AAC(3)-IId	ARO:3004623	CP026551.1	ABS70977.1	Escherichia coli	aminoglycoside antibiotic	aminoglycoside
Plasmid	AAC(3)-IId	ARO:3004623	CP027695.1	ABS70977.1	Escherichia coli	aminoglycoside antibiotic	aminoglycoside
Plasmid	AAC(3)-IId	ARO:3004623	CP030318.1	ABS70977.1	Escherichia coli	aminoglycoside antibiotic	aminoglycoside
Plasmid	AAC(3)-IId	ARO:3004623	CP031563.1	ABS70977.1	Escherichia coli	aminoglycoside antibiotic	aminoglycoside
Plasmid	AAC(3)-IId	ARO:3004623	CP033531.1	ABS70977.1	Escherichia coli	aminoglycoside antibiotic	aminoglycoside
Plasmid	AAC(3)-IId	ARO:3004623	CP033558.1	ABS70977.1	Escherichia coli	aminoglycoside antibiotic	aminoglycoside
Plasmid	AAC(3)-IId	ARO:3004623	CP033563.1	ABS70977.1	Escherichia coli	aminoglycoside antibiotic	aminoglycoside
Plasmid	AAC(3)-IId	ARO:3004623	CP034325.1	ABS70977.1	Escherichia coli	aminoglycoside antibiotic	aminoglycoside
Plasmid	AAC(3)-IId	ARO:3004623	CP034326.1	ABS70977.1	Escherichia coli	aminoglycoside antibiotic	aminoglycoside
Plasmid	AAC(3)-IId	ARO:3004623	CP035182.1	ABS70977.1	Escherichia coli	aminoglycoside antibiotic	aminoglycoside
Plasmid	AAC(3)-IId	ARO:3004623	CP035776.1	ABS70977.1	Escherichia coli	aminoglycoside antibiotic	aminoglycoside
Plasmid	AAC(3)-IId	ARO:3004623	CP038004.1	ABS70977.1	Escherichia coli	aminoglycoside antibiotic	aminoglycoside
Plasmid	AAC(3)-IId	ARO:3004623	CP040445.1	ABS70977.1	Escherichia coli	aminoglycoside antibiotic	aminoglycoside
Plasmid	AAC(3)-IId	ARO:3004623	CP041648.1	ABS70977.1	Escherichia coli	aminoglycoside antibiotic	aminoglycoside
Plasmid	AAC(3)-IId	ARO:3004623	CP041648.1	ABS70977.1	Escherichia coli	aminoglycoside antibiotic	aminoglycoside
Plasmid	AAC(3)-IId	ARO:3004623	CP041648.1	ABS70977.1	Escherichia coli	aminoglycoside antibiotic	aminoglycoside
Plasmid	AAC(3)-IId	ARO:3004623	CP041935.1	ABS70977.1	Escherichia coli	aminoglycoside antibiotic	aminoglycoside
Plasmid	AAC(3)-IId	ARO:3004623	CP042600.1	ABS70977.1	Escherichia coli	aminoglycoside antibiotic	aminoglycoside
Plasmid	AAC(3)-IId	ARO:3004623	CP042600.1	ABS70977.1	Escherichia coli	aminoglycoside antibiotic	aminoglycoside
Plasmid	AAC(3)-IId	ARO:3004623	CP042630.1	ABS70977.1	Escherichia coli	aminoglycoside antibiotic	aminoglycoside
Plasmid	AAC(3)-IId	ARO:3004623	CP042640.1	ABS70977.1	Escherichia coli	aminoglycoside antibiotic	aminoglycoside
Plasmid	AAC(3)-IId	ARO:3004623	CP042643.1	ABS70977.1	Escherichia coli	aminoglycoside antibiotic	aminoglycoside
Plasmid	AAC(3)-IId	ARO:3004623	CP042646.1	ABS70977.1	Escherichia coli	aminoglycoside antibiotic	aminoglycoside
Plasmid	AAC(3)-IId	ARO:3004623	CP043745.1	ABS70977.1	Escherichia coli	aminoglycoside antibiotic	aminoglycoside
Plasmid	AAC(3)-IId	ARO:3004623	CP044299.1	ABS70977.1	Escherichia coli	aminoglycoside antibiotic	aminoglycoside
Plasmid	AAC(3)-IId	ARO:3004623	CP044299.1	ABS70977.1	Escherichia coli	aminoglycoside antibiotic	aminoglycoside
Plasmid	AAC(3)-IId	ARO:3004623	CP044306.1	ABS70977.1	Escherichia coli	aminoglycoside antibiotic	aminoglycoside
Plasmid	AAC(3)-IId	ARO:3004623	CP044387.1	ABS70977.1	Escherichia coli	aminoglycoside antibiotic	aminoglycoside
Plasmid	AAC(3)-IId	ARO:3004623	CP044387.1	ABS70977.1	Escherichia coli	aminoglycoside antibiotic	aminoglycoside
Plasmid	AAC(3)-IId	ARO:3004623	CP044390.1	ABS70977.1	Escherichia coli	aminoglycoside antibiotic	aminoglycoside
Plasmid	AAC(3)-IId	ARO:3004623	CP044394.1	ABS70977.1	Escherichia coli	aminoglycoside antibiotic	aminoglycoside
Plasmid	AAC(3)-IId	ARO:3004623	CP046596.1	ABS70977.1	Escherichia coli	aminoglycoside antibiotic	aminoglycoside
Plasmid	AAC(3)-IId	ARO:3004623	CP048042.1	ABS70977.1	Escherichia coli	aminoglycoside antibiotic	aminoglycoside
Plasmid	AAC(3)-IId	ARO:3004623	CP048380.1	ABS70977.1	Escherichia coli	aminoglycoside antibiotic	aminoglycoside
Plasmid	AAC(3)-IId	ARO:3004623	CP048936.1	ABS70977.1	Escherichia coli	aminoglycoside antibiotic	aminoglycoside
Plasmid	AAC(3)-IId	ARO:3004623	CP049984.1	ABS70977.1	Escherichia coli	aminoglycoside antibiotic	aminoglycoside
Plasmid	AAC(3)-IId	ARO:3004623	CP050741.1	ABS70977.1	Escherichia coli	aminoglycoside antibiotic	aminoglycoside
Plasmid	AAC(3)-IId	ARO:3004623	CP050746.1	ABS70977.1	Escherichia coli	aminoglycoside antibiotic	aminoglycoside
Plasmid	AAC(3)-IId	ARO:3004623	CP052137.1	ABS70977.1	Escherichia coli	aminoglycoside antibiotic	aminoglycoside
Plasmid	AAC(3)-IId	ARO:3004623	CP052139.1	ABS70977.1	Escherichia coli	aminoglycoside antibiotic	aminoglycoside
Plasmid	AAC(3)-IId	ARO:3004623	CP052173.1	ABS70977.1	Escherichia coli	aminoglycoside antibiotic	aminoglycoside
Plasmid	AAC(3)-IId	ARO:3004623	CP052193.1	ABS70977.1	Escherichia coli	aminoglycoside antibiotic	aminoglycoside
Plasmid	AAC(3)-IId	ARO:3004623	CP052302.1	ABS70977.1	Escherichia coli	aminoglycoside antibiotic	aminoglycoside
Plasmid	AAC(3)-IId	ARO:3004623	CP052380.1	ABS70977.1	Escherichia coli	aminoglycoside antibiotic	aminoglycoside
Plasmid	AAC(3)-IId	ARO:3004623	CP052400.1	ABS70977.1	Escherichia coli	aminoglycoside antibiotic	aminoglycoside
Plasmid	AAC(3)-IId	ARO:3004623	CP052444.1	ABS70977.1	Escherichia coli	aminoglycoside antibiotic	aminoglycoside
Plasmid	AAC(3)-IId	ARO:3004623	CP052450.1	ABS70977.1	Escherichia coli	aminoglycoside antibiotic	aminoglycoside
Plasmid	AAC(3)-IId	ARO:3004623	CP052504.1	ABS70977.1	Escherichia coli	aminoglycoside antibiotic	aminoglycoside
Plasmid	AAC(3)-IId	ARO:3004623	CP052521.1	ABS70977.1	Escherichia coli	aminoglycoside antibiotic	aminoglycoside
Plasmid	AAC(3)-IId	ARO:3004623	CP052534.1	ABS70977.1	Escherichia coli	aminoglycoside antibiotic	aminoglycoside
Plasmid	AAC(3)-IId	ARO:3004623	CP052545.1	ABS70977.1	Escherichia coli	aminoglycoside antibiotic	aminoglycoside
Plasmid	AAC(3)-IId	ARO:3004623	CP052570.1	ABS70977.1	Escherichia coli	aminoglycoside antibiotic	aminoglycoside
Plasmid	AAC(3)-IId	ARO:3004623	CP059923.1	ABS70977.1	Escherichia coli	aminoglycoside antibiotic	aminoglycoside
Plasmid	AAC(3)-IId	ARO:3004623	CP063719.1	ABS70977.1	Escherichia coli	aminoglycoside antibiotic	aminoglycoside
Plasmid	AAC(3)-IId	ARO:3004623	CP078046.1	ABS70977.1	Escherichia coli	aminoglycoside antibiotic	aminoglycoside
Plasmid	AAC(3)-IId	ARO:3004623	LC521844.1	ABS70977.1	Escherichia coli	aminoglycoside antibiotic	aminoglycoside
Plasmid	AAC(3)-IId	ARO:3004623	LC553463.1	ABS70977.1	Escherichia coli	aminoglycoside antibiotic	aminoglycoside
Plasmid	AAC(3)-IId	ARO:3004623	LC603215.1	ABS70977.1	Escherichia coli	aminoglycoside antibiotic	aminoglycoside
Plasmid	AAC(3)-IId	ARO:3004623	LC613142.1	ABS70977.1	Escherichia coli	aminoglycoside antibiotic	aminoglycoside
Plasmid	AAC(3)-IId	ARO:3004623	LC633285.1	ABS70977.1	Escherichia coli	aminoglycoside antibiotic	aminoglycoside
Plasmid	AAC(3)-IId	ARO:3004623	LR890263.1	ABS70977.1	Escherichia coli	aminoglycoside antibiotic	aminoglycoside
Plasmid	AAC(3)-IId	ARO:3004623	LR890263.1	ABS70977.1	Escherichia coli	aminoglycoside antibiotic	aminoglycoside
Plasmid	AAC(3)-IId	ARO:3004623	LR890662.1	ABS70977.1	Escherichia coli	aminoglycoside antibiotic	aminoglycoside
Plasmid	AAC(3)-IId	ARO:3004623	MF150084.1	ABS70977.1	Escherichia coli	aminoglycoside antibiotic	aminoglycoside
Plasmid	AAC(3)-IId	ARO:3004623	MG288679.1	ABS70977.1	Escherichia coli	aminoglycoside antibiotic	aminoglycoside
Plasmid	AAC(3)-IId	ARO:3004623	MG764551.1	ABS70977.1	Escherichia coli	aminoglycoside antibiotic	aminoglycoside
Plasmid	AAC(3)-IId	ARO:3004623	MH430881.1	ABS70977.1	Escherichia coli	aminoglycoside antibiotic	aminoglycoside
Plasmid	AAC(3)-IId	ARO:3004623	MH430881.1	ABS70977.1	Escherichia coli	aminoglycoside antibiotic	aminoglycoside
Plasmid	AAC(3)-IId	ARO:3004623	MH430882.1	ABS70977.1	Escherichia coli	aminoglycoside antibiotic	aminoglycoside
Plasmid	AAC(3)-IId	ARO:3004623	MH430882.1	ABS70977.1	Escherichia coli	aminoglycoside antibiotic	aminoglycoside
Plasmid	AAC(3)-IId	ARO:3004623	MN268580.1	ABS70977.1	Escherichia coli	aminoglycoside antibiotic	aminoglycoside
Plasmid	AAC(3)-IId	ARO:3004623	NC_004464.2	ABS70977.1	Escherichia coli	aminoglycoside antibiotic	aminoglycoside
Plasmid	AAC(3)-IId	ARO:3004623	NC_006816.1	ABS70977.1	Escherichia coli	aminoglycoside antibiotic	aminoglycoside
Plasmid	AAC(3)-IId	ARO:3004623	NC_010795.1	ABS70977.1	Escherichia coli	aminoglycoside antibiotic	aminoglycoside
Plasmid	AAC(3)-IId	ARO:3004623	NC_010886.1	ABS70977.1	Escherichia coli	aminoglycoside antibiotic	aminoglycoside
Plasmid	AAC(3)-IId	ARO:3004623	NC_013951.1	ABS70977.1	Escherichia coli	aminoglycoside antibiotic	aminoglycoside
Plasmid	AAC(3)-IId	ARO:3004623	NC_016839.1	ABS70977.1	Escherichia coli	aminoglycoside antibiotic	aminoglycoside
Plasmid	AAC(3)-IId	ARO:3004623	NC_019045.2	ABS70977.1	Escherichia coli	aminoglycoside antibiotic	aminoglycoside
Plasmid	AAC(3)-IId	ARO:3004623	NC_019063.1	ABS70977.1	Escherichia coli	aminoglycoside antibiotic	aminoglycoside
Plasmid	AAC(3)-IId	ARO:3004623	NC_019069.1	ABS70977.1	Escherichia coli	aminoglycoside antibiotic	aminoglycoside
Plasmid	AAC(3)-IId	ARO:3004623	NC_019361.1	ABS70977.1	Escherichia coli	aminoglycoside antibiotic	aminoglycoside
Plasmid	AAC(3)-IId	ARO:3004623	NC_019368.1	ABS70977.1	Escherichia coli	aminoglycoside antibiotic	aminoglycoside
Plasmid	AAC(3)-IId	ARO:3004623	NC_019889.1	ABS70977.1	Escherichia coli	aminoglycoside antibiotic	aminoglycoside
Plasmid	AAC(3)-IId	ARO:3004623	NC_020086.1	ABS70977.1	Escherichia coli	aminoglycoside antibiotic	aminoglycoside
Plasmid	AAC(3)-IId	ARO:3004623	NC_020088.1	ABS70977.1	Escherichia coli	aminoglycoside antibiotic	aminoglycoside
Plasmid	AAC(3)-IId	ARO:3004623	NC_021734.1	ABS70977.1	Escherichia coli	aminoglycoside antibiotic	aminoglycoside
Plasmid	AAC(3)-IId	ARO:3004623	NC_021811.1	ABS70977.1	Escherichia coli	aminoglycoside antibiotic	aminoglycoside
Plasmid	AAC(3)-IId	ARO:3004623	NC_023277.2	ABS70977.1	Escherichia coli	aminoglycoside antibiotic	aminoglycoside
Plasmid	AAC(3)-IId	ARO:3004623	NC_023289.2	ABS70977.1	Escherichia coli	aminoglycoside antibiotic	aminoglycoside
Plasmid	AAC(3)-IId	ARO:3004623	NC_023323.1	ABS70977.1	Escherichia coli	aminoglycoside antibiotic	aminoglycoside
Plasmid	AAC(3)-IId	ARO:3004623	NC_024977.1	ABS70977.1	Escherichia coli	aminoglycoside antibiotic	aminoglycoside
Plasmid	AAC(3)-IId	ARO:3004623	NC_025172.1	ABS70977.1	Escherichia coli	aminoglycoside antibiotic	aminoglycoside
Plasmid	AAC(3)-IId	ARO:3004623	NZ_AP018354.1	ABS70977.1	Escherichia coli	aminoglycoside antibiotic	aminoglycoside
Plasmid	AAC(3)-IId	ARO:3004623	NZ_AP018456.1	ABS70977.1	Escherichia coli	aminoglycoside antibiotic	aminoglycoside
Plasmid	AAC(3)-IId	ARO:3004623	NZ_AP018458.1	ABS70977.1	Escherichia coli	aminoglycoside antibiotic	aminoglycoside
Plasmid	AAC(3)-IId	ARO:3004623	NZ_AP018672.1	ABS70977.1	Escherichia coli	aminoglycoside antibiotic	aminoglycoside
Plasmid	AAC(3)-IId	ARO:3004623	NZ_AP018799.1	ABS70977.1	Escherichia coli	aminoglycoside antibiotic	aminoglycoside
Plasmid	AAC(3)-IId	ARO:3004623	NZ_AP018830.1	ABS70977.1	Escherichia coli	aminoglycoside antibiotic	aminoglycoside
Plasmid	AAC(3)-IId	ARO:3004623	NZ_AP018939.1	ABS70977.1	Escherichia coli	aminoglycoside antibiotic	aminoglycoside
Plasmid	AAC(3)-IId	ARO:3004623	NZ_AP019191.1	ABS70977.1	Escherichia coli	aminoglycoside antibiotic	aminoglycoside
Plasmid	AAC(3)-IId	ARO:3004623	NZ_AP019668.1	ABS70977.1	Escherichia coli	aminoglycoside antibiotic	aminoglycoside
Plasmid	AAC(3)-IId	ARO:3004623	NZ_AP021911.1	ABS70977.1	Escherichia coli	aminoglycoside antibiotic	aminoglycoside
Plasmid	AAC(3)-IId	ARO:3004623	NZ_AP022208.1	ABS70977.1	Escherichia coli	aminoglycoside antibiotic	aminoglycoside
Plasmid	AAC(3)-IId	ARO:3004623	NZ_AP022483.1	ABS70977.1	Escherichia coli	aminoglycoside antibiotic	aminoglycoside
Plasmid	AAC(3)-IId	ARO:3004623	NZ_AP023150.1	ABS70977.1	Escherichia coli	aminoglycoside antibiotic	aminoglycoside
Plasmid	AAC(3)-IId	ARO:3004623	NZ_AP023191.1	ABS70977.1	Escherichia coli	aminoglycoside antibiotic	aminoglycoside
Plasmid	AAC(3)-IId	ARO:3004623	NZ_AP023198.1	ABS70977.1	Escherichia coli	aminoglycoside antibiotic	aminoglycoside
Plasmid	AAC(3)-IId	ARO:3004623	NZ_AP023225.1	ABS70977.1	Escherichia coli	aminoglycoside antibiotic	aminoglycoside
Plasmid	AAC(3)-IId	ARO:3004623	NZ_AP023238.1	ABS70977.1	Escherichia coli	aminoglycoside antibiotic	aminoglycoside
Plasmid	AAC(3)-IId	ARO:3004623	NZ_CP006642.1	ABS70977.1	Escherichia coli	aminoglycoside antibiotic	aminoglycoside
Plasmid	AAC(3)-IId	ARO:3004623	NZ_CP006801.1	ABS70977.1	Escherichia coli	aminoglycoside antibiotic	aminoglycoside
Plasmid	AAC(3)-IId	ARO:3004623	NZ_CP010138.1	ABS70977.1	Escherichia coli	aminoglycoside antibiotic	aminoglycoside
Plasmid	AAC(3)-IId	ARO:3004623	NZ_CP010149.1	ABS70977.1	Escherichia coli	aminoglycoside antibiotic	aminoglycoside
Plasmid	AAC(3)-IId	ARO:3004623	NZ_CP010232.1	ABS70977.1	Escherichia coli	aminoglycoside antibiotic	aminoglycoside
Plasmid	AAC(3)-IId	ARO:3004623	NZ_CP012397.1	ABS70977.1	Escherichia coli	aminoglycoside antibiotic	aminoglycoside
Plasmid	AAC(3)-IId	ARO:3004623	NZ_CP012626.1	ABS70977.1	Escherichia coli	aminoglycoside antibiotic	aminoglycoside
Plasmid	AAC(3)-IId	ARO:3004623	NZ_CP012668.1	ABS70977.1	Escherichia coli	aminoglycoside antibiotic	aminoglycoside
Plasmid	AAC(3)-IId	ARO:3004623	NZ_CP012682.1	ABS70977.1	Escherichia coli	aminoglycoside antibiotic	aminoglycoside
Plasmid	AAC(3)-IId	ARO:3004623	NZ_CP014478.1	ABS70977.1	Escherichia coli	aminoglycoside antibiotic	aminoglycoside
Plasmid	AAC(3)-IId	ARO:3004623	NZ_CP014498.1	ABS70977.1	Escherichia coli	aminoglycoside antibiotic	aminoglycoside
Plasmid	AAC(3)-IId	ARO:3004623	NZ_CP015160.1	ABS70977.1	Escherichia coli	aminoglycoside antibiotic	aminoglycoside
Plasmid	AAC(3)-IId	ARO:3004623	NZ_CP016919.1	ABS70977.1	Escherichia coli	aminoglycoside antibiotic	aminoglycoside
Plasmid	AAC(3)-IId	ARO:3004623	NZ_CP017059.1	ABS70977.1	Escherichia coli	aminoglycoside antibiotic	aminoglycoside
Plasmid	AAC(3)-IId	ARO:3004623	NZ_CP017084.1	ABS70977.1	Escherichia coli	aminoglycoside antibiotic	aminoglycoside
Plasmid	AAC(3)-IId	ARO:3004623	NZ_CP017779.1	ABS70977.1	Escherichia coli	aminoglycoside antibiotic	aminoglycoside
Plasmid	AAC(3)-IId	ARO:3004623	NZ_CP018884.1	ABS70977.1	Escherichia coli	aminoglycoside antibiotic	aminoglycoside
Plasmid	AAC(3)-IId	ARO:3004623	NZ_CP018982.1	ABS70977.1	Escherichia coli	aminoglycoside antibiotic	aminoglycoside
Plasmid	AAC(3)-IId	ARO:3004623	NZ_CP018999.1	ABS70977.1	Escherichia coli	aminoglycoside antibiotic	aminoglycoside
Plasmid	AAC(3)-IId	ARO:3004623	NZ_CP019009.1	ABS70977.1	Escherichia coli	aminoglycoside antibiotic	aminoglycoside
Plasmid	AAC(3)-IId	ARO:3004623	NZ_CP019053.1	ABS70977.1	Escherichia coli	aminoglycoside antibiotic	aminoglycoside
Plasmid	AAC(3)-IId	ARO:3004623	NZ_CP019053.1	ABS70977.1	Escherichia coli	aminoglycoside antibiotic	aminoglycoside
Plasmid	AAC(3)-IId	ARO:3004623	NZ_CP019074.1	ABS70977.1	Escherichia coli	aminoglycoside antibiotic	aminoglycoside
Plasmid	AAC(3)-IId	ARO:3004623	NZ_CP019220.1	ABS70977.1	Escherichia coli	aminoglycoside antibiotic	aminoglycoside
Plasmid	AAC(3)-IId	ARO:3004623	NZ_CP019260.1	ABS70977.1	Escherichia coli	aminoglycoside antibiotic	aminoglycoside
Plasmid	AAC(3)-IId	ARO:3004623	NZ_CP019261.1	ABS70977.1	Escherichia coli	aminoglycoside antibiotic	aminoglycoside
Plasmid	AAC(3)-IId	ARO:3004623	NZ_CP019284.1	ABS70977.1	Escherichia coli	aminoglycoside antibiotic	aminoglycoside
Plasmid	AAC(3)-IId	ARO:3004623	NZ_CP019443.1	ABS70977.1	Escherichia coli	aminoglycoside antibiotic	aminoglycoside
Plasmid	AAC(3)-IId	ARO:3004623	NZ_CP019890.1	ABS70977.1	Escherichia coli	aminoglycoside antibiotic	aminoglycoside
Plasmid	AAC(3)-IId	ARO:3004623	NZ_CP020068.1	ABS70977.1	Escherichia coli	aminoglycoside antibiotic	aminoglycoside
Plasmid	AAC(3)-IId	ARO:3004623	NZ_CP020091.1	ABS70977.1	Escherichia coli	aminoglycoside antibiotic	aminoglycoside
Plasmid	AAC(3)-IId	ARO:3004623	NZ_CP020496.1	ABS70977.1	Escherichia coli	aminoglycoside antibiotic	aminoglycoside
Plasmid	AAC(3)-IId	ARO:3004623	NZ_CP020510.1	ABS70977.1	Escherichia coli	aminoglycoside antibiotic	aminoglycoside
Plasmid	AAC(3)-IId	ARO:3004623	NZ_CP020519.1	ABS70977.1	Escherichia coli	aminoglycoside antibiotic	aminoglycoside
Plasmid	AAC(3)-IId	ARO:3004623	NZ_CP020856.1	ABS70977.1	Escherichia coli	aminoglycoside antibiotic	aminoglycoside
Plasmid	AAC(3)-IId	ARO:3004623	NZ_CP021206.1	ABS70977.1	Escherichia coli	aminoglycoside antibiotic	aminoglycoside
Plasmid	AAC(3)-IId	ARO:3004623	NZ_CP021690.1	ABS70977.1	Escherichia coli	aminoglycoside antibiotic	aminoglycoside
Plasmid	AAC(3)-IId	ARO:3004623	NZ_CP021712.1	ABS70977.1	Escherichia coli	aminoglycoside antibiotic	aminoglycoside
Plasmid	AAC(3)-IId	ARO:3004623	NZ_CP021841.1	ABS70977.1	Escherichia coli	aminoglycoside antibiotic	aminoglycoside
Plasmid	AAC(3)-IId	ARO:3004623	NZ_CP021845.1	ABS70977.1	Escherichia coli	aminoglycoside antibiotic	aminoglycoside
Plasmid	AAC(3)-IId	ARO:3004623	NZ_CP021952.1	ABS70977.1	Escherichia coli	aminoglycoside antibiotic	aminoglycoside
Plasmid	AAC(3)-IId	ARO:3004623	NZ_CP022176.1	ABS70977.1	Escherichia coli	aminoglycoside antibiotic	aminoglycoside
Plasmid	AAC(3)-IId	ARO:3004623	NZ_CP022732.1	ABS70977.1	Escherichia coli	aminoglycoside antibiotic	aminoglycoside
Plasmid	AAC(3)-IId	ARO:3004623	NZ_CP023145.1	ABS70977.1	Escherichia coli	aminoglycoside antibiotic	aminoglycoside
Plasmid	AAC(3)-IId	ARO:3004623	NZ_CP023724.1	ABS70977.1	Escherichia coli	aminoglycoside antibiotic	aminoglycoside
Plasmid	AAC(3)-IId	ARO:3004623	NZ_CP023816.1	ABS70977.1	Escherichia coli	aminoglycoside antibiotic	aminoglycoside
Plasmid	AAC(3)-IId	ARO:3004623	NZ_CP024136.1	ABS70977.1	Escherichia coli	aminoglycoside antibiotic	aminoglycoside
Plasmid	AAC(3)-IId	ARO:3004623	NZ_CP024140.1	ABS70977.1	Escherichia coli	aminoglycoside antibiotic	aminoglycoside
Plasmid	AAC(3)-IId	ARO:3004623	NZ_CP024192.1	ABS70977.1	Escherichia coli	aminoglycoside antibiotic	aminoglycoside
Plasmid	AAC(3)-IId	ARO:3004623	NZ_CP024522.1	ABS70977.1	Escherichia coli	aminoglycoside antibiotic	aminoglycoside
Plasmid	AAC(3)-IId	ARO:3004623	NZ_CP024529.1	ABS70977.1	Escherichia coli	aminoglycoside antibiotic	aminoglycoside
Plasmid	AAC(3)-IId	ARO:3004623	NZ_CP024557.1	ABS70977.1	Escherichia coli	aminoglycoside antibiotic	aminoglycoside
Plasmid	AAC(3)-IId	ARO:3004623	NZ_CP024805.1	ABS70977.1	Escherichia coli	aminoglycoside antibiotic	aminoglycoside
Plasmid	AAC(3)-IId	ARO:3004623	NZ_CP024816.1	ABS70977.1	Escherichia coli	aminoglycoside antibiotic	aminoglycoside
Plasmid	AAC(3)-IId	ARO:3004623	NZ_CP024831.1	ABS70977.1	Escherichia coli	aminoglycoside antibiotic	aminoglycoside
Plasmid	AAC(3)-IId	ARO:3004623	NZ_CP024863.1	ABS70977.1	Escherichia coli	aminoglycoside antibiotic	aminoglycoside
Plasmid	AAC(3)-IId	ARO:3004623	NZ_CP024876.1	ABS70977.1	Escherichia coli	aminoglycoside antibiotic	aminoglycoside
Plasmid	AAC(3)-IId	ARO:3004623	NZ_CP025339.1	ABS70977.1	Escherichia coli	aminoglycoside antibiotic	aminoglycoside
Plasmid	AAC(3)-IId	ARO:3004623	NZ_CP025462.1	ABS70977.1	Escherichia coli	aminoglycoside antibiotic	aminoglycoside
Plasmid	AAC(3)-IId	ARO:3004623	NZ_CP025470.1	ABS70977.1	Escherichia coli	aminoglycoside antibiotic	aminoglycoside
Plasmid	AAC(3)-IId	ARO:3004623	NZ_CP025578.1	ABS70977.1	Escherichia coli	aminoglycoside antibiotic	aminoglycoside
Plasmid	AAC(3)-IId	ARO:3004623	NZ_CP025708.1	ABS70977.1	Escherichia coli	aminoglycoside antibiotic	aminoglycoside
Plasmid	AAC(3)-IId	ARO:3004623	NZ_CP025966.2	ABS70977.1	Escherichia coli	aminoglycoside antibiotic	aminoglycoside
Plasmid	AAC(3)-IId	ARO:3004623	NZ_CP026018.1	ABS70977.1	Escherichia coli	aminoglycoside antibiotic	aminoglycoside
Plasmid	AAC(3)-IId	ARO:3004623	NZ_CP026086.2	ABS70977.1	Escherichia coli	aminoglycoside antibiotic	aminoglycoside
Plasmid	AAC(3)-IId	ARO:3004623	NZ_CP026135.1	ABS70977.1	Escherichia coli	aminoglycoside antibiotic	aminoglycoside
Plasmid	AAC(3)-IId	ARO:3004623	NZ_CP026156.1	ABS70977.1	Escherichia coli	aminoglycoside antibiotic	aminoglycoside
Plasmid	AAC(3)-IId	ARO:3004623	NZ_CP026241.1	ABS70977.1	Escherichia coli	aminoglycoside antibiotic	aminoglycoside
Plasmid	AAC(3)-IId	ARO:3004623	NZ_CP026369.1	ABS70977.1	Escherichia coli	aminoglycoside antibiotic	aminoglycoside
Plasmid	AAC(3)-IId	ARO:3004623	NZ_CP026474.1	ABS70977.1	Escherichia coli	aminoglycoside antibiotic	aminoglycoside
Plasmid	AAC(3)-IId	ARO:3004623	NZ_CP026753.1	ABS70977.1	Escherichia coli	aminoglycoside antibiotic	aminoglycoside
Plasmid	AAC(3)-IId	ARO:3004623	NZ_CP027200.1	ABS70977.1	Escherichia coli	aminoglycoside antibiotic	aminoglycoside
Plasmid	AAC(3)-IId	ARO:3004623	NZ_CP027245.2	ABS70977.1	Escherichia coli	aminoglycoside antibiotic	aminoglycoside
Plasmid	AAC(3)-IId	ARO:3004623	NZ_CP027249.2	ABS70977.1	Escherichia coli	aminoglycoside antibiotic	aminoglycoside
Plasmid	AAC(3)-IId	ARO:3004623	NZ_CP027385.1	ABS70977.1	Escherichia coli	aminoglycoside antibiotic	aminoglycoside
Plasmid	AAC(3)-IId	ARO:3004623	NZ_CP028177.1	ABS70977.1	Escherichia coli	aminoglycoside antibiotic	aminoglycoside
Plasmid	AAC(3)-IId	ARO:3004623	NZ_CP028312.1	ABS70977.1	Escherichia coli	aminoglycoside antibiotic	aminoglycoside
Plasmid	AAC(3)-IId	ARO:3004623	NZ_CP028389.2	ABS70977.1	Escherichia coli	aminoglycoside antibiotic	aminoglycoside
Plasmid	AAC(3)-IId	ARO:3004623	NZ_CP028543.1	ABS70977.1	Escherichia coli	aminoglycoside antibiotic	aminoglycoside
Plasmid	AAC(3)-IId	ARO:3004623	NZ_CP028560.1	ABS70977.1	Escherichia coli	aminoglycoside antibiotic	aminoglycoside
Plasmid	AAC(3)-IId	ARO:3004623	NZ_CP028567.2	ABS70977.1	Escherichia coli	aminoglycoside antibiotic	aminoglycoside
Plasmid	AAC(3)-IId	ARO:3004623	NZ_CP028576.1	ABS70977.1	Escherichia coli	aminoglycoside antibiotic	aminoglycoside
Plasmid	AAC(3)-IId	ARO:3004623	NZ_CP028717.1	ABS70977.1	Escherichia coli	aminoglycoside antibiotic	aminoglycoside
Plasmid	AAC(3)-IId	ARO:3004623	NZ_CP028792.1	ABS70977.1	Escherichia coli	aminoglycoside antibiotic	aminoglycoside
Plasmid	AAC(3)-IId	ARO:3004623	NZ_CP028798.2	ABS70977.1	Escherichia coli	aminoglycoside antibiotic	aminoglycoside
Plasmid	AAC(3)-IId	ARO:3004623	NZ_CP028931.1	ABS70977.1	Escherichia coli	aminoglycoside antibiotic	aminoglycoside
Plasmid	AAC(3)-IId	ARO:3004623	NZ_CP028996.1	ABS70977.1	Escherichia coli	aminoglycoside antibiotic	aminoglycoside
Plasmid	AAC(3)-IId	ARO:3004623	NZ_CP029058.1	ABS70977.1	Escherichia coli	aminoglycoside antibiotic	aminoglycoside
Plasmid	AAC(3)-IId	ARO:3004623	NZ_CP029123.1	ABS70977.1	Escherichia coli	aminoglycoside antibiotic	aminoglycoside
Plasmid	AAC(3)-IId	ARO:3004623	NZ_CP029182.1	ABS70977.1	Escherichia coli	aminoglycoside antibiotic	aminoglycoside
Plasmid	AAC(3)-IId	ARO:3004623	NZ_CP029575.1	ABS70977.1	Escherichia coli	aminoglycoside antibiotic	aminoglycoside
Plasmid	AAC(3)-IId	ARO:3004623	NZ_CP029577.1	ABS70977.1	Escherichia coli	aminoglycoside antibiotic	aminoglycoside
Plasmid	AAC(3)-IId	ARO:3004623	NZ_CP029580.1	ABS70977.1	Escherichia coli	aminoglycoside antibiotic	aminoglycoside
Plasmid	AAC(3)-IId	ARO:3004623	NZ_CP030112.1	ABS70977.1	Escherichia coli	aminoglycoside antibiotic	aminoglycoside
Plasmid	AAC(3)-IId	ARO:3004623	NZ_CP030132.1	ABS70977.1	Escherichia coli	aminoglycoside antibiotic	aminoglycoside
Plasmid	AAC(3)-IId	ARO:3004623	NZ_CP030308.1	ABS70977.1	Escherichia coli	aminoglycoside antibiotic	aminoglycoside
Plasmid	AAC(3)-IId	ARO:3004623	NZ_CP030316.1	ABS70977.1	Escherichia coli	aminoglycoside antibiotic	aminoglycoside
Plasmid	AAC(3)-IId	ARO:3004623	NZ_CP030316.1	ABS70977.1	Escherichia coli	aminoglycoside antibiotic	aminoglycoside
Plasmid	AAC(3)-IId	ARO:3004623	NZ_CP030345.1	ABS70977.1	Escherichia coli	aminoglycoside antibiotic	aminoglycoside
Plasmid	AAC(3)-IId	ARO:3004623	NZ_CP030940.1	ABS70977.1	Escherichia coli	aminoglycoside antibiotic	aminoglycoside
Plasmid	AAC(3)-IId	ARO:3004623	NZ_CP031122.1	ABS70977.1	Escherichia coli	aminoglycoside antibiotic	aminoglycoside
Plasmid	AAC(3)-IId	ARO:3004623	NZ_CP031137.1	ABS70977.1	Escherichia coli	aminoglycoside antibiotic	aminoglycoside
Plasmid	AAC(3)-IId	ARO:3004623	NZ_CP031216.1	ABS70977.1	Escherichia coli	aminoglycoside antibiotic	aminoglycoside
Plasmid	AAC(3)-IId	ARO:3004623	NZ_CP032133.1	ABS70977.1	Escherichia coli	aminoglycoside antibiotic	aminoglycoside
Plasmid	AAC(3)-IId	ARO:3004623	NZ_CP032193.1	ABS70977.1	Escherichia coli	aminoglycoside antibiotic	aminoglycoside
Plasmid	AAC(3)-IId	ARO:3004623	NZ_CP032202.1	ABS70977.1	Escherichia coli	aminoglycoside antibiotic	aminoglycoside
Plasmid	AAC(3)-IId	ARO:3004623	NZ_CP032212.1	ABS70977.1	Escherichia coli	aminoglycoside antibiotic	aminoglycoside
Plasmid	AAC(3)-IId	ARO:3004623	NZ_CP032270.1	ABS70977.1	Escherichia coli	aminoglycoside antibiotic	aminoglycoside
Plasmid	AAC(3)-IId	ARO:3004623	NZ_CP033094.1	ABS70977.1	Escherichia coli	aminoglycoside antibiotic	aminoglycoside
Plasmid	AAC(3)-IId	ARO:3004623	NZ_CP033095.1	ABS70977.1	Escherichia coli	aminoglycoside antibiotic	aminoglycoside
Plasmid	AAC(3)-IId	ARO:3004623	NZ_CP033347.2	ABS70977.1	Escherichia coli	aminoglycoside antibiotic	aminoglycoside
Plasmid	AAC(3)-IId	ARO:3004623	NZ_CP033400.1	ABS70977.1	Escherichia coli	aminoglycoside antibiotic	aminoglycoside
Plasmid	AAC(3)-IId	ARO:3004623	NZ_CP034322.1	ABS70977.1	Escherichia coli	aminoglycoside antibiotic	aminoglycoside
Plasmid	AAC(3)-IId	ARO:3004623	NZ_CP034390.1	ABS70977.1	Escherichia coli	aminoglycoside antibiotic	aminoglycoside
Plasmid	AAC(3)-IId	ARO:3004623	NZ_CP034396.1	ABS70977.1	Escherichia coli	aminoglycoside antibiotic	aminoglycoside
Plasmid	AAC(3)-IId	ARO:3004623	NZ_CP034401.1	ABS70977.1	Escherichia coli	aminoglycoside antibiotic	aminoglycoside
Plasmid	AAC(3)-IId	ARO:3004623	NZ_CP034956.1	ABS70977.1	Escherichia coli	aminoglycoside antibiotic	aminoglycoside
Plasmid	AAC(3)-IId	ARO:3004623	NZ_CP034964.1	ABS70977.1	Escherichia coli	aminoglycoside antibiotic	aminoglycoside
Plasmid	AAC(3)-IId	ARO:3004623	NZ_CP035124.1	ABS70977.1	Escherichia coli	aminoglycoside antibiotic	aminoglycoside
Plasmid	AAC(3)-IId	ARO:3004623	NZ_CP035212.1	ABS70977.1	Escherichia coli	aminoglycoside antibiotic	aminoglycoside
Plasmid	AAC(3)-IId	ARO:3004623	NZ_CP035217.1	ABS70977.1	Escherichia coli	aminoglycoside antibiotic	aminoglycoside
Plasmid	AAC(3)-IId	ARO:3004623	NZ_CP035277.1	ABS70977.1	Escherichia coli	aminoglycoside antibiotic	aminoglycoside
Plasmid	AAC(3)-IId	ARO:3004623	NZ_CP035468.1	ABS70977.1	Escherichia coli	aminoglycoside antibiotic	aminoglycoside
Plasmid	AAC(3)-IId	ARO:3004623	NZ_CP035721.1	ABS70977.1	Escherichia coli	aminoglycoside antibiotic	aminoglycoside
Plasmid	AAC(3)-IId	ARO:3004623	NZ_CP036307.1	ABS70977.1	Escherichia coli	aminoglycoside antibiotic	aminoglycoside
Plasmid	AAC(3)-IId	ARO:3004623	NZ_CP037959.1	ABS70977.1	Escherichia coli	aminoglycoside antibiotic	aminoglycoside
Plasmid	AAC(3)-IId	ARO:3004623	NZ_CP037964.1	ABS70977.1	Escherichia coli	aminoglycoside antibiotic	aminoglycoside
Plasmid	AAC(3)-IId	ARO:3004623	NZ_CP038455.1	ABS70977.1	Escherichia coli	aminoglycoside antibiotic	aminoglycoside
Plasmid	AAC(3)-IId	ARO:3004623	NZ_CP038501.1	ABS70977.1	Escherichia coli	aminoglycoside antibiotic	aminoglycoside
Plasmid	AAC(3)-IId	ARO:3004623	NZ_CP039170.1	ABS70977.1	Escherichia coli	aminoglycoside antibiotic	aminoglycoside
Plasmid	AAC(3)-IId	ARO:3004623	NZ_CP039438.1	ABS70977.1	Escherichia coli	aminoglycoside antibiotic	aminoglycoside
Plasmid	AAC(3)-IId	ARO:3004623	NZ_CP039440.1	ABS70977.1	Escherichia coli	aminoglycoside antibiotic	aminoglycoside
Plasmid	AAC(3)-IId	ARO:3004623	NZ_CP039562.1	ABS70977.1	Escherichia coli	aminoglycoside antibiotic	aminoglycoside
Plasmid	AAC(3)-IId	ARO:3004623	NZ_CP039792.1	ABS70977.1	Escherichia coli	aminoglycoside antibiotic	aminoglycoside
Plasmid	AAC(3)-IId	ARO:3004623	NZ_CP039793.1	ABS70977.1	Escherichia coli	aminoglycoside antibiotic	aminoglycoside
Plasmid	AAC(3)-IId	ARO:3004623	NZ_CP039861.1	ABS70977.1	Escherichia coli	aminoglycoside antibiotic	aminoglycoside
Plasmid	AAC(3)-IId	ARO:3004623	NZ_CP040029.1	ABS70977.1	Escherichia coli	aminoglycoside antibiotic	aminoglycoside
Plasmid	AAC(3)-IId	ARO:3004623	NZ_CP040034.1	ABS70977.1	Escherichia coli	aminoglycoside antibiotic	aminoglycoside
Plasmid	AAC(3)-IId	ARO:3004623	NZ_CP040398.1	ABS70977.1	Escherichia coli	aminoglycoside antibiotic	aminoglycoside
Plasmid	AAC(3)-IId	ARO:3004623	NZ_CP040806.1	ABS70977.1	Escherichia coli	aminoglycoside antibiotic	aminoglycoside
Plasmid	AAC(3)-IId	ARO:3004623	NZ_CP040834.1	ABS70977.1	Escherichia coli	aminoglycoside antibiotic	aminoglycoside
Plasmid	AAC(3)-IId	ARO:3004623	NZ_CP040884.1	ABS70977.1	Escherichia coli	aminoglycoside antibiotic	aminoglycoside
Plasmid	AAC(3)-IId	ARO:3004623	NZ_CP041111.1	ABS70977.1	Escherichia coli	aminoglycoside antibiotic	aminoglycoside
Plasmid	AAC(3)-IId	ARO:3004623	NZ_CP041297.1	ABS70977.1	Escherichia coli	aminoglycoside antibiotic	aminoglycoside
Plasmid	AAC(3)-IId	ARO:3004623	NZ_CP041394.1	ABS70977.1	Escherichia coli	aminoglycoside antibiotic	aminoglycoside
Plasmid	AAC(3)-IId	ARO:3004623	NZ_CP041441.1	ABS70977.1	Escherichia coli	aminoglycoside antibiotic	aminoglycoside
Plasmid	AAC(3)-IId	ARO:3004623	NZ_CP041642.1	ABS70977.1	Escherichia coli	aminoglycoside antibiotic	aminoglycoside
Plasmid	AAC(3)-IId	ARO:3004623	NZ_CP042365.1	ABS70977.1	Escherichia coli	aminoglycoside antibiotic	aminoglycoside
Plasmid	AAC(3)-IId	ARO:3004623	NZ_CP042480.1	ABS70977.1	Escherichia coli	aminoglycoside antibiotic	aminoglycoside
Plasmid	AAC(3)-IId	ARO:3004623	NZ_CP042483.1	ABS70977.1	Escherichia coli	aminoglycoside antibiotic	aminoglycoside
Plasmid	AAC(3)-IId	ARO:3004623	NZ_CP042496.1	ABS70977.1	Escherichia coli	aminoglycoside antibiotic	aminoglycoside
Plasmid	AAC(3)-IId	ARO:3004623	NZ_CP042501.1	ABS70977.1	Escherichia coli	aminoglycoside antibiotic	aminoglycoside
Plasmid	AAC(3)-IId	ARO:3004623	NZ_CP042509.1	ABS70977.1	Escherichia coli	aminoglycoside antibiotic	aminoglycoside
Plasmid	AAC(3)-IId	ARO:3004623	NZ_CP042514.1	ABS70977.1	Escherichia coli	aminoglycoside antibiotic	aminoglycoside
Plasmid	AAC(3)-IId	ARO:3004623	NZ_CP042519.1	ABS70977.1	Escherichia coli	aminoglycoside antibiotic	aminoglycoside
Plasmid	AAC(3)-IId	ARO:3004623	NZ_CP042526.1	ABS70977.1	Escherichia coli	aminoglycoside antibiotic	aminoglycoside
Plasmid	AAC(3)-IId	ARO:3004623	NZ_CP042532.1	ABS70977.1	Escherichia coli	aminoglycoside antibiotic	aminoglycoside
Plasmid	AAC(3)-IId	ARO:3004623	NZ_CP042542.1	ABS70977.1	Escherichia coli	aminoglycoside antibiotic	aminoglycoside
Plasmid	AAC(3)-IId	ARO:3004623	NZ_CP042553.1	ABS70977.1	Escherichia coli	aminoglycoside antibiotic	aminoglycoside
Plasmid	AAC(3)-IId	ARO:3004623	NZ_CP042568.1	ABS70977.1	Escherichia coli	aminoglycoside antibiotic	aminoglycoside
Plasmid	AAC(3)-IId	ARO:3004623	NZ_CP042574.1	ABS70977.1	Escherichia coli	aminoglycoside antibiotic	aminoglycoside
Plasmid	AAC(3)-IId	ARO:3004623	NZ_CP042580.1	ABS70977.1	Escherichia coli	aminoglycoside antibiotic	aminoglycoside
Plasmid	AAC(3)-IId	ARO:3004623	NZ_CP043053.1	ABS70977.1	Escherichia coli	aminoglycoside antibiotic	aminoglycoside
Plasmid	AAC(3)-IId	ARO:3004623	NZ_CP043936.1	ABS70977.1	Escherichia coli	aminoglycoside antibiotic	aminoglycoside
Plasmid	AAC(3)-IId	ARO:3004623	NZ_CP044019.1	ABS70977.1	Escherichia coli	aminoglycoside antibiotic	aminoglycoside
Plasmid	AAC(3)-IId	ARO:3004623	NZ_CP044337.1	ABS70977.1	Escherichia coli	aminoglycoside antibiotic	aminoglycoside
Plasmid	AAC(3)-IId	ARO:3004623	NZ_CP044446.1	ABS70977.1	Escherichia coli	aminoglycoside antibiotic	aminoglycoside
Plasmid	AAC(3)-IId	ARO:3004623	NZ_CP044451.1	ABS70977.1	Escherichia coli	aminoglycoside antibiotic	aminoglycoside
Plasmid	AAC(3)-IId	ARO:3004623	NZ_CP044457.1	ABS70977.1	Escherichia coli	aminoglycoside antibiotic	aminoglycoside
Plasmid	AAC(3)-IId	ARO:3004623	NZ_CP044464.1	ABS70977.1	Escherichia coli	aminoglycoside antibiotic	aminoglycoside
Plasmid	AAC(3)-IId	ARO:3004623	NZ_CP044475.1	ABS70977.1	Escherichia coli	aminoglycoside antibiotic	aminoglycoside
Plasmid	AAC(3)-IId	ARO:3004623	NZ_CP044962.1	ABS70977.1	Escherichia coli	aminoglycoside antibiotic	aminoglycoside
Plasmid	AAC(3)-IId	ARO:3004623	NZ_CP045132.1	ABS70977.1	Escherichia coli	aminoglycoside antibiotic	aminoglycoside
Plasmid	AAC(3)-IId	ARO:3004623	NZ_CP045511.1	ABS70977.1	Escherichia coli	aminoglycoside antibiotic	aminoglycoside
Plasmid	AAC(3)-IId	ARO:3004623	NZ_CP045561.1	ABS70977.1	Escherichia coli	aminoglycoside antibiotic	aminoglycoside
Plasmid	AAC(3)-IId	ARO:3004623	NZ_CP045763.1	ABS70977.1	Escherichia coli	aminoglycoside antibiotic	aminoglycoside
Plasmid	AAC(3)-IId	ARO:3004623	NZ_CP045953.1	ABS70977.1	Escherichia coli	aminoglycoside antibiotic	aminoglycoside
Plasmid	AAC(3)-IId	ARO:3004623	NZ_CP046043.1	ABS70977.1	Escherichia coli	aminoglycoside antibiotic	aminoglycoside
Plasmid	AAC(3)-IId	ARO:3004623	NZ_CP046873.1	ABS70977.1	Escherichia coli	aminoglycoside antibiotic	aminoglycoside
Plasmid	AAC(3)-IId	ARO:3004623	NZ_CP047003.1	ABS70977.1	Escherichia coli	aminoglycoside antibiotic	aminoglycoside
Plasmid	AAC(3)-IId	ARO:3004623	NZ_CP047011.1	ABS70977.1	Escherichia coli	aminoglycoside antibiotic	aminoglycoside
Plasmid	AAC(3)-IId	ARO:3004623	NZ_CP047270.1	ABS70977.1	Escherichia coli	aminoglycoside antibiotic	aminoglycoside
Plasmid	AAC(3)-IId	ARO:3004623	NZ_CP047272.1	ABS70977.1	Escherichia coli	aminoglycoside antibiotic	aminoglycoside
Plasmid	AAC(3)-IId	ARO:3004623	NZ_CP047274.1	ABS70977.1	Escherichia coli	aminoglycoside antibiotic	aminoglycoside
Plasmid	AAC(3)-IId	ARO:3004623	NZ_CP047276.1	ABS70977.1	Escherichia coli	aminoglycoside antibiotic	aminoglycoside
Plasmid	AAC(3)-IId	ARO:3004623	NZ_CP047278.1	ABS70977.1	Escherichia coli	aminoglycoside antibiotic	aminoglycoside
Plasmid	AAC(3)-IId	ARO:3004623	NZ_CP047280.1	ABS70977.1	Escherichia coli	aminoglycoside antibiotic	aminoglycoside
Plasmid	AAC(3)-IId	ARO:3004623	NZ_CP047282.1	ABS70977.1	Escherichia coli	aminoglycoside antibiotic	aminoglycoside
Plasmid	AAC(3)-IId	ARO:3004623	NZ_CP047308.1	ABS70977.1	Escherichia coli	aminoglycoside antibiotic	aminoglycoside
Plasmid	AAC(3)-IId	ARO:3004623	NZ_CP047308.1	ABS70977.1	Escherichia coli	aminoglycoside antibiotic	aminoglycoside
Plasmid	AAC(3)-IId	ARO:3004623	NZ_CP047345.1	ABS70977.1	Escherichia coli	aminoglycoside antibiotic	aminoglycoside
Plasmid	AAC(3)-IId	ARO:3004623	NZ_CP047350.1	ABS70977.1	Escherichia coli	aminoglycoside antibiotic	aminoglycoside
Plasmid	AAC(3)-IId	ARO:3004623	NZ_CP047353.1	ABS70977.1	Escherichia coli	aminoglycoside antibiotic	aminoglycoside
Plasmid	AAC(3)-IId	ARO:3004623	NZ_CP047963.1	ABS70977.1	Escherichia coli	aminoglycoside antibiotic	aminoglycoside
Plasmid	AAC(3)-IId	ARO:3004623	NZ_CP047975.1	ABS70977.1	Escherichia coli	aminoglycoside antibiotic	aminoglycoside
Plasmid	AAC(3)-IId	ARO:3004623	NZ_CP048026.1	ABS70977.1	Escherichia coli	aminoglycoside antibiotic	aminoglycoside
Plasmid	AAC(3)-IId	ARO:3004623	NZ_CP048345.1	ABS70977.1	Escherichia coli	aminoglycoside antibiotic	aminoglycoside
Plasmid	AAC(3)-IId	ARO:3004623	NZ_CP048655.1	ABS70977.1	Escherichia coli	aminoglycoside antibiotic	aminoglycoside
Plasmid	AAC(3)-IId	ARO:3004623	NZ_CP048828.1	ABS70977.1	Escherichia coli	aminoglycoside antibiotic	aminoglycoside
Plasmid	AAC(3)-IId	ARO:3004623	NZ_CP048916.1	ABS70977.1	Escherichia coli	aminoglycoside antibiotic	aminoglycoside
Plasmid	AAC(3)-IId	ARO:3004623	NZ_CP049119.1	ABS70977.1	Escherichia coli	aminoglycoside antibiotic	aminoglycoside
Plasmid	AAC(3)-IId	ARO:3004623	NZ_CP049937.1	ABS70977.1	Escherichia coli	aminoglycoside antibiotic	aminoglycoside
Plasmid	AAC(3)-IId	ARO:3004623	NZ_CP050337.1	ABS70977.1	Escherichia coli	aminoglycoside antibiotic	aminoglycoside
Plasmid	AAC(3)-IId	ARO:3004623	NZ_CP050349.1	ABS70977.1	Escherichia coli	aminoglycoside antibiotic	aminoglycoside
Plasmid	AAC(3)-IId	ARO:3004623	NZ_CP050355.1	ABS70977.1	Escherichia coli	aminoglycoside antibiotic	aminoglycoside
Plasmid	AAC(3)-IId	ARO:3004623	NZ_CP050379.1	ABS70977.1	Escherichia coli	aminoglycoside antibiotic	aminoglycoside
Plasmid	AAC(3)-IId	ARO:3004623	NZ_CP050727.1	ABS70977.1	Escherichia coli	aminoglycoside antibiotic	aminoglycoside
Plasmid	AAC(3)-IId	ARO:3004623	NZ_CP050732.1	ABS70977.1	Escherichia coli	aminoglycoside antibiotic	aminoglycoside
Plasmid	AAC(3)-IId	ARO:3004623	NZ_CP050735.1	ABS70977.1	Escherichia coli	aminoglycoside antibiotic	aminoglycoside
Plasmid	AAC(3)-IId	ARO:3004623	NZ_CP050736.1	ABS70977.1	Escherichia coli	aminoglycoside antibiotic	aminoglycoside
Plasmid	AAC(3)-IId	ARO:3004623	NZ_CP051224.1	ABS70977.1	Escherichia coli	aminoglycoside antibiotic	aminoglycoside
Plasmid	AAC(3)-IId	ARO:3004623	NZ_CP051379.1	ABS70977.1	Escherichia coli	aminoglycoside antibiotic	aminoglycoside
Plasmid	AAC(3)-IId	ARO:3004623	NZ_CP051492.1	ABS70977.1	Escherichia coli	aminoglycoside antibiotic	aminoglycoside
Plasmid	AAC(3)-IId	ARO:3004623	NZ_CP051695.1	ABS70977.1	Escherichia coli	aminoglycoside antibiotic	aminoglycoside
Plasmid	AAC(3)-IId	ARO:3004623	NZ_CP051695.1	ABS70977.1	Escherichia coli	aminoglycoside antibiotic	aminoglycoside
Plasmid	AAC(3)-IId	ARO:3004623	NZ_CP051734.1	ABS70977.1	Escherichia coli	aminoglycoside antibiotic	aminoglycoside
Plasmid	AAC(3)-IId	ARO:3004623	NZ_CP051870.1	ABS70977.1	Escherichia coli	aminoglycoside antibiotic	aminoglycoside
Plasmid	AAC(3)-IId	ARO:3004623	NZ_CP052762.1	ABS70977.1	Escherichia coli	aminoglycoside antibiotic	aminoglycoside
Plasmid	AAC(3)-IId	ARO:3004623	NZ_CP052879.1	ABS70977.1	Escherichia coli	aminoglycoside antibiotic	aminoglycoside
Plasmid	AAC(3)-IId	ARO:3004623	NZ_CP053018.1	ABS70977.1	Escherichia coli	aminoglycoside antibiotic	aminoglycoside
Plasmid	AAC(3)-IId	ARO:3004623	NZ_CP053052.1	ABS70977.1	Escherichia coli	aminoglycoside antibiotic	aminoglycoside
Plasmid	AAC(3)-IId	ARO:3004623	NZ_CP053053.1	ABS70977.1	Escherichia coli	aminoglycoside antibiotic	aminoglycoside
Plasmid	AAC(3)-IId	ARO:3004623	NZ_CP053053.1	ABS70977.1	Escherichia coli	aminoglycoside antibiotic	aminoglycoside
Plasmid	AAC(3)-IId	ARO:3004623	NZ_CP053220.1	ABS70977.1	Escherichia coli	aminoglycoside antibiotic	aminoglycoside
Plasmid	AAC(3)-IId	ARO:3004623	NZ_CP053721.1	ABS70977.1	Escherichia coli	aminoglycoside antibiotic	aminoglycoside
Plasmid	AAC(3)-IId	ARO:3004623	NZ_CP053724.1	ABS70977.1	Escherichia coli	aminoglycoside antibiotic	aminoglycoside
Plasmid	AAC(3)-IId	ARO:3004623	NZ_CP054138.1	ABS70977.1	Escherichia coli	aminoglycoside antibiotic	aminoglycoside
Plasmid	AAC(3)-IId	ARO:3004623	NZ_CP054295.1	ABS70977.1	Escherichia coli	aminoglycoside antibiotic	aminoglycoside
Plasmid	AAC(3)-IId	ARO:3004623	NZ_CP054399.1	ABS70977.1	Escherichia coli	aminoglycoside antibiotic	aminoglycoside
Plasmid	AAC(3)-IId	ARO:3004623	NZ_CP054399.1	ABS70977.1	Escherichia coli	aminoglycoside antibiotic	aminoglycoside
Plasmid	AAC(3)-IId	ARO:3004623	NZ_CP054402.1	ABS70977.1	Escherichia coli	aminoglycoside antibiotic	aminoglycoside
Plasmid	AAC(3)-IId	ARO:3004623	NZ_CP054402.1	ABS70977.1	Escherichia coli	aminoglycoside antibiotic	aminoglycoside
Plasmid	AAC(3)-IId	ARO:3004623	NZ_CP054405.1	ABS70977.1	Escherichia coli	aminoglycoside antibiotic	aminoglycoside
Plasmid	AAC(3)-IId	ARO:3004623	NZ_CP054405.1	ABS70977.1	Escherichia coli	aminoglycoside antibiotic	aminoglycoside
Plasmid	AAC(3)-IId	ARO:3004623	NZ_CP054408.1	ABS70977.1	Escherichia coli	aminoglycoside antibiotic	aminoglycoside
Plasmid	AAC(3)-IId	ARO:3004623	NZ_CP054408.1	ABS70977.1	Escherichia coli	aminoglycoside antibiotic	aminoglycoside
Plasmid	AAC(3)-IId	ARO:3004623	NZ_CP055249.1	ABS70977.1	Escherichia coli	aminoglycoside antibiotic	aminoglycoside
Plasmid	AAC(3)-IId	ARO:3004623	NZ_CP055262.1	ABS70977.1	Escherichia coli	aminoglycoside antibiotic	aminoglycoside
Plasmid	AAC(3)-IId	ARO:3004623	NZ_CP056037.1	ABS70977.1	Escherichia coli	aminoglycoside antibiotic	aminoglycoside
Plasmid	AAC(3)-IId	ARO:3004623	NZ_CP056880.1	ABS70977.1	Escherichia coli	aminoglycoside antibiotic	aminoglycoside
Plasmid	AAC(3)-IId	ARO:3004623	NZ_CP056885.1	ABS70977.1	Escherichia coli	aminoglycoside antibiotic	aminoglycoside
Plasmid	AAC(3)-IId	ARO:3004623	NZ_CP058305.1	ABS70977.1	Escherichia coli	aminoglycoside antibiotic	aminoglycoside
Plasmid	AAC(3)-IId	ARO:3004623	NZ_CP058575.1	ABS70977.1	Escherichia coli	aminoglycoside antibiotic	aminoglycoside
Plasmid	AAC(3)-IId	ARO:3004623	NZ_CP058620.1	ABS70977.1	Escherichia coli	aminoglycoside antibiotic	aminoglycoside
Plasmid	AAC(3)-IId	ARO:3004623	NZ_CP058810.1	ABS70977.1	Escherichia coli	aminoglycoside antibiotic	aminoglycoside
Plasmid	AAC(3)-IId	ARO:3004623	NZ_CP058943.1	ABS70977.1	Escherichia coli	aminoglycoside antibiotic	aminoglycoside
Plasmid	AAC(3)-IId	ARO:3004623	NZ_CP058950.1	ABS70977.1	Escherichia coli	aminoglycoside antibiotic	aminoglycoside
Plasmid	AAC(3)-IId	ARO:3004623	NZ_CP058961.1	ABS70977.1	Escherichia coli	aminoglycoside antibiotic	aminoglycoside
Plasmid	AAC(3)-IId	ARO:3004623	NZ_CP059285.1	ABS70977.1	Escherichia coli	aminoglycoside antibiotic	aminoglycoside
Plasmid	AAC(3)-IId	ARO:3004623	NZ_CP059301.1	ABS70977.1	Escherichia coli	aminoglycoside antibiotic	aminoglycoside
Plasmid	AAC(3)-IId	ARO:3004623	NZ_CP059478.1	ABS70977.1	Escherichia coli	aminoglycoside antibiotic	aminoglycoside
Plasmid	AAC(3)-IId	ARO:3004623	NZ_CP059948.1	ABS70977.1	Escherichia coli	aminoglycoside antibiotic	aminoglycoside
Plasmid	AAC(3)-IId	ARO:3004623	NZ_CP060133.1	ABS70977.1	Escherichia coli	aminoglycoside antibiotic	aminoglycoside
Plasmid	AAC(3)-IId	ARO:3004623	NZ_CP060135.1	ABS70977.1	Escherichia coli	aminoglycoside antibiotic	aminoglycoside
Plasmid	AAC(3)-IId	ARO:3004623	NZ_CP060812.1	ABS70977.1	Escherichia coli	aminoglycoside antibiotic	aminoglycoside
Plasmid	AAC(3)-IId	ARO:3004623	NZ_CP061123.1	ABS70977.1	Escherichia coli	aminoglycoside antibiotic	aminoglycoside
Plasmid	AAC(3)-IId	ARO:3004623	NZ_CP061931.1	ABS70977.1	Escherichia coli	aminoglycoside antibiotic	aminoglycoside
Plasmid	AAC(3)-IId	ARO:3004623	NZ_CP061953.1	ABS70977.1	Escherichia coli	aminoglycoside antibiotic	aminoglycoside
Plasmid	AAC(3)-IId	ARO:3004623	NZ_CP061972.1	ABS70977.1	Escherichia coli	aminoglycoside antibiotic	aminoglycoside
Plasmid	AAC(3)-IId	ARO:3004623	NZ_CP062224.1	ABS70977.1	Escherichia coli	aminoglycoside antibiotic	aminoglycoside
Plasmid	AAC(3)-IId	ARO:3004623	NZ_CP062226.1	ABS70977.1	Escherichia coli	aminoglycoside antibiotic	aminoglycoside
Plasmid	AAC(3)-IId	ARO:3004623	NZ_CP063218.1	ABS70977.1	Escherichia coli	aminoglycoside antibiotic	aminoglycoside
Plasmid	AAC(3)-IId	ARO:3004623	NZ_CP063295.1	ABS70977.1	Escherichia coli	aminoglycoside antibiotic	aminoglycoside
Plasmid	AAC(3)-IId	ARO:3004623	NZ_CP063343.1	ABS70977.1	Escherichia coli	aminoglycoside antibiotic	aminoglycoside
Plasmid	AAC(3)-IId	ARO:3004623	NZ_CP063493.1	ABS70977.1	Escherichia coli	aminoglycoside antibiotic	aminoglycoside
Plasmid	AAC(3)-IId	ARO:3004623	NZ_CP063506.1	ABS70977.1	Escherichia coli	aminoglycoside antibiotic	aminoglycoside
Plasmid	AAC(3)-IId	ARO:3004623	NZ_CP063512.1	ABS70977.1	Escherichia coli	aminoglycoside antibiotic	aminoglycoside
Plasmid	AAC(3)-IId	ARO:3004623	NZ_CP063852.1	ABS70977.1	Escherichia coli	aminoglycoside antibiotic	aminoglycoside
Plasmid	AAC(3)-IId	ARO:3004623	NZ_CP063857.1	ABS70977.1	Escherichia coli	aminoglycoside antibiotic	aminoglycoside
Plasmid	AAC(3)-IId	ARO:3004623	NZ_CP063859.1	ABS70977.1	Escherichia coli	aminoglycoside antibiotic	aminoglycoside
Plasmid	AAC(3)-IId	ARO:3004623	NZ_CP063914.1	ABS70977.1	Escherichia coli	aminoglycoside antibiotic	aminoglycoside
Plasmid	AAC(3)-IId	ARO:3004623	NZ_CP063929.1	ABS70977.1	Escherichia coli	aminoglycoside antibiotic	aminoglycoside
Plasmid	AAC(3)-IId	ARO:3004623	NZ_CP064247.1	ABS70977.1	Escherichia coli	aminoglycoside antibiotic	aminoglycoside
Plasmid	AAC(3)-IId	ARO:3004623	NZ_CP065344.1	ABS70977.1	Escherichia coli	aminoglycoside antibiotic	aminoglycoside
Plasmid	AAC(3)-IId	ARO:3004623	NZ_CP065348.1	ABS70977.1	Escherichia coli	aminoglycoside antibiotic	aminoglycoside
Plasmid	AAC(3)-IId	ARO:3004623	NZ_CP065437.1	ABS70977.1	Escherichia coli	aminoglycoside antibiotic	aminoglycoside
Plasmid	AAC(3)-IId	ARO:3004623	NZ_CP065439.1	ABS70977.1	Escherichia coli	aminoglycoside antibiotic	aminoglycoside
Plasmid	AAC(3)-IId	ARO:3004623	NZ_CP065446.1	ABS70977.1	Escherichia coli	aminoglycoside antibiotic	aminoglycoside
Plasmid	AAC(3)-IId	ARO:3004623	NZ_CP065454.1	ABS70977.1	Escherichia coli	aminoglycoside antibiotic	aminoglycoside
Plasmid	AAC(3)-IId	ARO:3004623	NZ_CP065463.1	ABS70977.1	Escherichia coli	aminoglycoside antibiotic	aminoglycoside
Plasmid	AAC(3)-IId	ARO:3004623	NZ_CP065465.1	ABS70977.1	Escherichia coli	aminoglycoside antibiotic	aminoglycoside
Plasmid	AAC(3)-IId	ARO:3004623	NZ_CP065470.1	ABS70977.1	Escherichia coli	aminoglycoside antibiotic	aminoglycoside
Plasmid	AAC(3)-IId	ARO:3004623	NZ_CP066519.1	ABS70977.1	Escherichia coli	aminoglycoside antibiotic	aminoglycoside
Plasmid	AAC(3)-IId	ARO:3004623	NZ_CP066530.1	ABS70977.1	Escherichia coli	aminoglycoside antibiotic	aminoglycoside
Plasmid	AAC(3)-IId	ARO:3004623	NZ_CP066837.1	ABS70977.1	Escherichia coli	aminoglycoside antibiotic	aminoglycoside
Plasmid	AAC(3)-IId	ARO:3004623	NZ_CP067021.1	ABS70977.1	Escherichia coli	aminoglycoside antibiotic	aminoglycoside
Plasmid	AAC(3)-IId	ARO:3004623	NZ_CP067251.1	ABS70977.1	Escherichia coli	aminoglycoside antibiotic	aminoglycoside
Plasmid	AAC(3)-IId	ARO:3004623	NZ_CP067300.1	ABS70977.1	Escherichia coli	aminoglycoside antibiotic	aminoglycoside
Plasmid	AAC(3)-IId	ARO:3004623	NZ_CP067304.1	ABS70977.1	Escherichia coli	aminoglycoside antibiotic	aminoglycoside
Plasmid	AAC(3)-IId	ARO:3004623	NZ_CP068042.1	ABS70977.1	Escherichia coli	aminoglycoside antibiotic	aminoglycoside
Plasmid	AAC(3)-IId	ARO:3004623	NZ_CP068593.1	ABS70977.1	Escherichia coli	aminoglycoside antibiotic	aminoglycoside
Plasmid	AAC(3)-IId	ARO:3004623	NZ_CP068594.1	ABS70977.1	Escherichia coli	aminoglycoside antibiotic	aminoglycoside
Plasmid	AAC(3)-IId	ARO:3004623	NZ_CP069543.1	ABS70977.1	Escherichia coli	aminoglycoside antibiotic	aminoglycoside
Plasmid	AAC(3)-IId	ARO:3004623	NZ_CP069713.1	ABS70977.1	Escherichia coli	aminoglycoside antibiotic	aminoglycoside
Plasmid	AAC(3)-IId	ARO:3004623	NZ_CP069803.1	ABS70977.1	Escherichia coli	aminoglycoside antibiotic	aminoglycoside
Plasmid	AAC(3)-IId	ARO:3004623	NZ_CP069866.1	ABS70977.1	Escherichia coli	aminoglycoside antibiotic	aminoglycoside
Plasmid	AAC(3)-IId	ARO:3004623	NZ_CP069974.1	ABS70977.1	Escherichia coli	aminoglycoside antibiotic	aminoglycoside
Plasmid	AAC(3)-IId	ARO:3004623	NZ_CP070297.1	ABS70977.1	Escherichia coli	aminoglycoside antibiotic	aminoglycoside
Plasmid	AAC(3)-IId	ARO:3004623	NZ_CP070531.1	ABS70977.1	Escherichia coli	aminoglycoside antibiotic	aminoglycoside
Plasmid	AAC(3)-IId	ARO:3004623	NZ_CP070538.1	ABS70977.1	Escherichia coli	aminoglycoside antibiotic	aminoglycoside
Plasmid	AAC(3)-IId	ARO:3004623	NZ_CP070545.1	ABS70977.1	Escherichia coli	aminoglycoside antibiotic	aminoglycoside
Plasmid	AAC(3)-IId	ARO:3004623	NZ_CP070554.1	ABS70977.1	Escherichia coli	aminoglycoside antibiotic	aminoglycoside
Plasmid	AAC(3)-IId	ARO:3004623	NZ_CP070558.1	ABS70977.1	Escherichia coli	aminoglycoside antibiotic	aminoglycoside
Plasmid	AAC(3)-IId	ARO:3004623	NZ_CP070971.1	ABS70977.1	Escherichia coli	aminoglycoside antibiotic	aminoglycoside
Plasmid	AAC(3)-IId	ARO:3004623	NZ_CP071026.1	ABS70977.1	Escherichia coli	aminoglycoside antibiotic	aminoglycoside
Plasmid	AAC(3)-IId	ARO:3004623	NZ_CP071076.1	ABS70977.1	Escherichia coli	aminoglycoside antibiotic	aminoglycoside
Plasmid	AAC(3)-IId	ARO:3004623	NZ_CP071394.1	ABS70977.1	Escherichia coli	aminoglycoside antibiotic	aminoglycoside
Plasmid	AAC(3)-IId	ARO:3004623	NZ_CP072315.1	ABS70977.1	Escherichia coli	aminoglycoside antibiotic	aminoglycoside
Plasmid	AAC(3)-IId	ARO:3004623	NZ_CP072528.1	ABS70977.1	Escherichia coli	aminoglycoside antibiotic	aminoglycoside
Plasmid	AAC(3)-IId	ARO:3004623	NZ_CP073378.1	ABS70977.1	Escherichia coli	aminoglycoside antibiotic	aminoglycoside
Plasmid	AAC(3)-IId	ARO:3004623	NZ_CP074703.1	ABS70977.1	Escherichia coli	aminoglycoside antibiotic	aminoglycoside
Plasmid	AAC(3)-IId	ARO:3004623	NZ_CP075057.1	ABS70977.1	Escherichia coli	aminoglycoside antibiotic	aminoglycoside
Plasmid	AAC(3)-IId	ARO:3004623	NZ_CP075453.1	ABS70977.1	Escherichia coli	aminoglycoside antibiotic	aminoglycoside
Plasmid	AAC(3)-IId	ARO:3004623	NZ_CP075549.1	ABS70977.1	Escherichia coli	aminoglycoside antibiotic	aminoglycoside
Plasmid	AAC(3)-IId	ARO:3004623	NZ_CP075554.1	ABS70977.1	Escherichia coli	aminoglycoside antibiotic	aminoglycoside
Plasmid	AAC(3)-IId	ARO:3004623	NZ_CP075554.1	ABS70977.1	Escherichia coli	aminoglycoside antibiotic	aminoglycoside
Plasmid	AAC(3)-IId	ARO:3004623	NZ_CP075886.1	ABS70977.1	Escherichia coli	aminoglycoside antibiotic	aminoglycoside
Plasmid	AAC(3)-IId	ARO:3004623	NZ_CP076529.1	ABS70977.1	Escherichia coli	aminoglycoside antibiotic	aminoglycoside
Plasmid	AAC(3)-IId	ARO:3004623	NZ_CP076606.1	ABS70977.1	Escherichia coli	aminoglycoside antibiotic	aminoglycoside
Plasmid	AAC(3)-IId	ARO:3004623	NZ_CP077202.1	ABS70977.1	Escherichia coli	aminoglycoside antibiotic	aminoglycoside
Plasmid	AAC(3)-IId	ARO:3004623	NZ_CP077413.1	ABS70977.1	Escherichia coli	aminoglycoside antibiotic	aminoglycoside
Plasmid	AAC(3)-IId	ARO:3004623	NZ_CP078021.1	ABS70977.1	Escherichia coli	aminoglycoside antibiotic	aminoglycoside
Plasmid	AAC(3)-IId	ARO:3004623	NZ_CP078043.1	ABS70977.1	Escherichia coli	aminoglycoside antibiotic	aminoglycoside
Plasmid	AAC(3)-IId	ARO:3004623	NZ_CP079123.1	ABS70977.1	Escherichia coli	aminoglycoside antibiotic	aminoglycoside
Plasmid	AAC(3)-IId	ARO:3004623	NZ_CP079134.1	ABS70977.1	Escherichia coli	aminoglycoside antibiotic	aminoglycoside
Plasmid	AAC(3)-IId	ARO:3004623	NZ_CP079627.1	ABS70977.1	Escherichia coli	aminoglycoside antibiotic	aminoglycoside
Plasmid	AAC(3)-IId	ARO:3004623	NZ_CP079632.1	ABS70977.1	Escherichia coli	aminoglycoside antibiotic	aminoglycoside
Plasmid	AAC(3)-IId	ARO:3004623	NZ_CP079764.1	ABS70977.1	Escherichia coli	aminoglycoside antibiotic	aminoglycoside
Plasmid	AAC(3)-IId	ARO:3004623	NZ_CP079936.1	ABS70977.1	Escherichia coli	aminoglycoside antibiotic	aminoglycoside
Plasmid	AAC(3)-IId	ARO:3004623	NZ_CP080142.1	ABS70977.1	Escherichia coli	aminoglycoside antibiotic	aminoglycoside
Plasmid	AAC(3)-IId	ARO:3004623	NZ_CP080256.1	ABS70977.1	Escherichia coli	aminoglycoside antibiotic	aminoglycoside
Plasmid	AAC(3)-IId	ARO:3004623	NZ_CP080372.1	ABS70977.1	Escherichia coli	aminoglycoside antibiotic	aminoglycoside
Plasmid	AAC(3)-IId	ARO:3004623	NZ_EU418931.1	ABS70977.1	Escherichia coli	aminoglycoside antibiotic	aminoglycoside
Plasmid	AAC(3)-IId	ARO:3004623	NZ_KC999035.1	ABS70977.1	Escherichia coli	aminoglycoside antibiotic	aminoglycoside
Plasmid	AAC(3)-IId	ARO:3004623	NZ_KJ187752.1	ABS70977.1	Escherichia coli	aminoglycoside antibiotic	aminoglycoside
Plasmid	AAC(3)-IId	ARO:3004623	NZ_KJ802404.1	ABS70977.1	Escherichia coli	aminoglycoside antibiotic	aminoglycoside
Plasmid	AAC(3)-IId	ARO:3004623	NZ_KJ802405.1	ABS70977.1	Escherichia coli	aminoglycoside antibiotic	aminoglycoside
Plasmid	AAC(3)-IId	ARO:3004623	NZ_KM396298.1	ABS70977.1	Escherichia coli	aminoglycoside antibiotic	aminoglycoside
Plasmid	AAC(3)-IId	ARO:3004623	NZ_KM396299.1	ABS70977.1	Escherichia coli	aminoglycoside antibiotic	aminoglycoside
Plasmid	AAC(3)-IId	ARO:3004623	NZ_KM396300.1	ABS70977.1	Escherichia coli	aminoglycoside antibiotic	aminoglycoside
Plasmid	AAC(3)-IId	ARO:3004623	NZ_KM877517.1	ABS70977.1	Escherichia coli	aminoglycoside antibiotic	aminoglycoside
Plasmid	AAC(3)-IId	ARO:3004623	NZ_KP899804.1	ABS70977.1	Escherichia coli	aminoglycoside antibiotic	aminoglycoside
Plasmid	AAC(3)-IId	ARO:3004623	NZ_KT818627.1	ABS70977.1	Escherichia coli	aminoglycoside antibiotic	aminoglycoside
Plasmid	AAC(3)-IId	ARO:3004623	NZ_KT818627.1	ABS70977.1	Escherichia coli	aminoglycoside antibiotic	aminoglycoside
Plasmid	AAC(3)-IId	ARO:3004623	NZ_KT852971.1	ABS70977.1	Escherichia coli	aminoglycoside antibiotic	aminoglycoside
Plasmid	AAC(3)-IId	ARO:3004623	NZ_KT997783.1	ABS70977.1	Escherichia coli	aminoglycoside antibiotic	aminoglycoside
Plasmid	AAC(3)-IId	ARO:3004623	NZ_KU355874.1	ABS70977.1	Escherichia coli	aminoglycoside antibiotic	aminoglycoside
Plasmid	AAC(3)-IId	ARO:3004623	NZ_KX023259.1	ABS70977.1	Escherichia coli	aminoglycoside antibiotic	aminoglycoside
Plasmid	AAC(3)-IId	ARO:3004623	NZ_KX443408.1	ABS70977.1	Escherichia coli	aminoglycoside antibiotic	aminoglycoside
Plasmid	AAC(3)-IId	ARO:3004623	NZ_KX518744.1	ABS70977.1	Escherichia coli	aminoglycoside antibiotic	aminoglycoside
Plasmid	AAC(3)-IId	ARO:3004623	NZ_KX683283.1	ABS70977.1	Escherichia coli	aminoglycoside antibiotic	aminoglycoside
Plasmid	AAC(3)-IId	ARO:3004623	NZ_KX839207.1	ABS70977.1	Escherichia coli	aminoglycoside antibiotic	aminoglycoside
Plasmid	AAC(3)-IId	ARO:3004623	NZ_KX839210.1	ABS70977.1	Escherichia coli	aminoglycoside antibiotic	aminoglycoside
Plasmid	AAC(3)-IId	ARO:3004623	NZ_KX957969.1	ABS70977.1	Escherichia coli	aminoglycoside antibiotic	aminoglycoside
Plasmid	AAC(3)-IId	ARO:3004623	NZ_KX957970.1	ABS70977.1	Escherichia coli	aminoglycoside antibiotic	aminoglycoside
Plasmid	AAC(3)-IId	ARO:3004623	NZ_KX960110.1	ABS70977.1	Escherichia coli	aminoglycoside antibiotic	aminoglycoside
Plasmid	AAC(3)-IId	ARO:3004623	NZ_KY270849.1	ABS70977.1	Escherichia coli	aminoglycoside antibiotic	aminoglycoside
Plasmid	AAC(3)-IId	ARO:3004623	NZ_KY270850.1	ABS70977.1	Escherichia coli	aminoglycoside antibiotic	aminoglycoside
Plasmid	AAC(3)-IId	ARO:3004623	NZ_KY471628.1	ABS70977.1	Escherichia coli	aminoglycoside antibiotic	aminoglycoside
Plasmid	AAC(3)-IId	ARO:3004623	NZ_KY471629.1	ABS70977.1	Escherichia coli	aminoglycoside antibiotic	aminoglycoside
Plasmid	AAC(3)-IId	ARO:3004623	NZ_KY499796.1	ABS70977.1	Escherichia coli	aminoglycoside antibiotic	aminoglycoside
Plasmid	AAC(3)-IId	ARO:3004623	NZ_KY499797.1	ABS70977.1	Escherichia coli	aminoglycoside antibiotic	aminoglycoside
Plasmid	AAC(3)-IId	ARO:3004623	NZ_KY748190.1	ABS70977.1	Escherichia coli	aminoglycoside antibiotic	aminoglycoside
Plasmid	AAC(3)-IId	ARO:3004623	NZ_KY865323.1	ABS70977.1	Escherichia coli	aminoglycoside antibiotic	aminoglycoside
Plasmid	AAC(3)-IId	ARO:3004623	NZ_KY887590.1	ABS70977.1	Escherichia coli	aminoglycoside antibiotic	aminoglycoside
Plasmid	AAC(3)-IId	ARO:3004623	NZ_KY887590.1	ABS70977.1	Escherichia coli	aminoglycoside antibiotic	aminoglycoside
Plasmid	AAC(3)-IId	ARO:3004623	NZ_KY887591.1	ABS70977.1	Escherichia coli	aminoglycoside antibiotic	aminoglycoside
Plasmid	AAC(3)-IId	ARO:3004623	NZ_KY887592.1	ABS70977.1	Escherichia coli	aminoglycoside antibiotic	aminoglycoside
Plasmid	AAC(3)-IId	ARO:3004623	NZ_KY887594.1	ABS70977.1	Escherichia coli	aminoglycoside antibiotic	aminoglycoside
Plasmid	AAC(3)-IId	ARO:3004623	NZ_KY887595.1	ABS70977.1	Escherichia coli	aminoglycoside antibiotic	aminoglycoside
Plasmid	AAC(3)-IId	ARO:3004623	NZ_KY887596.1	ABS70977.1	Escherichia coli	aminoglycoside antibiotic	aminoglycoside
Plasmid	AAC(3)-IId	ARO:3004623	NZ_KY888886.1	ABS70977.1	Escherichia coli	aminoglycoside antibiotic	aminoglycoside
Plasmid	AAC(3)-IId	ARO:3004623	NZ_LC505604.1	ABS70977.1	Escherichia coli	aminoglycoside antibiotic	aminoglycoside
Plasmid	AAC(3)-IId	ARO:3004623	NZ_LC508263.1	ABS70977.1	Escherichia coli	aminoglycoside antibiotic	aminoglycoside
Plasmid	AAC(3)-IId	ARO:3004623	NZ_LC508722.1	ABS70977.1	Escherichia coli	aminoglycoside antibiotic	aminoglycoside
Plasmid	AAC(3)-IId	ARO:3004623	NZ_LC511658.1	ABS70977.1	Escherichia coli	aminoglycoside antibiotic	aminoglycoside
Plasmid	AAC(3)-IId	ARO:3004623	NZ_LC549808.1	ABS70977.1	Escherichia coli	aminoglycoside antibiotic	aminoglycoside
Plasmid	AAC(3)-IId	ARO:3004623	NZ_LC556214.1	ABS70977.1	Escherichia coli	aminoglycoside antibiotic	aminoglycoside
Plasmid	AAC(3)-IId	ARO:3004623	NZ_LC556215.1	ABS70977.1	Escherichia coli	aminoglycoside antibiotic	aminoglycoside
Plasmid	AAC(3)-IId	ARO:3004623	NZ_LC556216.1	ABS70977.1	Escherichia coli	aminoglycoside antibiotic	aminoglycoside
Plasmid	AAC(3)-IId	ARO:3004623	NZ_LC556217.1	ABS70977.1	Escherichia coli	aminoglycoside antibiotic	aminoglycoside
Plasmid	AAC(3)-IId	ARO:3004623	NZ_LC556218.1	ABS70977.1	Escherichia coli	aminoglycoside antibiotic	aminoglycoside
Plasmid	AAC(3)-IId	ARO:3004623	NZ_LC556219.1	ABS70977.1	Escherichia coli	aminoglycoside antibiotic	aminoglycoside
Plasmid	AAC(3)-IId	ARO:3004623	NZ_LC556220.1	ABS70977.1	Escherichia coli	aminoglycoside antibiotic	aminoglycoside
Plasmid	AAC(3)-IId	ARO:3004623	NZ_LC556221.1	ABS70977.1	Escherichia coli	aminoglycoside antibiotic	aminoglycoside
Plasmid	AAC(3)-IId	ARO:3004623	NZ_LC556222.1	ABS70977.1	Escherichia coli	aminoglycoside antibiotic	aminoglycoside
Plasmid	AAC(3)-IId	ARO:3004623	NZ_LC567843.1	ABS70977.1	Escherichia coli	aminoglycoside antibiotic	aminoglycoside
Plasmid	AAC(3)-IId	ARO:3004623	NZ_LN610760.1	ABS70977.1	Escherichia coli	aminoglycoside antibiotic	aminoglycoside
Plasmid	AAC(3)-IId	ARO:3004623	NZ_LN833432.1	ABS70977.1	Escherichia coli	aminoglycoside antibiotic	aminoglycoside
Plasmid	AAC(3)-IId	ARO:3004623	NZ_LN850163.1	ABS70977.1	Escherichia coli	aminoglycoside antibiotic	aminoglycoside
Plasmid	AAC(3)-IId	ARO:3004623	NZ_LR595692.1	ABS70977.1	Escherichia coli	aminoglycoside antibiotic	aminoglycoside
Plasmid	AAC(3)-IId	ARO:3004623	NZ_LR890272.1	ABS70977.1	Escherichia coli	aminoglycoside antibiotic	aminoglycoside
Plasmid	AAC(3)-IId	ARO:3004623	NZ_LR890289.1	ABS70977.1	Escherichia coli	aminoglycoside antibiotic	aminoglycoside
Plasmid	AAC(3)-IId	ARO:3004623	NZ_LR890327.1	ABS70977.1	Escherichia coli	aminoglycoside antibiotic	aminoglycoside
Plasmid	AAC(3)-IId	ARO:3004623	NZ_LR890411.1	ABS70977.1	Escherichia coli	aminoglycoside antibiotic	aminoglycoside
Plasmid	AAC(3)-IId	ARO:3004623	NZ_LR890617.1	ABS70977.1	Escherichia coli	aminoglycoside antibiotic	aminoglycoside
Plasmid	AAC(3)-IId	ARO:3004623	NZ_LS992169.1	ABS70977.1	Escherichia coli	aminoglycoside antibiotic	aminoglycoside
Plasmid	AAC(3)-IId	ARO:3004623	NZ_LS992176.1	ABS70977.1	Escherichia coli	aminoglycoside antibiotic	aminoglycoside
Plasmid	AAC(3)-IId	ARO:3004623	NZ_LT985241.1	ABS70977.1	Escherichia coli	aminoglycoside antibiotic	aminoglycoside
Plasmid	AAC(3)-IId	ARO:3004623	NZ_LT985249.1	ABS70977.1	Escherichia coli	aminoglycoside antibiotic	aminoglycoside
Plasmid	AAC(3)-IId	ARO:3004623	NZ_LT985293.1	ABS70977.1	Escherichia coli	aminoglycoside antibiotic	aminoglycoside
Plasmid	AAC(3)-IId	ARO:3004623	NZ_LT985296.1	ABS70977.1	Escherichia coli	aminoglycoside antibiotic	aminoglycoside
Plasmid	AAC(3)-IId	ARO:3004623	NZ_LT985387.1	ABS70977.1	Escherichia coli	aminoglycoside antibiotic	aminoglycoside
Plasmid	AAC(3)-IId	ARO:3004623	NZ_MF072965.1	ABS70977.1	Escherichia coli	aminoglycoside antibiotic	aminoglycoside
Plasmid	AAC(3)-IId	ARO:3004623	NZ_MF150118.1	ABS70977.1	Escherichia coli	aminoglycoside antibiotic	aminoglycoside
Plasmid	AAC(3)-IId	ARO:3004623	NZ_MF156696.1	ABS70977.1	Escherichia coli	aminoglycoside antibiotic	aminoglycoside
Plasmid	AAC(3)-IId	ARO:3004623	NZ_MF156714.1	ABS70977.1	Escherichia coli	aminoglycoside antibiotic	aminoglycoside
Plasmid	AAC(3)-IId	ARO:3004623	NZ_MF156715.1	ABS70977.1	Escherichia coli	aminoglycoside antibiotic	aminoglycoside
Plasmid	AAC(3)-IId	ARO:3004623	NZ_MF190369.1	ABS70977.1	Escherichia coli	aminoglycoside antibiotic	aminoglycoside
Plasmid	AAC(3)-IId	ARO:3004623	NZ_MF344567.1	ABS70977.1	Escherichia coli	aminoglycoside antibiotic	aminoglycoside
Plasmid	AAC(3)-IId	ARO:3004623	NZ_MF344572.1	ABS70977.1	Escherichia coli	aminoglycoside antibiotic	aminoglycoside
Plasmid	AAC(3)-IId	ARO:3004623	NZ_MF344574.1	ABS70977.1	Escherichia coli	aminoglycoside antibiotic	aminoglycoside
Plasmid	AAC(3)-IId	ARO:3004623	NZ_MF589339.1	ABS70977.1	Escherichia coli	aminoglycoside antibiotic	aminoglycoside
Plasmid	AAC(3)-IId	ARO:3004623	NZ_MF627445.1	ABS70977.1	Escherichia coli	aminoglycoside antibiotic	aminoglycoside
Plasmid	AAC(3)-IId	ARO:3004623	NZ_MF679144.1	ABS70977.1	Escherichia coli	aminoglycoside antibiotic	aminoglycoside
Plasmid	AAC(3)-IId	ARO:3004623	NZ_MG053313.1	ABS70977.1	Escherichia coli	aminoglycoside antibiotic	aminoglycoside
Plasmid	AAC(3)-IId	ARO:3004623	NZ_MG299128.1	ABS70977.1	Escherichia coli	aminoglycoside antibiotic	aminoglycoside
Plasmid	AAC(3)-IId	ARO:3004623	NZ_MG299131.1	ABS70977.1	Escherichia coli	aminoglycoside antibiotic	aminoglycoside
Plasmid	AAC(3)-IId	ARO:3004623	NZ_MG299133.1	ABS70977.1	Escherichia coli	aminoglycoside antibiotic	aminoglycoside
Plasmid	AAC(3)-IId	ARO:3004623	NZ_MG299147.1	ABS70977.1	Escherichia coli	aminoglycoside antibiotic	aminoglycoside
Plasmid	AAC(3)-IId	ARO:3004623	NZ_MG299151.1	ABS70977.1	Escherichia coli	aminoglycoside antibiotic	aminoglycoside
Plasmid	AAC(3)-IId	ARO:3004623	NZ_MG516907.1	ABS70977.1	Escherichia coli	aminoglycoside antibiotic	aminoglycoside
Plasmid	AAC(3)-IId	ARO:3004623	NZ_MG516909.1	ABS70977.1	Escherichia coli	aminoglycoside antibiotic	aminoglycoside
Plasmid	AAC(3)-IId	ARO:3004623	NZ_MG516911.1	ABS70977.1	Escherichia coli	aminoglycoside antibiotic	aminoglycoside
Plasmid	AAC(3)-IId	ARO:3004623	NZ_MG516912.1	ABS70977.1	Escherichia coli	aminoglycoside antibiotic	aminoglycoside
Plasmid	AAC(3)-IId	ARO:3004623	NZ_MG702492.1	ABS70977.1	Escherichia coli	aminoglycoside antibiotic	aminoglycoside
Plasmid	AAC(3)-IId	ARO:3004623	NZ_MG764547.1	ABS70977.1	Escherichia coli	aminoglycoside antibiotic	aminoglycoside
Plasmid	AAC(3)-IId	ARO:3004623	NZ_MG780294.1	ABS70977.1	Escherichia coli	aminoglycoside antibiotic	aminoglycoside
Plasmid	AAC(3)-IId	ARO:3004623	NZ_MG870194.1	ABS70977.1	Escherichia coli	aminoglycoside antibiotic	aminoglycoside
Plasmid	AAC(3)-IId	ARO:3004623	NZ_MG874043.1	ABS70977.1	Escherichia coli	aminoglycoside antibiotic	aminoglycoside
Plasmid	AAC(3)-IId	ARO:3004623	NZ_MG874044.1	ABS70977.1	Escherichia coli	aminoglycoside antibiotic	aminoglycoside
Plasmid	AAC(3)-IId	ARO:3004623	NZ_MG878866.1	ABS70977.1	Escherichia coli	aminoglycoside antibiotic	aminoglycoside
Plasmid	AAC(3)-IId	ARO:3004623	NZ_MG878868.1	ABS70977.1	Escherichia coli	aminoglycoside antibiotic	aminoglycoside
Plasmid	AAC(3)-IId	ARO:3004623	NZ_MG948335.1	ABS70977.1	Escherichia coli	aminoglycoside antibiotic	aminoglycoside
Plasmid	AAC(3)-IId	ARO:3004623	NZ_MH011352.1	ABS70977.1	Escherichia coli	aminoglycoside antibiotic	aminoglycoside
Plasmid	AAC(3)-IId	ARO:3004623	NZ_MH061195.1	ABS70977.1	Escherichia coli	aminoglycoside antibiotic	aminoglycoside
Plasmid	AAC(3)-IId	ARO:3004623	NZ_MH061195.1	ABS70977.1	Escherichia coli	aminoglycoside antibiotic	aminoglycoside
Plasmid	AAC(3)-IId	ARO:3004623	NZ_MH061383.1	ABS70977.1	Escherichia coli	aminoglycoside antibiotic	aminoglycoside
Plasmid	AAC(3)-IId	ARO:3004623	NZ_MH107030.1	ABS70977.1	Escherichia coli	aminoglycoside antibiotic	aminoglycoside
Plasmid	AAC(3)-IId	ARO:3004623	NZ_MH161192.1	ABS70977.1	Escherichia coli	aminoglycoside antibiotic	aminoglycoside
Plasmid	AAC(3)-IId	ARO:3004623	NZ_MH220286.1	ABS70977.1	Escherichia coli	aminoglycoside antibiotic	aminoglycoside
Plasmid	AAC(3)-IId	ARO:3004623	NZ_MH341574.1	ABS70977.1	Escherichia coli	aminoglycoside antibiotic	aminoglycoside
Plasmid	AAC(3)-IId	ARO:3004623	NZ_MH454107.1	ABS70977.1	Escherichia coli	aminoglycoside antibiotic	aminoglycoside
Plasmid	AAC(3)-IId	ARO:3004623	NZ_MH464586.1	ABS70977.1	Escherichia coli	aminoglycoside antibiotic	aminoglycoside
Plasmid	AAC(3)-IId	ARO:3004623	NZ_MH580300.1	ABS70977.1	Escherichia coli	aminoglycoside antibiotic	aminoglycoside
Plasmid	AAC(3)-IId	ARO:3004623	NZ_MH580302.1	ABS70977.1	Escherichia coli	aminoglycoside antibiotic	aminoglycoside
Plasmid	AAC(3)-IId	ARO:3004623	NZ_MH643787.1	ABS70977.1	Escherichia coli	aminoglycoside antibiotic	aminoglycoside
Plasmid	AAC(3)-IId	ARO:3004623	NZ_MH722216.1	ABS70977.1	Escherichia coli	aminoglycoside antibiotic	aminoglycoside
Plasmid	AAC(3)-IId	ARO:3004623	NZ_MH722217.1	ABS70977.1	Escherichia coli	aminoglycoside antibiotic	aminoglycoside
Plasmid	AAC(3)-IId	ARO:3004623	NZ_MH722218.1	ABS70977.1	Escherichia coli	aminoglycoside antibiotic	aminoglycoside
Plasmid	AAC(3)-IId	ARO:3004623	NZ_MH722219.1	ABS70977.1	Escherichia coli	aminoglycoside antibiotic	aminoglycoside
Plasmid	AAC(3)-IId	ARO:3004623	NZ_MH844629.1	ABS70977.1	Escherichia coli	aminoglycoside antibiotic	aminoglycoside
Plasmid	AAC(3)-IId	ARO:3004623	NZ_MH909327.1	ABS70977.1	Escherichia coli	aminoglycoside antibiotic	aminoglycoside
Plasmid	AAC(3)-IId	ARO:3004623	NZ_MH909332.1	ABS70977.1	Escherichia coli	aminoglycoside antibiotic	aminoglycoside
Plasmid	AAC(3)-IId	ARO:3004623	NZ_MH909332.1	ABS70977.1	Escherichia coli	aminoglycoside antibiotic	aminoglycoside
Plasmid	AAC(3)-IId	ARO:3004623	NZ_MH909338.1	ABS70977.1	Escherichia coli	aminoglycoside antibiotic	aminoglycoside
Plasmid	AAC(3)-IId	ARO:3004623	NZ_MH909338.1	ABS70977.1	Escherichia coli	aminoglycoside antibiotic	aminoglycoside
Plasmid	AAC(3)-IId	ARO:3004623	NZ_MH909340.1	ABS70977.1	Escherichia coli	aminoglycoside antibiotic	aminoglycoside
Plasmid	AAC(3)-IId	ARO:3004623	NZ_MH917284.1	ABS70977.1	Escherichia coli	aminoglycoside antibiotic	aminoglycoside
Plasmid	AAC(3)-IId	ARO:3004623	NZ_MH917285.1	ABS70977.1	Escherichia coli	aminoglycoside antibiotic	aminoglycoside
Plasmid	AAC(3)-IId	ARO:3004623	NZ_MH919378.1	ABS70977.1	Escherichia coli	aminoglycoside antibiotic	aminoglycoside
Plasmid	AAC(3)-IId	ARO:3004623	NZ_MK036891.1	ABS70977.1	Escherichia coli	aminoglycoside antibiotic	aminoglycoside
Plasmid	AAC(3)-IId	ARO:3004623	NZ_MK036891.1	ABS70977.1	Escherichia coli	aminoglycoside antibiotic	aminoglycoside
Plasmid	AAC(3)-IId	ARO:3004623	NZ_MK124610.1	ABS70977.1	Escherichia coli	aminoglycoside antibiotic	aminoglycoside
Plasmid	AAC(3)-IId	ARO:3004623	NZ_MK134375.1	ABS70977.1	Escherichia coli	aminoglycoside antibiotic	aminoglycoside
Plasmid	AAC(3)-IId	ARO:3004623	NZ_MK248692.1	ABS70977.1	Escherichia coli	aminoglycoside antibiotic	aminoglycoside
Plasmid	AAC(3)-IId	ARO:3004623	NZ_MK312243.1	ABS70977.1	Escherichia coli	aminoglycoside antibiotic	aminoglycoside
Plasmid	AAC(3)-IId	ARO:3004623	NZ_MK370988.1	ABS70977.1	Escherichia coli	aminoglycoside antibiotic	aminoglycoside
Plasmid	AAC(3)-IId	ARO:3004623	NZ_MK370988.1	ABS70977.1	Escherichia coli	aminoglycoside antibiotic	aminoglycoside
Plasmid	AAC(3)-IId	ARO:3004623	NZ_MK370990.1	ABS70977.1	Escherichia coli	aminoglycoside antibiotic	aminoglycoside
Plasmid	AAC(3)-IId	ARO:3004623	NZ_MK510953.1	ABS70977.1	Escherichia coli	aminoglycoside antibiotic	aminoglycoside
Plasmid	AAC(3)-IId	ARO:3004623	NZ_MK773536.1	ABS70977.1	Escherichia coli	aminoglycoside antibiotic	aminoglycoside
Plasmid	AAC(3)-IId	ARO:3004623	NZ_MN101850.1	ABS70977.1	Escherichia coli	aminoglycoside antibiotic	aminoglycoside
Plasmid	AAC(3)-IId	ARO:3004623	NZ_MN101853.1	ABS70977.1	Escherichia coli	aminoglycoside antibiotic	aminoglycoside
Plasmid	AAC(3)-IId	ARO:3004623	NZ_MN175387.1	ABS70977.1	Escherichia coli	aminoglycoside antibiotic	aminoglycoside
Plasmid	AAC(3)-IId	ARO:3004623	NZ_MN256759.1	ABS70977.1	Escherichia coli	aminoglycoside antibiotic	aminoglycoside
Plasmid	AAC(3)-IId	ARO:3004623	NZ_MN262643.1	ABS70977.1	Escherichia coli	aminoglycoside antibiotic	aminoglycoside
Plasmid	AAC(3)-IId	ARO:3004623	NZ_MN268581.1	ABS70977.1	Escherichia coli	aminoglycoside antibiotic	aminoglycoside
Plasmid	AAC(3)-IId	ARO:3004623	NZ_MN310373.1	ABS70977.1	Escherichia coli	aminoglycoside antibiotic	aminoglycoside
Plasmid	AAC(3)-IId	ARO:3004623	NZ_MN310378.1	ABS70977.1	Escherichia coli	aminoglycoside antibiotic	aminoglycoside
Plasmid	AAC(3)-IId	ARO:3004623	NZ_MN380440.1	ABS70977.1	Escherichia coli	aminoglycoside antibiotic	aminoglycoside
Plasmid	AAC(3)-IId	ARO:3004623	NZ_MN539017.1	ABS70977.1	Escherichia coli	aminoglycoside antibiotic	aminoglycoside
Plasmid	AAC(3)-IId	ARO:3004623	NZ_MN539018.1	ABS70977.1	Escherichia coli	aminoglycoside antibiotic	aminoglycoside
Plasmid	AAC(3)-IId	ARO:3004623	NZ_MN543570.1	ABS70977.1	Escherichia coli	aminoglycoside antibiotic	aminoglycoside
Plasmid	AAC(3)-IId	ARO:3004623	NZ_MN647787.1	ABS70977.1	Escherichia coli	aminoglycoside antibiotic	aminoglycoside
Plasmid	AAC(3)-IId	ARO:3004623	NZ_MN647788.1	ABS70977.1	Escherichia coli	aminoglycoside antibiotic	aminoglycoside
Plasmid	AAC(3)-IId	ARO:3004623	NZ_MN823987.1	ABS70977.1	Escherichia coli	aminoglycoside antibiotic	aminoglycoside
Plasmid	AAC(3)-IId	ARO:3004623	NZ_MN823987.1	ABS70977.1	Escherichia coli	aminoglycoside antibiotic	aminoglycoside
Plasmid	AAC(3)-IId	ARO:3004623	NZ_MN823988.1	ABS70977.1	Escherichia coli	aminoglycoside antibiotic	aminoglycoside
Plasmid	AAC(3)-IId	ARO:3004623	NZ_MN823989.1	ABS70977.1	Escherichia coli	aminoglycoside antibiotic	aminoglycoside
Plasmid	AAC(3)-IId	ARO:3004623	NZ_MN823996.1	ABS70977.1	Escherichia coli	aminoglycoside antibiotic	aminoglycoside
Plasmid	AAC(3)-IId	ARO:3004623	NZ_MN823998.1	ABS70977.1	Escherichia coli	aminoglycoside antibiotic	aminoglycoside
Plasmid	AAC(3)-IId	ARO:3004623	NZ_MN842291.1	ABS70977.1	Escherichia coli	aminoglycoside antibiotic	aminoglycoside
Plasmid	AAC(3)-IId	ARO:3004623	NZ_MN891678.1	ABS70977.1	Escherichia coli	aminoglycoside antibiotic	aminoglycoside
Plasmid	AAC(3)-IId	ARO:3004623	NZ_MN891683.1	ABS70977.1	Escherichia coli	aminoglycoside antibiotic	aminoglycoside
Plasmid	AAC(3)-IId	ARO:3004623	NZ_MN961671.1	ABS70977.1	Escherichia coli	aminoglycoside antibiotic	aminoglycoside
Plasmid	AAC(3)-IId	ARO:3004623	NZ_MN961673.1	ABS70977.1	Escherichia coli	aminoglycoside antibiotic	aminoglycoside
Plasmid	AAC(3)-IId	ARO:3004623	NZ_MT077888.1	ABS70977.1	Escherichia coli	aminoglycoside antibiotic	aminoglycoside
Plasmid	AAC(3)-IId	ARO:3004623	NZ_MT107270.1	ABS70977.1	Escherichia coli	aminoglycoside antibiotic	aminoglycoside
[truncated: 49,183 more rows]

## Sheet: KEGG
Genome	KEGG_id	KEGG_Function	Gene_with_KEGG_hit	MGE_type
NZ_CP019203	K00001	Carbohydrate metabolism	55	P-P
NZ_CP022659	K00001	Carbohydrate metabolism	41	P-P
NZ_CP051374	K00001	Carbohydrate metabolism	57	P-P
IMGVR_UViG_3300025131_000867	K00003	Amino acid metabolism	12	P-P
IMGVR_UViG_3300025133_000687	K00003	Amino acid metabolism	14	P-P
uvig_358879	K00003	Amino acid metabolism	22	P-P
CP033373	K00004	Carbohydrate metabolism	142	P-P
NZ_CP019203	K00005	Lipid metabolism	160	P-P
NZ_CP030784	K00005	Lipid metabolism	73	P-P
NZ_CP034163	K00005	Lipid metabolism	53	P-P
NZ_CP034164	K00005	Lipid metabolism	2	P-P
NZ_CP051374	K00005	Lipid metabolism	163	P-P
NZ_CP058197	K00005	Lipid metabolism	9	P-P
NZ_MT162143	K00005	Lipid metabolism	147	P-P
IMGVR_UViG_3300012267_000001	K00008	Carbohydrate metabolism	116	P-P
IMGVR_UViG_3300025010_000043	K00008	Carbohydrate metabolism	65	P-P
IMGVR_UViG_3300025154_000068	K00008	Carbohydrate metabolism	48	P-P
NZ_CP017108	K00008	Carbohydrate metabolism	122	P-P
NZ_CP047413	K00008	Carbohydrate metabolism	108	P-P
NZ_CP076548	K00008	Carbohydrate metabolism	64	P-P
NZ_LT604075	K00008	Carbohydrate metabolism	132	P-P
NZ_CP027645	K00010	Biosynthesis of other secondary metabolites	19	P-P
NZ_CP027645	K00010	Carbohydrate metabolism	19	P-P
NZ_CP062072	K00010	Biosynthesis of other secondary metabolites	86	P-P
NZ_CP062072	K00010	Carbohydrate metabolism	86	P-P
NZ_LR214993	K00010	Biosynthesis of other secondary metabolites	68	P-P
NZ_LR214993	K00010	Carbohydrate metabolism	68	P-P
UGV-GENOME-0182231	K00011	Carbohydrate metabolism	35	P-P
UGV-GENOME-0185415	K00011	Carbohydrate metabolism	25	P-P
UGV-GENOME-0186158	K00011	Carbohydrate metabolism	26	P-P
GCA_002607905	K00012	Carbohydrate metabolism	21	P-P
IMGVR_UViG_3300001580_000005	K00012	Carbohydrate metabolism	257	P-P
IMGVR_UViG_3300002307_000021	K00012	Carbohydrate metabolism	61	P-P
IMGVR_UViG_3300003409_000007	K00012	Carbohydrate metabolism	12	P-P
IMGVR_UViG_3300005438_000035	K00012	Carbohydrate metabolism	8	P-P
IMGVR_UViG_3300006752_000011	K00012	Carbohydrate metabolism	167	P-P
IMGVR_UViG_3300007276_000035	K00012	Carbohydrate metabolism	141	P-P
IMGVR_UViG_3300007513_000005	K00012	Carbohydrate metabolism	187	P-P
IMGVR_UViG_3300008107_000031	K00012	Carbohydrate metabolism	18	P-P
IMGVR_UViG_3300008110_000006	K00012	Carbohydrate metabolism	18	P-P
IMGVR_UViG_3300008113_000050	K00012	Carbohydrate metabolism	20	P-P
IMGVR_UViG_3300008259_000020	K00012	Carbohydrate metabolism	12	P-P
IMGVR_UViG_3300009692_000011	K00012	Carbohydrate metabolism	262	P-P
IMGVR_UViG_3300013093_000017	K00012	Carbohydrate metabolism	207	P-P
IMGVR_UViG_3300020179_000007	K00012	Carbohydrate metabolism	96	P-P
IMGVR_UViG_3300020256_000001	K00012	Carbohydrate metabolism	173	P-P
IMGVR_UViG_3300021399_000130	K00012	Carbohydrate metabolism	81	P-P
IMGVR_UViG_3300022602_000035	K00012	Carbohydrate metabolism	161	P-P
IMGVR_UViG_3300022602_000036	K00012	Carbohydrate metabolism	89	P-P
IMGVR_UViG_3300023174_000044	K00012	Carbohydrate metabolism	293	P-P
IMGVR_UViG_3300027749_000034	K00012	Carbohydrate metabolism	28	P-P
IMGVR_UViG_3300027967_000006	K00012	Carbohydrate metabolism	129	P-P
IMGVR_UViG_3300031143_000003	K00012	Carbohydrate metabolism	40	P-P
IMGVR_UViG_3300031963_000056	K00012	Carbohydrate metabolism	115	P-P
IMGVR_UViG_3300032579_000009	K00012	Carbohydrate metabolism	99	P-P
IMGVR_UViG_3300032665_000021	K00012	Carbohydrate metabolism	3	P-P
IMGVR_UViG_3300032722_000008	K00012	Carbohydrate metabolism	74	P-P
NC_013449	K00012	Carbohydrate metabolism	120	P-P
NC_019507	K00012	Carbohydrate metabolism	152	P-P
NC_020130	K00012	Carbohydrate metabolism	16	P-P
NC_020864	K00012	Carbohydrate metabolism	243	P-P
NZ_CP033317	K00012	Carbohydrate metabolism	103	P-P
NZ_CP033323	K00012	Carbohydrate metabolism	58	P-P
NZ_CP054917	K00012	Carbohydrate metabolism	99	P-P
Station158_SUR_ALL_assembly_NODE_195_length_200792_cov_11	K00012	Carbohydrate metabolism	91	P-P
Station168_SUR_ALL_assembly_NODE_176_length_220308_cov_73	K00012	Carbohydrate metabolism	198	P-P
Station209_MES_ALL_assembly_NODE_63_length_312598_cov_7	K00012	Carbohydrate metabolism	268	P-P
uvig_315071	K00012	Carbohydrate metabolism	134	P-P
CP033373	K00031	Energy metabolism	137	P-P
DTR_574686	K00031	Energy metabolism	23	P-P
DTR_635761	K00031	Energy metabolism	1	P-P
IMGVR_UViG_3300009545_000032	K00031	Energy metabolism	59	P-P
IMGVR_UViG_3300018917_000003	K00031	Energy metabolism	35	P-P
IMGVR_UViG_3300018933_000003	K00031	Energy metabolism	102	P-P
IMGVR_UViG_3300018984_000003	K00031	Energy metabolism	43	P-P
IMGVR_UViG_3300028886_000044	K00031	Energy metabolism	66	P-P
IMGVR_UViG_3300031419_000020	K00031	Energy metabolism	1	P-P
IMGVR_UViG_3300032007_000021	K00031	Energy metabolism	46	P-P
IMGVR_UViG_3300033555_000011	K00031	Energy metabolism	50	P-P
NZ_CP010135	K00031	Energy metabolism	60	P-P
NZ_CP015439	K00031	Energy metabolism	75	P-P
NZ_CP031350	K00031	Energy metabolism	52	P-P
NZ_CP076548	K00031	Energy metabolism	5	P-P
uvig_285136	K00031	Energy metabolism	52	P-P
uvig_314718	K00031	Energy metabolism	27	P-P
uvig_316536	K00031	Energy metabolism	11	P-P
uvig_318268	K00031	Energy metabolism	51	P-P
uvig_394167	K00031	Energy metabolism	44	P-P
Zuo_F2_NODE_38_length_52003_cov_4158	K00031	Energy metabolism	33	P-P
IMGVR_UViG_3300006641_000330	K00033	Carbohydrate metabolism	7	P-P
IMGVR_UViG_3300006641_000330	K00033	Metabolism of other amino acids	7	P-P
NZ_CP035192	K00033	Carbohydrate metabolism	30	P-P
NZ_CP035192	K00033	Metabolism of other amino acids	30	P-P
IMGVR_UViG_3300006641_000330	K00036	Carbohydrate metabolism	6	P-P
IMGVR_UViG_3300006641_000330	K00036	Metabolism of other amino acids	6	P-P
NC_020864	K00045	Carbohydrate metabolism	204	P-P
DTR_660815	K00052	Amino acid metabolism	23	P-P
DTR_660815	K00052	Carbohydrate metabolism	23	P-P
IMGVR_UViG_3300005511_000027	K00052	Amino acid metabolism	9	P-P
IMGVR_UViG_3300005511_000027	K00052	Carbohydrate metabolism	9	P-P
IMGVR_UViG_3300022912_000007	K00052	Amino acid metabolism	5	P-P
IMGVR_UViG_3300022912_000007	K00052	Carbohydrate metabolism	5	P-P
uvig_427230	K00052	Amino acid metabolism	66	P-P
uvig_427230	K00052	Carbohydrate metabolism	66	P-P
IMGVR_UViG_3300025631_000003	K00053	Amino acid metabolism	13	P-P
IMGVR_UViG_3300025631_000003	K00053	Metabolism of cofactors and vitamins	13	P-P
IMGVR_UViG_3300028393_000019	K00053	Amino acid metabolism	257	P-P
IMGVR_UViG_3300028393_000019	K00053	Metabolism of cofactors and vitamins	257	P-P
UGV-GENOME-0352072	K00053	Amino acid metabolism	108	P-P
UGV-GENOME-0352072	K00053	Metabolism of cofactors and vitamins	108	P-P
CP002037	K00055	Amino acid metabolism	18	P-P
CP002037	K00055	Xenobiotics biodegradation and metabolism	18	P-P
NC_007930	K00055	Amino acid metabolism	17	P-P
NC_007930	K00055	Xenobiotics biodegradation and metabolism	17	P-P
NZ_CP017108	K00055	Amino acid metabolism	146	P-P
NZ_CP017108	K00055	Xenobiotics biodegradation and metabolism	146	P-P
NZ_CP020859	K00055	Amino acid metabolism	149	P-P
NZ_CP020859	K00055	Xenobiotics biodegradation and metabolism	149	P-P
NZ_CP047413	K00055	Amino acid metabolism	49	P-P
NZ_CP047413	K00055	Xenobiotics biodegradation and metabolism	49	P-P
NZ_CP062072	K00055	Amino acid metabolism	80	P-P
NZ_CP062072	K00055	Xenobiotics biodegradation and metabolism	80	P-P
CP033373	K00058	Amino acid metabolism	60	P-P
CP033373	K00058	Energy metabolism	60	P-P
IMGVR_UViG_3300009671_000009	K00059	Biosynthesis of other secondary metabolites	188	P-P
IMGVR_UViG_3300009671_000009	K00059	Lipid metabolism	188	P-P
IMGVR_UViG_3300009671_000009	K00059	Metabolism of cofactors and vitamins	188	P-P
IMGVR_UViG_3300026290_000007	K00059	Biosynthesis of other secondary metabolites	6	P-P
IMGVR_UViG_3300026290_000007	K00059	Lipid metabolism	6	P-P
IMGVR_UViG_3300026290_000007	K00059	Metabolism of cofactors and vitamins	6	P-P
NZ_CP012414	K00059	Biosynthesis of other secondary metabolites	22	P-P
NZ_CP012414	K00059	Lipid metabolism	22	P-P
NZ_CP012414	K00059	Metabolism of cofactors and vitamins	22	P-P
NZ_CP013759	K00059	Biosynthesis of other secondary metabolites	28	P-P
NZ_CP013759	K00059	Lipid metabolism	28	P-P
NZ_CP013759	K00059	Metabolism of cofactors and vitamins	28	P-P
NZ_CP013765	K00059	Biosynthesis of other secondary metabolites	37	P-P
NZ_CP013765	K00059	Lipid metabolism	37	P-P
NZ_CP013765	K00059	Metabolism of cofactors and vitamins	37	P-P
NZ_CP015439	K00059	Biosynthesis of other secondary metabolites	95	P-P
NZ_CP015439	K00059	Lipid metabolism	95	P-P
NZ_CP015439	K00059	Metabolism of cofactors and vitamins	95	P-P
NZ_CP039068	K00059	Biosynthesis of other secondary metabolites	32	P-P
NZ_CP039068	K00059	Lipid metabolism	32	P-P
NZ_CP039068	K00059	Metabolism of cofactors and vitamins	32	P-P
NZ_LR134428	K00059	Biosynthesis of other secondary metabolites	115	P-P
NZ_LR134428	K00059	Lipid metabolism	115	P-P
NZ_LR134428	K00059	Metabolism of cofactors and vitamins	115	P-P
uvig_394167	K00059	Biosynthesis of other secondary metabolites	1	P-P
uvig_394167	K00059	Lipid metabolism	1	P-P
uvig_394167	K00059	Metabolism of cofactors and vitamins	1	P-P
NZ_CP076548	K00065	Carbohydrate metabolism	110	P-P
IMGVR_UViG_3300005662_000260	K00067	Biosynthesis of other secondary metabolites	18	P-P
IMGVR_UViG_3300005662_000260	K00067	Glycan biosynthesis and metabolism	18	P-P
IMGVR_UViG_3300005662_000260	K00067	Metabolism of terpenoids and polyketides	18	P-P
IMGVR_UViG_3300021399_000130	K00067	Biosynthesis of other secondary metabolites	33	P-P
IMGVR_UViG_3300021399_000130	K00067	Glycan biosynthesis and metabolism	33	P-P
IMGVR_UViG_3300021399_000130	K00067	Metabolism of terpenoids and polyketides	33	P-P
IMGVR_UViG_3300027976_000301	K00067	Biosynthesis of other secondary metabolites	22	P-P
IMGVR_UViG_3300027976_000301	K00067	Glycan biosynthesis and metabolism	22	P-P
IMGVR_UViG_3300027976_000301	K00067	Metabolism of terpenoids and polyketides	22	P-P
IMGVR_UViG_3300028364_000014	K00067	Biosynthesis of other secondary metabolites	298	P-P
IMGVR_UViG_3300028364_000014	K00067	Glycan biosynthesis and metabolism	298	P-P
IMGVR_UViG_3300028364_000014	K00067	Metabolism of terpenoids and polyketides	298	P-P
IMGVR_UViG_3300028886_000041	K00067	Biosynthesis of other secondary metabolites	240	P-P
IMGVR_UViG_3300028886_000041	K00067	Glycan biosynthesis and metabolism	240	P-P
IMGVR_UViG_3300028886_000041	K00067	Metabolism of terpenoids and polyketides	240	P-P
IMGVR_UViG_3300029288_000069	K00067	Biosynthesis of other secondary metabolites	1	P-P
IMGVR_UViG_3300029288_000069	K00067	Glycan biosynthesis and metabolism	1	P-P
IMGVR_UViG_3300029288_000069	K00067	Metabolism of terpenoids and polyketides	1	P-P
IMGVR_UViG_3300032046_000002	K00067	Biosynthesis of other secondary metabolites	341	P-P
IMGVR_UViG_3300032046_000002	K00067	Glycan biosynthesis and metabolism	341	P-P
IMGVR_UViG_3300032046_000002	K00067	Metabolism of terpenoids and polyketides	341	P-P
NZ_CP033317	K00067	Biosynthesis of other secondary metabolites	40	P-P
NZ_CP033317	K00067	Glycan biosynthesis and metabolism	40	P-P
NZ_CP033317	K00067	Metabolism of terpenoids and polyketides	40	P-P
NZ_CP033323	K00067	Biosynthesis of other secondary metabolites	11	P-P
NZ_CP033323	K00067	Glycan biosynthesis and metabolism	11	P-P
NZ_CP033323	K00067	Metabolism of terpenoids and polyketides	11	P-P
NZ_CP054917	K00067	Biosynthesis of other secondary metabolites	97	P-P
NZ_CP054917	K00067	Glycan biosynthesis and metabolism	97	P-P
NZ_CP054917	K00067	Metabolism of terpenoids and polyketides	97	P-P
NZ_LR134428	K00067	Biosynthesis of other secondary metabolites	133	P-P
NZ_LR134428	K00067	Glycan biosynthesis and metabolism	133	P-P
NZ_LR134428	K00067	Metabolism of terpenoids and polyketides	133	P-P
Station70_SUR_ALL_assembly_NODE_64_length_145310_cov_15	K00067	Biosynthesis of other secondary metabolites	43	P-P
Station70_SUR_ALL_assembly_NODE_64_length_145310_cov_15	K00067	Glycan biosynthesis and metabolism	43	P-P
Station70_SUR_ALL_assembly_NODE_64_length_145310_cov_15	K00067	Metabolism of terpenoids and polyketides	43	P-P
CP002037	K00068	Carbohydrate metabolism	198	P-P
NC_007930	K00068	Carbohydrate metabolism	194	P-P
NZ_CP017108	K00068	Carbohydrate metabolism	65	P-P
NZ_CP020859	K00068	Carbohydrate metabolism	93	P-P
NZ_CP047413	K00068	Carbohydrate metabolism	213	P-P
NZ_CP062072	K00068	Carbohydrate metabolism	189	P-P
NZ_CP033323	K00074	Amino acid metabolism	90	P-P
NZ_CP033323	K00074	Carbohydrate metabolism	90	P-P
NZ_CP033323	K00074	Xenobiotics biodegradation and metabolism	90	P-P
NZ_CP051374	K00075	Carbohydrate metabolism	187	P-P
NZ_CP051374	K00075	Glycan biosynthesis and metabolism	187	P-P
IMGVR_UViG_3300017923_000010	K00078	Carbohydrate metabolism	12	P-P
IMGVR_UViG_3300017923_000010	K00078	Xenobiotics biodegradation and metabolism	12	P-P
NZ_CP058197	K00086	Carbohydrate metabolism	13	P-P
NZ_CP058197	K00086	Lipid metabolism	13	P-P
CP000979	K00088	Nucleotide metabolism	152	P-P
CP000979	K00088	Xenobiotics biodegradation and metabolism	152	P-P
CP049798	K00088	Nucleotide metabolism	10	P-P
CP049798	K00088	Xenobiotics biodegradation and metabolism	10	P-P
IMGVR_UViG_2061766007_000731	K00088	Nucleotide metabolism	135	P-P
IMGVR_UViG_2061766007_000731	K00088	Xenobiotics biodegradation and metabolism	135	P-P
IMGVR_UViG_3300002220_000831	K00088	Nucleotide metabolism	25	P-P
IMGVR_UViG_3300002220_000831	K00088	Xenobiotics biodegradation and metabolism	25	P-P
IMGVR_UViG_3300002231_000328	K00088	Nucleotide metabolism	115	P-P
IMGVR_UViG_3300002231_000328	K00088	Xenobiotics biodegradation and metabolism	115	P-P
IMGVR_UViG_3300007513_000005	K00088	Nucleotide metabolism	95	P-P
IMGVR_UViG_3300007513_000005	K00088	Xenobiotics biodegradation and metabolism	95	P-P
IMGVR_UViG_3300007539_000379	K00088	Nucleotide metabolism	7	P-P
IMGVR_UViG_3300007539_000379	K00088	Xenobiotics biodegradation and metabolism	7	P-P
IMGVR_UViG_3300008267_000475	K00088	Nucleotide metabolism	19	P-P
IMGVR_UViG_3300008267_000475	K00088	Xenobiotics biodegradation and metabolism	19	P-P
IMGVR_UViG_3300008954_000099	K00088	Nucleotide metabolism	45	P-P
IMGVR_UViG_3300008954_000099	K00088	Xenobiotics biodegradation and metabolism	45	P-P
IMGVR_UViG_3300009370_000066	K00088	Nucleotide metabolism	39	P-P
IMGVR_UViG_3300009370_000066	K00088	Xenobiotics biodegradation and metabolism	39	P-P
IMGVR_UViG_3300009376_000002	K00088	Nucleotide metabolism	73	P-P
IMGVR_UViG_3300009376_000002	K00088	Xenobiotics biodegradation and metabolism	73	P-P
IMGVR_UViG_3300010300_000027	K00088	Nucleotide metabolism	13	P-P
IMGVR_UViG_3300010300_000027	K00088	Xenobiotics biodegradation and metabolism	13	P-P
IMGVR_UViG_3300012920_000025	K00088	Nucleotide metabolism	43	P-P
IMGVR_UViG_3300012920_000025	K00088	Xenobiotics biodegradation and metabolism	43	P-P
IMGVR_UViG_3300012936_000118	K00088	Nucleotide metabolism	26	P-P
IMGVR_UViG_3300012936_000118	K00088	Xenobiotics biodegradation and metabolism	26	P-P
IMGVR_UViG_3300012953_000013	K00088	Nucleotide metabolism	61	P-P
IMGVR_UViG_3300012953_000013	K00088	Xenobiotics biodegradation and metabolism	61	P-P
IMGVR_UViG_3300020055_000154	K00088	Nucleotide metabolism	27	P-P
IMGVR_UViG_3300020055_000154	K00088	Xenobiotics biodegradation and metabolism	27	P-P
IMGVR_UViG_3300020430_000046	K00088	Nucleotide metabolism	65	P-P
IMGVR_UViG_3300020430_000046	K00088	Xenobiotics biodegradation and metabolism	65	P-P
IMGVR_UViG_3300020473_000014	K00088	Nucleotide metabolism	106	P-P
IMGVR_UViG_3300020473_000014	K00088	Xenobiotics biodegradation and metabolism	106	P-P
IMGVR_UViG_3300021958_000166	K00088	Nucleotide metabolism	41	P-P
IMGVR_UViG_3300021958_000166	K00088	Xenobiotics biodegradation and metabolism	41	P-P
IMGVR_UViG_3300021964_000204	K00088	Nucleotide metabolism	23	P-P
IMGVR_UViG_3300021964_000204	K00088	Xenobiotics biodegradation and metabolism	23	P-P
IMGVR_UViG_3300023116_000013	K00088	Nucleotide metabolism	44	P-P
IMGVR_UViG_3300023116_000013	K00088	Xenobiotics biodegradation and metabolism	44	P-P
IMGVR_UViG_3300023117_000006	K00088	Nucleotide metabolism	219	P-P
IMGVR_UViG_3300023117_000006	K00088	Xenobiotics biodegradation and metabolism	219	P-P
IMGVR_UViG_3300023170_000105	K00088	Nucleotide metabolism	18	P-P
IMGVR_UViG_3300023170_000105	K00088	Xenobiotics biodegradation and metabolism	18	P-P
IMGVR_UViG_3300023174_000071	K00088	Nucleotide metabolism	129	P-P
IMGVR_UViG_3300023174_000071	K00088	Xenobiotics biodegradation and metabolism	129	P-P
IMGVR_UViG_3300024256_000009	K00088	Nucleotide metabolism	98	P-P
IMGVR_UViG_3300024256_000009	K00088	Xenobiotics biodegradation and metabolism	98	P-P
IMGVR_UViG_3300025030_000315	K00088	Nucleotide metabolism	33	P-P
IMGVR_UViG_3300025030_000315	K00088	Xenobiotics biodegradation and metabolism	33	P-P
IMGVR_UViG_3300025133_000494	K00088	Nucleotide metabolism	6	P-P
IMGVR_UViG_3300025133_000494	K00088	Xenobiotics biodegradation and metabolism	6	P-P
IMGVR_UViG_3300025141_000030	K00088	Nucleotide metabolism	125	P-P
IMGVR_UViG_3300025141_000030	K00088	Xenobiotics biodegradation and metabolism	125	P-P
IMGVR_UViG_3300025141_001006	K00088	Nucleotide metabolism	5	P-P
IMGVR_UViG_3300025141_001006	K00088	Xenobiotics biodegradation and metabolism	5	P-P
IMGVR_UViG_3300027628_000018	K00088	Nucleotide metabolism	93	P-P
IMGVR_UViG_3300027628_000018	K00088	Xenobiotics biodegradation and metabolism	93	P-P
IMGVR_UViG_3300027963_000176	K00088	Nucleotide metabolism	57	P-P
IMGVR_UViG_3300027963_000176	K00088	Xenobiotics biodegradation and metabolism	57	P-P
IMGVR_UViG_3300027971_000524	K00088	Nucleotide metabolism	9	P-P
IMGVR_UViG_3300027971_000524	K00088	Xenobiotics biodegradation and metabolism	9	P-P
IMGVR_UViG_3300028886_000044	K00088	Nucleotide metabolism	297	P-P
IMGVR_UViG_3300028886_000044	K00088	Xenobiotics biodegradation and metabolism	297	P-P
IMGVR_UViG_3300029288_000091	K00088	Nucleotide metabolism	19	P-P
IMGVR_UViG_3300029288_000091	K00088	Xenobiotics biodegradation and metabolism	19	P-P
IMGVR_UViG_3300032007_000021	K00088	Nucleotide metabolism	277	P-P
IMGVR_UViG_3300032007_000021	K00088	Xenobiotics biodegradation and metabolism	277	P-P
IMGVR_UViG_3300032138_000006	K00088	Nucleotide metabolism	50	P-P
IMGVR_UViG_3300032138_000006	K00088	Xenobiotics biodegradation and metabolism	50	P-P
NC_011246	K00088	Nucleotide metabolism	131	P-P
NC_011246	K00088	Xenobiotics biodegradation and metabolism	131	P-P
Station210_MES_ALL_assembly_NODE_156_length_159893_cov_5	K00088	Nucleotide metabolism	65	P-P
Station210_MES_ALL_assembly_NODE_156_length_159893_cov_5	K00088	Xenobiotics biodegradation and metabolism	65	P-P
Station58_DCM_ALL_assembly_NODE_3_length_118796_cov_4	K00088	Nucleotide metabolism	85	P-P
Station58_DCM_ALL_assembly_NODE_3_length_118796_cov_4	K00088	Xenobiotics biodegradation and metabolism	85	P-P
NZ_LR134417	K00097	Metabolism of cofactors and vitamins	36	P-P
IMGVR_UViG_3300022934_000106	K00099	Metabolism of terpenoids and polyketides	43	P-P
CP057248	K00101	Carbohydrate metabolism	71	P-P
CP057260	K00101	Carbohydrate metabolism	70	P-P
CP057263	K00101	Carbohydrate metabolism	68	P-P
NZ_CP038948	K00101	Carbohydrate metabolism	14	P-P
NZ_CP038953	K00101	Carbohydrate metabolism	34	P-P
NZ_CP039036	K00101	Carbohydrate metabolism	179	P-P
NZ_CP039042	K00101	Carbohydrate metabolism	176	P-P
NZ_CP039228	K00101	Carbohydrate metabolism	271	P-P
NZ_KP453775	K00101	Carbohydrate metabolism	183	P-P
IMGVR_UViG_3300031669_000390	K00102	Carbohydrate metabolism	35	P-P
IMGVR_UViG_3300008120_000700	K00104	Carbohydrate metabolism	20	P-P
IMGVR_UViG_3300011712_000001	K00104	Carbohydrate metabolism	111	P-P
IMGVR_UViG_647000349_000001	K00104	Carbohydrate metabolism	85	P-P
NZ_CP040893	K00104	Carbohydrate metabolism	3	P-P
NZ_CP042508	K00104	Carbohydrate metabolism	71	P-P
NZ_CP044336	K00104	Carbohydrate metabolism	105	P-P
GCA_004916835	K00106	Biosynthesis of other secondary metabolites	287	P-P
GCA_004916835	K00106	Nucleotide metabolism	287	P-P
GCA_004916835	K00106	Xenobiotics biodegradation and metabolism	287	P-P
NZ_CP046807	K00111	Lipid metabolism	31	P-P
NZ_LR134428	K00111	Lipid metabolism	80	P-P
NZ_CP046807	K00112	Lipid metabolism	30	P-P
NZ_CP046807	K00113	Lipid metabolism	29	P-P
IMGVR_UViG_3300007513_000005	K00117	Carbohydrate metabolism	45	P-P
NZ_CP056963	K00117	Carbohydrate metabolism	41	P-P
NZ_CP057359	K00117	Carbohydrate metabolism	64	P-P
NZ_CP063334	K00117	Carbohydrate metabolism	83	P-P
CP033517	K00121	Amino acid metabolism	91	P-P
CP033517	K00121	Carbohydrate metabolism	91	P-P
CP033517	K00121	Energy metabolism	91	P-P
CP033517	K00121	Lipid metabolism	91	P-P
CP033517	K00121	Metabolism of cofactors and vitamins	91	P-P
CP033517	K00121	Xenobiotics biodegradation and metabolism	91	P-P
Gammaproteobacteria_gi_452735557	K00121	Amino acid metabolism	8	P-P
Gammaproteobacteria_gi_452735557	K00121	Carbohydrate metabolism	8	P-P
Gammaproteobacteria_gi_452735557	K00121	Energy metabolism	8	P-P
Gammaproteobacteria_gi_452735557	K00121	Lipid metabolism	8	P-P
Gammaproteobacteria_gi_452735557	K00121	Metabolism of cofactors and vitamins	8	P-P
Gammaproteobacteria_gi_452735557	K00121	Xenobiotics biodegradation and metabolism	8	P-P
Gammaproteobacteria_gi_452739800	K00121	Amino acid metabolism	93	P-P
Gammaproteobacteria_gi_452739800	K00121	Carbohydrate metabolism	93	P-P
Gammaproteobacteria_gi_452739800	K00121	Energy metabolism	93	P-P
Gammaproteobacteria_gi_452739800	K00121	Lipid metabolism	93	P-P
Gammaproteobacteria_gi_452739800	K00121	Metabolism of cofactors and vitamins	93	P-P
Gammaproteobacteria_gi_452739800	K00121	Xenobiotics biodegradation and metabolism	93	P-P
Gammaproteobacteria_gi_452740130	K00121	Amino acid metabolism	46	P-P
Gammaproteobacteria_gi_452740130	K00121	Carbohydrate metabolism	46	P-P
Gammaproteobacteria_gi_452740130	K00121	Energy metabolism	46	P-P
Gammaproteobacteria_gi_452740130	K00121	Lipid metabolism	46	P-P
Gammaproteobacteria_gi_452740130	K00121	Metabolism of cofactors and vitamins	46	P-P
Gammaproteobacteria_gi_452740130	K00121	Xenobiotics biodegradation and metabolism	46	P-P
Gammaproteobacteria_gi_469816145	K00121	Amino acid metabolism	66	P-P
Gammaproteobacteria_gi_469816145	K00121	Carbohydrate metabolism	66	P-P
Gammaproteobacteria_gi_469816145	K00121	Energy metabolism	66	P-P
Gammaproteobacteria_gi_469816145	K00121	Lipid metabolism	66	P-P
Gammaproteobacteria_gi_469816145	K00121	Metabolism of cofactors and vitamins	66	P-P
Gammaproteobacteria_gi_469816145	K00121	Xenobiotics biodegradation and metabolism	66	P-P
IMGVR_UViG_2531839357_000002	K00121	Amino acid metabolism	73	P-P
IMGVR_UViG_2531839357_000002	K00121	Carbohydrate metabolism	73	P-P
IMGVR_UViG_2531839357_000002	K00121	Energy metabolism	73	P-P
IMGVR_UViG_2531839357_000002	K00121	Lipid metabolism	73	P-P
IMGVR_UViG_2531839357_000002	K00121	Metabolism of cofactors and vitamins	73	P-P
IMGVR_UViG_2531839357_000002	K00121	Xenobiotics biodegradation and metabolism	73	P-P
IMGVR_UViG_2531839635_000003	K00121	Amino acid metabolism	6	P-P
IMGVR_UViG_2531839635_000003	K00121	Carbohydrate metabolism	6	P-P
IMGVR_UViG_2531839635_000003	K00121	Energy metabolism	6	P-P
IMGVR_UViG_2531839635_000003	K00121	Lipid metabolism	6	P-P
IMGVR_UViG_2531839635_000003	K00121	Metabolism of cofactors and vitamins	6	P-P
IMGVR_UViG_2531839635_000003	K00121	Xenobiotics biodegradation and metabolism	6	P-P
IMGVR_UViG_2537561718_000002	K00121	Amino acid metabolism	92	P-P
IMGVR_UViG_2537561718_000002	K00121	Carbohydrate metabolism	92	P-P
IMGVR_UViG_2537561718_000002	K00121	Energy metabolism	92	P-P
IMGVR_UViG_2537561718_000002	K00121	Lipid metabolism	92	P-P
IMGVR_UViG_2537561718_000002	K00121	Metabolism of cofactors and vitamins	92	P-P
IMGVR_UViG_2537561718_000002	K00121	Xenobiotics biodegradation and metabolism	92	P-P
IMGVR_UViG_2537562056_000001	K00121	Amino acid metabolism	109	P-P
IMGVR_UViG_2537562056_000001	K00121	Carbohydrate metabolism	109	P-P
IMGVR_UViG_2537562056_000001	K00121	Energy metabolism	109	P-P
IMGVR_UViG_2537562056_000001	K00121	Lipid metabolism	109	P-P
IMGVR_UViG_2537562056_000001	K00121	Metabolism of cofactors and vitamins	109	P-P
IMGVR_UViG_2537562056_000001	K00121	Xenobiotics biodegradation and metabolism	109	P-P
NZ_CP010398	K00121	Amino acid metabolism	65	P-P
NZ_CP010398	K00121	Carbohydrate metabolism	65	P-P
NZ_CP010398	K00121	Energy metabolism	65	P-P
NZ_CP010398	K00121	Lipid metabolism	65	P-P
NZ_CP010398	K00121	Metabolism of cofactors and vitamins	65	P-P
NZ_CP010398	K00121	Xenobiotics biodegradation and metabolism	65	P-P
NZ_CP010780	K00121	Amino acid metabolism	1	P-P
NZ_CP010780	K00121	Carbohydrate metabolism	1	P-P
NZ_CP010780	K00121	Energy metabolism	1	P-P
NZ_CP010780	K00121	Lipid metabolism	1	P-P
NZ_CP010780	K00121	Metabolism of cofactors and vitamins	1	P-P
NZ_CP010780	K00121	Xenobiotics biodegradation and metabolism	1	P-P
NZ_CP013712	K00121	Amino acid metabolism	9	P-P
NZ_CP013712	K00121	Carbohydrate metabolism	9	P-P
NZ_CP013712	K00121	Energy metabolism	9	P-P
NZ_CP013712	K00121	Lipid metabolism	9	P-P
NZ_CP013712	K00121	Metabolism of cofactors and vitamins	9	P-P
NZ_CP013712	K00121	Xenobiotics biodegradation and metabolism	9	P-P
NZ_CP016296	K00121	Amino acid metabolism	117	P-P
NZ_CP016296	K00121	Carbohydrate metabolism	117	P-P
NZ_CP016296	K00121	Energy metabolism	117	P-P
NZ_CP016296	K00121	Lipid metabolism	117	P-P
NZ_CP016296	K00121	Metabolism of cofactors and vitamins	117	P-P
NZ_CP016296	K00121	Xenobiotics biodegradation and metabolism	117	P-P
NZ_CP020585	K00121	Amino acid metabolism	51	P-P
NZ_CP020585	K00121	Carbohydrate metabolism	51	P-P
NZ_CP020585	K00121	Energy metabolism	51	P-P
NZ_CP020585	K00121	Lipid metabolism	51	P-P
NZ_CP020585	K00121	Metabolism of cofactors and vitamins	51	P-P
NZ_CP020585	K00121	Xenobiotics biodegradation and metabolism	51	P-P
NZ_CP021327	K00121	Amino acid metabolism	10	P-P
NZ_CP021327	K00121	Carbohydrate metabolism	10	P-P
NZ_CP021327	K00121	Energy metabolism	10	P-P
NZ_CP021327	K00121	Lipid metabolism	10	P-P
NZ_CP021327	K00121	Metabolism of cofactors and vitamins	10	P-P
NZ_CP021327	K00121	Xenobiotics biodegradation and metabolism	10	P-P
NZ_CP034755	K00121	Amino acid metabolism	85	P-P
NZ_CP034755	K00121	Carbohydrate metabolism	85	P-P
NZ_CP034755	K00121	Energy metabolism	85	P-P
NZ_CP034755	K00121	Lipid metabolism	85	P-P
NZ_CP034755	K00121	Metabolism of cofactors and vitamins	85	P-P
NZ_CP034755	K00121	Xenobiotics biodegradation and metabolism	85	P-P
NZ_CP038645	K00121	Amino acid metabolism	38	P-P
NZ_CP038645	K00121	Carbohydrate metabolism	38	P-P
NZ_CP038645	K00121	Energy metabolism	38	P-P
NZ_CP038645	K00121	Lipid metabolism	38	P-P
NZ_CP038645	K00121	Metabolism of cofactors and vitamins	38	P-P
NZ_CP038645	K00121	Xenobiotics biodegradation and metabolism	38	P-P
NZ_CP039519	K00121	Amino acid metabolism	57	P-P
NZ_CP039519	K00121	Carbohydrate metabolism	57	P-P
NZ_CP039519	K00121	Energy metabolism	57	P-P
NZ_CP039519	K00121	Lipid metabolism	57	P-P
NZ_CP039519	K00121	Metabolism of cofactors and vitamins	57	P-P
NZ_CP039519	K00121	Xenobiotics biodegradation and metabolism	57	P-P
NZ_CP046537	K00121	Amino acid metabolism	38	P-P
NZ_CP046537	K00121	Carbohydrate metabolism	38	P-P
NZ_CP046537	K00121	Energy metabolism	38	P-P
NZ_CP046537	K00121	Lipid metabolism	38	P-P
NZ_CP046537	K00121	Metabolism of cofactors and vitamins	38	P-P
NZ_CP046537	K00121	Xenobiotics biodegradation and metabolism	38	P-P
NZ_CP050905	K00121	Amino acid metabolism	73	P-P
NZ_CP050905	K00121	Carbohydrate metabolism	73	P-P
NZ_CP050905	K00121	Energy metabolism	73	P-P
NZ_CP050905	K00121	Lipid metabolism	73	P-P
NZ_CP050905	K00121	Metabolism of cofactors and vitamins	73	P-P
NZ_CP050905	K00121	Xenobiotics biodegradation and metabolism	73	P-P
NZ_CP061515	K00121	Amino acid metabolism	27	P-P
NZ_CP061515	K00121	Carbohydrate metabolism	27	P-P
NZ_CP061515	K00121	Energy metabolism	27	P-P
NZ_CP061515	K00121	Lipid metabolism	27	P-P
NZ_CP061515	K00121	Metabolism of cofactors and vitamins	27	P-P
NZ_CP061515	K00121	Xenobiotics biodegradation and metabolism	27	P-P
NZ_CP069498	K00121	Amino acid metabolism	103	P-P
NZ_CP069498	K00121	Carbohydrate metabolism	103	P-P
NZ_CP069498	K00121	Energy metabolism	103	P-P
NZ_CP069498	K00121	Lipid metabolism	103	P-P
NZ_CP069498	K00121	Metabolism of cofactors and vitamins	103	P-P
NZ_CP069498	K00121	Xenobiotics biodegradation and metabolism	103	P-P
NZ_MK386680	K00121	Amino acid metabolism	84	P-P
NZ_MK386680	K00121	Carbohydrate metabolism	84	P-P
NZ_MK386680	K00121	Energy metabolism	84	P-P
NZ_MK386680	K00121	Lipid metabolism	84	P-P
NZ_MK386680	K00121	Metabolism of cofactors and vitamins	84	P-P
NZ_MK386680	K00121	Xenobiotics biodegradation and metabolism	84	P-P
uvig_318786	K00121	Amino acid metabolism	134	P-P
uvig_318786	K00121	Carbohydrate metabolism	134	P-P
uvig_318786	K00121	Energy metabolism	134	P-P
uvig_318786	K00121	Lipid metabolism	134	P-P
uvig_318786	K00121	Metabolism of cofactors and vitamins	134	P-P
uvig_318786	K00121	Xenobiotics biodegradation and metabolism	134	P-P
Gammaproteobacteria_gi_476381208	K00122	Carbohydrate metabolism	1	P-P
Gammaproteobacteria_gi_476381208	K00122	Energy metabolism	1	P-P
IMGVR_UViG_3300025030_000169	K00122	Carbohydrate metabolism	19	P-P
IMGVR_UViG_3300025030_000169	K00122	Energy metabolism	19	P-P
IMGVR_UViG_3300025309_000023	K00122	Carbohydrate metabolism	19	P-P
IMGVR_UViG_3300025309_000023	K00122	Energy metabolism	19	P-P
NZ_CP010179	K00122	Carbohydrate metabolism	31	P-P
NZ_CP010179	K00122	Energy metabolism	31	P-P
IMGVR_UViG_3300008110_000006	K00123	Carbohydrate metabolism	168	P-P
IMGVR_UViG_3300008110_000006	K00123	Energy metabolism	168	P-P
IMGVR_UViG_3300008259_000020	K00123	Carbohydrate metabolism	162	P-P
IMGVR_UViG_3300008259_000020	K00123	Energy metabolism	162	P-P
NZ_CP019203	K00123	Carbohydrate metabolism	46	P-P
NZ_CP019203	K00123	Energy metabolism	46	P-P
NZ_CP022659	K00123	Carbohydrate metabolism	49	P-P
NZ_CP022659	K00123	Energy metabolism	49	P-P
NZ_CP051374	K00123	Carbohydrate metabolism	48	P-P
NZ_CP051374	K00123	Energy metabolism	48	P-P
Station158_SUR_ALL_assembly_NODE_195_length_200792_cov_11	K00123	Carbohydrate metabolism	72	P-P
Station158_SUR_ALL_assembly_NODE_195_length_200792_cov_11	K00123	Energy metabolism	72	P-P
Station168_SUR_ALL_assembly_NODE_176_length_220308_cov_73	K00123	Carbohydrate metabolism	217	P-P
Station168_SUR_ALL_assembly_NODE_176_length_220308_cov_73	K00123	Energy metabolism	217	P-P
Station209_MES_ALL_assembly_NODE_63_length_312598_cov_7	K00123	Carbohydrate metabolism	287	P-P
Station209_MES_ALL_assembly_NODE_63_length_312598_cov_7	K00123	Energy metabolism	287	P-P
NZ_CP019203	K00124	Carbohydrate metabolism	45	P-P
NZ_CP019203	K00124	Energy metabolism	45	P-P
NZ_CP022659	K00124	Carbohydrate metabolism	51	P-P
NZ_CP022659	K00124	Energy metabolism	51	P-P
NZ_CP051374	K00124	Carbohydrate metabolism	47	P-P
NZ_CP051374	K00124	Energy metabolism	47	P-P
NZ_CP019203	K00127	Carbohydrate metabolism	44	P-P
NZ_CP019203	K00127	Energy metabolism	44	P-P
NZ_CP022659	K00127	Carbohydrate metabolism	52	P-P
NZ_CP022659	K00127	Energy metabolism	52	P-P
NZ_CP051374	K00127	Carbohydrate metabolism	46	P-P
NZ_CP051374	K00127	Energy metabolism	46	P-P
IMGVR_UViG_3300020591_000004	K00128	Amino acid metabolism	44	P-P
IMGVR_UViG_3300020591_000004	K00128	Carbohydrate metabolism	44	P-P
IMGVR_UViG_3300020591_000004	K00128	Lipid metabolism	44	P-P
IMGVR_UViG_3300020591_000004	K00128	Metabolism of cofactors and vitamins	44	P-P
IMGVR_UViG_3300020591_000004	K00128	Metabolism of other amino acids	44	P-P
IMGVR_UViG_3300020591_000004	K00128	Metabolism of terpenoids and polyketides	44	P-P
IMGVR_UViG_3300020591_000004	K00128	Xenobiotics biodegradation and metabolism	44	P-P
ivig_2913	K00128	Amino acid metabolism	9	P-P
ivig_2913	K00128	Carbohydrate metabolism	9	P-P
ivig_2913	K00128	Lipid metabolism	9	P-P
ivig_2913	K00128	Metabolism of cofactors and vitamins	9	P-P
ivig_2913	K00128	Metabolism of other amino acids	9	P-P
ivig_2913	K00128	Metabolism of terpenoids and polyketides	9	P-P
ivig_2913	K00128	Xenobiotics biodegradation and metabolism	9	P-P
NZ_CP019308	K00128	Amino acid metabolism	5	P-P
NZ_CP019308	K00128	Carbohydrate metabolism	5	P-P
NZ_CP019308	K00128	Lipid metabolism	5	P-P
NZ_CP019308	K00128	Metabolism of cofactors and vitamins	5	P-P
NZ_CP019308	K00128	Metabolism of other amino acids	5	P-P
NZ_CP019308	K00128	Metabolism of terpenoids and polyketides	5	P-P
NZ_CP019308	K00128	Xenobiotics biodegradation and metabolism	5	P-P
UGV-GENOME-0330865	K00128	Amino acid metabolism	89	P-P
UGV-GENOME-0330865	K00128	Carbohydrate metabolism	89	P-P
UGV-GENOME-0330865	K00128	Lipid metabolism	89	P-P
UGV-GENOME-0330865	K00128	Metabolism of cofactors and vitamins	89	P-P
UGV-GENOME-0330865	K00128	Metabolism of other amino acids	89	P-P
UGV-GENOME-0330865	K00128	Metabolism of terpenoids and polyketides	89	P-P
UGV-GENOME-0330865	K00128	Xenobiotics biodegradation and metabolism	89	P-P
UGV-GENOME-0368817	K00128	Amino acid metabolism	88	P-P
UGV-GENOME-0368817	K00128	Carbohydrate metabolism	88	P-P
UGV-GENOME-0368817	K00128	Lipid metabolism	88	P-P
UGV-GENOME-0368817	K00128	Metabolism of cofactors and vitamins	88	P-P
UGV-GENOME-0368817	K00128	Metabolism of other amino acids	88	P-P
UGV-GENOME-0368817	K00128	Metabolism of terpenoids and polyketides	88	P-P
UGV-GENOME-0368817	K00128	Xenobiotics biodegradation and metabolism	88	P-P
UGV-GENOME-0369816	K00128	Amino acid metabolism	70	P-P
UGV-GENOME-0369816	K00128	Carbohydrate metabolism	70	P-P
UGV-GENOME-0369816	K00128	Lipid metabolism	70	P-P
UGV-GENOME-0369816	K00128	Metabolism of cofactors and vitamins	70	P-P
UGV-GENOME-0369816	K00128	Metabolism of other amino acids	70	P-P
UGV-GENOME-0369816	K00128	Metabolism of terpenoids and polyketides	70	P-P
UGV-GENOME-0369816	K00128	Xenobiotics biodegradation and metabolism	70	P-P
uvig_446574	K00128	Amino acid metabolism	76	P-P
uvig_446574	K00128	Carbohydrate metabolism	76	P-P
uvig_446574	K00128	Lipid metabolism	76	P-P
uvig_446574	K00128	Metabolism of cofactors and vitamins	76	P-P
uvig_446574	K00128	Metabolism of other amino acids	76	P-P
uvig_446574	K00128	Metabolism of terpenoids and polyketides	76	P-P
uvig_446574	K00128	Xenobiotics biodegradation and metabolism	76	P-P
uvig_545938	K00128	Amino acid metabolism	115	P-P
uvig_545938	K00128	Carbohydrate metabolism	115	P-P
uvig_545938	K00128	Lipid metabolism	115	P-P
uvig_545938	K00128	Metabolism of cofactors and vitamins	115	P-P
uvig_545938	K00128	Metabolism of other amino acids	115	P-P
uvig_545938	K00128	Metabolism of terpenoids and polyketides	115	P-P
uvig_545938	K00128	Xenobiotics biodegradation and metabolism	115	P-P
CP033373	K00133	Amino acid metabolism	20	P-P
CP033373	K00133	Biosynthesis of other secondary metabolites	20	P-P
DTR_794062	K00133	Amino acid metabolism	29	P-P
DTR_794062	K00133	Biosynthesis of other secondary metabolites	29	P-P
UGV-GENOME-0375346	K00133	Amino acid metabolism	131	P-P
UGV-GENOME-0375346	K00133	Biosynthesis of other secondary metabolites	131	P-P
NZ_AP021877	K00134	Carbohydrate metabolism	111	P-P
NZ_AP021877	K00134	Energy metabolism	111	P-P
NZ_AP021877	K00134	Environmental Information Processing	111	P-P
NZ_CP076548	K00134	Carbohydrate metabolism	57	P-P
NZ_CP076548	K00134	Energy metabolism	57	P-P
NZ_CP076548	K00134	Environmental Information Processing	57	P-P
LR890400	K00135	Amino acid metabolism	7	P-P
LR890400	K00135	Carbohydrate metabolism	7	P-P
LR890400	K00135	Metabolism of cofactors and vitamins	7	P-P
NZ_CP019308	K00135	Amino acid metabolism	142	P-P
NZ_CP019308	K00135	Carbohydrate metabolism	142	P-P
NZ_CP019308	K00135	Metabolism of cofactors and vitamins	142	P-P
NZ_CP065163	K00135	Amino acid metabolism	195	P-P
NZ_CP065163	K00135	Carbohydrate metabolism	195	P-P
NZ_CP065163	K00135	Metabolism of cofactors and vitamins	195	P-P
uvig_319300	K00135	Amino acid metabolism	4	P-P
uvig_319300	K00135	Carbohydrate metabolism	4	P-P
uvig_319300	K00135	Metabolism of cofactors and vitamins	4	P-P
IMGVR_UViG_3300027917_000331	K00139	Amino acid metabolism	2	P-P
IMGVR_UViG_3300027917_000331	K00139	Carbohydrate metabolism	2	P-P
IMGVR_UViG_3300035670_000080	K00140	Amino acid metabolism	6	P-P
IMGVR_UViG_3300035670_000080	K00140	Carbohydrate metabolism	6	P-P
IMGVR_UViG_3300035670_000080	K00140	Metabolism of other amino acids	6	P-P
NZ_CP027645	K00140	Amino acid metabolism	15	P-P
NZ_CP027645	K00140	Carbohydrate metabolism	15	P-P
NZ_CP027645	K00140	Metabolism of other amino acids	15	P-P
NZ_CP056338	K00140	Amino acid metabolism	80	P-P
NZ_CP056338	K00140	Carbohydrate metabolism	80	P-P
NZ_CP056338	K00140	Metabolism of other amino acids	80	P-P
NZ_LR214993	K00140	Amino acid metabolism	77	P-P
NZ_LR214993	K00140	Carbohydrate metabolism	77	P-P
NZ_LR214993	K00140	Metabolism of other amino acids	77	P-P
NZ_CP019203	K00145	Amino acid metabolism	166	P-P
NZ_CP051374	K00145	Amino acid metabolism	175	P-P
CP012736	K00147	Amino acid metabolism	21	P-P
CP012736	K00147	Biosynthesis of other secondary metabolites	21	P-P
CP044351	K00147	Amino acid metabolism	124	P-P
CP044351	K00147	Biosynthesis of other secondary metabolites	124	P-P
NZ_CP044147	K00147	Amino acid metabolism	22	P-P
NZ_CP044147	K00147	Biosynthesis of other secondary metabolites	22	P-P
NZ_CP015439	K00150	Carbohydrate metabolism	62	P-P
NZ_CP015439	K00150	Energy metabolism	62	P-P
NC_027374	K00151	Amino acid metabolism	209	P-P
IMGVR_UViG_3300020580_000053	K00161	Carbohydrate metabolism	17	P-P
IMGVR_UViG_3300020580_000053	K00161	Environmental Information Processing	17	P-P
IMGVR_UViG_3300020580_000053	K00161	Metabolism of cofactors and vitamins	17	P-P
NZ_LR214993	K00161	Carbohydrate metabolism	183	P-P
NZ_LR214993	K00161	Environmental Information Processing	183	P-P
NZ_LR214993	K00161	Metabolism of cofactors and vitamins	183	P-P
IMGVR_UViG_3300013093_000017	K00162	Carbohydrate metabolism	105	P-P
IMGVR_UViG_3300013093_000017	K00162	Environmental Information Processing	105	P-P
IMGVR_UViG_3300013093_000017	K00162	Metabolism of cofactors and vitamins	105	P-P
NZ_LR214993	K00162	Carbohydrate metabolism	182	P-P
NZ_LR214993	K00162	Environmental Information Processing	182	P-P
NZ_LR214993	K00162	Metabolism of cofactors and vitamins	182	P-P
IMGVR_UViG_3300013131_000024	K00163	Carbohydrate metabolism	66	P-P
IMGVR_UViG_3300013131_000024	K00163	Metabolism of cofactors and vitamins	66	P-P
NZ_LR134428	K00163	Carbohydrate metabolism	89	P-P
NZ_LR134428	K00163	Metabolism of cofactors and vitamins	89	P-P
IMGVR_UViG_3300023184_000031	K00164	Carbohydrate metabolism	94	P-P
IMGVR_UViG_3300023184_000031	K00164	Metabolism of cofactors and vitamins	94	P-P
IMGVR_UViG_3300032046_000002	K00175	Carbohydrate metabolism	204	P-P
IMGVR_UViG_3300032046_000002	K00175	Energy metabolism	204	P-P
uvig_577609	K00196	Energy metabolism	59	P-P
uvig_577609	K00196	Xenobiotics biodegradation and metabolism	59	P-P
GCA_004520135	K00208	Biosynthesis of other secondary metabolites	3	P-P
GCA_004520135	K00208	Lipid metabolism	3	P-P
GCA_004520135	K00208	Metabolism of cofactors and vitamins	3	P-P
NZ_CP076548	K00208	Biosynthesis of other secondary metabolites	158	P-P
NZ_CP076548	K00208	Lipid metabolism	158	P-P
NZ_CP076548	K00208	Metabolism of cofactors and vitamins	158	P-P
Station76_MES_COMBINED_FINAL_NODE_305_length_113394_cov_14	K00208	Biosynthesis of other secondary metabolites	139	P-P
Station76_MES_COMBINED_FINAL_NODE_305_length_113394_cov_14	K00208	Lipid metabolism	139	P-P
Station76_MES_COMBINED_FINAL_NODE_305_length_113394_cov_14	K00208	Metabolism of cofactors and vitamins	139	P-P
uvig_325402	K00208	Biosynthesis of other secondary metabolites	77	P-P
uvig_325402	K00208	Lipid metabolism	77	P-P
uvig_325402	K00208	Metabolism of cofactors and vitamins	77	P-P
NZ_CP077203	K00209	Carbohydrate metabolism	35	P-P
NZ_CP077203	K00209	Lipid metabolism	35	P-P
CP033373	K00215	Amino acid metabolism	17	P-P
CP033373	K00215	Biosynthesis of other secondary metabolites	17	P-P
NC_015511	K00227	Lipid metabolism	34	P-P
NZ_LR134428	K00228	Metabolism of cofactors and vitamins	25	P-P
NZ_CP051374	K00230	Metabolism of cofactors and vitamins	6	P-P
IMGVR_UViG_3300005288_000133	K00232	Carbohydrate metabolism	33	P-P
IMGVR_UViG_3300005288_000133	K00232	Lipid metabolism	33	P-P
IMGVR_UViG_3300005288_000133	K00232	Metabolism of other amino acids	33	P-P
IMGVR_UViG_3300028920_000104	K00239	Carbohydrate metabolism	8	P-P
IMGVR_UViG_3300028920_000104	K00239	Energy metabolism	8	P-P
NZ_CP014843	K00239	Carbohydrate metabolism	82	P-P
NZ_CP014843	K00239	Energy metabolism	82	P-P
NZ_CP021670	K00239	Carbohydrate metabolism	34	P-P
NZ_CP021670	K00239	Energy metabolism	34	P-P
NZ_CP035189	K00239	Carbohydrate metabolism	148	P-P
NZ_CP035189	K00239	Energy metabolism	148	P-P
IMGVR_UViG_3300001605_000008	K00240	Carbohydrate metabolism	183	P-P
IMGVR_UViG_3300001605_000008	K00240	Energy metabolism	183	P-P
IMGVR_UViG_3300011445_000031	K00248	Amino acid metabolism	28	P-P
IMGVR_UViG_3300011445_000031	K00248	Carbohydrate metabolism	28	P-P
IMGVR_UViG_3300011445_000031	K00248	Lipid metabolism	28	P-P
IMGVR_UViG_3300011445_000031	K00248	Metabolism of other amino acids	28	P-P
IMGVR_UViG_3300013104_000068	K00252	Amino acid metabolism	43	P-P
IMGVR_UViG_3300013104_000068	K00252	Lipid metabolism	43	P-P
IMGVR_UViG_3300013104_000068	K00252	Xenobiotics biodegradation and metabolism	43	P-P
IMGVR_UViG_3300027771_000007	K00253	Amino acid metabolism	2	P-P
CP002037	K00259	Amino acid metabolism	49	P-P
CP002037	K00259	Metabolism of other amino acids	49	P-P
NC_007930	K00259	Amino acid metabolism	49	P-P
NC_007930	K00259	Metabolism of other amino acids	49	P-P
NZ_CP017108	K00259	Amino acid metabolism	176	P-P
NZ_CP017108	K00259	Metabolism of other amino acids	176	P-P
NZ_CP027645	K00259	Amino acid metabolism	56	P-P
NZ_CP027645	K00259	Metabolism of other amino acids	56	P-P
NZ_CP047413	K00259	Amino acid metabolism	20	P-P
NZ_CP047413	K00259	Metabolism of other amino acids	20	P-P
NZ_CP062072	K00259	Amino acid metabolism	48	P-P
NZ_CP062072	K00259	Metabolism of other amino acids	48	P-P
NZ_LT604075	K00259	Amino acid metabolism	207	P-P
NZ_LT604075	K00259	Metabolism of other amino acids	207	P-P
NZ_CP076548	K00262	Amino acid metabolism	80	P-P
NZ_CP076548	K00262	Energy metabolism	80	P-P
uvig_143224	K00262	Amino acid metabolism	15	P-P
uvig_143224	K00262	Energy metabolism	15	P-P
uvig_186912	K00262	Amino acid metabolism	88	P-P
uvig_186912	K00262	Energy metabolism	88	P-P
uvig_244880	K00262	Amino acid metabolism	92	P-P
uvig_244880	K00262	Energy metabolism	92	P-P
NZ_LR134428	K00263	Amino acid metabolism	100	P-P
IMGVR_UViG_3300008126_000006	K00264	Amino acid metabolism	14	P-P
IMGVR_UViG_3300008126_000006	K00264	Energy metabolism	14	P-P
DTR_407797	K00265	Amino acid metabolism	172	P-P
DTR_407797	K00265	Energy metabolism	172	P-P
IMGVR_UViG_3300006250_000001	K00265	Amino acid metabolism	17	P-P
IMGVR_UViG_3300006250_000001	K00265	Energy metabolism	17	P-P
IMGVR_UViG_3300008664_000004	K00265	Amino acid metabolism	247	P-P
IMGVR_UViG_3300008664_000004	K00265	Energy metabolism	247	P-P
GCA_003004855	K00281	Amino acid metabolism	37	P-P
GCA_003004855	K00281	Carbohydrate metabolism	37	P-P
GCA_003004855	K00281	Metabolism of cofactors and vitamins	37	P-P
NZ_CP010135	K00285	Amino acid metabolism	30	P-P
NZ_CP010135	K00285	Metabolism of other amino acids	30	P-P
NZ_CP031350	K00285	Amino acid metabolism	82	P-P
NZ_CP031350	K00285	Metabolism of other amino acids	82	P-P
3300029909	K00287	Metabolism of cofactors and vitamins	34	P-P
AP024133	K00287	Metabolism of cofactors and vitamins	116	P-P
CP012114	K00287	Metabolism of cofactors and vitamins	104	P-P
CP022461	K00287	Metabolism of cofactors and vitamins	16	P-P
CP025888	K00287	Metabolism of cofactors and vitamins	117	P-P
CP033373	K00287	Metabolism of cofactors and vitamins	56	P-P
CP034066	K00287	Metabolism of cofactors and vitamins	90	P-P
CP035909	K00287	Metabolism of cofactors and vitamins	108	P-P
CP037443	K00287	Metabolism of cofactors and vitamins	111	P-P
CP044300	K00287	Metabolism of cofactors and vitamins	7	P-P
CP044370	K00287	Metabolism of cofactors and vitamins	36	P-P
CP045933	K00287	Metabolism of cofactors and vitamins	117	P-P
CP050287	K00287	Metabolism of cofactors and vitamins	122	P-P
CP052220	K00287	Metabolism of cofactors and vitamins	51	P-P
CP052264	K00287	Metabolism of cofactors and vitamins	16	P-P
CP052281	K00287	Metabolism of cofactors and vitamins	97	P-P
CP052311	K00287	Metabolism of cofactors and vitamins	92	P-P
CP052352	K00287	Metabolism of cofactors and vitamins	26	P-P
CP052390	K00287	Metabolism of cofactors and vitamins	106	P-P
CP052393	K00287	Metabolism of cofactors and vitamins	76	P-P
CP052409	K00287	Metabolism of cofactors and vitamins	110	P-P
CP052423	K00287	Metabolism of cofactors and vitamins	127	P-P
CP052527	K00287	Metabolism of cofactors and vitamins	108	P-P
CP053410	K00287	Metabolism of cofactors and vitamins	40	P-P
CP053753	K00287	Metabolism of cofactors and vitamins	97	P-P
CP053880	K00287	Metabolism of cofactors and vitamins	61	P-P
CP056250	K00287	Metabolism of cofactors and vitamins	108	P-P
CP056300	K00287	Metabolism of cofactors and vitamins	115	P-P
CP056499	K00287	Metabolism of cofactors and vitamins	67	P-P
CP056788	K00287	Metabolism of cofactors and vitamins	111	P-P
CP056801	K00287	Metabolism of cofactors and vitamins	128	P-P
CP057127	K00287	Metabolism of cofactors and vitamins	114	P-P
CP057251	K00287	Metabolism of cofactors and vitamins	115	P-P
CP057560	K00287	Metabolism of cofactors and vitamins	111	P-P
CP057685	K00287	Metabolism of cofactors and vitamins	105	P-P
CP057798	K00287	Metabolism of cofactors and vitamins	114	P-P
CP058032	K00287	Metabolism of cofactors and vitamins	121	P-P
CP058914	K00287	Metabolism of cofactors and vitamins	77	P-P
CP059946	K00287	Metabolism of cofactors and vitamins	63	P-P
CP068787	K00287	Metabolism of cofactors and vitamins	109	P-P
CP074214	K00287	Metabolism of cofactors and vitamins	56	P-P
CP074250	K00287	Metabolism of cofactors and vitamins	46	P-P
CP074286	K00287	Metabolism of cofactors and vitamins	33	P-P
CP074289	K00287	Metabolism of cofactors and vitamins	12	P-P
CP078107	K00287	Metabolism of cofactors and vitamins	110	P-P
CP078111	K00287	Metabolism of cofactors and vitamins	86	P-P
DTR_386015	K00287	Metabolism of cofactors and vitamins	91	P-P
DTR_407797	K00287	Metabolism of cofactors and vitamins	100	P-P
DTR_408772	K00287	Metabolism of cofactors and vitamins	245	P-P
DTR_409404	K00287	Metabolism of cofactors and vitamins	128	P-P
DTR_412185	K00287	Metabolism of cofactors and vitamins	111	P-P
DTR_413892	K00287	Metabolism of cofactors and vitamins	120	P-P
DTR_718741	K00287	Metabolism of cofactors and vitamins	14	P-P
DTR_718758	K00287	Metabolism of cofactors and vitamins	63	P-P
Gammaproteobacteria_gi_423112131	K00287	Metabolism of cofactors and vitamins	62	P-P
Gammaproteobacteria_gi_485452996	K00287	Metabolism of cofactors and vitamins	75	P-P
Gammaproteobacteria_gi_545165525-16525-108807	K00287	Metabolism of cofactors and vitamins	81	P-P
Gammaproteobacteria_gi_545165932	K00287	Metabolism of cofactors and vitamins	60	P-P
Gammaproteobacteria_gi_545233754	K00287	Metabolism of cofactors and vitamins	31	P-P
Gammaproteobacteria_gi_545249659	K00287	Metabolism of cofactors and vitamins	48	P-P
Gammaproteobacteria_gi_556275227	K00287	Metabolism of cofactors and vitamins	13	P-P
Gammaproteobacteria_gi_556579624	K00287	Metabolism of cofactors and vitamins	99	P-P
GCA_002604625	K00287	Metabolism of cofactors and vitamins	46	P-P
GCA_002614385	K00287	Metabolism of cofactors and vitamins	27	P-P
GCA_002618405	K00287	Metabolism of cofactors and vitamins	30	P-P
GCA_002623565	K00287	Metabolism of cofactors and vitamins	41	P-P
GCA_003367035	K00287	Metabolism of cofactors and vitamins	37	P-P
GCA_003443155	K00287	Metabolism of cofactors and vitamins	33	P-P
GCA_003555485	K00287	Metabolism of cofactors and vitamins	24	P-P
GCA_004916835	K00287	Metabolism of cofactors and vitamins	201	P-P
IMGVR_UViG_2534681703_000011	K00287	Metabolism of cofactors and vitamins	67	P-P
IMGVR_UViG_2579778564_000001	K00287	Metabolism of cofactors and vitamins	75	P-P
IMGVR_UViG_3300000276_000005	K00287	Metabolism of cofactors and vitamins	10	P-P
IMGVR_UViG_3300000280_000006	K00287	Metabolism of cofactors and vitamins	93	P-P
IMGVR_UViG_3300001580_000005	K00287	Metabolism of cofactors and vitamins	287	P-P
IMGVR_UViG_3300002307_000021	K00287	Metabolism of cofactors and vitamins	6	P-P
IMGVR_UViG_3300002855_000001	K00287	Metabolism of cofactors and vitamins	60	P-P
IMGVR_UViG_3300003846_000001	K00287	Metabolism of cofactors and vitamins	140	P-P
IMGVR_UViG_3300003848_000002	K00287	Metabolism of cofactors and vitamins	94	P-P
IMGVR_UViG_3300003850_000001	K00287	Metabolism of cofactors and vitamins	229	P-P
IMGVR_UViG_3300005080_000005	K00287	Metabolism of cofactors and vitamins	67	P-P
IMGVR_UViG_3300006123_000005	K00287	Metabolism of cofactors and vitamins	147	P-P
IMGVR_UViG_3300006250_000001	K00287	Metabolism of cofactors and vitamins	97	P-P
IMGVR_UViG_3300006289_000001	K00287	Metabolism of cofactors and vitamins	143	P-P
IMGVR_UViG_3300006320_000004	K00287	Metabolism of cofactors and vitamins	91	P-P
IMGVR_UViG_3300006946_000001	K00287	Metabolism of cofactors and vitamins	73	P-P
IMGVR_UViG_3300007194_000005	K00287	Metabolism of cofactors and vitamins	84	P-P
IMGVR_UViG_3300007196_000027	K00287	Metabolism of cofactors and vitamins	86	P-P
IMGVR_UViG_3300007295_000006	K00287	Metabolism of cofactors and vitamins	70	P-P
IMGVR_UViG_3300007531_000009	K00287	Metabolism of cofactors and vitamins	146	P-P
IMGVR_UViG_3300007648_000014	K00287	Metabolism of cofactors and vitamins	105	P-P
IMGVR_UViG_3300007783_000007	K00287	Metabolism of cofactors and vitamins	90	P-P
IMGVR_UViG_3300007795_000011	K00287	Metabolism of cofactors and vitamins	36	P-P
IMGVR_UViG_3300007977_000004	K00287	Metabolism of cofactors and vitamins	186	P-P
IMGVR_UViG_3300007996_000009	K00287	Metabolism of cofactors and vitamins	64	P-P
IMGVR_UViG_3300008107_000031	K00287	Metabolism of cofactors and vitamins	51	P-P
IMGVR_UViG_3300008110_000006	K00287	Metabolism of cofactors and vitamins	51	P-P
IMGVR_UViG_3300008110_000030	K00287	Metabolism of cofactors and vitamins	197	P-P
IMGVR_UViG_3300008113_000050	K00287	Metabolism of cofactors and vitamins	53	P-P
IMGVR_UViG_3300008136_000011	K00287	Metabolism of cofactors and vitamins	181	P-P
IMGVR_UViG_3300008136_000013	K00287	Metabolism of cofactors and vitamins	221	P-P
IMGVR_UViG_3300008227_000001	K00287	Metabolism of cofactors and vitamins	31	P-P
IMGVR_UViG_3300008252_000001	K00287	Metabolism of cofactors and vitamins	95	P-P
IMGVR_UViG_3300008252_000003	K00287	Metabolism of cofactors and vitamins	222	P-P
IMGVR_UViG_3300008259_000020	K00287	Metabolism of cofactors and vitamins	45	P-P
IMGVR_UViG_3300008274_000006	K00287	Metabolism of cofactors and vitamins	102	P-P
IMGVR_UViG_3300008283_000012	K00287	Metabolism of cofactors and vitamins	97	P-P
IMGVR_UViG_3300008436_000007	K00287	Metabolism of cofactors and vitamins	17	P-P
IMGVR_UViG_3300008493_000001	K00287	Metabolism of cofactors and vitamins	102	P-P
IMGVR_UViG_3300008556_000003	K00287	Metabolism of cofactors and vitamins	210	P-P
IMGVR_UViG_3300008581_000006	K00287	Metabolism of cofactors and vitamins	116	P-P
IMGVR_UViG_3300008611_000010	K00287	Metabolism of cofactors and vitamins	86	P-P
IMGVR_UViG_3300008611_000020	K00287	Metabolism of cofactors and vitamins	100	P-P
IMGVR_UViG_3300008664_000004	K00287	Metabolism of cofactors and vitamins	175	P-P
IMGVR_UViG_3300008715_000002	K00287	Metabolism of cofactors and vitamins	17	P-P
IMGVR_UViG_3300008732_000001	K00287	Metabolism of cofactors and vitamins	173	P-P
IMGVR_UViG_3300008739_000001	K00287	Metabolism of cofactors and vitamins	145	P-P
IMGVR_UViG_3300009363_000006	K00287	Metabolism of cofactors and vitamins	53	P-P
IMGVR_UViG_3300009507_000050	K00287	Metabolism of cofactors and vitamins	18	P-P
IMGVR_UViG_3300009603_000001	K00287	Metabolism of cofactors and vitamins	89	P-P
IMGVR_UViG_3300009692_000011	K00287	Metabolism of cofactors and vitamins	278	P-P
IMGVR_UViG_3300010002_000010	K00287	Metabolism of cofactors and vitamins	111	P-P
IMGVR_UViG_3300010160_000025	K00287	Metabolism of cofactors and vitamins	70	P-P
IMGVR_UViG_3300010354_000044	K00287	Metabolism of cofactors and vitamins	189	P-P
IMGVR_UViG_3300010430_000402	K00287	Metabolism of cofactors and vitamins	21	P-P
IMGVR_UViG_3300011375_000001	K00287	Metabolism of cofactors and vitamins	7	P-P
IMGVR_UViG_3300011497_000002	K00287	Metabolism of cofactors and vitamins	2	P-P
IMGVR_UViG_3300011640_000001	K00287	Metabolism of cofactors and vitamins	19	P-P
IMGVR_UViG_3300011651_000001	K00287	Metabolism of cofactors and vitamins	4	P-P
IMGVR_UViG_3300011712_000001	K00287	Metabolism of cofactors and vitamins	82	P-P
IMGVR_UViG_3300011831_000001	K00287	Metabolism of cofactors and vitamins	83	P-P
IMGVR_UViG_3300011864_000001	K00287	Metabolism of cofactors and vitamins	34	P-P
IMGVR_UViG_3300011956_000001	K00287	Metabolism of cofactors and vitamins	5	P-P
IMGVR_UViG_3300012267_000001	K00287	Metabolism of cofactors and vitamins	185	P-P
IMGVR_UViG_3300012283_000001	K00287	Metabolism of cofactors and vitamins	89	P-P
IMGVR_UViG_3300013093_000017	K00287	Metabolism of cofactors and vitamins	235	P-P
IMGVR_UViG_3300013126_000010	K00287	Metabolism of cofactors and vitamins	46	P-P
IMGVR_UViG_3300013612_000001	K00287	Metabolism of cofactors and vitamins	43	P-P
IMGVR_UViG_3300013669_000001	K00287	Metabolism of cofactors and vitamins	102	P-P
IMGVR_UViG_3300013827_000001	K00287	Metabolism of cofactors and vitamins	108	P-P
IMGVR_UViG_3300013942_000001	K00287	Metabolism of cofactors and vitamins	54	P-P
IMGVR_UViG_3300014290_000003	K00287	Metabolism of cofactors and vitamins	100	P-P
IMGVR_UViG_3300014293_000003	K00287	Metabolism of cofactors and vitamins	45	P-P
IMGVR_UViG_3300014583_000001	K00287	Metabolism of cofactors and vitamins	215	P-P
IMGVR_UViG_3300014614_000001	K00287	Metabolism of cofactors and vitamins	64	P-P
IMGVR_UViG_3300014631_000001	K00287	Metabolism of cofactors and vitamins	79	P-P
IMGVR_UViG_3300020195_000009	K00287	Metabolism of cofactors and vitamins	17	P-P
IMGVR_UViG_3300020367_000002	K00287	Metabolism of cofactors and vitamins	101	P-P
IMGVR_UViG_3300020383_000003	K00287	Metabolism of cofactors and vitamins	50	P-P
IMGVR_UViG_3300021060_000002	K00287	Metabolism of cofactors and vitamins	136	P-P
IMGVR_UViG_3300022200_000021	K00287	Metabolism of cofactors and vitamins	104	P-P
IMGVR_UViG_3300024239_000014	K00287	Metabolism of cofactors and vitamins	116	P-P
IMGVR_UViG_3300024509_000005	K00287	Metabolism of cofactors and vitamins	215	P-P
IMGVR_UViG_3300025270_000009	K00287	Metabolism of cofactors and vitamins	121	P-P
IMGVR_UViG_3300025292_000002	K00287	Metabolism of cofactors and vitamins	129	P-P
IMGVR_UViG_3300025437_000009	K00287	Metabolism of cofactors and vitamins	157	P-P
IMGVR_UViG_3300025519_000001	K00287	Metabolism of cofactors and vitamins	150	P-P
IMGVR_UViG_3300025597_000003	K00287	Metabolism of cofactors and vitamins	342	P-P
IMGVR_UViG_3300025608_000017	K00287	Metabolism of cofactors and vitamins	50	P-P
IMGVR_UViG_3300025670_000002	K00287	Metabolism of cofactors and vitamins	89	P-P
IMGVR_UViG_3300025832_000012	K00287	Metabolism of cofactors and vitamins	30	P-P
IMGVR_UViG_3300025849_000103	K00287	Metabolism of cofactors and vitamins	20	P-P
IMGVR_UViG_3300027606_000011	K00287	Metabolism of cofactors and vitamins	35	P-P
IMGVR_UViG_3300028275_000006	K00287	Metabolism of cofactors and vitamins	14	P-P
IMGVR_UViG_3300028888_000049	K00287	Metabolism of cofactors and vitamins	363	P-P
IMGVR_UViG_3300029032_000002	K00287	Metabolism of cofactors and vitamins	28	P-P
IMGVR_UViG_3300029086_000001	K00287	Metabolism of cofactors and vitamins	25	P-P
IMGVR_UViG_3300029210_000004	K00287	Metabolism of cofactors and vitamins	15	P-P
IMGVR_UViG_3300029393_000004	K00287	Metabolism of cofactors and vitamins	61	P-P
IMGVR_UViG_3300029702_000002	K00287	Metabolism of cofactors and vitamins	25	P-P
IMGVR_UViG_3300029818_000001	K00287	Metabolism of cofactors and vitamins	6	P-P
IMGVR_UViG_3300030514_000001	K00287	Metabolism of cofactors and vitamins	205	P-P
IMGVR_UViG_3300030515_000002	K00287	Metabolism of cofactors and vitamins	103	P-P
IMGVR_UViG_3300030753_000002	K00287	Metabolism of cofactors and vitamins	153	P-P
IMGVR_UViG_3300031370_000003	K00287	Metabolism of cofactors and vitamins	9	P-P
IMGVR_UViG_3300031963_000056	K00287	Metabolism of cofactors and vitamins	82	P-P
IMGVR_UViG_3300035670_000075	K00287	Metabolism of cofactors and vitamins	23	P-P
IMGVR_UViG_3300035670_000080	K00287	Metabolism of cofactors and vitamins	75	P-P
IMGVR_UViG_645047336_000001	K00287	Metabolism of cofactors and vitamins	109	P-P
IMGVR_UViG_647533160_000002	K00287	Metabolism of cofactors and vitamins	103	P-P
IMGVR_UViG_7000000001_000002	K00287	Metabolism of cofactors and vitamins	72	P-P
IMGVR_UViG_7000000156_000065	K00287	Metabolism of cofactors and vitamins	81	P-P
IMGVR_UViG_7000000513_000001	K00287	Metabolism of cofactors and vitamins	12	P-P
IMGVR_UViG_7000000615_000026	K00287	Metabolism of cofactors and vitamins	68	P-P
IMGVR_UViG_7000000716_000038	K00287	Metabolism of cofactors and vitamins	22	P-P
ivig_4436	K00287	Metabolism of cofactors and vitamins	34	P-P
LR134218	K00287	Metabolism of cofactors and vitamins	27	P-P
LR890227	K00287	Metabolism of cofactors and vitamins	105	P-P
LR890269	K00287	Metabolism of cofactors and vitamins	75	P-P
LR890700	K00287	Metabolism of cofactors and vitamins	67	P-P
LR890743	K00287	Metabolism of cofactors and vitamins	135	P-P
LT883154	K00287	Metabolism of cofactors and vitamins	68	P-P
LT904853	K00287	Metabolism of cofactors and vitamins	100	P-P
LT904880	K00287	Metabolism of cofactors and vitamins	88	P-P
MF554642	K00287	Metabolism of cofactors and vitamins	23	P-P
MGV-GENOME-0370400	K00287	Metabolism of cofactors and vitamins	86	P-P
MGV-GENOME-0370952	K00287	Metabolism of cofactors and vitamins	37	P-P
MGV-GENOME-0379393	K00287	Metabolism of cofactors and vitamins	48	P-P
NC_003385	K00287	Metabolism of cofactors and vitamins	114	P-P
NC_016838	K00287	Metabolism of cofactors and vitamins	122	P-P
NC_018509	K00287	Metabolism of cofactors and vitamins	156	P-P
NC_018651	K00287	Metabolism of cofactors and vitamins	69	P-P
NC_018843	K00287	Metabolism of cofactors and vitamins	80	P-P
NC_018856	K00287	Metabolism of cofactors and vitamins	241	P-P
NC_018863	K00287	Metabolism of cofactors and vitamins	22	P-P
NC_020873	K00287	Metabolism of cofactors and vitamins	20	P-P
NC_022088	K00287	Metabolism of cofactors and vitamins	44	P-P
NC_022763	K00287	Metabolism of cofactors and vitamins	41	P-P
NC_022769	K00287	Metabolism of cofactors and vitamins	43	P-P
NC_023916	K00287	Metabolism of cofactors and vitamins	116	P-P
NC_024137	K00287	Metabolism of cofactors and vitamins	40	P-P
NC_024205	K00287	Metabolism of cofactors and vitamins	45	P-P
NC_024207	K00287	Metabolism of cofactors and vitamins	44	P-P
NC_024216	K00287	Metabolism of cofactors and vitamins	45	P-P
NC_027352	K00287	Metabolism of cofactors and vitamins	23	P-P
NC_027355	K00287	Metabolism of cofactors and vitamins	51	P-P
NC_027366	K00287	Metabolism of cofactors and vitamins	201	P-P
NC_027374	K00287	Metabolism of cofactors and vitamins	14	P-P
NC_028890	K00287	Metabolism of cofactors and vitamins	27	P-P
NC_028950	K00287	Metabolism of cofactors and vitamins	76	P-P
NC_029073	K00287	Metabolism of cofactors and vitamins	75	P-P
NC_029119	K00287	Metabolism of cofactors and vitamins	151	P-P
NC_031056	K00287	Metabolism of cofactors and vitamins	7	P-P
NC_031100	K00287	Metabolism of cofactors and vitamins	41	P-P
NC_032102	K00287	Metabolism of cofactors and vitamins	110	P-P
NC_042140	K00287	Metabolism of cofactors and vitamins	33	P-P
NZ_AP014953	K00287	Metabolism of cofactors and vitamins	104	P-P
NZ_AP017612	K00287	Metabolism of cofactors and vitamins	117	P-P
NZ_AP018351	K00287	Metabolism of cofactors and vitamins	123	P-P
NZ_AP019819	K00287	Metabolism of cofactors and vitamins	125	P-P
NZ_AP022089	K00287	Metabolism of cofactors and vitamins	97	P-P
NZ_AP022453	K00287	Metabolism of cofactors and vitamins	112	P-P
NZ_AP022542	K00287	Metabolism of cofactors and vitamins	117	P-P
NZ_AP023149	K00287	Metabolism of cofactors and vitamins	106	P-P
NZ_AP023200	K00287	Metabolism of cofactors and vitamins	110	P-P
NZ_AP024137	K00287	Metabolism of cofactors and vitamins	12	P-P
NZ_AP024176	K00287	Metabolism of cofactors and vitamins	91	P-P
NZ_AP024403	K00287	Metabolism of cofactors and vitamins	11	P-P
NZ_CP008931	K00287	Metabolism of cofactors and vitamins	102	P-P
NZ_CP009347	K00287	Metabolism of cofactors and vitamins	111	P-P
NZ_CP010144	K00287	Metabolism of cofactors and vitamins	62	P-P
NZ_CP010244	K00287	Metabolism of cofactors and vitamins	22	P-P
NZ_CP010386	K00287	Metabolism of cofactors and vitamins	37	P-P
NZ_CP011594	K00287	Metabolism of cofactors and vitamins	121	P-P
NZ_CP011616	K00287	Metabolism of cofactors and vitamins	138	P-P
NZ_CP011655	K00287	Metabolism of cofactors and vitamins	109	P-P
NZ_CP012254	K00287	Metabolism of cofactors and vitamins	70	P-P
NZ_CP012427	K00287	Metabolism of cofactors and vitamins	73	P-P
NZ_CP012565	K00287	Metabolism of cofactors and vitamins	107	P-P
NZ_CP014490	K00287	Metabolism of cofactors and vitamins	86	P-P
NZ_CP014707	K00287	Metabolism of cofactors and vitamins	111	P-P
NZ_CP014756	K00287	Metabolism of cofactors and vitamins	110	P-P
NZ_CP014995	K00287	Metabolism of cofactors and vitamins	87	P-P
NZ_CP015755	K00287	Metabolism of cofactors and vitamins	9	P-P
NZ_CP015915	K00287	Metabolism of cofactors and vitamins	89	P-P
NZ_CP016161	K00287	Metabolism of cofactors and vitamins	25	P-P
NZ_CP016924	K00287	Metabolism of cofactors and vitamins	73	P-P
NZ_CP017663	K00287	Metabolism of cofactors and vitamins	69	P-P
NZ_CP017724	K00287	Metabolism of cofactors and vitamins	49	P-P
NZ_CP017847	K00287	Metabolism of cofactors and vitamins	82	P-P
NZ_CP017931	K00287	Metabolism of cofactors and vitamins	67	P-P
NZ_CP018360	K00287	Metabolism of cofactors and vitamins	70	P-P
NZ_CP019002	K00287	Metabolism of cofactors and vitamins	91	P-P
NZ_CP019013	K00287	Metabolism of cofactors and vitamins	24	P-P
NZ_CP019027	K00287	Metabolism of cofactors and vitamins	85	P-P
NZ_CP019050	K00287	Metabolism of cofactors and vitamins	59	P-P
NZ_CP019283	K00287	Metabolism of cofactors and vitamins	71	P-P
NZ_CP019354	K00287	Metabolism of cofactors and vitamins	55	P-P
NZ_CP019891	K00287	Metabolism of cofactors and vitamins	54	P-P
NZ_CP020063	K00287	Metabolism of cofactors and vitamins	16	P-P
NZ_CP020118	K00287	Metabolism of cofactors and vitamins	104	P-P
NZ_CP021678	K00287	Metabolism of cofactors and vitamins	92	P-P
NZ_CP021714	K00287	Metabolism of cofactors and vitamins	108	P-P
NZ_CP021897	K00287	Metabolism of cofactors and vitamins	73	P-P
NZ_CP021940	K00287	Metabolism of cofactors and vitamins	30	P-P
NZ_CP021945	K00287	Metabolism of cofactors and vitamins	100	P-P
NZ_CP021962	K00287	Metabolism of cofactors and vitamins	19	P-P
NZ_CP022085	K00287	Metabolism of cofactors and vitamins	103	P-P
NZ_CP022128	K00287	Metabolism of cofactors and vitamins	22	P-P
NZ_CP022167	K00287	Metabolism of cofactors and vitamins	115	P-P
NZ_CP023851	K00287	Metabolism of cofactors and vitamins	118	P-P
NZ_CP023984	K00287	Metabolism of cofactors and vitamins	70	P-P
NZ_CP024264	K00287	Metabolism of cofactors and vitamins	59	P-P
NZ_CP024271	K00287	Metabolism of cofactors and vitamins	114	P-P
NZ_CP024460	K00287	Metabolism of cofactors and vitamins	10	P-P
NZ_CP024877	K00287	Metabolism of cofactors and vitamins	58	P-P
NZ_CP026134	K00287	Metabolism of cofactors and vitamins	65	P-P
NZ_CP026138	K00287	Metabolism of cofactors and vitamins	44	P-P
NZ_CP026146	K00287	Metabolism of cofactors and vitamins	79	P-P
NZ_CP026150	K00287	Metabolism of cofactors and vitamins	63	P-P
NZ_CP026165	K00287	Metabolism of cofactors and vitamins	21	P-P
NZ_CP027045	K00287	Metabolism of cofactors and vitamins	21	P-P
NZ_CP027155	K00287	Metabolism of cofactors and vitamins	50	P-P
NZ_CP027358	K00287	Metabolism of cofactors and vitamins	54	P-P
NZ_CP027369	K00287	Metabolism of cofactors and vitamins	90	P-P
NZ_CP027605	K00287	Metabolism of cofactors and vitamins	77	P-P
NZ_CP027615	K00287	Metabolism of cofactors and vitamins	48	P-P
NZ_CP028430	K00287	Metabolism of cofactors and vitamins	30	P-P
NZ_CP028433	K00287	Metabolism of cofactors and vitamins	134	P-P
NZ_CP028544	K00287	Metabolism of cofactors and vitamins	101	P-P
NZ_CP028550	K00287	Metabolism of cofactors and vitamins	106	P-P
NZ_CP028997	K00287	Metabolism of cofactors and vitamins	82	P-P
NZ_CP029247	K00287	Metabolism of cofactors and vitamins	118	P-P
NZ_CP029647	K00287	Metabolism of cofactors and vitamins	63	P-P
NZ_CP029847	K00287	Metabolism of cofactors and vitamins	106	P-P
NZ_CP029849	K00287	Metabolism of cofactors and vitamins	48	P-P
NZ_CP029857	K00287	Metabolism of cofactors and vitamins	124	P-P
NZ_CP029867	K00287	Metabolism of cofactors and vitamins	12	P-P
NZ_CP029884	K00287	Metabolism of cofactors and vitamins	42	P-P
NZ_CP029891	K00287	Metabolism of cofactors and vitamins	60	P-P
NZ_CP029921	K00287	Metabolism of cofactors and vitamins	24	P-P
NZ_CP029951	K00287	Metabolism of cofactors and vitamins	30	P-P
NZ_CP030078	K00287	Metabolism of cofactors and vitamins	118	P-P
NZ_CP030187	K00287	Metabolism of cofactors and vitamins	119	P-P
NZ_CP030268	K00287	Metabolism of cofactors and vitamins	59	P-P
NZ_CP030306	K00287	Metabolism of cofactors and vitamins	107	P-P
NZ_CP030322	K00287	Metabolism of cofactors and vitamins	114	P-P
NZ_CP031136	K00287	Metabolism of cofactors and vitamins	9	P-P
NZ_CP031294	K00287	Metabolism of cofactors and vitamins	111	P-P
NZ_CP031578	K00287	Metabolism of cofactors and vitamins	66	P-P
NZ_CP031722	K00287	Metabolism of cofactors and vitamins	122	P-P
NZ_CP031791	K00287	Metabolism of cofactors and vitamins	104	P-P
NZ_CP032074	K00287	Metabolism of cofactors and vitamins	50	P-P
NZ_CP032183	K00287	Metabolism of cofactors and vitamins	64	P-P
NZ_CP032187	K00287	Metabolism of cofactors and vitamins	53	P-P
NZ_CP032196	K00287	Metabolism of cofactors and vitamins	40	P-P
NZ_CP032366	K00287	Metabolism of cofactors and vitamins	62	P-P
NZ_CP033097	K00287	Metabolism of cofactors and vitamins	111	P-P
NZ_CP033252	K00287	Metabolism of cofactors and vitamins	108	P-P
NZ_CP033346	K00287	Metabolism of cofactors and vitamins	4	P-P
NZ_CP034047	K00287	Metabolism of cofactors and vitamins	106	P-P
NZ_CP034755	K00287	Metabolism of cofactors and vitamins	171	P-P
NZ_CP035843	K00287	Metabolism of cofactors and vitamins	134	P-P
NZ_CP036194	K00287	Metabolism of cofactors and vitamins	59	P-P
NZ_CP036373	K00287	Metabolism of cofactors and vitamins	17	P-P
NZ_CP039724	K00287	Metabolism of cofactors and vitamins	215	P-P
NZ_CP040026	K00287	Metabolism of cofactors and vitamins	6	P-P
NZ_CP040567	K00287	Metabolism of cofactors and vitamins	125	P-P
NZ_CP040597	K00287	Metabolism of cofactors and vitamins	109	P-P
NZ_CP040729	K00287	Metabolism of cofactors and vitamins	9	P-P
NZ_CP041101	K00287	Metabolism of cofactors and vitamins	104	P-P
NZ_CP041423	K00287	Metabolism of cofactors and vitamins	33	P-P
NZ_CP041426	K00287	Metabolism of cofactors and vitamins	83	P-P
NZ_CP041451	K00287	Metabolism of cofactors and vitamins	110	P-P
NZ_CP041929	K00287	Metabolism of cofactors and vitamins	28	P-P
NZ_CP042573	K00287	Metabolism of cofactors and vitamins	122	P-P
NZ_CP044030	K00287	Metabolism of cofactors and vitamins	96	P-P
NZ_CP044034	K00287	Metabolism of cofactors and vitamins	18	P-P
NZ_CP044046	K00287	Metabolism of cofactors and vitamins	54	P-P
NZ_CP044180	K00287	Metabolism of cofactors and vitamins	53	P-P
NZ_CP044336	K00287	Metabolism of cofactors and vitamins	74	P-P
NZ_CP045191	K00287	Metabolism of cofactors and vitamins	108	P-P
NZ_CP045278	K00287	Metabolism of cofactors and vitamins	115	P-P
NZ_CP045677	K00287	Metabolism of cofactors and vitamins	122	P-P
NZ_CP046008	K00287	Metabolism of cofactors and vitamins	62	P-P
NZ_CP046272	K00287	Metabolism of cofactors and vitamins	122	P-P
NZ_CP046383	K00287	Metabolism of cofactors and vitamins	161	P-P
NZ_CP046941	K00287	Metabolism of cofactors and vitamins	169	P-P
NZ_CP046951	K00287	Metabolism of cofactors and vitamins	159	P-P
NZ_CP047004	K00287	Metabolism of cofactors and vitamins	118	P-P
NZ_CP047636	K00287	Metabolism of cofactors and vitamins	63	P-P
NZ_CP047967	K00287	Metabolism of cofactors and vitamins	27	P-P
NZ_CP048306	K00287	Metabolism of cofactors and vitamins	116	P-P
NZ_CP048417	K00287	Metabolism of cofactors and vitamins	121	P-P
NZ_CP049149	K00287	Metabolism of cofactors and vitamins	66	P-P
NZ_CP049152	K00287	Metabolism of cofactors and vitamins	125	P-P
NZ_CP049155	K00287	Metabolism of cofactors and vitamins	19	P-P
NZ_CP050338	K00287	Metabolism of cofactors and vitamins	68	P-P
NZ_CP050344	K00287	Metabolism of cofactors and vitamins	60	P-P
NZ_CP050365	K00287	Metabolism of cofactors and vitamins	59	P-P
NZ_CP051133	K00287	Metabolism of cofactors and vitamins	40	P-P
NZ_CP053193	K00287	Metabolism of cofactors and vitamins	112	P-P
NZ_CP053233	K00287	Metabolism of cofactors and vitamins	119	P-P
NZ_CP053971	K00287	Metabolism of cofactors and vitamins	141	P-P
NZ_CP055511	K00287	Metabolism of cofactors and vitamins	110	P-P
NZ_CP056224	K00287	Metabolism of cofactors and vitamins	108	P-P
NZ_CP056303	K00287	Metabolism of cofactors and vitamins	105	P-P
NZ_CP056309	K00287	Metabolism of cofactors and vitamins	108	P-P
NZ_CP056343	K00287	Metabolism of cofactors and vitamins	135	P-P
NZ_CP056375	K00287	Metabolism of cofactors and vitamins	78	P-P
NZ_CP056401	K00287	Metabolism of cofactors and vitamins	129	P-P
NZ_CP056422	K00287	Metabolism of cofactors and vitamins	119	P-P
NZ_CP056436	K00287	Metabolism of cofactors and vitamins	103	P-P
NZ_CP056516	K00287	Metabolism of cofactors and vitamins	231	P-P
NZ_CP056637	K00287	Metabolism of cofactors and vitamins	122	P-P
NZ_CP056704	K00287	Metabolism of cofactors and vitamins	104	P-P
NZ_CP056836	K00287	Metabolism of cofactors and vitamins	126	P-P
NZ_CP056969	K00287	Metabolism of cofactors and vitamins	109	P-P
NZ_CP057094	K00287	Metabolism of cofactors and vitamins	108	P-P
NZ_CP057316	K00287	Metabolism of cofactors and vitamins	47	P-P
NZ_CP057631	K00287	Metabolism of cofactors and vitamins	88	P-P
NZ_CP057633	K00287	Metabolism of cofactors and vitamins	108	P-P
NZ_CP057658	K00287	Metabolism of cofactors and vitamins	118	P-P
NZ_CP058165	K00287	Metabolism of cofactors and vitamins	228	P-P
NZ_CP058309	K00287	Metabolism of cofactors and vitamins	111	P-P
NZ_CP058356	K00287	Metabolism of cofactors and vitamins	102	P-P
NZ_CP059316	K00287	Metabolism of cofactors and vitamins	104	P-P
NZ_CP061056	K00287	Metabolism of cofactors and vitamins	106	P-P
NZ_CP061391	K00287	Metabolism of cofactors and vitamins	103	P-P
NZ_CP061398	K00287	Metabolism of cofactors and vitamins	118	P-P
NZ_CP061531	K00287	Metabolism of cofactors and vitamins	111	P-P
NZ_CP061757	K00287	Metabolism of cofactors and vitamins	111	P-P
NZ_CP062814	K00287	Metabolism of cofactors and vitamins	113	P-P
NZ_CP062852	K00287	Metabolism of cofactors and vitamins	104	P-P
NZ_CP062914	K00287	Metabolism of cofactors and vitamins	109	P-P
NZ_CP063217	K00287	Metabolism of cofactors and vitamins	38	P-P
NZ_CP063853	K00287	Metabolism of cofactors and vitamins	58	P-P
NZ_CP063873	K00287	Metabolism of cofactors and vitamins	91	P-P
NZ_CP063882	K00287	Metabolism of cofactors and vitamins	94	P-P
NZ_CP064109	K00287	Metabolism of cofactors and vitamins	33	P-P
NZ_CP064114	K00287	Metabolism of cofactors and vitamins	76	P-P
NZ_CP064210	K00287	Metabolism of cofactors and vitamins	107	P-P
NZ_CP064213	K00287	Metabolism of cofactors and vitamins	120	P-P
NZ_CP064658	K00287	Metabolism of cofactors and vitamins	108	P-P
NZ_CP064819	K00287	Metabolism of cofactors and vitamins	8	P-P
NZ_CP065165	K00287	Metabolism of cofactors and vitamins	106	P-P
NZ_CP065450	K00287	Metabolism of cofactors and vitamins	118	P-P
NZ_CP065827	K00287	Metabolism of cofactors and vitamins	37	P-P
NZ_CP066814	K00287	Metabolism of cofactors and vitamins	13	P-P
NZ_CP068974	K00287	Metabolism of cofactors and vitamins	101	P-P
NZ_CP069392	K00287	Metabolism of cofactors and vitamins	118	P-P
NZ_CP069855	K00287	Metabolism of cofactors and vitamins	47	P-P
NZ_CP070074	K00287	Metabolism of cofactors and vitamins	13	P-P
NZ_CP070135	K00287	Metabolism of cofactors and vitamins	59	P-P
NZ_CP070546	K00287	Metabolism of cofactors and vitamins	6	P-P
NZ_CP070908	K00287	Metabolism of cofactors and vitamins	108	P-P
NZ_CP071082	K00287	Metabolism of cofactors and vitamins	102	P-P
NZ_CP072464	K00287	Metabolism of cofactors and vitamins	46	P-P
NZ_CP072972	K00287	Metabolism of cofactors and vitamins	125	P-P
NZ_CP074089	K00287	Metabolism of cofactors and vitamins	106	P-P
NZ_CP074122	K00287	Metabolism of cofactors and vitamins	106	P-P
NZ_CP075058	K00287	Metabolism of cofactors and vitamins	109	P-P
NZ_CP075258	K00287	Metabolism of cofactors and vitamins	102	P-P
NZ_CP075317	K00287	Metabolism of cofactors and vitamins	117	P-P
NZ_CP075475	K00287	Metabolism of cofactors and vitamins	111	P-P
NZ_CP077222	K00287	Metabolism of cofactors and vitamins	36	P-P
NZ_CP077310	K00287	Metabolism of cofactors and vitamins	24	P-P
NZ_CP078022	K00287	Metabolism of cofactors and vitamins	132	P-P
NZ_CP079122	K00287	Metabolism of cofactors and vitamins	42	P-P
NZ_CP079133	K00287	Metabolism of cofactors and vitamins	82	P-P
NZ_CP079763	K00287	Metabolism of cofactors and vitamins	75	P-P
NZ_CP080149	K00287	Metabolism of cofactors and vitamins	115	P-P
NZ_CP080257	K00287	Metabolism of cofactors and vitamins	83	P-P
NZ_CP080358	K00287	Metabolism of cofactors and vitamins	113	P-P
NZ_CP080364	K00287	Metabolism of cofactors and vitamins	95	P-P
NZ_KP763470	K00287	Metabolism of cofactors and vitamins	72	P-P
NZ_KP792123	K00287	Metabolism of cofactors and vitamins	98	P-P
NZ_KP942676	K00287	Metabolism of cofactors and vitamins	105	P-P
NZ_KX015668	K00287	Metabolism of cofactors and vitamins	15	P-P
NZ_KX833209	K00287	Metabolism of cofactors and vitamins	120	P-P
NZ_KY354306	K00287	Metabolism of cofactors and vitamins	46	P-P
NZ_KY515224	K00287	Metabolism of cofactors and vitamins	9	P-P
NZ_KY515225	K00287	Metabolism of cofactors and vitamins	34	P-P
NZ_KY515226	K00287	Metabolism of cofactors and vitamins	59	P-P
NZ_LR134417	K00287	Metabolism of cofactors and vitamins	35	P-P
NZ_LR882992	K00287	Metabolism of cofactors and vitamins	119	P-P
NZ_LR890237	K00287	Metabolism of cofactors and vitamins	108	P-P
NZ_LR890293	K00287	Metabolism of cofactors and vitamins	67	P-P
NZ_LR890314	K00287	Metabolism of cofactors and vitamins	111	P-P
NZ_LR890429	K00287	Metabolism of cofactors and vitamins	110	P-P
NZ_LR890544	K00287	Metabolism of cofactors and vitamins	103	P-P
NZ_LR890555	K00287	Metabolism of cofactors and vitamins	105	P-P
NZ_LR890608	K00287	Metabolism of cofactors and vitamins	119	P-P
NZ_LR890729	K00287	Metabolism of cofactors and vitamins	53	P-P
NZ_MF133442	K00287	Metabolism of cofactors and vitamins	119	P-P
NZ_MG825385	K00287	Metabolism of cofactors and vitamins	110	P-P
NZ_MG904996	K00287	Metabolism of cofactors and vitamins	70	P-P
NZ_MH257954	K00287	Metabolism of cofactors and vitamins	108	P-P
NZ_MN080489	K00287	Metabolism of cofactors and vitamins	116	P-P
NZ_MN178640	K00287	Metabolism of cofactors and vitamins	49	P-P
NZ_MN629346	K00287	Metabolism of cofactors and vitamins	11	P-P
NZ_MN961666	K00287	Metabolism of cofactors and vitamins	11	P-P
NZ_MT773672	K00287	Metabolism of cofactors and vitamins	116	P-P
NZ_MT773673	K00287	Metabolism of cofactors and vitamins	115	P-P
NZ_MT773674	K00287	Metabolism of cofactors and vitamins	114	P-P
NZ_MW590712	K00287	Metabolism of cofactors and vitamins	122	P-P
Reyes_2015_F194_T1_NODE_4_length_65556_cov_4	K00287	Metabolism of cofactors and vitamins	15	P-P
Station158_SUR_ALL_assembly_NODE_195_length_200792_cov_11	K00287	Metabolism of cofactors and vitamins	259	P-P
Station168_SUR_ALL_assembly_NODE_176_length_220308_cov_73	K00287	Metabolism of cofactors and vitamins	29	P-P
Station209_MES_ALL_assembly_NODE_63_length_312598_cov_7	K00287	Metabolism of cofactors and vitamins	100	P-P
Station210_MES_ALL_assembly_NODE_202_length_136345_cov_4	K00287	Metabolism of cofactors and vitamins	171	P-P
UGV-GENOME-0333305	K00287	Metabolism of cofactors and vitamins	5	P-P
UGV-GENOME-0340637	K00287	Metabolism of cofactors and vitamins	49	P-P
UGV-GENOME-0341620	K00287	Metabolism of cofactors and vitamins	25	P-P
UGV-GENOME-0342129	K00287	Metabolism of cofactors and vitamins	57	P-P
UGV-GENOME-0342398	K00287	Metabolism of cofactors and vitamins	53	P-P
UGV-GENOME-0342899	K00287	Metabolism of cofactors and vitamins	16	P-P
UGV-GENOME-0343211	K00287	Metabolism of cofactors and vitamins	31	P-P
UGV-GENOME-0343466	K00287	Metabolism of cofactors and vitamins	54	P-P
UGV-GENOME-0343831	K00287	Metabolism of cofactors and vitamins	54	P-P
UGV-GENOME-0345266_1	K00287	Metabolism of cofactors and vitamins	56	P-P
UGV-GENOME-0347205	K00287	Metabolism of cofactors and vitamins	20	P-P
UGV-GENOME-0347259	K00287	Metabolism of cofactors and vitamins	60	P-P
UGV-GENOME-0352072	K00287	Metabolism of cofactors and vitamins	62	P-P
UGV-GENOME-0352300_1	K00287	Metabolism of cofactors and vitamins	41	P-P
UGV-GENOME-0353449	K00287	Metabolism of cofactors and vitamins	40	P-P
UGV-GENOME-0356955	K00287	Metabolism of cofactors and vitamins	79	P-P
UGV-GENOME-0359603	K00287	Metabolism of cofactors and vitamins	66	P-P
UGV-GENOME-0360325	K00287	Metabolism of cofactors and vitamins	90	P-P
UGV-GENOME-0360652	K00287	Metabolism of cofactors and vitamins	56	P-P
UGV-GENOME-0362458_1	K00287	Metabolism of cofactors and vitamins	98	P-P
UGV-GENOME-0365634	K00287	Metabolism of cofactors and vitamins	15	P-P
UGV-GENOME-0366625_1	K00287	Metabolism of cofactors and vitamins	98	P-P
UGV-GENOME-0366995	K00287	Metabolism of cofactors and vitamins	100	P-P
UGV-GENOME-0367923_1	K00287	Metabolism of cofactors and vitamins	15	P-P
UGV-GENOME-0368431_1	K00287	Metabolism of cofactors and vitamins	16	P-P
UGV-GENOME-0368435	K00287	Metabolism of cofactors and vitamins	84	P-P
UGV-GENOME-0368443	K00287	Metabolism of cofactors and vitamins	96	P-P
UGV-GENOME-0368759	K00287	Metabolism of cofactors and vitamins	54	P-P
UGV-GENOME-0369140_1	K00287	Metabolism of cofactors and vitamins	97	P-P
UGV-GENOME-0369545	K00287	Metabolism of cofactors and vitamins	91	P-P
UGV-GENOME-0369569	K00287	Metabolism of cofactors and vitamins	8	P-P
UGV-GENOME-0369660	K00287	Metabolism of cofactors and vitamins	27	P-P
UGV-GENOME-0369677	K00287	Metabolism of cofactors and vitamins	33	P-P
UGV-GENOME-0369678	K00287	Metabolism of cofactors and vitamins	82	P-P
UGV-GENOME-0369718	K00287	Metabolism of cofactors and vitamins	38	P-P
UGV-GENOME-0369735	K00287	Metabolism of cofactors and vitamins	59	P-P
UGV-GENOME-0369820	K00287	Metabolism of cofactors and vitamins	52	P-P
UGV-GENOME-0369827_1	K00287	Metabolism of cofactors and vitamins	96	P-P
UGV-GENOME-0369870	K00287	Metabolism of cofactors and vitamins	63	P-P
UGV-GENOME-0369874	K00287	Metabolism of cofactors and vitamins	67	P-P
UGV-GENOME-0369919_1	K00287	Metabolism of cofactors and vitamins	97	P-P
UGV-GENOME-0369926	K00287	Metabolism of cofactors and vitamins	64	P-P
UGV-GENOME-0369929_1	K00287	Metabolism of cofactors and vitamins	72	P-P
UGV-GENOME-0369951	K00287	Metabolism of cofactors and vitamins	17	P-P
UGV-GENOME-0370015	K00287	Metabolism of cofactors and vitamins	26	P-P
UGV-GENOME-0370028	K00287	Metabolism of cofactors and vitamins	60	P-P
UGV-GENOME-0370053	K00287	Metabolism of cofactors and vitamins	87	P-P
UGV-GENOME-0370068	K00287	Metabolism of cofactors and vitamins	8	P-P
UGV-GENOME-0370090_1	K00287	Metabolism of cofactors and vitamins	25	P-P
UGV-GENOME-0370105	K00287	Metabolism of cofactors and vitamins	77	P-P
UGV-GENOME-0370112	K00287	Metabolism of cofactors and vitamins	25	P-P
UGV-GENOME-0370149	K00287	Metabolism of cofactors and vitamins	117	P-P
UGV-GENOME-0370180	K00287	Metabolism of cofactors and vitamins	6	P-P
UGV-GENOME-0370204	K00287	Metabolism of cofactors and vitamins	117	P-P
UGV-GENOME-0370215	K00287	Metabolism of cofactors and vitamins	67	P-P
UGV-GENOME-0370223	K00287	Metabolism of cofactors and vitamins	44	P-P
UGV-GENOME-0370361_1	K00287	Metabolism of cofactors and vitamins	99	P-P
UGV-GENOME-0370371_1	K00287	Metabolism of cofactors and vitamins	89	P-P
UGV-GENOME-0370405	K00287	Metabolism of cofactors and vitamins	50	P-P
UGV-GENOME-0370457	K00287	Metabolism of cofactors and vitamins	64	P-P
UGV-GENOME-0370461	K00287	Metabolism of cofactors and vitamins	112	P-P
UGV-GENOME-0370506	K00287	Metabolism of cofactors and vitamins	88	P-P
UGV-GENOME-0370532	K00287	Metabolism of cofactors and vitamins	114	P-P
UGV-GENOME-0370549	K00287	Metabolism of cofactors and vitamins	43	P-P
UGV-GENOME-0370563	K00287	Metabolism of cofactors and vitamins	65	P-P
UGV-GENOME-0370567	K00287	Metabolism of cofactors and vitamins	53	P-P
UGV-GENOME-0370582	K00287	Metabolism of cofactors and vitamins	86	P-P
UGV-GENOME-0370617_1	K00287	Metabolism of cofactors and vitamins	14	P-P
UGV-GENOME-0370635	K00287	Metabolism of cofactors and vitamins	27	P-P
UGV-GENOME-0370642	K00287	Metabolism of cofactors and vitamins	103	P-P
UGV-GENOME-0370647	K00287	Metabolism of cofactors and vitamins	79	P-P
UGV-GENOME-0370648	K00287	Metabolism of cofactors and vitamins	46	P-P
UGV-GENOME-0370662_1	K00287	Metabolism of cofactors and vitamins	100	P-P
UGV-GENOME-0370699	K00287	Metabolism of cofactors and vitamins	94	P-P
UGV-GENOME-0370703	K00287	Metabolism of cofactors and vitamins	35	P-P
UGV-GENOME-0370704	K00287	Metabolism of cofactors and vitamins	89	P-P
UGV-GENOME-0370727	K00287	Metabolism of cofactors and vitamins	70	P-P
UGV-GENOME-0370737	K00287	Metabolism of cofactors and vitamins	62	P-P
UGV-GENOME-0370754	K00287	Metabolism of cofactors and vitamins	64	P-P
UGV-GENOME-0370787_1	K00287	Metabolism of cofactors and vitamins	103	P-P
UGV-GENOME-0370792	K00287	Metabolism of cofactors and vitamins	75	P-P
UGV-GENOME-0370795	K00287	Metabolism of cofactors and vitamins	66	P-P
UGV-GENOME-0370799	K00287	Metabolism of cofactors and vitamins	92	P-P
UGV-GENOME-0370822	K00287	Metabolism of cofactors and vitamins	123	P-P
UGV-GENOME-0370890_1	K00287	Metabolism of cofactors and vitamins	105	P-P
UGV-GENOME-0370893_1	K00287	Metabolism of cofactors and vitamins	103	P-P
UGV-GENOME-0370922	K00287	Metabolism of cofactors and vitamins	15	P-P
UGV-GENOME-0370982	K00287	Metabolism of cofactors and vitamins	74	P-P
UGV-GENOME-0370994	K00287	Metabolism of cofactors and vitamins	51	P-P
UGV-GENOME-0371010_1	K00287	Metabolism of cofactors and vitamins	88	P-P
UGV-GENOME-0371030	K00287	Metabolism of cofactors and vitamins	45	P-P
UGV-GENOME-0371060	K00287	Metabolism of cofactors and vitamins	125	P-P
UGV-GENOME-0371084	K00287	Metabolism of cofactors and vitamins	26	P-P
UGV-GENOME-0372338_1	K00287	Metabolism of cofactors and vitamins	89	P-P
UGV-GENOME-0374548_1	K00287	Metabolism of cofactors and vitamins	37	P-P
UGV-GENOME-0374594_1	K00287	Metabolism of cofactors and vitamins	89	P-P
UGV-GENOME-0376699_1	K00287	Metabolism of cofactors and vitamins	86	P-P
UGV-GENOME-0377912	K00287	Metabolism of cofactors and vitamins	131	P-P
UGV-GENOME-0379456	K00287	Metabolism of cofactors and vitamins	11	P-P
UGV-GENOME-0379708	K00287	Metabolism of cofactors and vitamins	126	P-P
UGV-GENOME-0379773	K00287	Metabolism of cofactors and vitamins	86	P-P
UGV-GENOME-0379788	K00287	Metabolism of cofactors and vitamins	92	P-P
UGV-GENOME-0379797	K00287	Metabolism of cofactors and vitamins	123	P-P
UGV-GENOME-4433199_1	K00287	Metabolism of cofactors and vitamins	97	P-P
UGV-GENOME-4434842	K00287	Metabolism of cofactors and vitamins	62	P-P
UGV-GENOME-4434901	K00287	Metabolism of cofactors and vitamins	69	P-P
UGV-GENOME-4434910	K00287	Metabolism of cofactors and vitamins	17	P-P
UGV-GENOME-4434933_1	K00287	Metabolism of cofactors and vitamins	96	P-P
UGV-GENOME-4434958	K00287	Metabolism of cofactors and vitamins	53	P-P
UGV-GENOME-4434965	K00287	Metabolism of cofactors and vitamins	60	P-P
UGV-GENOME-4434975	K00287	Metabolism of cofactors and vitamins	114	P-P
UGV-GENOME-4434977_1	K00287	Metabolism of cofactors and vitamins	105	P-P
UGV-GENOME-4434981	K00287	Metabolism of cofactors and vitamins	81	P-P
UGV-GENOME-4434997	K00287	Metabolism of cofactors and vitamins	45	P-P
uvig_174747	K00287	Metabolism of cofactors and vitamins	51	P-P
uvig_197972	K00287	Metabolism of cofactors and vitamins	86	P-P
uvig_314649	K00287	Metabolism of cofactors and vitamins	56	P-P
uvig_317585	K00287	Metabolism of cofactors and vitamins	50	P-P
uvig_317653	K00287	Metabolism of cofactors and vitamins	42	P-P
uvig_317803	K00287	Metabolism of cofactors and vitamins	110	P-P
uvig_318330	K00287	Metabolism of cofactors and vitamins	65	P-P
uvig_318786	K00287	Metabolism of cofactors and vitamins	44	P-P
uvig_319151	K00287	Metabolism of cofactors and vitamins	122	P-P
uvig_319300	K00287	Metabolism of cofactors and vitamins	35	P-P
uvig_392890	K00287	Metabolism of cofactors and vitamins	112	P-P
uvig_394322	K00287	Metabolism of cofactors and vitamins	89	P-P
uvig_394586	K00287	Metabolism of cofactors and vitamins	68	P-P
uvig_394654	K00287	Metabolism of cofactors and vitamins	32	P-P
uvig_395169	K00287	Metabolism of cofactors and vitamins	87	P-P
uvig_415555	K00287	Metabolism of cofactors and vitamins	115	P-P
uvig_453667	K00287	Metabolism of cofactors and vitamins	86	P-P
uvig_460428	K00287	Metabolism of cofactors and vitamins	94	P-P
IMGVR_UViG_3300006464_000005	K00288	Metabolism of cofactors and vitamins	266	P-P
UGV-GENOME-0379970	K00288	Metabolism of cofactors and vitamins	230	P-P
UGV-GENOME-0380054	K00288	Metabolism of cofactors and vitamins	236	P-P
UGV-GENOME-0380083	K00288	Metabolism of cofactors and vitamins	234	P-P
UGV-GENOME-0380084	K00288	Metabolism of cofactors and vitamins	302	P-P
UGV-GENOME-0380089	K00288	Metabolism of cofactors and vitamins	54	P-P
IMGVR_UViG_3300008261_000117	K00289	Metabolism of cofactors and vitamins	2	P-P
IMGVR_UViG_3300024921_000004	K00289	Metabolism of cofactors and vitamins	51	P-P
IMGVR_UViG_7000000610_000002	K00289	Metabolism of cofactors and vitamins	4	P-P
NZ_AP021877	K00297	Energy metabolism	40	P-P
NZ_AP021877	K00297	Metabolism of cofactors and vitamins	40	P-P
NZ_CP019203	K00297	Energy metabolism	157	P-P
NZ_CP019203	K00297	Metabolism of cofactors and vitamins	157	P-P
NZ_CP051374	K00297	Energy metabolism	160	P-P
NZ_CP051374	K00297	Metabolism of cofactors and vitamins	160	P-P
NZ_CP065541	K00297	Energy metabolism	28	P-P
NZ_CP065541	K00297	Metabolism of cofactors and vitamins	28	P-P
IMGVR_UViG_3300009159_000035	K00315	Amino acid metabolism	65	P-P
NZ_CP019308	K00315	Amino acid metabolism	7	P-P
NZ_CP019203	K00322	Metabolism of cofactors and vitamins	170	P-P
NZ_CP051374	K00322	Metabolism of cofactors and vitamins	179	P-P
IMGVR_UViG_3300009607_000003	K00323	Metabolism of cofactors and vitamins	59	P-P
IMGVR_UViG_3300026194_000005	K00323	Metabolism of cofactors and vitamins	156	P-P
NZ_CP011594	K00335	Energy metabolism	16	P-P
NZ_CP011616	K00335	Energy metabolism	24	P-P
NZ_CP017931	K00335	Energy metabolism	95	P-P
NZ_CP056140	K00335	Energy metabolism	16	P-P
UGV-GENOME-0371030	K00335	Energy metabolism	72	P-P
UGV-GENOME-0371060	K00335	Energy metabolism	98	P-P
uvig_392890	K00335	Energy metabolism	6	P-P
uvig_394586	K00335	Energy metabolism	41	P-P
IMGVR_UViG_3300028800_000061	K00336	Energy metabolism	181	P-P
NC_008562	K00341	Energy metabolism	57	P-P
GCA_002604625	K00342	Energy metabolism	4	P-P
IMGVR_UViG_3300014613_000003	K00343	Energy metabolism	60	P-P
NZ_CP072478	K00355	Metabolism of cofactors and vitamins	29	P-P
IMGVR_UViG_3300022602_000031	K00357	Metabolism of cofactors and vitamins	137	P-P
IMGVR_UViG_3300006464_000005	K00364	Nucleotide metabolism	244	P-P
IMGVR_UViG_3300006752_000011	K00364	Nucleotide metabolism	148	P-P
IMGVR_UViG_3300006922_000005	K00364	Nucleotide metabolism	286	P-P
IMGVR_UViG_3300007276_000035	K00364	Nucleotide metabolism	123	P-P
IMGVR_UViG_3300007535_000007	K00364	Nucleotide metabolism	9	P-P
IMGVR_UViG_3300008110_000006	K00364	Nucleotide metabolism	159	P-P
IMGVR_UViG_3300008110_000030	K00364	Nucleotide metabolism	45	P-P
IMGVR_UViG_3300008259_000020	K00364	Nucleotide metabolism	154	P-P
IMGVR_UViG_3300013131_000024	K00364	Nucleotide metabolism	35	P-P
IMGVR_UViG_3300021399_000130	K00364	Nucleotide metabolism	40	P-P
IMGVR_UViG_3300026292_000003	K00364	Nucleotide metabolism	182	P-P
IMGVR_UViG_3300027751_000010	K00364	Nucleotide metabolism	25	P-P
IMGVR_UViG_3300027771_000007	K00364	Nucleotide metabolism	96	P-P
IMGVR_UViG_3300028416_000006	K00364	Nucleotide metabolism	44	P-P
IMGVR_UViG_3300028591_000079	K00364	Nucleotide metabolism	259	P-P
IMGVR_UViG_3300028888_000049	K00364	Nucleotide metabolism	37	P-P
IMGVR_UViG_3300035696_000019	K00364	Nucleotide metabolism	55	P-P
Rampelli_SM_37_NODE_4_length_203363_cov_12	K00364	Nucleotide metabolism	198	P-P
UGV-GENOME-0379453_1	K00364	Nucleotide metabolism	161	P-P
UGV-GENOME-0379788	K00364	Nucleotide metabolism	49	P-P
UGV-GENOME-0379970	K00364	Nucleotide metabolism	211	P-P
UGV-GENOME-0380054	K00364	Nucleotide metabolism	216	P-P
UGV-GENOME-0380083	K00364	Nucleotide metabolism	257	P-P
UGV-GENOME-0380084	K00364	Nucleotide metabolism	325	P-P
UGV-GENOME-0380089	K00364	Nucleotide metabolism	32	P-P
UGV-GENOME-4435974	K00364	Nucleotide metabolism	76	P-P
NZ_CP019308	K00368	Energy metabolism	224	P-P
ivig_2906	K00370	Energy metabolism	40	P-P
ivig_2906	K00370	Environmental Information Processing	40	P-P
NZ_CP031350	K00370	Energy metabolism	133	P-P
NZ_CP031350	K00370	Environmental Information Processing	133	P-P
NZ_CP053046	K00370	Energy metabolism	60	P-P
NZ_CP053046	K00370	Environmental Information Processing	60	P-P
NZ_CP055600	K00370	Energy metabolism	63	P-P
NZ_CP055600	K00370	Environmental Information Processing	63	P-P
NZ_CP057105	K00370	Energy metabolism	31	P-P
NZ_CP057105	K00370	Environmental Information Processing	31	P-P
NZ_CP057257	K00370	Energy metabolism	1	P-P
NZ_CP057257	K00370	Environmental Information Processing	1	P-P
NZ_CP063488	K00370	Energy metabolism	167	P-P
NZ_CP063488	K00370	Environmental Information Processing	167	P-P
NZ_CP070907	K00370	Energy metabolism	73	P-P
NZ_CP070907	K00370	Environmental Information Processing	73	P-P
NZ_CP080123	K00370	Energy metabolism	56	P-P
NZ_CP080123	K00370	Environmental Information Processing	56	P-P
NZ_CP080128	K00370	Energy metabolism	77	P-P
NZ_CP080128	K00370	Environmental Information Processing	77	P-P
NZ_LR130553	K00370	Energy metabolism	130	P-P
NZ_LR130553	K00370	Environmental Information Processing	130	P-P
IMGVR_UViG_3300008252_000003	K00371	Energy metabolism	321	P-P
IMGVR_UViG_3300008252_000003	K00371	Environmental Information Processing	321	P-P
NZ_CP031350	K00371	Energy metabolism	134	P-P
NZ_CP031350	K00371	Environmental Information Processing	134	P-P
NZ_CP053046	K00371	Energy metabolism	61	P-P
NZ_CP053046	K00371	Environmental Information Processing	61	P-P
NZ_CP055600	K00371	Energy metabolism	64	P-P
NZ_CP055600	K00371	Environmental Information Processing	64	P-P
NZ_CP057105	K00371	Energy metabolism	33	P-P
NZ_CP057105	K00371	Environmental Information Processing	33	P-P
NZ_CP057257	K00371	Energy metabolism	2	P-P
NZ_CP057257	K00371	Environmental Information Processing	2	P-P
NZ_CP063488	K00371	Energy metabolism	168	P-P
NZ_CP063488	K00371	Environmental Information Processing	168	P-P
NZ_CP070907	K00371	Energy metabolism	72	P-P
NZ_CP070907	K00371	Environmental Information Processing	72	P-P
NZ_CP080123	K00371	Energy metabolism	55	P-P
NZ_CP080123	K00371	Environmental Information Processing	55	P-P
NZ_CP080128	K00371	Energy metabolism	76	P-P
NZ_CP080128	K00371	Environmental Information Processing	76	P-P
NZ_LR130553	K00371	Energy metabolism	132	P-P
NZ_LR130553	K00371	Environmental Information Processing	132	P-P
NZ_CP031350	K00373	Environmental Information Processing	135	P-P
NZ_CP053046	K00373	Environmental Information Processing	62	P-P
NZ_CP055600	K00373	Environmental Information Processing	65	P-P
NZ_CP057105	K00373	Environmental Information Processing	34	P-P
NZ_CP057257	K00373	Environmental Information Processing	3	P-P
NZ_CP063488	K00373	Environmental Information Processing	169	P-P
NZ_CP070907	K00373	Environmental Information Processing	71	P-P
NZ_CP080123	K00373	Environmental Information Processing	54	P-P
NZ_CP080128	K00373	Environmental Information Processing	75	P-P
NZ_CP031350	K00374	Energy metabolism	136	P-P
NZ_CP031350	K00374	Environmental Information Processing	136	P-P
NZ_CP053046	K00374	Energy metabolism	63	P-P
NZ_CP053046	K00374	Environmental Information Processing	63	P-P
NZ_CP055600	K00374	Energy metabolism	66	P-P
NZ_CP055600	K00374	Environmental Information Processing	66	P-P
NZ_CP057105	K00374	Energy metabolism	35	P-P
NZ_CP057105	K00374	Environmental Information Processing	35	P-P
NZ_CP057257	K00374	Energy metabolism	4	P-P
NZ_CP057257	K00374	Environmental Information Processing	4	P-P
NZ_CP063488	K00374	Energy metabolism	170	P-P
NZ_CP063488	K00374	Environmental Information Processing	170	P-P
NZ_CP070907	K00374	Energy metabolism	70	P-P
NZ_CP070907	K00374	Environmental Information Processing	70	P-P
NZ_CP080123	K00374	Energy metabolism	53	P-P
NZ_CP080123	K00374	Environmental Information Processing	53	P-P
NZ_CP080128	K00374	Energy metabolism	74	P-P
NZ_CP080128	K00374	Environmental Information Processing	74	P-P
IMGVR_UViG_3300002307_000021	K00382	Amino acid metabolism	36	P-P
IMGVR_UViG_3300002307_000021	K00382	Carbohydrate metabolism	36	P-P
IMGVR_UViG_3300002307_000021	K00382	Metabolism of cofactors and vitamins	36	P-P
IMGVR_UViG_3300026625_000003	K00382	Amino acid metabolism	29	P-P
IMGVR_UViG_3300026625_000003	K00382	Carbohydrate metabolism	29	P-P
IMGVR_UViG_3300026625_000003	K00382	Metabolism of cofactors and vitamins	29	P-P
NZ_LR134428	K00382	Amino acid metabolism	87	P-P
NZ_LR134428	K00382	Carbohydrate metabolism	87	P-P
NZ_LR134428	K00382	Metabolism of cofactors and vitamins	87	P-P
Station188_DCM_ALL_assembly_NODE_170_length_106951_cov_29	K00383	Metabolism of other amino acids	157	P-P
GCA_003368965	K00384	Metabolism of other amino acids	51	P-P
GCA_003369185	K00384	Metabolism of other amino acids	56	P-P
GCA_003369405	K00384	Metabolism of other amino acids	44	P-P
IMGVR_UViG_3300005515_000034	K00384	Metabolism of other amino acids	24	P-P
IMGVR_UViG_3300023174_000071	K00384	Metabolism of other amino acids	5	P-P
IMGVR_UViG_3300028886_000044	K00384	Metabolism of other amino acids	4	P-P
IMGVR_UViG_3300032007_000021	K00384	Metabolism of other amino acids	327	P-P
NC_028930	K00384	Metabolism of other amino acids	55	P-P
NZ_CP034366	K00384	Metabolism of other amino acids	45	P-P
NZ_CP072478	K00384	Metabolism of other amino acids	60	P-P
NZ_LR214993	K00384	Metabolism of other amino acids	200	P-P
DTR_647278	K00390	Energy metabolism	37	P-P
DTR_743335	K00390	Energy metabolism	44	P-P
IMGVR_UViG_2531839373_000001	K00390	Energy metabolism	56	P-P
IMGVR_UViG_3300008481_000011	K00390	Energy metabolism	43	P-P
IMGVR_UViG_3300014204_000162	K00390	Energy metabolism	119	P-P
IMGVR_UViG_3300025133_000153	K00390	Energy metabolism	20	P-P
IMGVR_UViG_3300027751_000010	K00390	Energy metabolism	54	P-P
IMGVR_UViG_3300028644_000020	K00390	Energy metabolism	51	P-P
IMGVR_UViG_3300033177_000001	K00390	Energy metabolism	60	P-P
Kang_0037_ST001_A_NODE_7_length_53533_cov_31	K00390	Energy metabolism	4	P-P
NC_015417	K00390	Energy metabolism	45	P-P
NZ_CP063966	K00390	Energy metabolism	48	P-P
UGV-GENOME-0313599	K00390	Energy metabolism	43	P-P
UGV-GENOME-0317977	K00390	Energy metabolism	35	P-P
UGV-GENOME-0319139_1	K00390	Energy metabolism	81	P-P
UGV-GENOME-0319183	K00390	Energy metabolism	33	P-P
UGV-GENOME-0319244	K00390	Energy metabolism	8	P-P
UGV-GENOME-0319336	K00390	Energy metabolism	47	P-P
UGV-GENOME-0319385	K00390	Energy metabolism	56	P-P
UGV-GENOME-0319465	K00390	Energy metabolism	53	P-P
UGV-GENOME-0320169	K00390	Energy metabolism	7	P-P
UGV-GENOME-0320271	K00390	Energy metabolism	31	P-P
UGV-GENOME-0320312	K00390	Energy metabolism	11	P-P
UGV-GENOME-0320371	K00390	Energy metabolism	10	P-P
UGV-GENOME-0320496	K00390	Energy metabolism	31	P-P
UGV-GENOME-0320613	K00390	Energy metabolism	50	P-P
UGV-GENOME-0320624	K00390	Energy metabolism	29	P-P
UGV-GENOME-0320794	K00390	Energy metabolism	5	P-P
UGV-GENOME-0320814	K00390	Energy metabolism	23	P-P
UGV-GENOME-0321027	K00390	Energy metabolism	49	P-P
UGV-GENOME-0321238	K00390	Energy metabolism	52	P-P
UGV-GENOME-0321357	K00390	Energy metabolism	50	P-P
UGV-GENOME-0321612_1	K00390	Energy metabolism	36	P-P
UGV-GENOME-0321696	K00390	Energy metabolism	71	P-P
UGV-GENOME-0321862	K00390	Energy metabolism	33	P-P
UGV-GENOME-0321900	K00390	Energy metabolism	32	P-P
UGV-GENOME-0322676	K00390	Energy metabolism	34	P-P
UGV-GENOME-0323303	K00390	Energy metabolism	54	P-P
UGV-GENOME-0323865	K00390	Energy metabolism	51	P-P
UGV-GENOME-0323878_1	K00390	Energy metabolism	33	P-P
UGV-GENOME-0323880_1	K00390	Energy metabolism	35	P-P
UGV-GENOME-0327841_1	K00390	Energy metabolism	52	P-P
UGV-GENOME-0328146_1	K00390	Energy metabolism	49	P-P
UGV-GENOME-0330186_1	K00390	Energy metabolism	52	P-P
UGV-GENOME-0331553_1	K00390	Energy metabolism	51	P-P
UGV-GENOME-0331981_1	K00390	Energy metabolism	50	P-P
UGV-GENOME-0332512_1	K00390	Energy metabolism	34	P-P
UGV-GENOME-0334968_1	K00390	Energy metabolism	29	P-P
UGV-GENOME-0374591	K00390	Energy metabolism	22	P-P
UGV-GENOME-0376053	K00390	Energy metabolism	63	P-P
UGV-GENOME-4435345	K00390	Energy metabolism	46	P-P
uvig_143224	K00390	Energy metabolism	51	P-P
uvig_173751	K00390	Energy metabolism	71	P-P
uvig_244880	K00390	Energy metabolism	59	P-P
uvig_286007	K00390	Energy metabolism	50	P-P
uvig_59469	K00390	Energy metabolism	47	P-P
IMGVR_UViG_3300027365_000011	K00411	Energy metabolism	19	P-P
IMGVR_UViG_3300027365_000011	K00411	Environmental Information Processing	19	P-P
CP049847	K00425	Energy metabolism	47	P-P
CP049847	K00425	Environmental Information Processing	47	P-P
NZ_CP063502	K00425	Energy metabolism	16	P-P
NZ_CP063502	K00425	Environmental Information Processing	16	P-P
NZ_CP076548	K00425	Energy metabolism	16	P-P
NZ_CP076548	K00425	Environmental Information Processing	16	P-P
Station85_MES_COMBINED_FINAL_NODE_1219_length_28210_cov_11	K00425	Energy metabolism	41	P-P
Station85_MES_COMBINED_FINAL_NODE_1219_length_28210_cov_11	K00425	Environmental Information Processing	41	P-P
CP049847	K00426	Energy metabolism	46	P-P
CP049847	K00426	Environmental Information Processing	46	P-P
NZ_CP063502	K00426	Energy metabolism	17	P-P
NZ_CP063502	K00426	Environmental Information Processing	17	P-P
NZ_CP076548	K00426	Energy metabolism	17	P-P
NZ_CP076548	K00426	Environmental Information Processing	17	P-P
IMGVR_UViG_3300002408_000610	K00432	Metabolism of other amino acids	1	P-P
IMGVR_UViG_3300005662_000082	K00432	Metabolism of other amino acids	7	P-P
IMGVR_UViG_3300006641_000133	K00432	Metabolism of other amino acids	6	P-P
IMGVR_UViG_3300008120_000067	K00432	Metabolism of other amino acids	34	P-P
IMGVR_UViG_3300008261_000592	K00432	Metabolism of other amino acids	17	P-P
IMGVR_UViG_3300010370_000119	K00432	Metabolism of other amino acids	17	P-P
IMGVR_UViG_3300020220_000036	K00432	Metabolism of other amino acids	40	P-P
IMGVR_UViG_3300021519_000075	K00432	Metabolism of other amino acids	19	P-P
IMGVR_UViG_3300021962_000176	K00432	Metabolism of other amino acids	12	P-P
IMGVR_UViG_3300021962_000954	K00432	Metabolism of other amino acids	18	P-P
IMGVR_UViG_3300022198_000012	K00432	Metabolism of other amino acids	32	P-P
IMGVR_UViG_3300027621_000007	K00432	Metabolism of other amino acids	29	P-P
IMGVR_UViG_3300027627_000018	K00432	Metabolism of other amino acids	22	P-P
IMGVR_UViG_3300027797_000046	K00432	Metabolism of other amino acids	29	P-P
IMGVR_UViG_3300032050_000125	K00432	Metabolism of other amino acids	15	P-P
IMGVR_UViG_3300035670_001494	K00432	Metabolism of other amino acids	12	P-P
NZ_CP076548	K00432	Metabolism of other amino acids	50	P-P
IMGVR_UViG_3300025670_000002	K00444	Environmental Information Processing	71	P-P
IMGVR_UViG_3300028645_000002	K00451	Amino acid metabolism	29	P-P
IMGVR_UViG_3300028645_000002	K00451	Xenobiotics biodegradation and metabolism	29	P-P
IMGVR_UViG_3300028646_000002	K00451	Amino acid metabolism	98	P-P
IMGVR_UViG_3300028646_000002	K00451	Xenobiotics biodegradation and metabolism	98	P-P
IMGVR_UViG_3300028676_000004	K00451	Amino acid metabolism	192	P-P
IMGVR_UViG_3300028676_000004	K00451	Xenobiotics biodegradation and metabolism	192	P-P
IMGVR_UViG_3300028739_000003	K00451	Amino acid metabolism	13	P-P
IMGVR_UViG_3300028739_000003	K00451	Xenobiotics biodegradation and metabolism	13	P-P
IMGVR_UViG_3300028767_000013	K00451	Amino acid metabolism	274	P-P
IMGVR_UViG_3300028767_000013	K00451	Xenobiotics biodegradation and metabolism	274	P-P
IMGVR_UViG_3300028853_000002	K00451	Amino acid metabolism	307	P-P
IMGVR_UViG_3300028853_000002	K00451	Xenobiotics biodegradation and metabolism	307	P-P
IMGVR_UViG_3300029923_000002	K00451	Amino acid metabolism	261	P-P
IMGVR_UViG_3300029923_000002	K00451	Xenobiotics biodegradation and metabolism	261	P-P
IMGVR_UViG_3300029984_000002	K00451	Amino acid metabolism	110	P-P
IMGVR_UViG_3300029984_000002	K00451	Xenobiotics biodegradation and metabolism	110	P-P
IMGVR_UViG_3300030000_000001	K00451	Amino acid metabolism	126	P-P
IMGVR_UViG_3300030000_000001	K00451	Xenobiotics biodegradation and metabolism	126	P-P
IMGVR_UViG_3300030055_000003	K00451	Amino acid metabolism	43	P-P
IMGVR_UViG_3300030055_000003	K00451	Xenobiotics biodegradation and metabolism	43	P-P
IMGVR_UViG_3300030339_000002	K00451	Amino acid metabolism	63	P-P
IMGVR_UViG_3300030339_000002	K00451	Xenobiotics biodegradation and metabolism	63	P-P
IMGVR_UViG_3300030685_000012	K00451	Amino acid metabolism	141	P-P
IMGVR_UViG_3300030685_000012	K00451	Xenobiotics biodegradation and metabolism	141	P-P
NZ_LR134428	K00457	Amino acid metabolism	102	P-P
NZ_LR134428	K00457	Metabolism of cofactors and vitamins	102	P-P
Alphaproteobacteria_gi_484352955-0-41431	K00459	Energy metabolism	2	P-P
IMGVR_UViG_3300020193_000015	K00463	Amino acid metabolism	19	P-P
IMGVR_UViG_3300020200_000004	K00463	Amino acid metabolism	30	P-P
IMGVR_UViG_3300007541_000538	K00469	Carbohydrate metabolism	3	P-P
IMGVR_UViG_3300013132_000061	K00469	Carbohydrate metabolism	1	P-P
IMGVR_UViG_3300022198_000012	K00469	Carbohydrate metabolism	24	P-P
IMGVR_UViG_3300005662_000082	K00472	Amino acid metabolism	6	P-P
IMGVR_UViG_3300006641_000133	K00472	Amino acid metabolism	5	P-P
IMGVR_UViG_3300007236_000095	K00472	Amino acid metabolism	17	P-P
IMGVR_UViG_3300008108_000199	K00472	Amino acid metabolism	15	P-P
IMGVR_UViG_3300008113_000319	K00472	Amino acid metabolism	15	P-P
IMGVR_UViG_3300008261_000592	K00472	Amino acid metabolism	15	P-P
IMGVR_UViG_3300009161_000001	K00472	Amino acid metabolism	3	P-P
IMGVR_UViG_3300010160_000001	K00472	Amino acid metabolism	129	P-P
IMGVR_UViG_3300010299_000368	K00472	Amino acid metabolism	9	P-P
IMGVR_UViG_3300010370_000379	K00472	Amino acid metabolism	22	P-P
IMGVR_UViG_3300012920_000503	K00472	Amino acid metabolism	14	P-P
IMGVR_UViG_3300017788_000478	K00472	Amino acid metabolism	12	P-P
IMGVR_UViG_3300022198_000012	K00472	Amino acid metabolism	35	P-P
IMGVR_UViG_3300027627_000018	K00472	Amino acid metabolism	25	P-P
IMGVR_UViG_3300027754_000040	K00472	Amino acid metabolism	125	P-P
IMGVR_UViG_3300027759_000432	K00472	Amino acid metabolism	13	P-P
IMGVR_UViG_3300027770_000031	K00472	Amino acid metabolism	35	P-P
IMGVR_UViG_3300027797_000046	K00472	Amino acid metabolism	28	P-P
IMGVR_UViG_3300028394_000036	K00472	Amino acid metabolism	142	P-P
IMGVR_UViG_3300029448_000924	K00472	Amino acid metabolism	12	P-P
IMGVR_UViG_3300031857_000570	K00472	Amino acid metabolism	2	P-P
IMGVR_UViG_3300035670_001494	K00472	Amino acid metabolism	14	P-P
GCA_002618405	K00476	Environmental Information Processing	47	P-P
IMGVR_UViG_3300006922_000005	K00476	Environmental Information Processing	3	P-P
IMGVR_UViG_3300012527_000001	K00481	Metabolism of terpenoids and polyketides	62	P-P
IMGVR_UViG_3300001197_000009	K00485	Metabolism of other amino acids	14	P-P
IMGVR_UViG_3300001197_000009	K00485	Xenobiotics biodegradation and metabolism	14	P-P
IMGVR_UViG_3300027749_000034	K00499	Amino acid metabolism	353	P-P
NZ_CP019308	K00499	Amino acid metabolism	4	P-P
IMGVR_UViG_3300002231_000328	K00501	Amino acid metabolism	172	P-P
IMGVR_UViG_3300002231_000328	K00501	Biosynthesis of other secondary metabolites	172	P-P
IMGVR_UViG_3300002231_000328	K00501	Metabolism of cofactors and vitamins	172	P-P
NZ_AP021877	K00501	Amino acid metabolism	105	P-P
NZ_AP021877	K00501	Biosynthesis of other secondary metabolites	105	P-P
NZ_AP021877	K00501	Metabolism of cofactors and vitamins	105	P-P
IMGVR_UViG_3300012080_000004	K00502	Amino acid metabolism	4	P-P
IMGVR_UViG_3300012080_000004	K00502	Metabolism of cofactors and vitamins	4	P-P
IMGVR_UViG_3300029952_000005	K00506	Amino acid metabolism	35	P-P
IMGVR_UViG_3300029953_000011	K00506	Amino acid metabolism	29	P-P
IMGVR_UViG_3300010160_000025	K00507	Lipid metabolism	113	P-P
IMGVR_UViG_3300022602_000035	K00507	Lipid metabolism	1	P-P
IMGVR_UViG_3300023174_000044	K00507	Lipid metabolism	284	P-P
IMGVR_UViG_3300024509_000005	K00507	Lipid metabolism	55	P-P
IMGVR_UViG_3300025437_000009	K00507	Lipid metabolism	331	P-P
IMGVR_UViG_3300026292_000003	K00507	Lipid metabolism	278	P-P
IMGVR_UViG_3300027741_000509	K00507	Lipid metabolism	5	P-P
IMGVR_UViG_3300027749_000034	K00507	Lipid metabolism	13	P-P
IMGVR_UViG_3300027759_000075	K00507	Lipid metabolism	24	P-P
IMGVR_UViG_3300028275_000006	K00507	Lipid metabolism	174	P-P
IMGVR_UViG_3300028393_000019	K00507	Lipid metabolism	209	P-P
IMGVR_UViG_3300032562_000005	K00507	Lipid metabolism	93	P-P
IMGVR_UViG_3300032665_000009	K00507	Lipid metabolism	142	P-P
IMGVR_UViG_3300032665_000021	K00507	Lipid metabolism	12	P-P
IMGVR_UViG_3300032677_000007	K00507	Lipid metabolism	140	P-P
Station158_SUR_ALL_assembly_NODE_195_length_200792_cov_11	K00507	Lipid metabolism	200	P-P
Station168_SUR_ALL_assembly_NODE_176_length_220308_cov_73	K00507	Lipid metabolism	88	P-P
Station209_MES_ALL_assembly_NODE_63_length_312598_cov_7	K00507	Lipid metabolism	159	P-P
Station210_MES_ALL_assembly_NODE_202_length_136345_cov_4	K00507	Lipid metabolism	112	P-P
IMGVR_UViG_3300027284_000008	K00509	Lipid metabolism	9	P-P
UGV-GENOME-0376193	K00509	Lipid metabolism	61	P-P
IMGVR_UViG_3300032431_000001	K00524	Nucleotide metabolism	103	P-P
AP024133	K00525	Nucleotide metabolism	121	P-P
Bacilli_gi_484078956	K00525	Nucleotide metabolism	57	P-P
Bacilli_gi_526444490	K00525	Nucleotide metabolism	66	P-P
CP000979	K00525	Nucleotide metabolism	82	P-P
CP012114	K00525	Nucleotide metabolism	99	P-P
CP017387	K00525	Nucleotide metabolism	10	P-P
CP022461	K00525	Nucleotide metabolism	22	P-P
CP025888	K00525	Nucleotide metabolism	122	P-P
CP033517	K00525	Nucleotide metabolism	127	P-P
CP034066	K00525	Nucleotide metabolism	95	P-P
CP035909	K00525	Nucleotide metabolism	113	P-P
CP037443	K00525	Nucleotide metabolism	116	P-P
CP044370	K00525	Nucleotide metabolism	42	P-P
CP045933	K00525	Nucleotide metabolism	122	P-P
CP050287	K00525	Nucleotide metabolism	129	P-P
CP052220	K00525	Nucleotide metabolism	56	P-P
CP052264	K00525	Nucleotide metabolism	11	P-P
CP052281	K00525	Nucleotide metabolism	92	P-P
CP052311	K00525	Nucleotide metabolism	87	P-P
CP052352	K00525	Nucleotide metabolism	21	P-P
CP052390	K00525	Nucleotide metabolism	111	P-P
CP052393	K00525	Nucleotide metabolism	81	P-P
CP052409	K00525	Nucleotide metabolism	115	P-P
CP052423	K00525	Nucleotide metabolism	119	P-P
CP052527	K00525	Nucleotide metabolism	113	P-P
CP053410	K00525	Nucleotide metabolism	35	P-P
CP053753	K00525	Nucleotide metabolism	92	P-P
CP053880	K00525	Nucleotide metabolism	56	P-P
CP056250	K00525	Nucleotide metabolism	113	P-P
CP056300	K00525	Nucleotide metabolism	120	P-P
CP056499	K00525	Nucleotide metabolism	72	P-P
CP056788	K00525	Nucleotide metabolism	116	P-P
CP056801	K00525	Nucleotide metabolism	133	P-P
CP057127	K00525	Nucleotide metabolism	119	P-P
CP057251	K00525	Nucleotide metabolism	120	P-P
CP057560	K00525	Nucleotide metabolism	116	P-P
CP057685	K00525	Nucleotide metabolism	100	P-P
CP057798	K00525	Nucleotide metabolism	119	P-P
CP058914	K00525	Nucleotide metabolism	72	P-P
CP059946	K00525	Nucleotide metabolism	68	P-P
CP063870	K00525	Nucleotide metabolism	34	P-P
CP064822	K00525	Nucleotide metabolism	186	P-P
CP068787	K00525	Nucleotide metabolism	104	P-P
CP074214	K00525	Nucleotide metabolism	51	P-P
CP074250	K00525	Nucleotide metabolism	41	P-P
CP074286	K00525	Nucleotide metabolism	28	P-P
CP074289	K00525	Nucleotide metabolism	6	P-P
CP078107	K00525	Nucleotide metabolism	104	P-P
CP078111	K00525	Nucleotide metabolism	91	P-P
DTR_412254	K00525	Nucleotide metabolism	67	P-P
DTR_575030	K00525	Nucleotide metabolism	51	P-P
DTR_575083	K00525	Nucleotide metabolism	29	P-P
DTR_628998	K00525	Nucleotide metabolism	139	P-P
DTR_718741	K00525	Nucleotide metabolism	9	P-P
DTR_718758	K00525	Nucleotide metabolism	57	P-P
Gammaproteobacteria_gi_423112131	K00525	Nucleotide metabolism	67	P-P
Gammaproteobacteria_gi_452322300	K00525	Nucleotide metabolism	12	P-P
Gammaproteobacteria_gi_452735557	K00525	Nucleotide metabolism	35	P-P
Gammaproteobacteria_gi_452739800	K00525	Nucleotide metabolism	120	P-P
Gammaproteobacteria_gi_452740130	K00525	Nucleotide metabolism	73	P-P
Gammaproteobacteria_gi_469816145	K00525	Nucleotide metabolism	39	P-P
Gammaproteobacteria_gi_485452996	K00525	Nucleotide metabolism	70	P-P
Gammaproteobacteria_gi_491255701	K00525	Nucleotide metabolism	36	P-P
Gammaproteobacteria_gi_491269334	K00525	Nucleotide metabolism	23	P-P
Gammaproteobacteria_gi_491276315	K00525	Nucleotide metabolism	20	P-P
Gammaproteobacteria_gi_545165525-16525-108807	K00525	Nucleotide metabolism	76	P-P
Gammaproteobacteria_gi_545165932	K00525	Nucleotide metabolism	55	P-P
Gammaproteobacteria_gi_545233754	K00525	Nucleotide metabolism	36	P-P
Gammaproteobacteria_gi_545249659	K00525	Nucleotide metabolism	53	P-P
Gammaproteobacteria_gi_556275227	K00525	Nucleotide metabolism	18	P-P
Gammaproteobacteria_gi_556579624	K00525	Nucleotide metabolism	104	P-P
Gammaproteobacteria_gi_565643352	K00525	Nucleotide metabolism	80	P-P
GCA_002601445	K00525	Nucleotide metabolism	143	P-P
GCA_002604625	K00525	Nucleotide metabolism	130	P-P
GCA_002614385	K00525	Nucleotide metabolism	114	P-P
GCA_002618405	K00525	Nucleotide metabolism	107	P-P
GCA_002623525	K00525	Nucleotide metabolism	52	P-P
GCA_002623565	K00525	Nucleotide metabolism	121	P-P
GCA_003051285	K00525	Nucleotide metabolism	75	P-P
GCA_003367035	K00525	Nucleotide metabolism	118	P-P
GCA_003368965	K00525	Nucleotide metabolism	62	P-P
GCA_003369185	K00525	Nucleotide metabolism	66	P-P
GCA_003369405	K00525	Nucleotide metabolism	54	P-P
GCA_003443155	K00525	Nucleotide metabolism	110	P-P
GCA_003555485	K00525	Nucleotide metabolism	173	P-P
GCA_004916835	K00525	Nucleotide metabolism	268	P-P
IMGVR_UViG_2531839357_000002	K00525	Nucleotide metabolism	46	P-P
IMGVR_UViG_2531839635_000003	K00525	Nucleotide metabolism	36	P-P
IMGVR_UViG_2534681703_000011	K00525	Nucleotide metabolism	72	P-P
IMGVR_UViG_2537561718_000002	K00525	Nucleotide metabolism	62	P-P
IMGVR_UViG_2537562056_000001	K00525	Nucleotide metabolism	13	P-P
IMGVR_UViG_2545824693_000001	K00525	Nucleotide metabolism	41	P-P
IMGVR_UViG_2579778564_000001	K00525	Nucleotide metabolism	80	P-P
IMGVR_UViG_3300000276_000005	K00525	Nucleotide metabolism	15	P-P
IMGVR_UViG_3300000280_000006	K00525	Nucleotide metabolism	98	P-P
IMGVR_UViG_3300000553_000001	K00525	Nucleotide metabolism	141	P-P
IMGVR_UViG_3300001398_000002	K00525	Nucleotide metabolism	34	P-P
IMGVR_UViG_3300001580_000005	K00525	Nucleotide metabolism	78	P-P
IMGVR_UViG_3300001605_000008	K00525	Nucleotide metabolism	19	P-P
IMGVR_UViG_3300001729_000004	K00525	Nucleotide metabolism	80	P-P
IMGVR_UViG_3300002042_000001	K00525	Nucleotide metabolism	147	P-P
IMGVR_UViG_3300002092_000031	K00525	Nucleotide metabolism	99	P-P
IMGVR_UViG_3300002231_000328	K00525	Nucleotide metabolism	74	P-P
IMGVR_UViG_3300002855_000001	K00525	Nucleotide metabolism	69	P-P
IMGVR_UViG_3300003846_000001	K00525	Nucleotide metabolism	58	P-P
IMGVR_UViG_3300003848_000002	K00525	Nucleotide metabolism	89	P-P
IMGVR_UViG_3300003850_000001	K00525	Nucleotide metabolism	147	P-P
IMGVR_UViG_3300003973_000001	K00525	Nucleotide metabolism	179	P-P
IMGVR_UViG_3300005080_000005	K00525	Nucleotide metabolism	61	P-P
IMGVR_UViG_3300005140_000001	K00525	Nucleotide metabolism	63	P-P
IMGVR_UViG_3300005141_000001	K00525	Nucleotide metabolism	29	P-P
IMGVR_UViG_3300005142_000001	K00525	Nucleotide metabolism	70	P-P
IMGVR_UViG_3300005143_000001	K00525	Nucleotide metabolism	60	P-P
IMGVR_UViG_3300005573_000057	K00525	Nucleotide metabolism	127	P-P
IMGVR_UViG_3300005661_000001	K00525	Nucleotide metabolism	8	P-P
IMGVR_UViG_3300005721_000046	K00525	Nucleotide metabolism	85	P-P
IMGVR_UViG_3300006016_000001	K00525	Nucleotide metabolism	25	P-P
IMGVR_UViG_3300006056_000049	K00525	Nucleotide metabolism	41	P-P
IMGVR_UViG_3300006120_000017	K00525	Nucleotide metabolism	89	P-P
IMGVR_UViG_3300006292_000009	K00525	Nucleotide metabolism	55	P-P
IMGVR_UViG_3300006643_000010	K00525	Nucleotide metabolism	1	P-P
IMGVR_UViG_3300006735_001203	K00525	Nucleotide metabolism	11	P-P
IMGVR_UViG_3300006752_000011	K00525	Nucleotide metabolism	55	P-P
IMGVR_UViG_3300006802_000424	K00525	Nucleotide metabolism	16	P-P
IMGVR_UViG_3300006865_000023	K00525	Nucleotide metabolism	12	P-P
IMGVR_UViG_3300006879_000034	K00525	Nucleotide metabolism	1	P-P
IMGVR_UViG_3300006922_000005	K00525	Nucleotide metabolism	310	P-P
IMGVR_UViG_3300006946_000001	K00525	Nucleotide metabolism	68	P-P
IMGVR_UViG_3300007071_000002	K00525	Nucleotide metabolism	4	P-P
IMGVR_UViG_3300007276_000035	K00525	Nucleotide metabolism	36	P-P
IMGVR_UViG_3300007511_000005	K00525	Nucleotide metabolism	5	P-P
IMGVR_UViG_3300007535_000007	K00525	Nucleotide metabolism	85	P-P
IMGVR_UViG_3300007722_000010	K00525	Nucleotide metabolism	75	P-P
IMGVR_UViG_3300007736_000001	K00525	Nucleotide metabolism	147	P-P
IMGVR_UViG_3300008110_000006	K00525	Nucleotide metabolism	179	P-P
IMGVR_UViG_3300008159_000003	K00525	Nucleotide metabolism	163	P-P
IMGVR_UViG_3300008227_000001	K00525	Nucleotide metabolism	24	P-P
IMGVR_UViG_3300008252_000001	K00525	Nucleotide metabolism	102	P-P
IMGVR_UViG_3300008252_000003	K00525	Nucleotide metabolism	234	P-P
IMGVR_UViG_3300008347_000003	K00525	Nucleotide metabolism	112	P-P
IMGVR_UViG_3300008541_000006	K00525	Nucleotide metabolism	82	P-P
IMGVR_UViG_3300009095_000011	K00525	Nucleotide metabolism	95	P-P
IMGVR_UViG_3300009151_000031	K00525	Nucleotide metabolism	160	P-P
IMGVR_UViG_3300009159_000035	K00525	Nucleotide metabolism	164	P-P
IMGVR_UViG_3300009181_000033	K00525	Nucleotide metabolism	285	P-P
IMGVR_UViG_3300009363_000006	K00525	Nucleotide metabolism	55	P-P
IMGVR_UViG_3300009376_000002	K00525	Nucleotide metabolism	44	P-P
IMGVR_UViG_3300009410_000005	K00525	Nucleotide metabolism	68	P-P
IMGVR_UViG_3300009549_000003	K00525	Nucleotide metabolism	27	P-P
IMGVR_UViG_3300009603_000001	K00525	Nucleotide metabolism	96	P-P
IMGVR_UViG_3300009671_000009	K00525	Nucleotide metabolism	109	P-P
IMGVR_UViG_3300010002_000010	K00525	Nucleotide metabolism	100	P-P
IMGVR_UViG_3300010334_000023	K00525	Nucleotide metabolism	58	P-P
IMGVR_UViG_3300010354_000001	K00525	Nucleotide metabolism	120	P-P
IMGVR_UViG_3300011375_000001	K00525	Nucleotide metabolism	12	P-P
IMGVR_UViG_3300011497_000002	K00525	Nucleotide metabolism	6	P-P
IMGVR_UViG_3300011640_000001	K00525	Nucleotide metabolism	24	P-P
IMGVR_UViG_3300011651_000001	K00525	Nucleotide metabolism	116	P-P
IMGVR_UViG_3300011704_000001	K00525	Nucleotide metabolism	106	P-P
IMGVR_UViG_3300011712_000001	K00525	Nucleotide metabolism	77	P-P
IMGVR_UViG_3300011727_000001	K00525	Nucleotide metabolism	118	P-P
IMGVR_UViG_3300011831_000001	K00525	Nucleotide metabolism	88	P-P
IMGVR_UViG_3300011864_000001	K00525	Nucleotide metabolism	39	P-P
IMGVR_UViG_3300011956_000001	K00525	Nucleotide metabolism	10	P-P
IMGVR_UViG_3300012075_000001	K00525	Nucleotide metabolism	42	P-P
IMGVR_UViG_3300012079_000001	K00525	Nucleotide metabolism	8	P-P
IMGVR_UViG_3300012080_000001	K00525	Nucleotide metabolism	77	P-P
IMGVR_UViG_3300012153_000001	K00525	Nucleotide metabolism	33	P-P
IMGVR_UViG_3300012267_000001	K00525	Nucleotide metabolism	67	P-P
IMGVR_UViG_3300012283_000001	K00525	Nucleotide metabolism	94	P-P
IMGVR_UViG_3300012953_000013	K00525	Nucleotide metabolism	174	P-P
IMGVR_UViG_3300013093_000017	K00525	Nucleotide metabolism	19	P-P
IMGVR_UViG_3300013126_000010	K00525	Nucleotide metabolism	217	P-P
IMGVR_UViG_3300013131_000024	K00525	Nucleotide metabolism	12	P-P
IMGVR_UViG_3300013612_000001	K00525	Nucleotide metabolism	38	P-P
IMGVR_UViG_3300013669_000001	K00525	Nucleotide metabolism	107	P-P
IMGVR_UViG_3300013827_000001	K00525	Nucleotide metabolism	103	P-P
IMGVR_UViG_3300013942_000001	K00525	Nucleotide metabolism	49	P-P
IMGVR_UViG_3300014614_000001	K00525	Nucleotide metabolism	59	P-P
IMGVR_UViG_3300014631_000001	K00525	Nucleotide metabolism	74	P-P
IMGVR_UViG_3300017648_000001	K00525	Nucleotide metabolism	23	P-P
IMGVR_UViG_3300017649_000001	K00525	Nucleotide metabolism	38	P-P
IMGVR_UViG_3300017649_000004	K00525	Nucleotide metabolism	58	P-P
IMGVR_UViG_3300017691_000005	K00525	Nucleotide metabolism	6	P-P
IMGVR_UViG_3300018875_000001	K00525	Nucleotide metabolism	244	P-P
IMGVR_UViG_3300018877_000006	K00525	Nucleotide metabolism	32	P-P
IMGVR_UViG_3300018891_000001	K00525	Nucleotide metabolism	120	P-P
IMGVR_UViG_3300020054_000007	K00525	Nucleotide metabolism	98	P-P
IMGVR_UViG_3300020367_000002	K00525	Nucleotide metabolism	218	P-P
IMGVR_UViG_3300020390_000002	K00525	Nucleotide metabolism	99	P-P
IMGVR_UViG_3300020473_000014	K00525	Nucleotide metabolism	60	P-P
IMGVR_UViG_3300020594_000001	K00525	Nucleotide metabolism	155	P-P
IMGVR_UViG_3300020707_000005	K00525	Nucleotide metabolism	341	P-P
IMGVR_UViG_3300020735_000006	K00525	Nucleotide metabolism	124	P-P
IMGVR_UViG_3300021060_000002	K00525	Nucleotide metabolism	124	P-P
IMGVR_UViG_3300021138_000005	K00525	Nucleotide metabolism	116	P-P
IMGVR_UViG_3300021254_000021	K00525	Nucleotide metabolism	257	P-P
IMGVR_UViG_3300021960_000208	K00525	Nucleotide metabolism	35	P-P
IMGVR_UViG_3300022187_000029	K00525	Nucleotide metabolism	9	P-P
IMGVR_UViG_3300022200_000021	K00525	Nucleotide metabolism	20	P-P
IMGVR_UViG_3300022602_000035	K00525	Nucleotide metabolism	94	P-P
IMGVR_UViG_3300022602_000036	K00525	Nucleotide metabolism	18	P-P
IMGVR_UViG_3300022912_000007	K00525	Nucleotide metabolism	74	P-P
IMGVR_UViG_3300023115_000007	K00525	Nucleotide metabolism	118	P-P
IMGVR_UViG_3300023116_000013	K00525	Nucleotide metabolism	14	P-P
IMGVR_UViG_3300023117_000006	K00525	Nucleotide metabolism	249	P-P
IMGVR_UViG_3300023174_000044	K00525	Nucleotide metabolism	320	P-P
IMGVR_UViG_3300023180_000025	K00525	Nucleotide metabolism	100	P-P
IMGVR_UViG_3300023243_000009	K00525	Nucleotide metabolism	161	P-P
IMGVR_UViG_3300024509_000005	K00525	Nucleotide metabolism	19	P-P
IMGVR_UViG_3300024999_000035	K00525	Nucleotide metabolism	14	P-P
IMGVR_UViG_3300024999_000045	K00525	Nucleotide metabolism	106	P-P
IMGVR_UViG_3300025011_000017	K00525	Nucleotide metabolism	93	P-P
IMGVR_UViG_3300025012_000026	K00525	Nucleotide metabolism	158	P-P
IMGVR_UViG_3300025131_000007	K00525	Nucleotide metabolism	169	P-P
IMGVR_UViG_3300025141_000030	K00525	Nucleotide metabolism	46	P-P
IMGVR_UViG_3300025270_000009	K00525	Nucleotide metabolism	128	P-P
IMGVR_UViG_3300025288_000012	K00525	Nucleotide metabolism	92	P-P
IMGVR_UViG_3300025292_000002	K00525	Nucleotide metabolism	76	P-P
IMGVR_UViG_3300025309_000006	K00525	Nucleotide metabolism	192	P-P
IMGVR_UViG_3300025469_000003	K00525	Nucleotide metabolism	35	P-P
IMGVR_UViG_3300025519_000001	K00525	Nucleotide metabolism	145	P-P
IMGVR_UViG_3300025530_000006	K00525	Nucleotide metabolism	162	P-P
IMGVR_UViG_3300025571_000004	K00525	Nucleotide metabolism	26	P-P
IMGVR_UViG_3300025587_000003	K00525	Nucleotide metabolism	63	P-P
IMGVR_UViG_3300025597_000003	K00525	Nucleotide metabolism	269	P-P
IMGVR_UViG_3300025670_000002	K00525	Nucleotide metabolism	74	P-P
IMGVR_UViG_3300025735_000007	K00525	Nucleotide metabolism	124	P-P
IMGVR_UViG_3300026156_000001	K00525	Nucleotide metabolism	66	P-P
IMGVR_UViG_3300026201_000011	K00525	Nucleotide metabolism	41	P-P
IMGVR_UViG_3300026290_000007	K00525	Nucleotide metabolism	214	P-P
IMGVR_UViG_3300026292_000003	K00525	Nucleotide metabolism	136	P-P
IMGVR_UViG_3300026561_000001	K00525	Nucleotide metabolism	45	P-P
IMGVR_UViG_3300027628_000018	K00525	Nucleotide metabolism	41	P-P
IMGVR_UViG_3300027690_000001	K00525	Nucleotide metabolism	18	P-P
IMGVR_UViG_3300027749_000034	K00525	Nucleotide metabolism	194	P-P
IMGVR_UViG_3300027759_000075	K00525	Nucleotide metabolism	73	P-P
IMGVR_UViG_3300027771_000007	K00525	Nucleotide metabolism	45	P-P
IMGVR_UViG_3300027963_000176	K00525	Nucleotide metabolism	65	P-P
IMGVR_UViG_3300027971_000524	K00525	Nucleotide metabolism	1	P-P
IMGVR_UViG_3300028176_000005	K00525	Nucleotide metabolism	67	P-P
IMGVR_UViG_3300028275_000006	K00525	Nucleotide metabolism	210	P-P
IMGVR_UViG_3300028364_000014	K00525	Nucleotide metabolism	290	P-P
IMGVR_UViG_3300028393_000019	K00525	Nucleotide metabolism	175	P-P
IMGVR_UViG_3300028416_000006	K00525	Nucleotide metabolism	91	P-P
IMGVR_UViG_3300028603_000025	K00525	Nucleotide metabolism	53	P-P
IMGVR_UViG_3300028645_000002	K00525	Nucleotide metabolism	30	P-P
IMGVR_UViG_3300028646_000002	K00525	Nucleotide metabolism	99	P-P
IMGVR_UViG_3300028676_000004	K00525	Nucleotide metabolism	189	P-P
IMGVR_UViG_3300028739_000003	K00525	Nucleotide metabolism	14	P-P
IMGVR_UViG_3300028767_000013	K00525	Nucleotide metabolism	271	P-P
IMGVR_UViG_3300028853_000002	K00525	Nucleotide metabolism	304	P-P
IMGVR_UViG_3300029032_000002	K00525	Nucleotide metabolism	33	P-P
IMGVR_UViG_3300029086_000001	K00525	Nucleotide metabolism	30	P-P
IMGVR_UViG_3300029210_000004	K00525	Nucleotide metabolism	10	P-P
IMGVR_UViG_3300029288_000073	K00525	Nucleotide metabolism	276	P-P
IMGVR_UViG_3300029702_000002	K00525	Nucleotide metabolism	30	P-P
IMGVR_UViG_3300029818_000001	K00525	Nucleotide metabolism	83	P-P
IMGVR_UViG_3300029923_000002	K00525	Nucleotide metabolism	262	P-P
IMGVR_UViG_3300029984_000002	K00525	Nucleotide metabolism	111	P-P
IMGVR_UViG_3300030000_000001	K00525	Nucleotide metabolism	127	P-P
IMGVR_UViG_3300030055_000003	K00525	Nucleotide metabolism	44	P-P
IMGVR_UViG_3300030339_000002	K00525	Nucleotide metabolism	60	P-P
IMGVR_UViG_3300030514_000001	K00525	Nucleotide metabolism	15	P-P
IMGVR_UViG_3300030515_000002	K00525	Nucleotide metabolism	108	P-P
IMGVR_UViG_3300030685_000012	K00525	Nucleotide metabolism	138	P-P
IMGVR_UViG_3300030753_000002	K00525	Nucleotide metabolism	142	P-P
IMGVR_UViG_3300031143_000003	K00525	Nucleotide metabolism	61	P-P
IMGVR_UViG_3300031182_000003	K00525	Nucleotide metabolism	99	P-P
IMGVR_UViG_3300031370_000003	K00525	Nucleotide metabolism	4	P-P
IMGVR_UViG_3300031413_000005	K00525	Nucleotide metabolism	63	P-P
IMGVR_UViG_3300031722_000001	K00525	Nucleotide metabolism	351	P-P
IMGVR_UViG_3300032046_000002	K00525	Nucleotide metabolism	372	P-P
IMGVR_UViG_3300032138_000006	K00525	Nucleotide metabolism	39	P-P
IMGVR_UViG_3300032562_000005	K00525	Nucleotide metabolism	150	P-P
IMGVR_UViG_3300032579_000009	K00525	Nucleotide metabolism	28	P-P
IMGVR_UViG_3300032677_000007	K00525	Nucleotide metabolism	83	P-P
IMGVR_UViG_3300032722_000008	K00525	Nucleotide metabolism	145	P-P
IMGVR_UViG_3300035661_000021	K00525	Nucleotide metabolism	48	P-P
IMGVR_UViG_3300035670_000068	K00525	Nucleotide metabolism	115	P-P
IMGVR_UViG_3300035670_000075	K00525	Nucleotide metabolism	66	P-P
IMGVR_UViG_3300035670_000080	K00525	Nucleotide metabolism	32	P-P
IMGVR_UViG_641228512_000001	K00525	Nucleotide metabolism	26	P-P
IMGVR_UViG_645047336_000001	K00525	Nucleotide metabolism	114	P-P
IMGVR_UViG_645058767_000001	K00525	Nucleotide metabolism	49	P-P
IMGVR_UViG_647533160_000002	K00525	Nucleotide metabolism	98	P-P
IMGVR_UViG_7000000615_000026	K00525	Nucleotide metabolism	70	P-P
ivig_1639	K00525	Nucleotide metabolism	55	P-P
ivig_3103	K00525	Nucleotide metabolism	37	P-P
ivig_4277	K00525	Nucleotide metabolism	53	P-P
ivig_4436	K00525	Nucleotide metabolism	39	P-P
LR134218	K00525	Nucleotide metabolism	32	P-P
LR890227	K00525	Nucleotide metabolism	110	P-P
LR890269	K00525	Nucleotide metabolism	70	P-P
LR890700	K00525	Nucleotide metabolism	62	P-P
LR890743	K00525	Nucleotide metabolism	140	P-P
LT883154	K00525	Nucleotide metabolism	73	P-P
LT904853	K00525	Nucleotide metabolism	95	P-P
LT904880	K00525	Nucleotide metabolism	83	P-P
MF554642	K00525	Nucleotide metabolism	28	P-P
MGV-GENOME-0370400	K00525	Nucleotide metabolism	91	P-P
MGV-GENOME-0370952	K00525	Nucleotide metabolism	32	P-P
NC_001884	K00525	Nucleotide metabolism	154	P-P
NC_003385	K00525	Nucleotide metabolism	119	P-P
NC_005815	K00525	Nucleotide metabolism	46	P-P
NC_006323	K00525	Nucleotide metabolism	47	P-P
NC_008562	K00525	Nucleotide metabolism	6	P-P
NC_009378	K00525	Nucleotide metabolism	46	P-P
NC_011246	K00525	Nucleotide metabolism	51	P-P
NC_014753	K00525	Nucleotide metabolism	21	P-P
NC_015149	K00525	Nucleotide metabolism	17	P-P
NC_016838	K00525	Nucleotide metabolism	127	P-P
NC_018509	K00525	Nucleotide metabolism	240	P-P
NC_018651	K00525	Nucleotide metabolism	74	P-P
NC_018843	K00525	Nucleotide metabolism	75	P-P
NC_018856	K00525	Nucleotide metabolism	68	P-P
NC_018863	K00525	Nucleotide metabolism	222	P-P
NC_019507	K00525	Nucleotide metabolism	226	P-P
NC_020864	K00525	Nucleotide metabolism	97	P-P
NC_020873	K00525	Nucleotide metabolism	168	P-P
NC_022088	K00525	Nucleotide metabolism	127	P-P
NC_022763	K00525	Nucleotide metabolism	121	P-P
NC_022769	K00525	Nucleotide metabolism	124	P-P
NC_023916	K00525	Nucleotide metabolism	121	P-P
NC_024137	K00525	Nucleotide metabolism	117	P-P
NC_024205	K00525	Nucleotide metabolism	129	P-P
NC_024207	K00525	Nucleotide metabolism	127	P-P
NC_024216	K00525	Nucleotide metabolism	129	P-P
NC_027352	K00525	Nucleotide metabolism	160	P-P
NC_027355	K00525	Nucleotide metabolism	184	P-P
NC_027366	K00525	Nucleotide metabolism	117	P-P
NC_027374	K00525	Nucleotide metabolism	95	P-P
NC_028805	K00525	Nucleotide metabolism	73	P-P
NC_028890	K00525	Nucleotide metabolism	102	P-P
NC_028950	K00525	Nucleotide metabolism	114	P-P
NC_029073	K00525	Nucleotide metabolism	93	P-P
NC_029119	K00525	Nucleotide metabolism	80	P-P
NC_030925	K00525	Nucleotide metabolism	168	P-P
NC_031056	K00525	Nucleotide metabolism	139	P-P
NC_031100	K00525	Nucleotide metabolism	122	P-P
NC_032102	K00525	Nucleotide metabolism	115	P-P
NC_034248	K00525	Nucleotide metabolism	70	P-P
NC_042091	K00525	Nucleotide metabolism	78	P-P
NC_042140	K00525	Nucleotide metabolism	107	P-P
NZ_AP014953	K00525	Nucleotide metabolism	109	P-P
NZ_AP017612	K00525	Nucleotide metabolism	122	P-P
NZ_AP018351	K00525	Nucleotide metabolism	128	P-P
NZ_AP019715	K00525	Nucleotide metabolism	27	P-P
NZ_AP019819	K00525	Nucleotide metabolism	130	P-P
NZ_AP022089	K00525	Nucleotide metabolism	92	P-P
NZ_AP022239	K00525	Nucleotide metabolism	84	P-P
NZ_AP022453	K00525	Nucleotide metabolism	107	P-P
[truncated: 23,452 more rows]

## Sheet: VFDB
Genome	VFDB_id	Gene	Protein_function	Virulence_subcategory	Virulence_category	Virulence_associated_taxa	MGE
IMGVR_UViG_2526164668_000004	VFG042574	AAX78188	LdaF	Locus for diffuse adherence (lda), afimbrial adhesin (VF1148)	Adherence	Escherichia coli	P-P
IMGVR_UViG_2526164668_000004	VFG042576	AAX78190	LdaH	Locus for diffuse adherence (lda), afimbrial adhesin (VF1148)	Adherence	Escherichia coli	P-P
IMGVR_UViG_2526164668_000004	VFG042577	AAX78191	LdaI	Locus for diffuse adherence (lda), afimbrial adhesin (VF1148)	Adherence	Escherichia coli	P-P
IMGVR_UViG_2531839667_000004	VFG033071	paa	outer membrane adhesin Paa	Paa (VF0194)	Adherence	Escherichia coli O103:H2 str. 12009	P-P
IMGVR_UViG_2541047434_000005	VFG000839	paa	outer membrane adhesin Paa	Paa (VF0194)	Adherence	Escherichia coli O157:H7 str. EDL933	P-P
IMGVR_UViG_646311913_000001	VFG043582	ROD_RS13050	DUF3491 domain-containing protein	LifA (VF1210)	Adherence	Citrobacter rodentium ICC168	P-P
IMGVR_UViG_641522650_000001	VFG001731	iha	bifunctional siderophore receptor/adhesin Iha	C3610 (VF1157)	Adherence	Escherichia coli CFT073	P-P
UGV-GENOME-0370795	VFG042518	fotG	FotG	Adhesive fimbriae (VF0213)	Adherence	Escherichia coli O20:K27:H- ARG-2	P-P
UGV-GENOME-0370795	VFG042517	fotF	FotF	Adhesive fimbriae (VF0213)	Adherence	Escherichia coli O20:K27:H- ARG-2	P-P
UGV-GENOME-0370795	VFG042516	fotE	FotE	Adhesive fimbriae (VF0213)	Adherence	Escherichia coli O20:K27:H- ARG-2	P-P
UGV-GENOME-0370795	VFG042515	fotD	FotD	Adhesive fimbriae (VF0213)	Adherence	Escherichia coli O20:K27:H- ARG-2	P-P
UGV-GENOME-0370795	VFG042511	fotT	FotT	Adhesive fimbriae (VF0213)	Adherence	Escherichia coli O20:K27:H- ARG-2	P-P
UGV-GENOME-0370795	VFG042510	fotS	FotS	Adhesive fimbriae (VF0213)	Adherence	Escherichia coli O20:K27:H- ARG-2	P-P
Gammaproteobacteria_gi_476382141	VFG042423	afaA	fimbrial major subunit AfaA	Dr adhesins (VF0223)	Adherence	Escherichia coli O25b:H4 str. FV9863	P-P
uvig_209995	VFG012263	fimB	Type 1 fimbriae Regulatory protein fimB	Type 1 fimbriae (VF0221)	Adherence	Escherichia coli str. K-12 substr. MG1655	P-P
uvig_209995	VFG000872	fimE	Type 1 fimbriae Regulatory protein fimE	Type 1 fimbriae (VF0221)	Adherence	Escherichia coli CFT073	P-P
uvig_578912	VFG048300	fimH	type 1 fimbrial adhesin precursor	Type I fimbriae (VF0566)	Adherence	Klebsiella oxytoca E718	P-P
uvig_578912	VFG048290	fimG	type 1 fimbrial minor component	Type I fimbriae (VF0566)	Adherence	Klebsiella oxytoca E718	P-P
uvig_578912	VFG048281	fimF	type 1 fimbrial minor component	Type I fimbriae (VF0566)	Adherence	Klebsiella oxytoca KCTC 1686	P-P
uvig_578912	VFG048270	fimD	outer membrane usher protein	Type I fimbriae (VF0566)	Adherence	Klebsiella oxytoca E718	P-P
uvig_578912	VFG048260	fimC	periplasmic chaperone	Type I fimbriae (VF0566)	Adherence	Klebsiella oxytoca E718	P-P
uvig_578912	VFG048250	fimI	type 1 pilus biosynthesis fimbrial protein	Type I fimbriae (VF0566)	Adherence	Klebsiella oxytoca E718	P-P
MGV-GENOME-0061997	VFG042713	fimA	type 1 fimbrial major subunit FimA	F9 fimbriae (VF1153)	Adherence	Escherichia coli O157:H7 str. EDL933	P-P
MGV-GENOME-0061997	VFG042714	Z_RS10335	fimbria/pilus periplasmic chaperone	F9 fimbriae (VF1153)	Adherence	Escherichia coli O157:H7 str. EDL933	P-P
MGV-GENOME-0061997	VFG033284	fimD	Outer membrane usher protein fimD precursor	Type 1 fimbriae (VF0221)	Adherence	Escherichia coli O44:H18 042	P-P
CP025897	VFG042655	pixJ	PixJ protein	Pix pilus (VF1151)	Adherence	Escherichia coli str. X2194	P-P
CP025897	VFG042654	pixD	PixD protein	Pix pilus (VF1151)	Adherence	Escherichia coli str. X2194	P-P
CP025897	VFG042585	HKK20_RS00075	PapC/FimD family outer membrane usher protein	Sfp fimbriae (VF1149)	Adherence	Escherichia coli O157:H- str. 3072/96	P-P
CP025897	VFG042652	pixH	PixH protein	Pix pilus (VF1151)	Adherence	Escherichia coli str. X2194	P-P
CP025897	VFG042754	lngX1	LngX1	Adhesive fimbriae (VF0213)	Adherence	Escherichia coli O8:H9 str. E9034A	P-P
CP025897	VFG042755	lngR	LngR	Adhesive fimbriae (VF0213)	Adherence	Escherichia coli O8:H9 str. E9034A	P-P
CP025897	VFG042756	lngS	LngS	Adhesive fimbriae (VF0213)	Adherence	Escherichia coli O8:H9 str. E9034A	P-P
CP025897	VFG042757	lngT	LngT	Adhesive fimbriae (VF0213)	Adherence	Escherichia coli O8:H9 str. E9034A	P-P
CP025897	VFG042758	lngX2	LngX2	Adhesive fimbriae (VF0213)	Adherence	Escherichia coli O8:H9 str. E9034A	P-P
CP025897	VFG042760	lngB	LngB	Adhesive fimbriae (VF0213)	Adherence	Escherichia coli O8:H9 str. E9034A	P-P
CP025897	VFG042761	lngC	LngC	Adhesive fimbriae (VF0213)	Adherence	Escherichia coli O8:H9 str. E9034A	P-P
CP025897	VFG042762	lngD	LngD	Adhesive fimbriae (VF0213)	Adherence	Escherichia coli O8:H9 str. E9034A	P-P
CP025897	VFG042763	lngE	LngE	Adhesive fimbriae (VF0213)	Adherence	Escherichia coli O8:H9 str. E9034A	P-P
CP025897	VFG042764	lngF	LngF	Adhesive fimbriae (VF0213)	Adherence	Escherichia coli O8:H9 str. E9034A	P-P
CP025897	VFG042765	lngG	LngG	Adhesive fimbriae (VF0213)	Adherence	Escherichia coli O8:H9 str. E9034A	P-P
CP025897	VFG042766	lngH	LngH	Adhesive fimbriae (VF0213)	Adherence	Escherichia coli O8:H9 str. E9034A	P-P
CP025897	VFG042781	cofI	CofI	Adhesive fimbriae (VF0213)	Adherence	Escherichia coli str. 260-1	P-P
CP025897	VFG042768	lngJ	LngJ	Adhesive fimbriae (VF0213)	Adherence	Escherichia coli O8:H9 str. E9034A	P-P
CP025897	VFG042769	lngP	LngP	Adhesive fimbriae (VF0213)	Adherence	Escherichia coli O8:H9 str. E9034A	P-P
LR962503	VFG002173	asa1	aggregation substance Asa1	AS (VF0352)	Adherence	Enterococcus faecalis V583	P-P
NC_011735	VFG043470	revA	fibronectin-binding protein RevA	RevA (VF1206)	Adherence	Borrelia burgdorferi ZS7	P-P
NC_018984	VFG043470	revA	fibronectin-binding protein RevA	RevA (VF1206)	Adherence	Borrelia burgdorferi ZS7	P-P
NZ_CP010243	VFG042652	pixH	PixH protein	Pix pilus (VF1151)	Adherence	Escherichia coli str. X2194	P-P
NZ_CP010243	VFG042653	pixC	PixC protein	Pix pilus (VF1151)	Adherence	Escherichia coli str. X2194	P-P
NZ_CP019757	VFG043470	revA	fibronectin-binding protein RevA	RevA (VF1206)	Adherence	Borrelia burgdorferi ZS7	P-P
NZ_CP030784	VFG042563	fedC	FedC protein	Adhesive fimbriae (VF0213)	Adherence	Escherichia coli	P-P
NZ_CP031350	VFG000839	paa	outer membrane adhesin Paa	Paa (VF0194)	Adherence	Escherichia coli O157:H7 str. EDL933	P-P
NZ_CP034164	VFG042563	fedC	FedC protein	Adhesive fimbriae (VF0213)	Adherence	Escherichia coli	P-P
NZ_CP043272	VFG042563	fedC	FedC protein	Adhesive fimbriae (VF0213)	Adherence	Escherichia coli	P-P
NZ_CP070291	VFG042563	fedC	FedC protein	Adhesive fimbriae (VF0213)	Adherence	Escherichia coli	P-P
NZ_CP074067	VFG043470	revA	fibronectin-binding protein RevA	RevA (VF1206)	Adherence	Borrelia burgdorferi ZS7	P-P
NZ_LR214993	VFG046118	mhp107	P97 paralog, surface adhesin	P97/P102 paralog family (VF0426)	Adherence	Mycoplasma hyopneumoniae 232	P-P
NZ_LR214993	VFG043642	MHP_RS00555	P110/LppT family adhesin N-terminal domain	P97/P102 paralog family (VF0426)	Adherence	Mycoplasma hyopneumoniae 232	P-P
NZ_LR214993	VFG016466	p102	protein p102, multifunctional adhesin	P97/P102 paralog family (VF0426)	Adherence	Mycoplasma hyopneumoniae 232	P-P
NZ_LR214993	VFG016463	p97	protein p97; cilium adhesin	P97/P102 paralog family (VF0426)	Adherence	Mycoplasma hyopneumoniae 232	P-P
NZ_LR214993	VFG043500	mhp271	p97 cilium adhesin paralog	P97/P102 paralog family (VF0426)	Adherence	Mycoplasma hyopneumoniae 232	P-P
NZ_LR214993	VFG016466	p102	protein p102, multifunctional adhesin	P97/P102 paralog family (VF0426)	Adherence	Mycoplasma hyopneumoniae 232	P-P
NZ_CP021720	VFG048344	mrkJ	phosphodiesterase	Type 3 fimbriae (VF0567)	Biofilm	Klebsiella pneumoniae subsp. pneumoniae HS11286	P-P
NZ_CP021720	VFG043623	mrkF	type 3 fimbrial minor pilin subunit MrkF	Type 3 fimbriae (VF0567)	Biofilm	Klebsiella pneumoniae subsp. pneumoniae NTUH-K2044	P-P
NZ_CP033379	VFG048395	mrkA	type 3 fimbrial major pilin subunit MrkA	Type 3 fimbriae (VF0567)	Biofilm	Klebsiella pneumoniae subsp. pneumoniae HS11286	P-P
NZ_CP033379	VFG043626	mrkB	fimbrial chaperone protein mrkB precursor	Type 3 fimbriae (VF0567)	Biofilm	Klebsiella pneumoniae subsp. pneumoniae NTUH-K2044	P-P
NZ_CP033379	VFG043625	mrkC	fimbrial biogenesis outer membrane usher protein mrkC precursor	Type 3 fimbriae (VF0567)	Biofilm	Klebsiella pneumoniae subsp. pneumoniae NTUH-K2044	P-P
NZ_CP033379	VFG043624	mrkD	fimbrial adhesin protein precursor MrkD	Type 3 fimbriae (VF0567)	Biofilm	Klebsiella pneumoniae subsp. pneumoniae NTUH-K2044	P-P
NZ_CP033379	VFG043623	mrkF	type 3 fimbrial minor pilin subunit MrkF	Type 3 fimbriae (VF0567)	Biofilm	Klebsiella pneumoniae subsp. pneumoniae NTUH-K2044	P-P
NZ_CP061756	VFG043623	mrkF	type 3 fimbrial minor pilin subunit MrkF	Type 3 fimbriae (VF0567)	Biofilm	Klebsiella pneumoniae subsp. pneumoniae NTUH-K2044	P-P
NZ_CP061756	VFG043624	mrkD	fimbrial adhesin protein precursor MrkD	Type 3 fimbriae (VF0567)	Biofilm	Klebsiella pneumoniae subsp. pneumoniae NTUH-K2044	P-P
NZ_CP061756	VFG043625	mrkC	fimbrial biogenesis outer membrane usher protein mrkC precursor	Type 3 fimbriae (VF0567)	Biofilm	Klebsiella pneumoniae subsp. pneumoniae NTUH-K2044	P-P
NZ_CP061756	VFG043626	mrkB	fimbrial chaperone protein mrkB precursor	Type 3 fimbriae (VF0567)	Biofilm	Klebsiella pneumoniae subsp. pneumoniae NTUH-K2044	P-P
NZ_CP061756	VFG048395	mrkA	type 3 fimbrial major pilin subunit MrkA	Type 3 fimbriae (VF0567)	Biofilm	Klebsiella pneumoniae subsp. pneumoniae HS11286	P-P
IMGVR_UViG_2531839449_000007	VFG035012	nleG5-1	DUF1076 domain-containing protein	TTSS secreted effectors (VF1110)	Effector delivery system	Escherichia coli O157:H7 str. EDL933	P-P
IMGVR_UViG_2531839449_000007	VFG035025	nleG6-1	DUF1076 domain-containing protein	TTSS secreted effectors (VF1110)	Effector delivery system	Escherichia coli O157:H7 str. EDL933	P-P
IMGVR_UViG_2531839449_000007	VFG034985	nleG2-2	DUF1076 domain-containing protein	TTSS secreted effectors (VF1110)	Effector delivery system	Escherichia coli O157:H7 str. EDL933	P-P
IMGVR_UViG_2526164604_000002	VFG035047	nleG7	Type III secretion system effector NleG7, E3 Ubiquitin Ligase	TTSS secreted effectors (VF1110)	Effector delivery system	Escherichia coli O157:H7 str. EC4115	P-P
IMGVR_UViG_2526164604_000002	VFG035011	nleG-3	T3SS effector NleG family protein	TTSS secreted effectors (VF1110)	Effector delivery system	Escherichia coli O26:H11 str. 11368	P-P
IMGVR_UViG_2526164604_000002	VFG035000	nleG2-4	DUF1076 domain-containing protein	TTSS secreted effectors (VF1111)	Effector delivery system	Escherichia coli O55:H7 str. CB9615	P-P
IMGVR_UViG_2526164609_000001	VFG012883	ipaH	invasion plasmid antigen IpaH	TTSS secreted effectors (VF0978)	Effector delivery system	Shigella boydii Sb227	P-P
IMGVR_UViG_2526164618_000003	VFG012872	ipaH	invasion plasmid antigen IpaH	TTSS secreted effectors (VF0978)	Effector delivery system	Shigella flexneri 2a str. 2457T	P-P
IMGVR_UViG_2526164647_000005	VFG012872	ipaH	invasion plasmid antigen IpaH	TTSS secreted effectors (VF0978)	Effector delivery system	Shigella flexneri 2a str. 2457T	P-P
IMGVR_UViG_2526164649_000003	VFG002042	ipaH9.8	type III secretion system effector ipaH9.8, E3 ubiquitin ligase	TTSS secreted effectors (VF0978)	Effector delivery system	Shigella flexneri 2a str. 301	P-P
IMGVR_UViG_2526164649_000003	VFG012869	ipaH	invasion plasmid antigen IpaH	TTSS secreted effectors (VF0978)	Effector delivery system	Shigella flexneri 2a str. 2457T	P-P
IMGVR_UViG_2526164663_000007	VFG035071	nleH1	Type III secretion system effector NleH1	TTSS (VF0191)	Effector delivery system	Escherichia coli O111:H- str. 11128	P-P
IMGVR_UViG_2526164663_000007	VFG042218	cif	Type III secretion system effector Cif, cyclomodulin	TTSS secreted effectors (VF1110)	Effector delivery system	Escherichia coli O26 str. C/15333	P-P
IMGVR_UViG_2526164666_000008	VFG034751	espK	Type III secretion system effector EspK	TTSS secreted effectors (VF1110)	Effector delivery system	Escherichia coli O103:H2 str. 12009	P-P
IMGVR_UViG_2526164691_000002	VFG035071	nleH1	Type III secretion system effector NleH1	TTSS (VF0191)	Effector delivery system	Escherichia coli O111:H- str. 11128	P-P
IMGVR_UViG_2526164691_000002	VFG042218	cif	Type III secretion system effector Cif, cyclomodulin	TTSS secreted effectors (VF1110)	Effector delivery system	Escherichia coli O26 str. C/15333	P-P
IMGVR_UViG_2529292922_000005	VFG034999	nleG2-4	DUF1076 domain-containing protein	TTSS secreted effectors (VF1111)	Effector delivery system	Escherichia coli O127:H6 str. E2348/69	P-P
IMGVR_UViG_2529292922_000005	VFG034942	nleB2	Type III secretion system effector NleB2	TTSS secreted effectors (VF1110)	Effector delivery system	Escherichia coli O157:H7 str. EDL933	P-P
IMGVR_UViG_2529292922_000005	VFG033796	nleC	Type III secretion system effector NleC, zinc metalloprotease	TTSS secreted effectors (VF1111)	Effector delivery system	Escherichia coli O127:H6 str. E2348/69	P-P
IMGVR_UViG_2529292922_000005	VFG033805	nleD	Type III secretion system effector NleD	TTSS secreted effectors (VF1111)	Effector delivery system	Escherichia coli O55:H7 str. CB9615	P-P
IMGVR_UViG_2529292923_000003	VFG034999	nleG2-4	DUF1076 domain-containing protein	TTSS secreted effectors (VF1111)	Effector delivery system	Escherichia coli O127:H6 str. E2348/69	P-P
IMGVR_UViG_2529292923_000003	VFG034942	nleB2	Type III secretion system effector NleB2	TTSS secreted effectors (VF1110)	Effector delivery system	Escherichia coli O157:H7 str. EDL933	P-P
IMGVR_UViG_2529292923_000003	VFG033796	nleC	Type III secretion system effector NleC, zinc metalloprotease	TTSS secreted effectors (VF1111)	Effector delivery system	Escherichia coli O127:H6 str. E2348/69	P-P
IMGVR_UViG_2529292923_000003	VFG033805	nleD	Type III secretion system effector NleD	TTSS secreted effectors (VF1111)	Effector delivery system	Escherichia coli O55:H7 str. CB9615	P-P
IMGVR_UViG_2529292981_000005	VFG002121	nleA/espI	Type III secretion system effector NleA	TTSS secreted effectors (VF1110)	Effector delivery system	Escherichia coli O157:H7 str. EDL933	P-P
IMGVR_UViG_2529292981_000005	VFG034975	nleG-1	T3SS effector E3 ubiquitin-protein ligase NleG	TTSS secreted effectors (VF1110)	Effector delivery system	Escherichia coli O157:H7 str. EDL933	P-P
IMGVR_UViG_2529292981_000005	VFG034778	espM1	Type III secretion system effector EspM1, Rho guanine exchange factor	TTSS secreted effectors (VF1110)	Effector delivery system	Escherichia coli O157:H7 str. EDL933	P-P
IMGVR_UViG_2529293038_000007	VFG033787	nleA/espI	Type III secretion system effector NleA	TTSS secreted effectors (VF1111)	Effector delivery system	Escherichia coli O127:H6 str. E2348/69	P-P
IMGVR_UViG_2529293076_000004	VFG035043	nleG7	Type III secretion system effector NleG7, E3 Ubiquitin Ligase	TTSS secreted effectors (VF1110)	Effector delivery system	Escherichia coli O157:H7 str. EDL933	P-P
IMGVR_UViG_2529293076_000004	VFG035011	nleG-3	T3SS effector NleG family protein	TTSS secreted effectors (VF1110)	Effector delivery system	Escherichia coli O26:H11 str. 11368	P-P
IMGVR_UViG_2529293076_000004	VFG035000	nleG2-4	DUF1076 domain-containing protein	TTSS secreted effectors (VF1111)	Effector delivery system	Escherichia coli O55:H7 str. CB9615	P-P
IMGVR_UViG_2529293239_000004	VFG012883	ipaH	invasion plasmid antigen IpaH	TTSS secreted effectors (VF0978)	Effector delivery system	Shigella boydii Sb227	P-P
IMGVR_UViG_2531839369_000002	VFG035047	nleG7	Type III secretion system effector NleG7, E3 Ubiquitin Ligase	TTSS secreted effectors (VF1110)	Effector delivery system	Escherichia coli O157:H7 str. EC4115	P-P
IMGVR_UViG_2531839369_000002	VFG035011	nleG-3	T3SS effector NleG family protein	TTSS secreted effectors (VF1110)	Effector delivery system	Escherichia coli O26:H11 str. 11368	P-P
IMGVR_UViG_2531839369_000002	VFG035000	nleG2-4	DUF1076 domain-containing protein	TTSS secreted effectors (VF1111)	Effector delivery system	Escherichia coli O55:H7 str. CB9615	P-P
IMGVR_UViG_2531839664_000001	VFG034751	espK	Type III secretion system effector EspK	TTSS secreted effectors (VF1110)	Effector delivery system	Escherichia coli O103:H2 str. 12009	P-P
IMGVR_UViG_2531839664_000002	VFG035047	nleG7	Type III secretion system effector NleG7, E3 Ubiquitin Ligase	TTSS secreted effectors (VF1110)	Effector delivery system	Escherichia coli O157:H7 str. EC4115	P-P
IMGVR_UViG_2531839667_000004	VFG034942	nleB2	Type III secretion system effector NleB2	TTSS secreted effectors (VF1110)	Effector delivery system	Escherichia coli O157:H7 str. EDL933	P-P
IMGVR_UViG_2531839667_000004	VFG034973	nleF	Type III secretion system effector NleF, caspase inhibitor	TTSS secreted effectors (VF1110)	Effector delivery system	Escherichia coli O103:H2 str. 12009	P-P
IMGVR_UViG_2534681810_000003	VFG034942	nleB2	Type III secretion system effector NleB2	TTSS secreted effectors (VF1110)	Effector delivery system	Escherichia coli O157:H7 str. EDL933	P-P
IMGVR_UViG_2534681832_000003	VFG033794	nleA/espI	Type III secretion system effector NleA	TTSS secreted effectors (VF1110)	Effector delivery system	Escherichia coli O111:H- str. 11128	P-P
IMGVR_UViG_2534681832_000004	VFG034989	nleG2-2	DUF1076 domain-containing protein	TTSS secreted effectors (VF1110)	Effector delivery system	Escherichia coli O103:H2 str. 12009	P-P
IMGVR_UViG_2534681832_000004	VFG042218	cif	Type III secretion system effector Cif, cyclomodulin	TTSS secreted effectors (VF1110)	Effector delivery system	Escherichia coli O26 str. C/15333	P-P
IMGVR_UViG_2534681832_000004	VFG035071	nleH1	Type III secretion system effector NleH1	TTSS (VF0191)	Effector delivery system	Escherichia coli O111:H- str. 11128	P-P
IMGVR_UViG_2534681935_000007	VFG002121	nleA/espI	Type III secretion system effector NleA	TTSS secreted effectors (VF1110)	Effector delivery system	Escherichia coli O157:H7 str. EDL933	P-P
IMGVR_UViG_2534681935_000007	VFG002121	nleA/espI	Type III secretion system effector NleA	TTSS secreted effectors (VF1110)	Effector delivery system	Escherichia coli O157:H7 str. EDL933	P-P
IMGVR_UViG_2534681939_000009	VFG002121	nleA/espI	Type III secretion system effector NleA	TTSS secreted effectors (VF1110)	Effector delivery system	Escherichia coli O157:H7 str. EDL933	P-P
IMGVR_UViG_2534681939_000009	VFG002121	nleA/espI	Type III secretion system effector NleA	TTSS secreted effectors (VF1110)	Effector delivery system	Escherichia coli O157:H7 str. EDL933	P-P
IMGVR_UViG_2534682325_000007	VFG034966	nleF	Type III secretion system effector NleF, caspase inhibitor	TTSS secreted effectors (VF1110)	Effector delivery system	Escherichia coli O157:H7 str. EDL933	P-P
IMGVR_UViG_2534682325_000007	VFG035073	nleH2	Type III secretion system effector NleH2	TTSS secreted effectors (VF1110)	Effector delivery system	Escherichia coli O157:H7 str. EDL933	P-P
IMGVR_UViG_2534682325_000007	VFG002121	nleA/espI	Type III secretion system effector NleA	TTSS secreted effectors (VF1110)	Effector delivery system	Escherichia coli O157:H7 str. EDL933	P-P
IMGVR_UViG_2537561620_000005	VFG012881	ipaH0722	type III secretion system effector IpaH0722, E3 ubiquitin ligase	TTSS secreted effectors (VF0978)	Effector delivery system	Shigella flexneri 5 str. 8401	P-P
IMGVR_UViG_2537562191_000017	VFG034793	espM2	Type III secretion system effector EspM2, Rho guanine exchange factor	TTSS secreted effectors (VF1110)	Effector delivery system	Escherichia coli O111:H- str. 11128	P-P
IMGVR_UViG_2537562191_000017	VFG035060	nleG8-2	DUF1076 domain-containing protein	TTSS secreted effectors (VF1110)	Effector delivery system	Escherichia coli O111:H- str. 11128	P-P
IMGVR_UViG_2537562191_000017	VFG034847	espW	Type III secretion system effector EspW	TTSS secreted effectors (VF1110)	Effector delivery system	Escherichia coli O111:H- str. 11128	P-P
IMGVR_UViG_2537562191_000017	VFG035037	nleG6-3	DUF1076 domain-containing protein	TTSS secreted effectors (VF1110)	Effector delivery system	Escherichia coli O157:H7 str. EDL933	P-P
IMGVR_UViG_2541047164_000001	VFG034985	nleG2-2	DUF1076 domain-containing protein	TTSS secreted effectors (VF1110)	Effector delivery system	Escherichia coli O157:H7 str. EDL933	P-P
IMGVR_UViG_2541047164_000001	VFG035025	nleG6-1	DUF1076 domain-containing protein	TTSS secreted effectors (VF1110)	Effector delivery system	Escherichia coli O157:H7 str. EDL933	P-P
IMGVR_UViG_2541047164_000001	VFG035012	nleG5-1	DUF1076 domain-containing protein	TTSS secreted effectors (VF1110)	Effector delivery system	Escherichia coli O157:H7 str. EDL933	P-P
IMGVR_UViG_2541047165_000004	VFG035047	nleG7	Type III secretion system effector NleG7, E3 Ubiquitin Ligase	TTSS secreted effectors (VF1110)	Effector delivery system	Escherichia coli O157:H7 str. EC4115	P-P
IMGVR_UViG_2541047165_000004	VFG035011	nleG-3	T3SS effector NleG family protein	TTSS secreted effectors (VF1110)	Effector delivery system	Escherichia coli O26:H11 str. 11368	P-P
IMGVR_UViG_2541047165_000004	VFG035000	nleG2-4	DUF1076 domain-containing protein	TTSS secreted effectors (VF1111)	Effector delivery system	Escherichia coli O55:H7 str. CB9615	P-P
IMGVR_UViG_2541047434_000010	VFG035047	nleG7	Type III secretion system effector NleG7, E3 Ubiquitin Ligase	TTSS secreted effectors (VF1110)	Effector delivery system	Escherichia coli O157:H7 str. EC4115	P-P
IMGVR_UViG_2541047434_000010	VFG035011	nleG-3	T3SS effector NleG family protein	TTSS secreted effectors (VF1110)	Effector delivery system	Escherichia coli O26:H11 str. 11368	P-P
IMGVR_UViG_2541047434_000010	VFG035000	nleG2-4	DUF1076 domain-containing protein	TTSS secreted effectors (VF1111)	Effector delivery system	Escherichia coli O55:H7 str. CB9615	P-P
IMGVR_UViG_2562617086_000004	VFG035047	nleG7	Type III secretion system effector NleG7, E3 Ubiquitin Ligase	TTSS secreted effectors (VF1110)	Effector delivery system	Escherichia coli O157:H7 str. EC4115	P-P
IMGVR_UViG_2562617086_000004	VFG035011	nleG-3	T3SS effector NleG family protein	TTSS secreted effectors (VF1110)	Effector delivery system	Escherichia coli O26:H11 str. 11368	P-P
IMGVR_UViG_2562617086_000004	VFG035000	nleG2-4	DUF1076 domain-containing protein	TTSS secreted effectors (VF1111)	Effector delivery system	Escherichia coli O55:H7 str. CB9615	P-P
IMGVR_UViG_637000107_000002	VFG035000	nleG2-4	DUF1076 domain-containing protein	TTSS secreted effectors (VF1111)	Effector delivery system	Escherichia coli O55:H7 str. CB9615	P-P
IMGVR_UViG_637000107_000002	VFG035011	nleG-3	T3SS effector NleG family protein	TTSS secreted effectors (VF1110)	Effector delivery system	Escherichia coli O26:H11 str. 11368	P-P
IMGVR_UViG_637000107_000002	VFG035043	nleG7	Type III secretion system effector NleG7, E3 Ubiquitin Ligase	TTSS secreted effectors (VF1110)	Effector delivery system	Escherichia coli O157:H7 str. EDL933	P-P
IMGVR_UViG_637000107_000002	VFG034992	nleG2-3	DUF1076 domain-containing protein	TTSS secreted effectors (VF1110)	Effector delivery system	Escherichia coli O157:H7 str. EDL933	P-P
IMGVR_UViG_637000107_000002	VFG035032	nleG6-2	DUF1076 domain-containing protein	TTSS secreted effectors (VF1110)	Effector delivery system	Escherichia coli O157:H7 str. EDL933	P-P
IMGVR_UViG_637000107_000002	VFG035020	nleG5-2	T3SS effector NleG family protein	TTSS secreted effectors (VF1110)	Effector delivery system	Escherichia coli O157:H7 str. EDL933	P-P
IMGVR_UViG_641736220_000004	VFG002043	ospG	type III secretion system effector OspG, protein kinase	TTSS secreted effectors (VF0978)	Effector delivery system	Shigella flexneri 2a str. 301	P-P
IMGVR_UViG_641736221_000009	VFG035000	nleG2-4	DUF1076 domain-containing protein	TTSS secreted effectors (VF1111)	Effector delivery system	Escherichia coli O55:H7 str. CB9615	P-P
IMGVR_UViG_641736221_000009	VFG035011	nleG-3	T3SS effector NleG family protein	TTSS secreted effectors (VF1110)	Effector delivery system	Escherichia coli O26:H11 str. 11368	P-P
IMGVR_UViG_641736221_000009	VFG035047	nleG7	Type III secretion system effector NleG7, E3 Ubiquitin Ligase	TTSS secreted effectors (VF1110)	Effector delivery system	Escherichia coli O157:H7 str. EC4115	P-P
IMGVR_UViG_641736221_000011	VFG002121	nleA/espI	Type III secretion system effector NleA	TTSS secreted effectors (VF1110)	Effector delivery system	Escherichia coli O157:H7 str. EDL933	P-P
IMGVR_UViG_641736221_000011	VFG035073	nleH2	Type III secretion system effector NleH2	TTSS secreted effectors (VF1110)	Effector delivery system	Escherichia coli O157:H7 str. EDL933	P-P
IMGVR_UViG_641736221_000011	VFG034966	nleF	Type III secretion system effector NleF, caspase inhibitor	TTSS secreted effectors (VF1110)	Effector delivery system	Escherichia coli O157:H7 str. EDL933	P-P
IMGVR_UViG_641736221_000011	VFG034975	nleG-1	T3SS effector E3 ubiquitin-protein ligase NleG	TTSS secreted effectors (VF1110)	Effector delivery system	Escherichia coli O157:H7 str. EDL933	P-P
IMGVR_UViG_641736221_000011	VFG034778	espM1	Type III secretion system effector EspM1, Rho guanine exchange factor	TTSS secreted effectors (VF1110)	Effector delivery system	Escherichia coli O157:H7 str. EDL933	P-P
IMGVR_UViG_641736225_000010	VFG034778	espM1	Type III secretion system effector EspM1, Rho guanine exchange factor	TTSS secreted effectors (VF1110)	Effector delivery system	Escherichia coli O157:H7 str. EDL933	P-P
IMGVR_UViG_641736225_000010	VFG034975	nleG-1	T3SS effector E3 ubiquitin-protein ligase NleG	TTSS secreted effectors (VF1110)	Effector delivery system	Escherichia coli O157:H7 str. EDL933	P-P
IMGVR_UViG_641736225_000010	VFG034966	nleF	Type III secretion system effector NleF, caspase inhibitor	TTSS secreted effectors (VF1110)	Effector delivery system	Escherichia coli O157:H7 str. EDL933	P-P
IMGVR_UViG_641736225_000010	VFG035073	nleH2	Type III secretion system effector NleH2	TTSS secreted effectors (VF1110)	Effector delivery system	Escherichia coli O157:H7 str. EDL933	P-P
IMGVR_UViG_641736225_000010	VFG002121	nleA/espI	Type III secretion system effector NleA	TTSS secreted effectors (VF1110)	Effector delivery system	Escherichia coli O157:H7 str. EDL933	P-P
IMGVR_UViG_641736225_000014	VFG035000	nleG2-4	DUF1076 domain-containing protein	TTSS secreted effectors (VF1111)	Effector delivery system	Escherichia coli O55:H7 str. CB9615	P-P
IMGVR_UViG_641736225_000014	VFG035011	nleG-3	T3SS effector NleG family protein	TTSS secreted effectors (VF1110)	Effector delivery system	Escherichia coli O26:H11 str. 11368	P-P
IMGVR_UViG_641736225_000014	VFG035047	nleG7	Type III secretion system effector NleG7, E3 Ubiquitin Ligase	TTSS secreted effectors (VF1110)	Effector delivery system	Escherichia coli O157:H7 str. EC4115	P-P
IMGVR_UViG_641736226_000007	VFG034778	espM1	Type III secretion system effector EspM1, Rho guanine exchange factor	TTSS secreted effectors (VF1110)	Effector delivery system	Escherichia coli O157:H7 str. EDL933	P-P
IMGVR_UViG_641736226_000007	VFG034975	nleG-1	T3SS effector E3 ubiquitin-protein ligase NleG	TTSS secreted effectors (VF1110)	Effector delivery system	Escherichia coli O157:H7 str. EDL933	P-P
IMGVR_UViG_641736226_000007	VFG034966	nleF	Type III secretion system effector NleF, caspase inhibitor	TTSS secreted effectors (VF1110)	Effector delivery system	Escherichia coli O157:H7 str. EDL933	P-P
IMGVR_UViG_641736226_000007	VFG035073	nleH2	Type III secretion system effector NleH2	TTSS secreted effectors (VF1110)	Effector delivery system	Escherichia coli O157:H7 str. EDL933	P-P
IMGVR_UViG_641736226_000007	VFG002121	nleA/espI	Type III secretion system effector NleA	TTSS secreted effectors (VF1110)	Effector delivery system	Escherichia coli O157:H7 str. EDL933	P-P
IMGVR_UViG_643348549_000001	VFG034888	espX7/nleL	Type III secretion system effector NleL, putative E3 ubiquitin ligase	TTSS secreted effectors (VF1110)	Effector delivery system	Escherichia coli O157:H7 str. Sakai	P-P
IMGVR_UViG_643348549_000001	VFG034796	espN	Type III secretion system effector EspN	TTSS secreted effectors (VF1110)	Effector delivery system	Escherichia coli O157:H7 str. Sakai	P-P
IMGVR_UViG_643348549_000001	VFG034746	espK	Type III secretion system effector EspK	TTSS secreted effectors (VF1110)	Effector delivery system	Escherichia coli O157:H7 str. EDL933	P-P
IMGVR_UViG_646311924_000002	VFG034985	nleG2-2	DUF1076 domain-containing protein	TTSS secreted effectors (VF1110)	Effector delivery system	Escherichia coli O157:H7 str. EDL933	P-P
IMGVR_UViG_646311924_000002	VFG035025	nleG6-1	DUF1076 domain-containing protein	TTSS secreted effectors (VF1110)	Effector delivery system	Escherichia coli O157:H7 str. EDL933	P-P
IMGVR_UViG_646311924_000002	VFG035012	nleG5-1	DUF1076 domain-containing protein	TTSS secreted effectors (VF1110)	Effector delivery system	Escherichia coli O157:H7 str. EDL933	P-P
IMGVR_UViG_2526164664_000006	VFG034837	espV	type III secretion system effector	TTSS secreted effectors (VF1111)	Effector delivery system	Escherichia coli E110019	P-P
IMGVR_UViG_2531839178_000005	VFG012881	ipaH0722	type III secretion system effector IpaH0722, E3 ubiquitin ligase	TTSS secreted effectors (VF0978)	Effector delivery system	Shigella flexneri 5 str. 8401	P-P
IMGVR_UViG_2534681649_000001	VFG012861	ipaH0722	type III secretion system effector IpaH0722, E3 ubiquitin ligase	TTSS secreted effectors (VF0978)	Effector delivery system	Shigella flexneri 2a str. 301	P-P
IMGVR_UViG_2534681649_000001	VFG002042	ipaH9.8	type III secretion system effector ipaH9.8, E3 ubiquitin ligase	TTSS secreted effectors (VF0978)	Effector delivery system	Shigella flexneri 2a str. 301	P-P
IMGVR_UViG_2534681831_000002	VFG035073	nleH2	Type III secretion system effector NleH2	TTSS secreted effectors (VF1110)	Effector delivery system	Escherichia coli O157:H7 str. EDL933	P-P
IMGVR_UViG_641736221_000010	VFG034992	nleG2-3	DUF1076 domain-containing protein	TTSS secreted effectors (VF1110)	Effector delivery system	Escherichia coli O157:H7 str. EDL933	P-P
IMGVR_UViG_641736221_000010	VFG035034	nleG6-2	DUF1076 domain-containing protein	TTSS secreted effectors (VF1110)	Effector delivery system	Escherichia coli O157:H7 str. EC4115	P-P
IMGVR_UViG_641736221_000010	VFG035022	nleG5-2	DUF1076 domain-containing protein	TTSS secreted effectors (VF1110)	Effector delivery system	Escherichia coli O157:H7 str. EC4115	P-P
IMGVR_UViG_641736224_000001	VFG034888	espX7/nleL	Type III secretion system effector NleL, putative E3 ubiquitin ligase	TTSS secreted effectors (VF1110)	Effector delivery system	Escherichia coli O157:H7 str. Sakai	P-P
IMGVR_UViG_641736224_000001	VFG034796	espN	Type III secretion system effector EspN	TTSS secreted effectors (VF1110)	Effector delivery system	Escherichia coli O157:H7 str. Sakai	P-P
IMGVR_UViG_641736224_000004	VFG035012	nleG5-1	DUF1076 domain-containing protein	TTSS secreted effectors (VF1110)	Effector delivery system	Escherichia coli O157:H7 str. EDL933	P-P
[truncated: 549 more rows]

## Sheet: BacMet
Genome	BacMet_id	Function	Gene	Taxa	Metal_Resistance_type	MGE
[truncated: 862 more rows]
