# Supplementary material for: Phage-plasmid-like elements are found throughout diverse environments and encode niche-specific functional traits
Source: PLoS One. 2026 May 29;21(5):e0350027. doi: 10.1371/journal.pone.0350027 (PMC13221032; doi:10.1371/journal.pone.0350027)
Supplement: S3 Table — Description of PPLE annotations from TADB, PADLOC, anti-CRISPR and P1-Plasmid analysis. (XLSX) [file pone.0350027.s003.xlsx]

## Sheet: Supp. Table Legend
Description of Supplementary Tables - Table S3
Name/Header	Description
TADB	Annotations of all proteins classified using TADB in all P-Ps
Genome	Genome identifier
TADB_id	TADB identifier
protein	Predicted protein
taxa	Predicted Taxa
id	Gene ID
protein_class	Protein Class
MGE	MGE class
PADLOC	Annotations of all proteins classified using PADLOC in all P-Ps
Genome	Genome identifier
system_class	Defense System Class
system_general	Defense System General
protein_name	Protein Name
Home_location	Broad Location of Source P-P
Specific Location	Specific Location of Source P-P
MGE	MGE class
anti-CRISPR	Annotations of all proteins classified using anti-CRISPRdb in all P-Ps
Genome	Genome identifier
home_location	Broad Location of Source P-P
specific_location	Specific Location of Source P-P
anti_CRISPR_id	Gene ID
gene	Gene name
MGE	MGE class

## Sheet: TADB
Genome	TADB_id	protein	taxa	id	protein_class	MGE
2626541693	TADB|AT1215	hypothetical protein plu2250	Photorhabdus luminescens subsp. laumondii TTO1	plu2250	antitoxin	P-P
2626541693	TADB|T1215	hypothetical protein plu2251	Photorhabdus luminescens subsp. laumondii TTO1	plu2251	toxin	P-P
Alphaproteobacteria_gi_397770507	TADB|T3420	hypothetical protein BARBAKC583_0266	Bartonella bacilliformis KC583	BARBAKC583_0266	toxin	P-P
Alphaproteobacteria_gi_397770509	TADB|AT1645	DNA-damage-inducible protein	Bartonella henselae str. Houston-1	BH03400	antitoxin	P-P
Alphaproteobacteria_gi_397770509	TADB|AT1651	hypothetical protein BH07070	Bartonella henselae str. Houston-1	BH07070	antitoxin	P-P
Alphaproteobacteria_gi_484042631	TADB|AT1651	hypothetical protein BH07070	Bartonella henselae str. Houston-1	BH07070	antitoxin	P-P
Alphaproteobacteria_gi_484042709	TADB|AT1643	hypothetical protein BH03220	Bartonella henselae str. Houston-1	BH03220	antitoxin	P-P
Alphaproteobacteria_gi_484042709	TADB|T1643	hypothetical protein BH03210	Bartonella henselae str. Houston-1	BH03210	toxin	P-P
Alphaproteobacteria_gi_511098068-31297-62538	TADB|AT1651	hypothetical protein BH07070	Bartonella henselae str. Houston-1	BH07070	antitoxin	P-P
Alphaproteobacteria_gi_511098068-31297-62538	TADB|T1651	hypothetical protein BH07080	Bartonella henselae str. Houston-1	BH07080	toxin	P-P
AP019710	TADB|AT1760	putative transcriptional regulator (plasmid)	Yersinia pestis CO92	YPPCP1.08c	antitoxin	P-P
AP019710	TADB|T1760	hypothetical protein YPPCP1.09c (plasmid)	Yersinia pestis CO92	YPPCP1.09c	toxin	P-P
AP024520	TADB|AT6150	hypothetical protein IPF_68 (plasmid)	Escherichia coli	IPF_68	antitoxin	P-P
AP024520	TADB|T6150	hypothetical protein IPF_70 (plasmid)	Escherichia coli	IPF_70a	toxin	P-P
AP024522	TADB|AT6150	hypothetical protein IPF_68 (plasmid)	Escherichia coli	IPF_68	antitoxin	P-P
AP024522	TADB|T6150	hypothetical protein IPF_70 (plasmid)	Escherichia coli	IPF_70a	toxin	P-P
Bacilli_gi_423496617	TADB|AT3169	hypothetical protein BALH_p0024 (plasmid)	Bacillus thuringiensis str. Al Hakam	BALH_p0024	antitoxin	P-P
Bacilli_gi_507054687-861351-883054	TADB|AT4340	hypothetical protein Bcer98_2968	Bacillus cytotoxicus NVH 391-98	Bcer98_2968	antitoxin	P-P
Bacilli_gi_507054687-861351-883054	TADB|T4341	hypothetical protein Bcer98_2970	Bacillus cytotoxicus NVH 391-98	Bcer98_2970	toxin	P-P
Bacilli_gi_507055493-2793767-2856861	TADB|T4899	hypothetical protein BcerKBAB4_3466	Bacillus weihenstephanensis KBAB4	BcerKBAB4_3466	toxin	P-P
Betaproteobacteria_gi_484322655-389-42258	TADB|AT3325	transcriptional regulator	Neisseria meningitidis FAM18	NMC0880	antitoxin	P-P
Betaproteobacteria_gi_484322655-389-42258	TADB|T403	hypothetical protein NMB0913	Neisseria meningitidis MC58	NMB0913	toxin	P-P
CP001591	TADB|AT1761	hypothetical protein YPMT1.68A (plasmid)	Yersinia pestis CO92	YPMT1.68A	antitoxin	P-P
CP001591	TADB|T1761	hypothetical protein YPMT1.69 (plasmid)	Yersinia pestis CO92	YPMT1.69	toxin	P-P
CP012494	TADB|AT6150	hypothetical protein IPF_68 (plasmid)	Escherichia coli	IPF_68	antitoxin	P-P
CP012494	TADB|T6150	hypothetical protein IPF_70 (plasmid)	Escherichia coli	IPF_70a	toxin	P-P
CP012736	TADB|T6157	mRNA interferase toxin of the YafO-YafN toxin-antitoxin system	Escherichia coli str. K-12 substr. MG1655	b0233	toxin	P-P
CP017387	TADB|AT3606	hypothetical protein SNSL254_pSN254_0024 (plasmid)	Salmonella enterica subsp. enterica serovar Newport str. SL254	SNSL254_pSN254_0024	antitoxin	P-P
CP017387	TADB|T3606	hypothetical protein SNSL254_pSN254_0025 (plasmid)	Salmonella enterica subsp. enterica serovar Newport str. SL254	SNSL254_pSN254_0025	toxin	P-P
CP019709	TADB|AT1761	hypothetical protein YPMT1.68A (plasmid)	Yersinia pestis CO92	YPMT1.68A	antitoxin	P-P
CP019709	TADB|T1761	hypothetical protein YPMT1.69 (plasmid)	Yersinia pestis CO92	YPMT1.69	toxin	P-P
CP025877	TADB|AT1760	putative transcriptional regulator (plasmid)	Yersinia pestis CO92	YPPCP1.08c	antitoxin	P-P
CP025877	TADB|T1760	hypothetical protein YPPCP1.09c (plasmid)	Yersinia pestis CO92	YPPCP1.09c	toxin	P-P
CP027320	TADB|AT6150	hypothetical protein IPF_68 (plasmid)	Escherichia coli	IPF_68	antitoxin	P-P
CP027320	TADB|T6150	hypothetical protein IPF_70 (plasmid)	Escherichia coli	IPF_70a	toxin	P-P
CP034786	TADB|AT6131	hypothetical protein (plasmid)	Escherichia coli	D616_p108004	antitoxin	P-P
CP034786	TADB|AT6150	hypothetical protein IPF_68 (plasmid)	Escherichia coli	IPF_68	antitoxin	P-P
CP034786	TADB|AT647	bifunctional antitoxin/transcriptional repressor RelB	Shigella flexneri 2a str. 301	SF1549	antitoxin	P-P
CP034786	TADB|T6150	hypothetical protein IPF_70 (plasmid)	Escherichia coli	IPF_70a	toxin	P-P
CP034786	TADB|T6151	hypothetical protein pB171_043 (plasmid)	Escherichia coli B171	pB171_043	toxin	P-P
CP034786	TADB|T647	relE gene product	Shigella flexneri 2a str. 301	SF1548	toxin	P-P
CP042617	TADB|AT5975	putative stability protein StbD (plasmid)	Salmonella enterica subsp. enterica serovar Dublin str. CT_02021853	SeD_B0116	antitoxin	P-P
CP042617	TADB|AT6150	hypothetical protein IPF_68 (plasmid)	Escherichia coli	IPF_68	antitoxin	P-P
CP042617	TADB|T5975	putative stability protein StbE (plasmid)	Salmonella enterica subsp. enterica serovar Dublin str. CT_02021853	SeD_B0115	toxin	P-P
CP042617	TADB|T6150	hypothetical protein IPF_70 (plasmid)	Escherichia coli	IPF_70a	toxin	P-P
CP042620	TADB|AT6150	hypothetical protein IPF_68 (plasmid)	Escherichia coli	IPF_68	antitoxin	P-P
CP042622	TADB|AT1760	putative transcriptional regulator (plasmid)	Yersinia pestis CO92	YPPCP1.08c	antitoxin	P-P
CP042622	TADB|T1760	hypothetical protein YPPCP1.09c (plasmid)	Yersinia pestis CO92	YPPCP1.09c	toxin	P-P
CP042641	TADB|AT6150	hypothetical protein IPF_68 (plasmid)	Escherichia coli	IPF_68	antitoxin	P-P
CP042641	TADB|T6150	hypothetical protein IPF_70 (plasmid)	Escherichia coli	IPF_70a	toxin	P-P
CP042894	TADB|AT6131	hypothetical protein (plasmid)	Escherichia coli	D616_p108004	antitoxin	P-P
CP042894	TADB|AT6150	hypothetical protein IPF_68 (plasmid)	Escherichia coli	IPF_68	antitoxin	P-P
CP042894	TADB|T6150	hypothetical protein IPF_70 (plasmid)	Escherichia coli	IPF_70a	toxin	P-P
CP042894	TADB|T6151	hypothetical protein pB171_043 (plasmid)	Escherichia coli B171	pB171_043	toxin	P-P
CP044300	TADB|AT6150	hypothetical protein IPF_68 (plasmid)	Escherichia coli	IPF_68	antitoxin	P-P
CP044300	TADB|T6150	hypothetical protein IPF_70 (plasmid)	Escherichia coli	IPF_70a	toxin	P-P
CP044351	TADB|AT191	damage-inducible protein J	Escherichia coli O157:H7 str. EDL933	Z0285	antitoxin	P-P
CP044351	TADB|T6157	mRNA interferase toxin of the YafO-YafN toxin-antitoxin system	Escherichia coli str. K-12 substr. MG1655	b0233	toxin	P-P
CP047090	TADB|AT6150	hypothetical protein IPF_68 (plasmid)	Escherichia coli	IPF_68	antitoxin	P-P
CP047090	TADB|T6150	hypothetical protein IPF_70 (plasmid)	Escherichia coli	IPF_70a	toxin	P-P
CP049847	TADB|AT6150	hypothetical protein IPF_68 (plasmid)	Escherichia coli	IPF_68	antitoxin	P-P
CP049847	TADB|T6150	hypothetical protein IPF_70 (plasmid)	Escherichia coli	IPF_70a	toxin	P-P
CP052281	TADB|AT5194	plasmid maintenance protein VagC (plasmid)	Escherichia coli SMS-3-5	EcSMS35_A0140	antitoxin	P-P
CP052281	TADB|T5194	plasmid maintenance protein VagD (plasmid)	Escherichia coli SMS-3-5	EcSMS35_A0141	toxin	P-P
CP052311	TADB|AT5194	plasmid maintenance protein VagC (plasmid)	Escherichia coli SMS-3-5	EcSMS35_A0140	antitoxin	P-P
CP052311	TADB|T5194	plasmid maintenance protein VagD (plasmid)	Escherichia coli SMS-3-5	EcSMS35_A0141	toxin	P-P
CP052352	TADB|AT5194	plasmid maintenance protein VagC (plasmid)	Escherichia coli SMS-3-5	EcSMS35_A0140	antitoxin	P-P
CP052352	TADB|T5194	plasmid maintenance protein VagD (plasmid)	Escherichia coli SMS-3-5	EcSMS35_A0141	toxin	P-P
CP052393	TADB|AT5194	plasmid maintenance protein VagC (plasmid)	Escherichia coli SMS-3-5	EcSMS35_A0140	antitoxin	P-P
CP052393	TADB|T5194	plasmid maintenance protein VagD (plasmid)	Escherichia coli SMS-3-5	EcSMS35_A0141	toxin	P-P
CP052423	TADB|AT5194	plasmid maintenance protein VagC (plasmid)	Escherichia coli SMS-3-5	EcSMS35_A0140	antitoxin	P-P
CP052423	TADB|T3761	plasmid stabilization system protein (plasmid)	Enterobacter sp. 638	Ent638_4215	toxin	P-P
CP052423	TADB|T5194	plasmid maintenance protein VagD (plasmid)	Escherichia coli SMS-3-5	EcSMS35_A0141	toxin	P-P
CP053320	TADB|T5492	probable addiction module killer protein (plasmid)	Shigella boydii CDC 3083-94	SbBS512_0016	toxin	P-P
CP054337	TADB|AT6150	hypothetical protein IPF_68 (plasmid)	Escherichia coli	IPF_68	antitoxin	P-P
CP054337	TADB|T6150	hypothetical protein IPF_70 (plasmid)	Escherichia coli	IPF_70a	toxin	P-P
CP055626	TADB|AT6150	hypothetical protein IPF_68 (plasmid)	Escherichia coli	IPF_68	antitoxin	P-P
CP055626	TADB|T6150	hypothetical protein IPF_70 (plasmid)	Escherichia coli	IPF_70a	toxin	P-P
CP055628	TADB|AT1760	putative transcriptional regulator (plasmid)	Yersinia pestis CO92	YPPCP1.08c	antitoxin	P-P
CP055628	TADB|T1760	hypothetical protein YPPCP1.09c (plasmid)	Yersinia pestis CO92	YPPCP1.09c	toxin	P-P
CP055671	TADB|AT6150	hypothetical protein IPF_68 (plasmid)	Escherichia coli	IPF_68	antitoxin	P-P
CP055671	TADB|T6150	hypothetical protein IPF_70 (plasmid)	Escherichia coli	IPF_70a	toxin	P-P
CP056447	TADB|AT6150	hypothetical protein IPF_68 (plasmid)	Escherichia coli	IPF_68	antitoxin	P-P
CP056447	TADB|T6150	hypothetical protein IPF_70 (plasmid)	Escherichia coli	IPF_70a	toxin	P-P
CP056463	TADB|T2207	bacteriophage protein (plasmid)	Shigella boydii Sb227	SBO_P092	toxin	P-P
CP056619	TADB|AT6150	hypothetical protein IPF_68 (plasmid)	Escherichia coli	IPF_68	antitoxin	P-P
CP056619	TADB|T6150	hypothetical protein IPF_70 (plasmid)	Escherichia coli	IPF_70a	toxin	P-P
CP056621	TADB|AT6150	hypothetical protein IPF_68 (plasmid)	Escherichia coli	IPF_68	antitoxin	P-P
CP056621	TADB|T6150	hypothetical protein IPF_70 (plasmid)	Escherichia coli	IPF_70a	toxin	P-P
CP056796	TADB|AT6150	hypothetical protein IPF_68 (plasmid)	Escherichia coli	IPF_68	antitoxin	P-P
CP056796	TADB|T6150	hypothetical protein IPF_70 (plasmid)	Escherichia coli	IPF_70a	toxin	P-P
CP056845	TADB|T2207	bacteriophage protein (plasmid)	Shigella boydii Sb227	SBO_P092	toxin	P-P
CP056895	TADB|AT6150	hypothetical protein IPF_68 (plasmid)	Escherichia coli	IPF_68	antitoxin	P-P
CP056895	TADB|T6150	hypothetical protein IPF_70 (plasmid)	Escherichia coli	IPF_70a	toxin	P-P
CP057047	TADB|AT6150	hypothetical protein IPF_68 (plasmid)	Escherichia coli	IPF_68	antitoxin	P-P
CP057047	TADB|T6150	hypothetical protein IPF_70 (plasmid)	Escherichia coli	IPF_70a	toxin	P-P
CP057172	TADB|AT6150	hypothetical protein IPF_68 (plasmid)	Escherichia coli	IPF_68	antitoxin	P-P
CP057172	TADB|T6150	hypothetical protein IPF_70 (plasmid)	Escherichia coli	IPF_70a	toxin	P-P
CP057196	TADB|AT5903	hypothetical protein SeHA_A0005 (plasmid)	Salmonella enterica subsp. enterica serovar Heidelberg str. SL476	SeHA_A0005	antitoxin	P-P
CP057196	TADB|T5903	YacB (plasmid)	Salmonella enterica subsp. enterica serovar Heidelberg str. SL476	SeHA_A0006	toxin	P-P
CP057248	TADB|AT5194	plasmid maintenance protein VagC (plasmid)	Escherichia coli SMS-3-5	EcSMS35_A0140	antitoxin	P-P
CP057248	TADB|AT6150	hypothetical protein IPF_68 (plasmid)	Escherichia coli	IPF_68	antitoxin	P-P
CP057248	TADB|T5194	plasmid maintenance protein VagD (plasmid)	Escherichia coli SMS-3-5	EcSMS35_A0141	toxin	P-P
CP057248	TADB|T6150	hypothetical protein IPF_70 (plasmid)	Escherichia coli	IPF_70a	toxin	P-P
CP057260	TADB|AT5194	plasmid maintenance protein VagC (plasmid)	Escherichia coli SMS-3-5	EcSMS35_A0140	antitoxin	P-P
CP057260	TADB|AT6150	hypothetical protein IPF_68 (plasmid)	Escherichia coli	IPF_68	antitoxin	P-P
CP057260	TADB|T5194	plasmid maintenance protein VagD (plasmid)	Escherichia coli SMS-3-5	EcSMS35_A0141	toxin	P-P
CP057260	TADB|T6150	hypothetical protein IPF_70 (plasmid)	Escherichia coli	IPF_70a	toxin	P-P
CP057263	TADB|AT5194	plasmid maintenance protein VagC (plasmid)	Escherichia coli SMS-3-5	EcSMS35_A0140	antitoxin	P-P
CP057263	TADB|AT6150	hypothetical protein IPF_68 (plasmid)	Escherichia coli	IPF_68	antitoxin	P-P
CP057263	TADB|T5194	plasmid maintenance protein VagD (plasmid)	Escherichia coli SMS-3-5	EcSMS35_A0141	toxin	P-P
CP057263	TADB|T6150	hypothetical protein IPF_70 (plasmid)	Escherichia coli	IPF_70a	toxin	P-P
CP057381	TADB|AT6150	hypothetical protein IPF_68 (plasmid)	Escherichia coli	IPF_68	antitoxin	P-P
CP057381	TADB|T6150	hypothetical protein IPF_70 (plasmid)	Escherichia coli	IPF_70a	toxin	P-P
CP057418	TADB|AT6150	hypothetical protein IPF_68 (plasmid)	Escherichia coli	IPF_68	antitoxin	P-P
CP057418	TADB|T6150	hypothetical protein IPF_70 (plasmid)	Escherichia coli	IPF_70a	toxin	P-P
CP057421	TADB|AT6150	hypothetical protein IPF_68 (plasmid)	Escherichia coli	IPF_68	antitoxin	P-P
CP057421	TADB|T6150	hypothetical protein IPF_70 (plasmid)	Escherichia coli	IPF_70a	toxin	P-P
CP057446	TADB|AT6150	hypothetical protein IPF_68 (plasmid)	Escherichia coli	IPF_68	antitoxin	P-P
CP057446	TADB|T6150	hypothetical protein IPF_70 (plasmid)	Escherichia coli	IPF_70a	toxin	P-P
CP057476	TADB|AT6150	hypothetical protein IPF_68 (plasmid)	Escherichia coli	IPF_68	antitoxin	P-P
CP057476	TADB|T6150	hypothetical protein IPF_70 (plasmid)	Escherichia coli	IPF_70a	toxin	P-P
CP057521	TADB|AT6150	hypothetical protein IPF_68 (plasmid)	Escherichia coli	IPF_68	antitoxin	P-P
CP057521	TADB|T6150	hypothetical protein IPF_70 (plasmid)	Escherichia coli	IPF_70a	toxin	P-P
CP057572	TADB|AT6150	hypothetical protein IPF_68 (plasmid)	Escherichia coli	IPF_68	antitoxin	P-P
CP057572	TADB|T6150	hypothetical protein IPF_70 (plasmid)	Escherichia coli	IPF_70a	toxin	P-P
CP057592	TADB|AT6150	hypothetical protein IPF_68 (plasmid)	Escherichia coli	IPF_68	antitoxin	P-P
CP057592	TADB|T6150	hypothetical protein IPF_70 (plasmid)	Escherichia coli	IPF_70a	toxin	P-P
CP057623	TADB|AT6150	hypothetical protein IPF_68 (plasmid)	Escherichia coli	IPF_68	antitoxin	P-P
CP057623	TADB|T6150	hypothetical protein IPF_70 (plasmid)	Escherichia coli	IPF_70a	toxin	P-P
CP057689	TADB|AT6150	hypothetical protein IPF_68 (plasmid)	Escherichia coli	IPF_68	antitoxin	P-P
CP057689	TADB|T6150	hypothetical protein IPF_70 (plasmid)	Escherichia coli	IPF_70a	toxin	P-P
CP057727	TADB|AT1760	putative transcriptional regulator (plasmid)	Yersinia pestis CO92	YPPCP1.08c	antitoxin	P-P
CP057727	TADB|T1760	hypothetical protein YPPCP1.09c (plasmid)	Yersinia pestis CO92	YPPCP1.09c	toxin	P-P
CP057733	TADB|AT6150	hypothetical protein IPF_68 (plasmid)	Escherichia coli	IPF_68	antitoxin	P-P
CP057733	TADB|T6150	hypothetical protein IPF_70 (plasmid)	Escherichia coli	IPF_70a	toxin	P-P
CP057799	TADB|AT6150	hypothetical protein IPF_68 (plasmid)	Escherichia coli	IPF_68	antitoxin	P-P
CP057799	TADB|T6150	hypothetical protein IPF_70 (plasmid)	Escherichia coli	IPF_70a	toxin	P-P
CP057803	TADB|AT6150	hypothetical protein IPF_68 (plasmid)	Escherichia coli	IPF_68	antitoxin	P-P
CP057803	TADB|T6150	hypothetical protein IPF_70 (plasmid)	Escherichia coli	IPF_70a	toxin	P-P
CP057832	TADB|AT6150	hypothetical protein IPF_68 (plasmid)	Escherichia coli	IPF_68	antitoxin	P-P
CP057832	TADB|T6150	hypothetical protein IPF_70 (plasmid)	Escherichia coli	IPF_70a	toxin	P-P
CP057845	TADB|AT6150	hypothetical protein IPF_68 (plasmid)	Escherichia coli	IPF_68	antitoxin	P-P
CP057845	TADB|T6150	hypothetical protein IPF_70 (plasmid)	Escherichia coli	IPF_70a	toxin	P-P
CP057875	TADB|AT6150	hypothetical protein IPF_68 (plasmid)	Escherichia coli	IPF_68	antitoxin	P-P
CP057875	TADB|T6150	hypothetical protein IPF_70 (plasmid)	Escherichia coli	IPF_70a	toxin	P-P
CP057937	TADB|AT6150	hypothetical protein IPF_68 (plasmid)	Escherichia coli	IPF_68	antitoxin	P-P
CP057937	TADB|T6150	hypothetical protein IPF_70 (plasmid)	Escherichia coli	IPF_70a	toxin	P-P
CP057976	TADB|AT6150	hypothetical protein IPF_68 (plasmid)	Escherichia coli	IPF_68	antitoxin	P-P
CP057976	TADB|T6150	hypothetical protein IPF_70 (plasmid)	Escherichia coli	IPF_70a	toxin	P-P
CP058021	TADB|AT6150	hypothetical protein IPF_68 (plasmid)	Escherichia coli	IPF_68	antitoxin	P-P
CP058021	TADB|T6150	hypothetical protein IPF_70 (plasmid)	Escherichia coli	IPF_70a	toxin	P-P
CP061364	TADB|T2207	bacteriophage protein (plasmid)	Shigella boydii Sb227	SBO_P092	toxin	P-P
CP063718	TADB|AT6150	hypothetical protein IPF_68 (plasmid)	Escherichia coli	IPF_68	antitoxin	P-P
CP063718	TADB|T6150	hypothetical protein IPF_70 (plasmid)	Escherichia coli	IPF_70a	toxin	P-P
CP063732	TADB|AT6150	hypothetical protein IPF_68 (plasmid)	Escherichia coli	IPF_68	antitoxin	P-P
CP063732	TADB|T6150	hypothetical protein IPF_70 (plasmid)	Escherichia coli	IPF_70a	toxin	P-P
CP066198	TADB|AT6150	hypothetical protein IPF_68 (plasmid)	Escherichia coli	IPF_68	antitoxin	P-P
CP066198	TADB|T6150	hypothetical protein IPF_70 (plasmid)	Escherichia coli	IPF_70a	toxin	P-P
CP077703	TADB|T5492	probable addiction module killer protein (plasmid)	Shigella boydii CDC 3083-94	SbBS512_0016	toxin	P-P
CP077708	TADB|AT6150	hypothetical protein IPF_68 (plasmid)	Escherichia coli	IPF_68	antitoxin	P-P
CP077708	TADB|T6150	hypothetical protein IPF_70 (plasmid)	Escherichia coli	IPF_70a	toxin	P-P
DTR_635252	TADB|AT6150	hypothetical protein IPF_68 (plasmid)	Escherichia coli	IPF_68	antitoxin	P-P
DTR_635252	TADB|T6150	hypothetical protein IPF_70 (plasmid)	Escherichia coli	IPF_70a	toxin	P-P
DTR_642830	TADB|T3905	hypothetical protein CKL_4037 (plasmid)	Clostridium kluyveri DSM 555	CKL_4037	toxin	P-P
DTR_660857	TADB|AT3169	hypothetical protein BALH_p0024 (plasmid)	Bacillus thuringiensis str. Al Hakam	BALH_p0024	antitoxin	P-P
DTR_777930	TADB|AT6150	hypothetical protein IPF_68 (plasmid)	Escherichia coli	IPF_68	antitoxin	P-P
DTR_777930	TADB|T6150	hypothetical protein IPF_70 (plasmid)	Escherichia coli	IPF_70a	toxin	P-P
Gammaproteobacteria_gi_301680444	TADB|AT6150	hypothetical protein IPF_68 (plasmid)	Escherichia coli	IPF_68	antitoxin	P-P
Gammaproteobacteria_gi_301680444	TADB|T6150	hypothetical protein IPF_70 (plasmid)	Escherichia coli	IPF_70a	toxin	P-P
Gammaproteobacteria_gi_331649912	TADB|AT6150	hypothetical protein IPF_68 (plasmid)	Escherichia coli	IPF_68	antitoxin	P-P
Gammaproteobacteria_gi_331649912	TADB|T6150	hypothetical protein IPF_70 (plasmid)	Escherichia coli	IPF_70a	toxin	P-P
Gammaproteobacteria_gi_331655709	TADB|AT6150	hypothetical protein IPF_68 (plasmid)	Escherichia coli	IPF_68	antitoxin	P-P
Gammaproteobacteria_gi_331655709	TADB|T6150	hypothetical protein IPF_70 (plasmid)	Escherichia coli	IPF_70a	toxin	P-P
Gammaproteobacteria_gi_384141139	TADB|AT1761	hypothetical protein YPMT1.68A (plasmid)	Yersinia pestis CO92	YPMT1.68A	antitoxin	P-P
Gammaproteobacteria_gi_384141139	TADB|T1761	hypothetical protein YPMT1.69 (plasmid)	Yersinia pestis CO92	YPMT1.69	toxin	P-P
Gammaproteobacteria_gi_417978988-680-11551	TADB|AT6150	hypothetical protein IPF_68 (plasmid)	Escherichia coli	IPF_68	antitoxin	P-P
Gammaproteobacteria_gi_417978988-680-11551	TADB|T6150	hypothetical protein IPF_70 (plasmid)	Escherichia coli	IPF_70a	toxin	P-P
Gammaproteobacteria_gi_422752328	TADB|AT6150	hypothetical protein IPF_68 (plasmid)	Escherichia coli	IPF_68	antitoxin	P-P
Gammaproteobacteria_gi_422752328	TADB|T6150	hypothetical protein IPF_70 (plasmid)	Escherichia coli	IPF_70a	toxin	P-P
Gammaproteobacteria_gi_422769253	TADB|AT6131	hypothetical protein (plasmid)	Escherichia coli	D616_p108004	antitoxin	P-P
Gammaproteobacteria_gi_422769253	TADB|AT6150	hypothetical protein IPF_68 (plasmid)	Escherichia coli	IPF_68	antitoxin	P-P
Gammaproteobacteria_gi_422769253	TADB|T6150	hypothetical protein IPF_70 (plasmid)	Escherichia coli	IPF_70a	toxin	P-P
Gammaproteobacteria_gi_422769253	TADB|T6151	hypothetical protein pB171_043 (plasmid)	Escherichia coli B171	pB171_043	toxin	P-P
Gammaproteobacteria_gi_422794165	TADB|AT6150	hypothetical protein IPF_68 (plasmid)	Escherichia coli	IPF_68	antitoxin	P-P
Gammaproteobacteria_gi_422794165	TADB|T6150	hypothetical protein IPF_70 (plasmid)	Escherichia coli	IPF_70a	toxin	P-P
Gammaproteobacteria_gi_422830174	TADB|AT6150	hypothetical protein IPF_68 (plasmid)	Escherichia coli	IPF_68	antitoxin	P-P
Gammaproteobacteria_gi_422830174	TADB|T6150	hypothetical protein IPF_70 (plasmid)	Escherichia coli	IPF_70a	toxin	P-P
Gammaproteobacteria_gi_423710565	TADB|AT1760	putative transcriptional regulator (plasmid)	Yersinia pestis CO92	YPPCP1.08c	antitoxin	P-P
Gammaproteobacteria_gi_423710565	TADB|T1760	hypothetical protein YPPCP1.09c (plasmid)	Yersinia pestis CO92	YPPCP1.09c	toxin	P-P
Gammaproteobacteria_gi_452704131-0-49186	TADB|AT3593	hypothetical protein A1S_2019	Acinetobacter baumannii ATCC 17978	A1S_2019	antitoxin	P-P
Gammaproteobacteria_gi_452704131-0-49186	TADB|T3593	hypothetical protein A1S_2020	Acinetobacter baumannii ATCC 17978	A1S_2020	toxin	P-P
Gammaproteobacteria_gi_452736964-0-41957	TADB|T3593	hypothetical protein A1S_2020	Acinetobacter baumannii ATCC 17978	A1S_2020	toxin	P-P
Gammaproteobacteria_gi_476380959	TADB|T2207	bacteriophage protein (plasmid)	Shigella boydii Sb227	SBO_P092	toxin	P-P
Gammaproteobacteria_gi_476380987	TADB|AT1008	hypothetical protein ECs2280	Escherichia coli O157:H7 str. Sakai	ECs2280	antitoxin	P-P
Gammaproteobacteria_gi_476380987	TADB|RE1008	hypothetical protein ECs2279	Escherichia coli O157:H7 str. Sakai	ECs2279	regulatory protein	P-P
Gammaproteobacteria_gi_476380987	TADB|T1008	hypothetical protein ECs2281	Escherichia coli O157:H7 str. Sakai	ECs2281	toxin	P-P
Gammaproteobacteria_gi_476381012	TADB|AT6150	hypothetical protein IPF_68 (plasmid)	Escherichia coli	IPF_68	antitoxin	P-P
Gammaproteobacteria_gi_476381012	TADB|T6150	hypothetical protein IPF_70 (plasmid)	Escherichia coli	IPF_70a	toxin	P-P
Gammaproteobacteria_gi_476381059-229-63421	TADB|AT6150	hypothetical protein IPF_68 (plasmid)	Escherichia coli	IPF_68	antitoxin	P-P
Gammaproteobacteria_gi_476381059-229-63421	TADB|T6150	hypothetical protein IPF_70 (plasmid)	Escherichia coli	IPF_70a	toxin	P-P
Gammaproteobacteria_gi_476381208	TADB|AT6150	hypothetical protein IPF_68 (plasmid)	Escherichia coli	IPF_68	antitoxin	P-P
Gammaproteobacteria_gi_476381208	TADB|T6150	hypothetical protein IPF_70 (plasmid)	Escherichia coli	IPF_70a	toxin	P-P
Gammaproteobacteria_gi_476381527	TADB|AT6150	hypothetical protein IPF_68 (plasmid)	Escherichia coli	IPF_68	antitoxin	P-P
Gammaproteobacteria_gi_476381527	TADB|T6150	hypothetical protein IPF_70 (plasmid)	Escherichia coli	IPF_70a	toxin	P-P
Gammaproteobacteria_gi_476538191	TADB|AT1760	putative transcriptional regulator (plasmid)	Yersinia pestis CO92	YPPCP1.08c	antitoxin	P-P
Gammaproteobacteria_gi_476538191	TADB|T1760	hypothetical protein YPPCP1.09c (plasmid)	Yersinia pestis CO92	YPPCP1.09c	toxin	P-P
Gammaproteobacteria_gi_483973732-0-11686	TADB|T5120	putative phage-related protein (plasmid)	Acinetobacter baumannii AYE	p3ABAYE0084	toxin	P-P
Gammaproteobacteria_gi_484030090	TADB|AT1275	RelB protein	Vibrio vulnificus YJ016	VVA0313	antitoxin	P-P
Gammaproteobacteria_gi_484030090	TADB|AT688	antitoxin of toxin-antitoxin stability system	Vibrio vulnificus CMCP6	VV1_2409	antitoxin	P-P
Gammaproteobacteria_gi_484030090	TADB|AT703	YefM protein	Vibrio parahaemolyticus RIMD 2210633	VP1821	antitoxin	P-P
Gammaproteobacteria_gi_484030090	TADB|T688	Plasmid stabilization system protein	Vibrio vulnificus CMCP6	VV1_2410	toxin	P-P
Gammaproteobacteria_gi_484030090	TADB|T703	hypothetical protein VP1820	Vibrio parahaemolyticus RIMD 2210633	VP1820	toxin	P-P
Gammaproteobacteria_gi_490893321	TADB|T3593	hypothetical protein A1S_2020	Acinetobacter baumannii ATCC 17978	A1S_2020	toxin	P-P
Gammaproteobacteria_gi_491262616-0-40089	TADB|AT5120	putative phage-related protein; putative transcriptional regulator (plasmid)	Acinetobacter baumannii AYE	p3ABAYE0083	antitoxin	P-P
Gammaproteobacteria_gi_493550124	TADB|AT4811	hypothetical protein SPAB_05649	Salmonella enterica subsp. enterica serovar Paratyphi B str. SPB7	SPAB_05649	antitoxin	P-P
Gammaproteobacteria_gi_510899102	TADB|AT6150	hypothetical protein IPF_68 (plasmid)	Escherichia coli	IPF_68	antitoxin	P-P
Gammaproteobacteria_gi_510899102	TADB|T6150	hypothetical protein IPF_70 (plasmid)	Escherichia coli	IPF_70a	toxin	P-P
Gammaproteobacteria_gi_510915356-2273151-2335995	TADB|AT6150	hypothetical protein IPF_68 (plasmid)	Escherichia coli	IPF_68	antitoxin	P-P
Gammaproteobacteria_gi_510915356-2273151-2335995	TADB|AT6150	hypothetical protein IPF_68 (plasmid)	Escherichia coli	IPF_68	antitoxin	P-P
Gammaproteobacteria_gi_510915356-2273151-2335995	TADB|T6150	hypothetical protein IPF_70 (plasmid)	Escherichia coli	IPF_70a	toxin	P-P
Gammaproteobacteria_gi_510915356-2273151-2335995	TADB|T6150	hypothetical protein IPF_70 (plasmid)	Escherichia coli	IPF_70a	toxin	P-P
Gammaproteobacteria_gi_510917659	TADB|AT1760	putative transcriptional regulator (plasmid)	Yersinia pestis CO92	YPPCP1.08c	antitoxin	P-P
Gammaproteobacteria_gi_510917659	TADB|T1760	hypothetical protein YPPCP1.09c (plasmid)	Yersinia pestis CO92	YPPCP1.09c	toxin	P-P
Gammaproteobacteria_gi_510917909	TADB|AT6150	hypothetical protein IPF_68 (plasmid)	Escherichia coli	IPF_68	antitoxin	P-P
Gammaproteobacteria_gi_510917909	TADB|T6150	hypothetical protein IPF_70 (plasmid)	Escherichia coli	IPF_70a	toxin	P-P
Gammaproteobacteria_gi_510925838	TADB|AT5194	plasmid maintenance protein VagC (plasmid)	Escherichia coli SMS-3-5	EcSMS35_A0140	antitoxin	P-P
Gammaproteobacteria_gi_510925838	TADB|AT6131	hypothetical protein (plasmid)	Escherichia coli	D616_p108004	antitoxin	P-P
Gammaproteobacteria_gi_510925838	TADB|AT6150	hypothetical protein IPF_68 (plasmid)	Escherichia coli	IPF_68	antitoxin	P-P
Gammaproteobacteria_gi_510925838	TADB|T5194	plasmid maintenance protein VagD (plasmid)	Escherichia coli SMS-3-5	EcSMS35_A0141	toxin	P-P
Gammaproteobacteria_gi_510925838	TADB|T6150	hypothetical protein IPF_70 (plasmid)	Escherichia coli	IPF_70a	toxin	P-P
Gammaproteobacteria_gi_510925838	TADB|T6151	hypothetical protein pB171_043 (plasmid)	Escherichia coli B171	pB171_043	toxin	P-P
Gammaproteobacteria_gi_510944733	TADB|AT6150	hypothetical protein IPF_68 (plasmid)	Escherichia coli	IPF_68	antitoxin	P-P
Gammaproteobacteria_gi_510944733	TADB|T6150	hypothetical protein IPF_70 (plasmid)	Escherichia coli	IPF_70a	toxin	P-P
Gammaproteobacteria_gi_545157141	TADB|T2207	bacteriophage protein (plasmid)	Shigella boydii Sb227	SBO_P092	toxin	P-P
Gammaproteobacteria_gi_545169252	TADB|AT1760	putative transcriptional regulator (plasmid)	Yersinia pestis CO92	YPPCP1.08c	antitoxin	P-P
Gammaproteobacteria_gi_545169252	TADB|T1760	hypothetical protein YPPCP1.09c (plasmid)	Yersinia pestis CO92	YPPCP1.09c	toxin	P-P
Gammaproteobacteria_gi_545246407	TADB|AT1760	putative transcriptional regulator (plasmid)	Yersinia pestis CO92	YPPCP1.08c	antitoxin	P-P
Gammaproteobacteria_gi_545246407	TADB|T1760	hypothetical protein YPPCP1.09c (plasmid)	Yersinia pestis CO92	YPPCP1.09c	toxin	P-P
Gammaproteobacteria_gi_545247476	TADB|AT6150	hypothetical protein IPF_68 (plasmid)	Escherichia coli	IPF_68	antitoxin	P-P
Gammaproteobacteria_gi_545247476	TADB|T6150	hypothetical protein IPF_70 (plasmid)	Escherichia coli	IPF_70a	toxin	P-P
Gammaproteobacteria_gi_545255484	TADB|T2207	bacteriophage protein (plasmid)	Shigella boydii Sb227	SBO_P092	toxin	P-P
Gammaproteobacteria_gi_545255684	TADB|AT6150	hypothetical protein IPF_68 (plasmid)	Escherichia coli	IPF_68	antitoxin	P-P
Gammaproteobacteria_gi_545255684	TADB|T6150	hypothetical protein IPF_70 (plasmid)	Escherichia coli	IPF_70a	toxin	P-P
Gammaproteobacteria_gi_553786826	TADB|T6283	mRNA interferase	Pseudomonas aeruginosa	PA1S_RS06915	toxin	P-P
Gammaproteobacteria_gi_553958193	TADB|AT6150	hypothetical protein IPF_68 (plasmid)	Escherichia coli	IPF_68	antitoxin	P-P
Gammaproteobacteria_gi_553958193	TADB|T6150	hypothetical protein IPF_70 (plasmid)	Escherichia coli	IPF_70a	toxin	P-P
Gammaproteobacteria_gi_553959696	TADB|AT6150	hypothetical protein IPF_68 (plasmid)	Escherichia coli	IPF_68	antitoxin	P-P
Gammaproteobacteria_gi_553959696	TADB|T6150	hypothetical protein IPF_70 (plasmid)	Escherichia coli	IPF_70a	toxin	P-P
Gammaproteobacteria_gi_553960754	TADB|AT6150	hypothetical protein IPF_68 (plasmid)	Escherichia coli	IPF_68	antitoxin	P-P
Gammaproteobacteria_gi_553960754	TADB|T6150	hypothetical protein IPF_70 (plasmid)	Escherichia coli	IPF_70a	toxin	P-P
Gammaproteobacteria_gi_553961573	TADB|AT6150	hypothetical protein IPF_68 (plasmid)	Escherichia coli	IPF_68	antitoxin	P-P
Gammaproteobacteria_gi_553961573	TADB|T6150	hypothetical protein IPF_70 (plasmid)	Escherichia coli	IPF_70a	toxin	P-P
Gammaproteobacteria_gi_553962559	TADB|AT6150	hypothetical protein IPF_68 (plasmid)	Escherichia coli	IPF_68	antitoxin	P-P
Gammaproteobacteria_gi_553962559	TADB|T6150	hypothetical protein IPF_70 (plasmid)	Escherichia coli	IPF_70a	toxin	P-P
Gammaproteobacteria_gi_553988353	TADB|AT6150	hypothetical protein IPF_68 (plasmid)	Escherichia coli	IPF_68	antitoxin	P-P
Gammaproteobacteria_gi_553988353	TADB|T6150	hypothetical protein IPF_70 (plasmid)	Escherichia coli	IPF_70a	toxin	P-P
Gammaproteobacteria_gi_554133057	TADB|AT6150	hypothetical protein IPF_68 (plasmid)	Escherichia coli	IPF_68	antitoxin	P-P
Gammaproteobacteria_gi_554133057	TADB|T6150	hypothetical protein IPF_70 (plasmid)	Escherichia coli	IPF_70a	toxin	P-P
Gammaproteobacteria_gi_556506425	TADB|AT6150	hypothetical protein IPF_68 (plasmid)	Escherichia coli	IPF_68	antitoxin	P-P
Gammaproteobacteria_gi_556506425	TADB|T6150	hypothetical protein IPF_70 (plasmid)	Escherichia coli	IPF_70a	toxin	P-P
Gammaproteobacteria_gi_556506500	TADB|AT6150	hypothetical protein IPF_68 (plasmid)	Escherichia coli	IPF_68	antitoxin	P-P
Gammaproteobacteria_gi_556506500	TADB|T6150	hypothetical protein IPF_70 (plasmid)	Escherichia coli	IPF_70a	toxin	P-P
Gammaproteobacteria_gi_556506688	TADB|AT6150	hypothetical protein IPF_68 (plasmid)	Escherichia coli	IPF_68	antitoxin	P-P
Gammaproteobacteria_gi_556506688	TADB|T6150	hypothetical protein IPF_70 (plasmid)	Escherichia coli	IPF_70a	toxin	P-P
Gammaproteobacteria_gi_556506960	TADB|AT6150	hypothetical protein IPF_68 (plasmid)	Escherichia coli	IPF_68	antitoxin	P-P
Gammaproteobacteria_gi_556506960	TADB|T6150	hypothetical protein IPF_70 (plasmid)	Escherichia coli	IPF_70a	toxin	P-P
Gammaproteobacteria_gi_556507092	TADB|AT6150	hypothetical protein IPF_68 (plasmid)	Escherichia coli	IPF_68	antitoxin	P-P
Gammaproteobacteria_gi_556507092	TADB|T6150	hypothetical protein IPF_70 (plasmid)	Escherichia coli	IPF_70a	toxin	P-P
Gammaproteobacteria_gi_556507592	TADB|AT6150	hypothetical protein IPF_68 (plasmid)	Escherichia coli	IPF_68	antitoxin	P-P
Gammaproteobacteria_gi_556507592	TADB|T6150	hypothetical protein IPF_70 (plasmid)	Escherichia coli	IPF_70a	toxin	P-P
Gammaproteobacteria_gi_556507918	TADB|AT6150	hypothetical protein IPF_68 (plasmid)	Escherichia coli	IPF_68	antitoxin	P-P
Gammaproteobacteria_gi_556507918	TADB|T6150	hypothetical protein IPF_70 (plasmid)	Escherichia coli	IPF_70a	toxin	P-P
Gammaproteobacteria_gi_556507960-0-46614	TADB|AT6150	hypothetical protein IPF_68 (plasmid)	Escherichia coli	IPF_68	antitoxin	P-P
Gammaproteobacteria_gi_556507960-0-46614	TADB|T6150	hypothetical protein IPF_70 (plasmid)	Escherichia coli	IPF_70a	toxin	P-P
Gammaproteobacteria_gi_556511421	TADB|AT6150	hypothetical protein IPF_68 (plasmid)	Escherichia coli	IPF_68	antitoxin	P-P
Gammaproteobacteria_gi_556511421	TADB|T6150	hypothetical protein IPF_70 (plasmid)	Escherichia coli	IPF_70a	toxin	P-P
GCA_002602905	TADB|AT1720	hypothetical protein MCA2639	Methylococcus capsulatus str. Bath	MCA2639	antitoxin	P-P
GCA_002607565	TADB|T4341	hypothetical protein Bcer98_2970	Bacillus cytotoxicus NVH 391-98	Bcer98_2970	toxin	P-P
GCA_002610805	TADB|RE6104	omega transcriptional repressor (plasmid)	Enterococcus faecalis	pJHW9-2_004	regulatory protein	P-P
GCA_002625325	TADB|AT6150	hypothetical protein IPF_68 (plasmid)	Escherichia coli	IPF_68	antitoxin	P-P
GCA_002625325	TADB|T6150	hypothetical protein IPF_70 (plasmid)	Escherichia coli	IPF_70a	toxin	P-P
GCA_002755035	TADB|AT6150	hypothetical protein IPF_68 (plasmid)	Escherichia coli	IPF_68	antitoxin	P-P
GCA_002755035	TADB|T6150	hypothetical protein IPF_70 (plasmid)	Escherichia coli	IPF_70a	toxin	P-P
GCA_002959395	TADB|T2207	bacteriophage protein (plasmid)	Shigella boydii Sb227	SBO_P092	toxin	P-P
GCA_003628075	TADB|AT6150	hypothetical protein IPF_68 (plasmid)	Escherichia coli	IPF_68	antitoxin	P-P
GCA_003628075	TADB|T6150	hypothetical protein IPF_70 (plasmid)	Escherichia coli	IPF_70a	toxin	P-P
GCA_004989725	TADB|AT3593	hypothetical protein A1S_2019	Acinetobacter baumannii ATCC 17978	A1S_2019	antitoxin	P-P
GCA_004989725	TADB|T3593	hypothetical protein A1S_2020	Acinetobacter baumannii ATCC 17978	A1S_2020	toxin	P-P
IMGVR_UViG_2166559024_000004	TADB|T2207	bacteriophage protein (plasmid)	Shigella boydii Sb227	SBO_P092	toxin	P-P
IMGVR_UViG_2513237193_000001	TADB|AT3169	hypothetical protein BALH_p0024 (plasmid)	Bacillus thuringiensis str. Al Hakam	BALH_p0024	antitoxin	P-P
IMGVR_UViG_2513237193_000001	TADB|T3169	antirepressor, phage associated (plasmid)	Bacillus thuringiensis str. Al Hakam	BALH_p0023	toxin	P-P
IMGVR_UViG_2519899845_000001	TADB|AT3032	XRE family transcriptional regulator	Lactobacillus paracasei ATCC 334	LSEI_0493	antitoxin	P-P
IMGVR_UViG_2519899845_000001	TADB|T3032	hypothetical protein LSEI_0492	Lactobacillus paracasei ATCC 334	LSEI_0492	toxin	P-P
IMGVR_UViG_2526164623_000001	TADB|AT5104	Conserved hypothetical protein	Mycobacterium abscessus	MAB_1763	antitoxin	P-P
IMGVR_UViG_2526164623_000001	TADB|T5104	Phage-related protein	Mycobacterium abscessus	MAB_1762	toxin	P-P
IMGVR_UViG_2526164631_000005	TADB|AT6150	hypothetical protein IPF_68 (plasmid)	Escherichia coli	IPF_68	antitoxin	P-P
IMGVR_UViG_2526164631_000005	TADB|T6150	hypothetical protein IPF_70 (plasmid)	Escherichia coli	IPF_70a	toxin	P-P
IMGVR_UViG_2526164633_000011	TADB|AT6150	hypothetical protein IPF_68 (plasmid)	Escherichia coli	IPF_68	antitoxin	P-P
IMGVR_UViG_2526164633_000011	TADB|T6150	hypothetical protein IPF_70 (plasmid)	Escherichia coli	IPF_70a	toxin	P-P
IMGVR_UViG_2526164662_000009	TADB|AT6150	hypothetical protein IPF_68 (plasmid)	Escherichia coli	IPF_68	antitoxin	P-P
IMGVR_UViG_2526164662_000009	TADB|T6150	hypothetical protein IPF_70 (plasmid)	Escherichia coli	IPF_70a	toxin	P-P
IMGVR_UViG_2526164690_000003	TADB|AT6150	hypothetical protein IPF_68 (plasmid)	Escherichia coli	IPF_68	antitoxin	P-P
IMGVR_UViG_2526164690_000003	TADB|T6150	hypothetical protein IPF_70 (plasmid)	Escherichia coli	IPF_70a	toxin	P-P
IMGVR_UViG_2529292718_000003	TADB|AT1760	putative transcriptional regulator (plasmid)	Yersinia pestis CO92	YPPCP1.08c	antitoxin	P-P
IMGVR_UViG_2529292718_000003	TADB|T1760	hypothetical protein YPPCP1.09c (plasmid)	Yersinia pestis CO92	YPPCP1.09c	toxin	P-P
IMGVR_UViG_2529292719_000004	TADB|AT1760	putative transcriptional regulator (plasmid)	Yersinia pestis CO92	YPPCP1.08c	antitoxin	P-P
IMGVR_UViG_2529292719_000004	TADB|T1760	hypothetical protein YPPCP1.09c (plasmid)	Yersinia pestis CO92	YPPCP1.09c	toxin	P-P
IMGVR_UViG_2529292736_000001	TADB|AT1008	hypothetical protein ECs2280	Escherichia coli O157:H7 str. Sakai	ECs2280	antitoxin	P-P
IMGVR_UViG_2529292736_000001	TADB|RE1008	hypothetical protein ECs2279	Escherichia coli O157:H7 str. Sakai	ECs2279	regulatory protein	P-P
IMGVR_UViG_2529292736_000001	TADB|T1008	hypothetical protein ECs2281	Escherichia coli O157:H7 str. Sakai	ECs2281	toxin	P-P
IMGVR_UViG_2529292906_000001	TADB|AT6150	hypothetical protein IPF_68 (plasmid)	Escherichia coli	IPF_68	antitoxin	P-P
IMGVR_UViG_2529292906_000001	TADB|T6150	hypothetical protein IPF_70 (plasmid)	Escherichia coli	IPF_70a	toxin	P-P
IMGVR_UViG_2529292906_000006	TADB|AT1760	putative transcriptional regulator (plasmid)	Yersinia pestis CO92	YPPCP1.08c	antitoxin	P-P
IMGVR_UViG_2529292906_000006	TADB|T1760	hypothetical protein YPPCP1.09c (plasmid)	Yersinia pestis CO92	YPPCP1.09c	toxin	P-P
IMGVR_UViG_2529292913_000002	TADB|AT6150	hypothetical protein IPF_68 (plasmid)	Escherichia coli	IPF_68	antitoxin	P-P
IMGVR_UViG_2529292913_000002	TADB|T6150	hypothetical protein IPF_70 (plasmid)	Escherichia coli	IPF_70a	toxin	P-P
IMGVR_UViG_2529292922_000006	TADB|AT6150	hypothetical protein IPF_68 (plasmid)	Escherichia coli	IPF_68	antitoxin	P-P
IMGVR_UViG_2529292922_000006	TADB|T6150	hypothetical protein IPF_70 (plasmid)	Escherichia coli	IPF_70a	toxin	P-P
IMGVR_UViG_2529292938_000001	TADB|AT6150	hypothetical protein IPF_68 (plasmid)	Escherichia coli	IPF_68	antitoxin	P-P
IMGVR_UViG_2529292938_000001	TADB|T6150	hypothetical protein IPF_70 (plasmid)	Escherichia coli	IPF_70a	toxin	P-P
IMGVR_UViG_2529293063_000004	TADB|T2207	bacteriophage protein (plasmid)	Shigella boydii Sb227	SBO_P092	toxin	P-P
IMGVR_UViG_2529293240_000002	TADB|AT2206	hypothetical protein SBO_P048 (plasmid)	Shigella boydii Sb227	SBO_P048	antitoxin	P-P
IMGVR_UViG_2529293240_000002	TADB|T2206	hypothetical protein SBO_P049 (plasmid)	Shigella boydii Sb227	SBO_P049	toxin	P-P
IMGVR_UViG_2531839130_000001	TADB|AT6150	hypothetical protein IPF_68 (plasmid)	Escherichia coli	IPF_68	antitoxin	P-P
IMGVR_UViG_2531839130_000001	TADB|T6150	hypothetical protein IPF_70 (plasmid)	Escherichia coli	IPF_70a	toxin	P-P
IMGVR_UViG_2531839149_000004	TADB|AT6150	hypothetical protein IPF_68 (plasmid)	Escherichia coli	IPF_68	antitoxin	P-P
IMGVR_UViG_2531839149_000004	TADB|T6150	hypothetical protein IPF_70 (plasmid)	Escherichia coli	IPF_70a	toxin	P-P
IMGVR_UViG_2531839355_000002	TADB|AT5120	putative phage-related protein; putative transcriptional regulator (plasmid)	Acinetobacter baumannii AYE	p3ABAYE0083	antitoxin	P-P
IMGVR_UViG_2531839355_000002	TADB|T5120	putative phage-related protein (plasmid)	Acinetobacter baumannii AYE	p3ABAYE0084	toxin	P-P
IMGVR_UViG_2531839356_000002	TADB|AT3593	hypothetical protein A1S_2019	Acinetobacter baumannii ATCC 17978	A1S_2019	antitoxin	P-P
IMGVR_UViG_2531839356_000002	TADB|T3593	hypothetical protein A1S_2020	Acinetobacter baumannii ATCC 17978	A1S_2020	toxin	P-P
IMGVR_UViG_2531839449_000004	TADB|AT6150	hypothetical protein IPF_68 (plasmid)	Escherichia coli	IPF_68	antitoxin	P-P
IMGVR_UViG_2531839449_000004	TADB|T6150	hypothetical protein IPF_70 (plasmid)	Escherichia coli	IPF_70a	toxin	P-P
IMGVR_UViG_2531839461_000001	TADB|AT3593	hypothetical protein A1S_2019	Acinetobacter baumannii ATCC 17978	A1S_2019	antitoxin	P-P
IMGVR_UViG_2531839461_000001	TADB|T3593	hypothetical protein A1S_2020	Acinetobacter baumannii ATCC 17978	A1S_2020	toxin	P-P
IMGVR_UViG_2531839476_000002	TADB|AT6150	hypothetical protein IPF_68 (plasmid)	Escherichia coli	IPF_68	antitoxin	P-P
IMGVR_UViG_2531839476_000002	TADB|T6150	hypothetical protein IPF_70 (plasmid)	Escherichia coli	IPF_70a	toxin	P-P
IMGVR_UViG_2531839664_000001	TADB|AT1006	hypothetical protein ECs1068	Escherichia coli O157:H7 str. Sakai	ECs1068	antitoxin	P-P
IMGVR_UViG_2531839664_000001	TADB|RE1006	regulatory protein	Escherichia coli O157:H7 str. Sakai	ECs1069	regulatory protein	P-P
IMGVR_UViG_2531839664_000001	TADB|T1006	hypothetical protein ECs1067	Escherichia coli O157:H7 str. Sakai	ECs1067	toxin	P-P
IMGVR_UViG_2534681761_000002	TADB|AT6150	hypothetical protein IPF_68 (plasmid)	Escherichia coli	IPF_68	antitoxin	P-P
IMGVR_UViG_2534681761_000002	TADB|T6150	hypothetical protein IPF_70 (plasmid)	Escherichia coli	IPF_70a	toxin	P-P
IMGVR_UViG_2534681774_000005	TADB|AT6150	hypothetical protein IPF_68 (plasmid)	Escherichia coli	IPF_68	antitoxin	P-P
IMGVR_UViG_2534681774_000005	TADB|T6150	hypothetical protein IPF_70 (plasmid)	Escherichia coli	IPF_70a	toxin	P-P
IMGVR_UViG_2534681774_000007	TADB|AT6150	hypothetical protein IPF_68 (plasmid)	Escherichia coli	IPF_68	antitoxin	P-P
IMGVR_UViG_2534681774_000007	TADB|T6150	hypothetical protein IPF_70 (plasmid)	Escherichia coli	IPF_70a	toxin	P-P
IMGVR_UViG_2534681832_000013	TADB|AT1008	hypothetical protein ECs2280	Escherichia coli O157:H7 str. Sakai	ECs2280	antitoxin	P-P
IMGVR_UViG_2534681832_000013	TADB|RE1008	hypothetical protein ECs2279	Escherichia coli O157:H7 str. Sakai	ECs2279	regulatory protein	P-P
IMGVR_UViG_2534681832_000013	TADB|T1008	hypothetical protein ECs2281	Escherichia coli O157:H7 str. Sakai	ECs2281	toxin	P-P
IMGVR_UViG_2534681832_000014	TADB|AT6150	hypothetical protein IPF_68 (plasmid)	Escherichia coli	IPF_68	antitoxin	P-P
IMGVR_UViG_2534681832_000014	TADB|T6150	hypothetical protein IPF_70 (plasmid)	Escherichia coli	IPF_70a	toxin	P-P
IMGVR_UViG_2534681834_000002	TADB|AT6150	hypothetical protein IPF_68 (plasmid)	Escherichia coli	IPF_68	antitoxin	P-P
IMGVR_UViG_2534681834_000002	TADB|T6150	hypothetical protein IPF_70 (plasmid)	Escherichia coli	IPF_70a	toxin	P-P
IMGVR_UViG_2534681951_000005	TADB|AT6150	hypothetical protein IPF_68 (plasmid)	Escherichia coli	IPF_68	antitoxin	P-P
IMGVR_UViG_2534681951_000005	TADB|T6150	hypothetical protein IPF_70 (plasmid)	Escherichia coli	IPF_70a	toxin	P-P
IMGVR_UViG_2534682060_000003	TADB|AT6150	hypothetical protein IPF_68 (plasmid)	Escherichia coli	IPF_68	antitoxin	P-P
IMGVR_UViG_2534682060_000003	TADB|T6150	hypothetical protein IPF_70 (plasmid)	Escherichia coli	IPF_70a	toxin	P-P
IMGVR_UViG_2534682080_000001	TADB|AT647	bifunctional antitoxin/transcriptional repressor RelB	Shigella flexneri 2a str. 301	SF1549	antitoxin	P-P
IMGVR_UViG_2534682080_000001	TADB|T647	relE gene product	Shigella flexneri 2a str. 301	SF1548	toxin	P-P
IMGVR_UViG_2534682158_000001	TADB|AT6150	hypothetical protein IPF_68 (plasmid)	Escherichia coli	IPF_68	antitoxin	P-P
IMGVR_UViG_2534682158_000001	TADB|T6150	hypothetical protein IPF_70 (plasmid)	Escherichia coli	IPF_70a	toxin	P-P
IMGVR_UViG_2534682158_000005	TADB|AT6150	hypothetical protein IPF_68 (plasmid)	Escherichia coli	IPF_68	antitoxin	P-P
IMGVR_UViG_2534682158_000005	TADB|T6150	hypothetical protein IPF_70 (plasmid)	Escherichia coli	IPF_70a	toxin	P-P
IMGVR_UViG_2534682170_000004	TADB|AT6150	hypothetical protein IPF_68 (plasmid)	Escherichia coli	IPF_68	antitoxin	P-P
IMGVR_UViG_2534682170_000004	TADB|T6150	hypothetical protein IPF_70 (plasmid)	Escherichia coli	IPF_70a	toxin	P-P
IMGVR_UViG_2534682324_000010	TADB|AT1006	hypothetical protein ECs1068	Escherichia coli O157:H7 str. Sakai	ECs1068	antitoxin	P-P
IMGVR_UViG_2534682324_000010	TADB|RE1006	regulatory protein	Escherichia coli O157:H7 str. Sakai	ECs1069	regulatory protein	P-P
IMGVR_UViG_2534682324_000010	TADB|T1006	hypothetical protein ECs1067	Escherichia coli O157:H7 str. Sakai	ECs1067	toxin	P-P
IMGVR_UViG_2537561559_000001	TADB|AT3481	DinJ-like protein	Yersinia enterocolitica subsp. enterocolitica 8081	YE1928	antitoxin	P-P
IMGVR_UViG_2537561559_000001	TADB|T3481	hypothetical protein YE1929	Yersinia enterocolitica subsp. enterocolitica 8081	YE1929	toxin	P-P
IMGVR_UViG_2537561726_000002	TADB|AT3593	hypothetical protein A1S_2019	Acinetobacter baumannii ATCC 17978	A1S_2019	antitoxin	P-P
IMGVR_UViG_2537561726_000002	TADB|T3593	hypothetical protein A1S_2020	Acinetobacter baumannii ATCC 17978	A1S_2020	toxin	P-P
IMGVR_UViG_2537561778_000003	TADB|AT6150	hypothetical protein IPF_68 (plasmid)	Escherichia coli	IPF_68	antitoxin	P-P
IMGVR_UViG_2537561778_000003	TADB|T6150	hypothetical protein IPF_70 (plasmid)	Escherichia coli	IPF_70a	toxin	P-P
IMGVR_UViG_2537561910_000001	TADB|AT3325	transcriptional regulator	Neisseria meningitidis FAM18	NMC0880	antitoxin	P-P
IMGVR_UViG_2537561910_000001	TADB|T403	hypothetical protein NMB0913	Neisseria meningitidis MC58	NMB0913	toxin	P-P
IMGVR_UViG_2537561930_000001	TADB|T2207	bacteriophage protein (plasmid)	Shigella boydii Sb227	SBO_P092	toxin	P-P
IMGVR_UViG_2537561935_000002	TADB|AT6150	hypothetical protein IPF_68 (plasmid)	Escherichia coli	IPF_68	antitoxin	P-P
IMGVR_UViG_2537561935_000002	TADB|T6150	hypothetical protein IPF_70 (plasmid)	Escherichia coli	IPF_70a	toxin	P-P
IMGVR_UViG_2537561965_000004	TADB|AT6131	hypothetical protein (plasmid)	Escherichia coli	D616_p108004	antitoxin	P-P
IMGVR_UViG_2537561965_000004	TADB|AT6150	hypothetical protein IPF_68 (plasmid)	Escherichia coli	IPF_68	antitoxin	P-P
IMGVR_UViG_2537561965_000004	TADB|T6150	hypothetical protein IPF_70 (plasmid)	Escherichia coli	IPF_70a	toxin	P-P
IMGVR_UViG_2537561965_000004	TADB|T6151	hypothetical protein pB171_043 (plasmid)	Escherichia coli B171	pB171_043	toxin	P-P
IMGVR_UViG_2537562019_000004	TADB|T2207	bacteriophage protein (plasmid)	Shigella boydii Sb227	SBO_P092	toxin	P-P
IMGVR_UViG_2537562161_000001	TADB|AT6150	hypothetical protein IPF_68 (plasmid)	Escherichia coli	IPF_68	antitoxin	P-P
IMGVR_UViG_2537562161_000001	TADB|T6150	hypothetical protein IPF_70 (plasmid)	Escherichia coli	IPF_70a	toxin	P-P
IMGVR_UViG_2537562191_000002	TADB|AT6150	hypothetical protein IPF_68 (plasmid)	Escherichia coli	IPF_68	antitoxin	P-P
IMGVR_UViG_2537562191_000002	TADB|T6150	hypothetical protein IPF_70 (plasmid)	Escherichia coli	IPF_70a	toxin	P-P
IMGVR_UViG_2541047123_000001	TADB|AT1006	hypothetical protein ECs1068	Escherichia coli O157:H7 str. Sakai	ECs1068	antitoxin	P-P
IMGVR_UViG_2541047123_000001	TADB|RE1006	regulatory protein	Escherichia coli O157:H7 str. Sakai	ECs1069	regulatory protein	P-P
IMGVR_UViG_2541047123_000001	TADB|T1006	hypothetical protein ECs1067	Escherichia coli O157:H7 str. Sakai	ECs1067	toxin	P-P
IMGVR_UViG_2541047225_000002	TADB|AT5819	Plasmid maintenance system antidote protein, XRE family	Neisseria gonorrhoeae NCCP11945	NGK_1159	antitoxin	P-P
IMGVR_UViG_2541047595_000002	TADB|AT6150	hypothetical protein IPF_68 (plasmid)	Escherichia coli	IPF_68	antitoxin	P-P
IMGVR_UViG_2541047595_000002	TADB|T6150	hypothetical protein IPF_70 (plasmid)	Escherichia coli	IPF_70a	toxin	P-P
IMGVR_UViG_2547132418_000004	TADB|AT5194	plasmid maintenance protein VagC (plasmid)	Escherichia coli SMS-3-5	EcSMS35_A0140	antitoxin	P-P
IMGVR_UViG_2547132418_000004	TADB|AT6112	virulence associated protein D (plasmid)	uncultured bacterium	pRSB225_207	antitoxin	P-P
IMGVR_UViG_2558860434_000001	TADB|AT6150	hypothetical protein IPF_68 (plasmid)	Escherichia coli	IPF_68	antitoxin	P-P
IMGVR_UViG_2558860434_000001	TADB|T6150	hypothetical protein IPF_70 (plasmid)	Escherichia coli	IPF_70a	toxin	P-P
IMGVR_UViG_2563367189_000003	TADB|AT785	virulence-associated protein	Xylella fastidiosa Temecula1	PD1341	antitoxin	P-P
IMGVR_UViG_2563367189_000003	TADB|T785	proteic killer suppression protein	Xylella fastidiosa Temecula1	PD1340	toxin	P-P
IMGVR_UViG_2571042438_000003	TADB|AT1760	putative transcriptional regulator (plasmid)	Yersinia pestis CO92	YPPCP1.08c	antitoxin	P-P
IMGVR_UViG_2571042438_000003	TADB|T1760	hypothetical protein YPPCP1.09c (plasmid)	Yersinia pestis CO92	YPPCP1.09c	toxin	P-P
IMGVR_UViG_2571042690_000003	TADB|AT6150	hypothetical protein IPF_68 (plasmid)	Escherichia coli	IPF_68	antitoxin	P-P
IMGVR_UViG_2571042690_000003	TADB|T6150	hypothetical protein IPF_70 (plasmid)	Escherichia coli	IPF_70a	toxin	P-P
IMGVR_UViG_2576861588_000001	TADB|T1738	prophage pi2 protein 06	Lactococcus lactis subsp. lactis Il1403	L39625	toxin	P-P
IMGVR_UViG_2579778686_000003	TADB|AT1760	putative transcriptional regulator (plasmid)	Yersinia pestis CO92	YPPCP1.08c	antitoxin	P-P
IMGVR_UViG_2579778686_000003	TADB|T1760	hypothetical protein YPPCP1.09c (plasmid)	Yersinia pestis CO92	YPPCP1.09c	toxin	P-P
IMGVR_UViG_2671180963_000001	TADB|AT1040	antitoxin of HipAB toxin-antitoxin system	Escherichia coli str. K-12 substr. MG1655	b1508	antitoxin	P-P
IMGVR_UViG_2671180963_000001	TADB|T1040	inactivating GltX kinase facilitating persister formation; toxin of HipAB TA pair; autokinase	Escherichia coli str. K-12 substr. MG1655	b1507	toxin	P-P
IMGVR_UViG_2711768069_000001	TADB|AT1040	antitoxin of HipAB toxin-antitoxin system	Escherichia coli str. K-12 substr. MG1655	b1508	antitoxin	P-P
IMGVR_UViG_2711768069_000001	TADB|T1040	inactivating GltX kinase facilitating persister formation; toxin of HipAB TA pair; autokinase	Escherichia coli str. K-12 substr. MG1655	b1507	toxin	P-P
IMGVR_UViG_3300000292_000047	TADB|AT1760	putative transcriptional regulator (plasmid)	Yersinia pestis CO92	YPPCP1.08c	antitoxin	P-P
IMGVR_UViG_3300000292_000047	TADB|T1760	hypothetical protein YPPCP1.09c (plasmid)	Yersinia pestis CO92	YPPCP1.09c	toxin	P-P
IMGVR_UViG_3300000293_000008	TADB|AT6150	hypothetical protein IPF_68 (plasmid)	Escherichia coli	IPF_68	antitoxin	P-P
IMGVR_UViG_3300000293_000008	TADB|T6150	hypothetical protein IPF_70 (plasmid)	Escherichia coli	IPF_70a	toxin	P-P
IMGVR_UViG_3300001919_000084	TADB|AT6150	hypothetical protein IPF_68 (plasmid)	Escherichia coli	IPF_68	antitoxin	P-P
IMGVR_UViG_3300001919_000084	TADB|T6150	hypothetical protein IPF_70 (plasmid)	Escherichia coli	IPF_70a	toxin	P-P
IMGVR_UViG_3300002446_000087	TADB|AT941	helix-hairpin-helix DNA-binding motif-containing protein	Nitrosomonas europaea ATCC 19718	NE2537	antitoxin	P-P
IMGVR_UViG_3300002446_000087	TADB|T941	hypothetical protein NE2538	Nitrosomonas europaea ATCC 19718	NE2538	toxin	P-P
IMGVR_UViG_3300003426_000015	TADB|AT1720	hypothetical protein MCA2639	Methylococcus capsulatus str. Bath	MCA2639	antitoxin	P-P
IMGVR_UViG_3300005080_000021	TADB|AT5729	HTH transcriptional regulator	Stenotrophomonas maltophilia K279a	Smlt1898	antitoxin	P-P
IMGVR_UViG_3300005412_000001	TADB|T4691	hypothetical protein Dshi_0987	Dinoroseobacter shibae DFL 12 = DSM 16493	Dshi_0987	toxin	P-P
IMGVR_UViG_3300005532_000008	TADB|AT1720	hypothetical protein MCA2639	Methylococcus capsulatus str. Bath	MCA2639	antitoxin	P-P
IMGVR_UViG_3300007747_000028	TADB|T2207	bacteriophage protein (plasmid)	Shigella boydii Sb227	SBO_P092	toxin	P-P
IMGVR_UViG_3300007925_000011	TADB|AT403	hypothetical protein NMB0914	Neisseria meningitidis MC58	NMB0914	antitoxin	P-P
IMGVR_UViG_3300007925_000011	TADB|T403	hypothetical protein NMB0913	Neisseria meningitidis MC58	NMB0913	toxin	P-P
IMGVR_UViG_3300008491_000023	TADB|AT6150	hypothetical protein IPF_68 (plasmid)	Escherichia coli	IPF_68	antitoxin	P-P
IMGVR_UViG_3300008491_000023	TADB|T6150	hypothetical protein IPF_70 (plasmid)	Escherichia coli	IPF_70a	toxin	P-P
IMGVR_UViG_3300009008_000101	TADB|AT5729	HTH transcriptional regulator	Stenotrophomonas maltophilia K279a	Smlt1898	antitoxin	P-P
IMGVR_UViG_3300009011_000012	TADB|AT4495	hypothetical protein CKO_03073	Citrobacter koseri ATCC BAA-895	CKO_03073	antitoxin	P-P
IMGVR_UViG_3300009011_000012	TADB|T4495	hypothetical protein CKO_03074	Citrobacter koseri ATCC BAA-895	CKO_03074	toxin	P-P
IMGVR_UViG_3300011156_000001	TADB|T2207	bacteriophage protein (plasmid)	Shigella boydii Sb227	SBO_P092	toxin	P-P
IMGVR_UViG_3300011234_000001	TADB|AT3169	hypothetical protein BALH_p0024 (plasmid)	Bacillus thuringiensis str. Al Hakam	BALH_p0024	antitoxin	P-P
IMGVR_UViG_3300011560_000002	TADB|AT6150	hypothetical protein IPF_68 (plasmid)	Escherichia coli	IPF_68	antitoxin	P-P
IMGVR_UViG_3300011560_000002	TADB|T6150	hypothetical protein IPF_70 (plasmid)	Escherichia coli	IPF_70a	toxin	P-P
IMGVR_UViG_3300011560_000003	TADB|T2207	bacteriophage protein (plasmid)	Shigella boydii Sb227	SBO_P092	toxin	P-P
IMGVR_UViG_3300011645_000001	TADB|AT1293	hypothetical protein BPP2077	Bordetella parapertussis 12822	BPP2077	antitoxin	P-P
IMGVR_UViG_3300011920_000003	TADB|T2207	bacteriophage protein (plasmid)	Shigella boydii Sb227	SBO_P092	toxin	P-P
IMGVR_UViG_3300012281_000001	TADB|AT6150	hypothetical protein IPF_68 (plasmid)	Escherichia coli	IPF_68	antitoxin	P-P
IMGVR_UViG_3300012281_000001	TADB|T6150	hypothetical protein IPF_70 (plasmid)	Escherichia coli	IPF_70a	toxin	P-P
IMGVR_UViG_3300012817_000001	TADB|T6283	mRNA interferase	Pseudomonas aeruginosa	PA1S_RS06915	toxin	P-P
IMGVR_UViG_3300013824_000002	TADB|AT616	hypothetical protein BA_3828	Bacillus anthracis str. Ames	BA_3828	antitoxin	P-P
IMGVR_UViG_3300013824_000002	TADB|AT617	hypothetical protein BA_3829	Bacillus anthracis str. Ames	BA_3829	antitoxin	P-P
IMGVR_UViG_3300013824_000002	TADB|T1500	hypothetical protein BAS3543	Bacillus anthracis str. Sterne	BAS3543	toxin	P-P
IMGVR_UViG_3300013824_000002	TADB|T4899	hypothetical protein BcerKBAB4_3466	Bacillus weihenstephanensis KBAB4	BcerKBAB4_3466	toxin	P-P
IMGVR_UViG_3300013990_000002	TADB|T5120	putative phage-related protein (plasmid)	Acinetobacter baumannii AYE	p3ABAYE0084	toxin	P-P
IMGVR_UViG_3300014523_000004	TADB|AT6150	hypothetical protein IPF_68 (plasmid)	Escherichia coli	IPF_68	antitoxin	P-P
IMGVR_UViG_3300014523_000004	TADB|T6150	hypothetical protein IPF_70 (plasmid)	Escherichia coli	IPF_70a	toxin	P-P
IMGVR_UViG_3300014731_000001	TADB|AT6150	hypothetical protein IPF_68 (plasmid)	Escherichia coli	IPF_68	antitoxin	P-P
IMGVR_UViG_3300014731_000001	TADB|T6150	hypothetical protein IPF_70 (plasmid)	Escherichia coli	IPF_70a	toxin	P-P
IMGVR_UViG_3300014893_000001	TADB|AT1760	putative transcriptional regulator (plasmid)	Yersinia pestis CO92	YPPCP1.08c	antitoxin	P-P
IMGVR_UViG_3300014893_000001	TADB|T1760	hypothetical protein YPPCP1.09c (plasmid)	Yersinia pestis CO92	YPPCP1.09c	toxin	P-P
IMGVR_UViG_3300015262_000014	TADB|T6283	mRNA interferase	Pseudomonas aeruginosa	PA1S_RS06915	toxin	P-P
IMGVR_UViG_3300023038_000005	TADB|AT6150	hypothetical protein IPF_68 (plasmid)	Escherichia coli	IPF_68	antitoxin	P-P
IMGVR_UViG_3300023038_000005	TADB|T6150	hypothetical protein IPF_70 (plasmid)	Escherichia coli	IPF_70a	toxin	P-P
IMGVR_UViG_3300025706_000075	TADB|AT1720	hypothetical protein MCA2639	Methylococcus capsulatus str. Bath	MCA2639	antitoxin	P-P
IMGVR_UViG_3300027268_000002	TADB|AT5729	HTH transcriptional regulator	Stenotrophomonas maltophilia K279a	Smlt1898	antitoxin	P-P
IMGVR_UViG_3300027268_000002	TADB|T5729	hypothetical protein Smlt1897	Stenotrophomonas maltophilia K279a	Smlt1897	toxin	P-P
IMGVR_UViG_3300028453_000013	TADB|AT1008	hypothetical protein ECs2280	Escherichia coli O157:H7 str. Sakai	ECs2280	antitoxin	P-P
IMGVR_UViG_3300028453_000013	TADB|T1008	hypothetical protein ECs2281	Escherichia coli O157:H7 str. Sakai	ECs2281	toxin	P-P
IMGVR_UViG_3300028603_000120	TADB|AT5729	HTH transcriptional regulator	Stenotrophomonas maltophilia K279a	Smlt1898	antitoxin	P-P
IMGVR_UViG_3300028955_000001	TADB|AT6150	hypothetical protein IPF_68 (plasmid)	Escherichia coli	IPF_68	antitoxin	P-P
IMGVR_UViG_3300028955_000001	TADB|T6150	hypothetical protein IPF_70 (plasmid)	Escherichia coli	IPF_70a	toxin	P-P
IMGVR_UViG_3300028976_000001	TADB|AT1760	putative transcriptional regulator (plasmid)	Yersinia pestis CO92	YPPCP1.08c	antitoxin	P-P
IMGVR_UViG_3300028976_000001	TADB|T1760	hypothetical protein YPPCP1.09c (plasmid)	Yersinia pestis CO92	YPPCP1.09c	toxin	P-P
IMGVR_UViG_3300029046_000010	TADB|T2207	bacteriophage protein (plasmid)	Shigella boydii Sb227	SBO_P092	toxin	P-P
IMGVR_UViG_3300029186_000001	TADB|AT6150	hypothetical protein IPF_68 (plasmid)	Escherichia coli	IPF_68	antitoxin	P-P
IMGVR_UViG_3300029186_000001	TADB|T6150	hypothetical protein IPF_70 (plasmid)	Escherichia coli	IPF_70a	toxin	P-P
IMGVR_UViG_3300029415_000001	TADB|AT6150	hypothetical protein IPF_68 (plasmid)	Escherichia coli	IPF_68	antitoxin	P-P
IMGVR_UViG_3300029415_000001	TADB|T6150	hypothetical protein IPF_70 (plasmid)	Escherichia coli	IPF_70a	toxin	P-P
IMGVR_UViG_3300029461_000001	TADB|AT6150	hypothetical protein IPF_68 (plasmid)	Escherichia coli	IPF_68	antitoxin	P-P
IMGVR_UViG_3300029461_000001	TADB|T6150	hypothetical protein IPF_70 (plasmid)	Escherichia coli	IPF_70a	toxin	P-P
IMGVR_UViG_3300029516_000004	TADB|AT6150	hypothetical protein IPF_68 (plasmid)	Escherichia coli	IPF_68	antitoxin	P-P
IMGVR_UViG_3300029516_000004	TADB|T6150	hypothetical protein IPF_70 (plasmid)	Escherichia coli	IPF_70a	toxin	P-P
IMGVR_UViG_3300029589_000001	TADB|AT6150	hypothetical protein IPF_68 (plasmid)	Escherichia coli	IPF_68	antitoxin	P-P
IMGVR_UViG_3300029589_000001	TADB|T6150	hypothetical protein IPF_70 (plasmid)	Escherichia coli	IPF_70a	toxin	P-P
IMGVR_UViG_3300029641_000003	TADB|AT6150	hypothetical protein IPF_68 (plasmid)	Escherichia coli	IPF_68	antitoxin	P-P
IMGVR_UViG_3300029641_000003	TADB|T6150	hypothetical protein IPF_70 (plasmid)	Escherichia coli	IPF_70a	toxin	P-P
IMGVR_UViG_3300029643_000002	TADB|AT6150	hypothetical protein IPF_68 (plasmid)	Escherichia coli	IPF_68	antitoxin	P-P
IMGVR_UViG_3300029643_000002	TADB|T6150	hypothetical protein IPF_70 (plasmid)	Escherichia coli	IPF_70a	toxin	P-P
IMGVR_UViG_3300029711_000004	TADB|AT6150	hypothetical protein IPF_68 (plasmid)	Escherichia coli	IPF_68	antitoxin	P-P
IMGVR_UViG_3300029711_000004	TADB|T6150	hypothetical protein IPF_70 (plasmid)	Escherichia coli	IPF_70a	toxin	P-P
IMGVR_UViG_3300029736_000004	TADB|AT6150	hypothetical protein IPF_68 (plasmid)	Escherichia coli	IPF_68	antitoxin	P-P
IMGVR_UViG_3300029736_000004	TADB|T6150	hypothetical protein IPF_70 (plasmid)	Escherichia coli	IPF_70a	toxin	P-P
IMGVR_UViG_3300029828_000006	TADB|AT6150	hypothetical protein IPF_68 (plasmid)	Escherichia coli	IPF_68	antitoxin	P-P
IMGVR_UViG_3300029828_000006	TADB|T6150	hypothetical protein IPF_70 (plasmid)	Escherichia coli	IPF_70a	toxin	P-P
IMGVR_UViG_3300029841_000009	TADB|AT1760	putative transcriptional regulator (plasmid)	Yersinia pestis CO92	YPPCP1.08c	antitoxin	P-P
IMGVR_UViG_3300029841_000009	TADB|T1760	hypothetical protein YPPCP1.09c (plasmid)	Yersinia pestis CO92	YPPCP1.09c	toxin	P-P
IMGVR_UViG_3300031087_000034	TADB|AT311	CI/C2 family transcriptional regulator	Pseudomonas putida KT2440	PP_3033	antitoxin	P-P
IMGVR_UViG_3300031416_000023	TADB|T6283	mRNA interferase	Pseudomonas aeruginosa	PA1S_RS06915	toxin	P-P
IMGVR_UViG_3300031418_000104	TADB|T2207	bacteriophage protein (plasmid)	Shigella boydii Sb227	SBO_P092	toxin	P-P
IMGVR_UViG_3300032116_000276	TADB|AT4284	transcriptional regulator SinR	Janthinobacterium sp. Marseille	mma_2742	antitoxin	P-P
IMGVR_UViG_637000349_000002	TADB|AT148	hypothetical protein XF1572	Xylella fastidiosa 9a5c	XF1572	antitoxin	P-P
IMGVR_UViG_637000349_000002	TADB|AT778	plasmid stabilization protein	Xylella fastidiosa Temecula1	PD0961	antitoxin	P-P
IMGVR_UViG_637000349_000002	TADB|AT779	hypothetical protein PD0968	Xylella fastidiosa Temecula1	PD0968	antitoxin	P-P
IMGVR_UViG_637000349_000002	TADB|AT781	hypothetical protein PD0997	Xylella fastidiosa Temecula1	PD0997	antitoxin	P-P
IMGVR_UViG_637000349_000002	TADB|T778	plasmid stabilization protein	Xylella fastidiosa Temecula1	PD0960	toxin	P-P
IMGVR_UViG_637000349_000002	TADB|T780	hypothetical protein PD0982	Xylella fastidiosa Temecula1	PD0982	toxin	P-P
IMGVR_UViG_637000349_000002	TADB|T781	hypothetical protein PD0998	Xylella fastidiosa Temecula1	PD0998	toxin	P-P
IMGVR_UViG_637000349_000003	TADB|AT776	proteic killer active protein	Xylella fastidiosa Temecula1	PD0369	antitoxin	P-P
IMGVR_UViG_637000349_000003	TADB|AT777	hypothetical protein PD0371	Xylella fastidiosa Temecula1	PD0371	antitoxin	P-P
IMGVR_UViG_637000349_000003	TADB|T776	proteic killer suppression protein	Xylella fastidiosa Temecula1	PD0368	toxin	P-P
IMGVR_UViG_637000349_000003	TADB|T777	hypothetical protein PD0370	Xylella fastidiosa Temecula1	PD0370	toxin	P-P
IMGVR_UViG_639633008_000001	TADB|AT3169	hypothetical protein BALH_p0024 (plasmid)	Bacillus thuringiensis str. Al Hakam	BALH_p0024	antitoxin	P-P
IMGVR_UViG_639633008_000001	TADB|T3169	antirepressor, phage associated (plasmid)	Bacillus thuringiensis str. Al Hakam	BALH_p0023	toxin	P-P
IMGVR_UViG_640069307_000001	TADB|AT3638	hypothetical protein Bcep1808_7751 (plasmid)	Burkholderia vietnamiensis G4	Bcep1808_7751	antitoxin	P-P
IMGVR_UViG_640069307_000001	TADB|T3638	hypothetical protein Bcep1808_7750 (plasmid)	Burkholderia vietnamiensis G4	Bcep1808_7750	toxin	P-P
IMGVR_UViG_640753020_000001	TADB|AT3905	phage related protein (plasmid)	Clostridium kluyveri DSM 555	CKL_4036	antitoxin	P-P
IMGVR_UViG_640753020_000001	TADB|T3905	hypothetical protein CKL_4037 (plasmid)	Clostridium kluyveri DSM 555	CKL_4037	toxin	P-P
IMGVR_UViG_640753048_000001	TADB|AT4516	helix-turn-helix domain-containing protein (plasmid)	Serratia proteamaculans 568	Spro_4949	antitoxin	P-P
IMGVR_UViG_640753048_000001	TADB|T4516	hypothetical protein Spro_4950 (plasmid)	Serratia proteamaculans 568	Spro_4950	toxin	P-P
IMGVR_UViG_641228512_000001	TADB|AT1760	putative transcriptional regulator (plasmid)	Yersinia pestis CO92	YPPCP1.08c	antitoxin	P-P
IMGVR_UViG_641228512_000001	TADB|AT1760	putative transcriptional regulator (plasmid)	Yersinia pestis CO92	YPPCP1.08c	antitoxin	P-P
IMGVR_UViG_641228512_000001	TADB|AT1761	hypothetical protein YPMT1.68A (plasmid)	Yersinia pestis CO92	YPMT1.68A	antitoxin	P-P
IMGVR_UViG_641228512_000001	TADB|T1760	hypothetical protein YPPCP1.09c (plasmid)	Yersinia pestis CO92	YPPCP1.09c	toxin	P-P
IMGVR_UViG_641228512_000001	TADB|T1760	hypothetical protein YPPCP1.09c (plasmid)	Yersinia pestis CO92	YPPCP1.09c	toxin	P-P
IMGVR_UViG_641228512_000001	TADB|T1761	hypothetical protein YPMT1.69 (plasmid)	Yersinia pestis CO92	YPMT1.69	toxin	P-P
IMGVR_UViG_641522660_000002	TADB|AT148	hypothetical protein XF1572	Xylella fastidiosa 9a5c	XF1572	antitoxin	P-P
IMGVR_UViG_641522660_000002	TADB|AT778	plasmid stabilization protein	Xylella fastidiosa Temecula1	PD0961	antitoxin	P-P
IMGVR_UViG_641522660_000002	TADB|AT781	hypothetical protein PD0997	Xylella fastidiosa Temecula1	PD0997	antitoxin	P-P
IMGVR_UViG_641522660_000002	TADB|T778	plasmid stabilization protein	Xylella fastidiosa Temecula1	PD0960	toxin	P-P
IMGVR_UViG_641522660_000002	TADB|T779	hypothetical protein PD0967	Xylella fastidiosa Temecula1	PD0967	toxin	P-P
IMGVR_UViG_641522660_000002	TADB|T780	hypothetical protein PD0982	Xylella fastidiosa Temecula1	PD0982	toxin	P-P
IMGVR_UViG_641522660_000002	TADB|T781	hypothetical protein PD0998	Xylella fastidiosa Temecula1	PD0998	toxin	P-P
IMGVR_UViG_641736111_000002	TADB|T5492	probable addiction module killer protein (plasmid)	Shigella boydii CDC 3083-94	SbBS512_0016	toxin	P-P
IMGVR_UViG_643348529_000001	TADB|AT3905	phage related protein (plasmid)	Clostridium kluyveri DSM 555	CKL_4036	antitoxin	P-P
IMGVR_UViG_643348529_000001	TADB|T3905	hypothetical protein CKL_4037 (plasmid)	Clostridium kluyveri DSM 555	CKL_4037	toxin	P-P
IMGVR_UViG_645058767_000001	TADB|AT1761	hypothetical protein YPMT1.68A (plasmid)	Yersinia pestis CO92	YPMT1.68A	antitoxin	P-P
IMGVR_UViG_645058767_000001	TADB|T1761	hypothetical protein YPMT1.69 (plasmid)	Yersinia pestis CO92	YPMT1.69	toxin	P-P
IMGVR_UViG_645058769_000002	TADB|AT1761	hypothetical protein YPMT1.68A (plasmid)	Yersinia pestis CO92	YPMT1.68A	antitoxin	P-P
IMGVR_UViG_645058769_000002	TADB|T1761	hypothetical protein YPMT1.69 (plasmid)	Yersinia pestis CO92	YPMT1.69	toxin	P-P
IMGVR_UViG_646311924_000006	TADB|AT6150	hypothetical protein IPF_68 (plasmid)	Escherichia coli	IPF_68	antitoxin	P-P
IMGVR_UViG_646311924_000006	TADB|T6150	hypothetical protein IPF_70 (plasmid)	Escherichia coli	IPF_70a	toxin	P-P
IMGVR_UViG_647000349_000001	TADB|AT1761	hypothetical protein YPMT1.68A (plasmid)	Yersinia pestis CO92	YPMT1.68A	antitoxin	P-P
IMGVR_UViG_647000349_000001	TADB|T1761	hypothetical protein YPMT1.69 (plasmid)	Yersinia pestis CO92	YPMT1.69	toxin	P-P
IMGVR_UViG_647533187_000001	TADB|AT1754	PemI-like protein	Neisseria gonorrhoeae FA 1090	NGO0517	antitoxin	P-P
IMGVR_UViG_647533187_000001	TADB|T5820	Putative plasmid stable inheritance protein putative phage associated protein	Neisseria gonorrhoeae NCCP11945	NGK_1418	toxin	P-P
IMGVR_UViG_649989947_000002	TADB|AT6150	hypothetical protein IPF_68 (plasmid)	Escherichia coli	IPF_68	antitoxin	P-P
IMGVR_UViG_649989947_000002	TADB|T6150	hypothetical protein IPF_70 (plasmid)	Escherichia coli	IPF_70a	toxin	P-P
IMGVR_UViG_7000000370_000056	TADB|AT6150	hypothetical protein IPF_68 (plasmid)	Escherichia coli	IPF_68	antitoxin	P-P
IMGVR_UViG_7000000370_000056	TADB|T6150	hypothetical protein IPF_70 (plasmid)	Escherichia coli	IPF_70a	toxin	P-P
LR962135	TADB|AT1798	hypothetical protein EFA0065 (plasmid)	Enterococcus faecalis V583	EFA0065	antitoxin	P-P
LR962135	TADB|T1798	hypothetical protein EFA0066 (plasmid)	Enterococcus faecalis V583	EFA0066	toxin	P-P
LT905089	TADB|AT6150	hypothetical protein IPF_68 (plasmid)	Escherichia coli	IPF_68	antitoxin	P-P
LT905089	TADB|T6150	hypothetical protein IPF_70 (plasmid)	Escherichia coli	IPF_70a	toxin	P-P
MF510496	TADB|AT6150	hypothetical protein IPF_68 (plasmid)	Escherichia coli	IPF_68	antitoxin	P-P
MF510496	TADB|T6150	hypothetical protein IPF_70 (plasmid)	Escherichia coli	IPF_70a	toxin	P-P
MGV-GENOME-0323948	TADB|T2207	bacteriophage protein (plasmid)	Shigella boydii Sb227	SBO_P092	toxin	P-P
MGV-GENOME-0323948	TADB|T2207	bacteriophage protein (plasmid)	Shigella boydii Sb227	SBO_P092	toxin	P-P
MGV-GENOME-0358331	TADB|AT717	hypothetical protein BT_4529	Bacteroides thetaiotaomicron VPI-5482	BT_4529	antitoxin	P-P
Minot_Diet_SRR5088943_NODE_23_length_63413_cov_11	TADB|AT6150	hypothetical protein IPF_68 (plasmid)	Escherichia coli	IPF_68	antitoxin	P-P
Minot_Diet_SRR5088943_NODE_23_length_63413_cov_11	TADB|T6150	hypothetical protein IPF_70 (plasmid)	Escherichia coli	IPF_70a	toxin	P-P
NC_003134	TADB|AT1761	hypothetical protein YPMT1.68A (plasmid)	Yersinia pestis CO92	YPMT1.68A	antitoxin	P-P
NC_003134	TADB|T1761	hypothetical protein YPMT1.69 (plasmid)	Yersinia pestis CO92	YPMT1.69	toxin	P-P
NC_004835	TADB|AT1761	hypothetical protein YPMT1.68A (plasmid)	Yersinia pestis CO92	YPMT1.68A	antitoxin	P-P
NC_004835	TADB|T1761	hypothetical protein YPMT1.69 (plasmid)	Yersinia pestis CO92	YPMT1.69	toxin	P-P
NC_005815	TADB|AT1761	hypothetical protein YPMT1.68A (plasmid)	Yersinia pestis CO92	YPMT1.68A	antitoxin	P-P
NC_005815	TADB|T1761	hypothetical protein YPMT1.69 (plasmid)	Yersinia pestis CO92	YPMT1.69	toxin	P-P
NC_005856	TADB|AT6150	hypothetical protein IPF_68 (plasmid)	Escherichia coli	IPF_68	antitoxin	P-P
NC_005856	TADB|T6150	hypothetical protein IPF_70 (plasmid)	Escherichia coli	IPF_70a	toxin	P-P
NC_006323	TADB|AT1761	hypothetical protein YPMT1.68A (plasmid)	Yersinia pestis CO92	YPMT1.68A	antitoxin	P-P
NC_006323	TADB|T1761	hypothetical protein YPMT1.69 (plasmid)	Yersinia pestis CO92	YPMT1.69	toxin	P-P
NC_008118	TADB|AT1761	hypothetical protein YPMT1.68A (plasmid)	Yersinia pestis CO92	YPMT1.68A	antitoxin	P-P
NC_008118	TADB|T1761	hypothetical protein YPMT1.69 (plasmid)	Yersinia pestis CO92	YPMT1.69	toxin	P-P
NC_008120	TADB|AT1761	hypothetical protein YPMT1.68A (plasmid)	Yersinia pestis CO92	YPMT1.68A	antitoxin	P-P
NC_008120	TADB|T1761	hypothetical protein YPMT1.69 (plasmid)	Yersinia pestis CO92	YPMT1.69	toxin	P-P
NC_009236	TADB|AT6106	bacteriophage gp31 protein	Burkholderia pseudomallei K96243	BPSS1059	antitoxin	P-P
NC_009378	TADB|AT1761	hypothetical protein YPMT1.68A (plasmid)	Yersinia pestis CO92	YPMT1.68A	antitoxin	P-P
NC_009378	TADB|T1761	hypothetical protein YPMT1.69 (plasmid)	Yersinia pestis CO92	YPMT1.69	toxin	P-P
NC_010183	TADB|AT4894	helix-turn-helix domain-containing protein (plasmid)	Bacillus weihenstephanensis KBAB4	BcerKBAB4_5811	antitoxin	P-P
NC_010183	TADB|AT4895	hypothetical protein BcerKBAB4_5812 (plasmid)	Bacillus weihenstephanensis KBAB4	BcerKBAB4_5812	antitoxin	P-P
NC_010183	TADB|T4894	hypothetical protein BcerKBAB4_5810 (plasmid)	Bacillus weihenstephanensis KBAB4	BcerKBAB4_5810	toxin	P-P
NC_010183	TADB|T4895	prophage antirepressor (plasmid)	Bacillus weihenstephanensis KBAB4	BcerKBAB4_5813	toxin	P-P
NC_011282	TADB|AT3762	hypothetical protein Ent638_4243 (plasmid)	Enterobacter sp. 638	Ent638_4243	antitoxin	P-P
NC_011282	TADB|AT3762	hypothetical protein Ent638_4243 (plasmid)	Enterobacter sp. 638	Ent638_4243	antitoxin	P-P
NC_011282	TADB|AT5194	plasmid maintenance protein VagC (plasmid)	Escherichia coli SMS-3-5	EcSMS35_A0140	antitoxin	P-P
NC_011282	TADB|AT6112	virulence associated protein D (plasmid)	uncultured bacterium	pRSB225_207	antitoxin	P-P
NC_011282	TADB|T443	GNAT family N-acetyltransferase	Salmonella enterica subsp. enterica serovar Typhimurium str. LT2	STM3651	toxin	P-P
NC_014022	TADB|AT1761	hypothetical protein YPMT1.68A (plasmid)	Yersinia pestis CO92	YPMT1.68A	antitoxin	P-P
NC_014022	TADB|T1761	hypothetical protein YPMT1.69 (plasmid)	Yersinia pestis CO92	YPMT1.69	toxin	P-P
NC_017266	TADB|AT1761	hypothetical protein YPMT1.68A (plasmid)	Yersinia pestis CO92	YPMT1.68A	antitoxin	P-P
NC_017266	TADB|T1761	hypothetical protein YPMT1.69 (plasmid)	Yersinia pestis CO92	YPMT1.69	toxin	P-P
NC_017653	TADB|AT6150	hypothetical protein IPF_68 (plasmid)	Escherichia coli	IPF_68	antitoxin	P-P
NC_017653	TADB|T6150	hypothetical protein IPF_70 (plasmid)	Escherichia coli	IPF_70a	toxin	P-P
NC_021654	TADB|AT3762	hypothetical protein Ent638_4243 (plasmid)	Enterobacter sp. 638	Ent638_4243	antitoxin	P-P
NC_029119	TADB|T1341	death-on-curing family protein	Staphylococcus epidermidis RP62A	SERP1549	toxin	P-P
NC_031129	TADB|AT6150	hypothetical protein IPF_68 (plasmid)	Escherichia coli	IPF_68	antitoxin	P-P
NC_031129	TADB|T6150	hypothetical protein IPF_70 (plasmid)	Escherichia coli	IPF_70a	toxin	P-P
NC_042128	TADB|AT6150	hypothetical protein IPF_68 (plasmid)	Escherichia coli	IPF_68	antitoxin	P-P
NC_042128	TADB|T6150	hypothetical protein IPF_70 (plasmid)	Escherichia coli	IPF_70a	toxin	P-P
NZ_AP018798	TADB|AT6150	hypothetical protein IPF_68 (plasmid)	Escherichia coli	IPF_68	antitoxin	P-P
NZ_AP018798	TADB|T6150	hypothetical protein IPF_70 (plasmid)	Escherichia coli	IPF_70a	toxin	P-P
NZ_AP018804	TADB|AT6150	hypothetical protein IPF_68 (plasmid)	Escherichia coli	IPF_68	antitoxin	P-P
NZ_AP018804	TADB|T6150	hypothetical protein IPF_70 (plasmid)	Escherichia coli	IPF_70a	toxin	P-P
NZ_AP018809	TADB|AT6150	hypothetical protein IPF_68 (plasmid)	Escherichia coli	IPF_68	antitoxin	P-P
NZ_AP018809	TADB|T6150	hypothetical protein IPF_70 (plasmid)	Escherichia coli	IPF_70a	toxin	P-P
NZ_AP022163	TADB|AT6150	hypothetical protein IPF_68 (plasmid)	Escherichia coli	IPF_68	antitoxin	P-P
NZ_AP022163	TADB|T6150	hypothetical protein IPF_70 (plasmid)	Escherichia coli	IPF_70a	toxin	P-P
NZ_AP022164	TADB|AT1760	putative transcriptional regulator (plasmid)	Yersinia pestis CO92	YPPCP1.08c	antitoxin	P-P
NZ_AP022164	TADB|T1760	hypothetical protein YPPCP1.09c (plasmid)	Yersinia pestis CO92	YPPCP1.09c	toxin	P-P
NZ_AP022217	TADB|AT6150	hypothetical protein IPF_68 (plasmid)	Escherichia coli	IPF_68	antitoxin	P-P
NZ_AP022217	TADB|T6150	hypothetical protein IPF_70 (plasmid)	Escherichia coli	IPF_70a	toxin	P-P
NZ_AP022544	TADB|AT6150	hypothetical protein IPF_68 (plasmid)	Escherichia coli	IPF_68	antitoxin	P-P
NZ_AP022544	TADB|T6150	hypothetical protein IPF_70 (plasmid)	Escherichia coli	IPF_70a	toxin	P-P
NZ_AP022814	TADB|AT1760	putative transcriptional regulator (plasmid)	Yersinia pestis CO92	YPPCP1.08c	antitoxin	P-P
NZ_AP022814	TADB|T1760	hypothetical protein YPPCP1.09c (plasmid)	Yersinia pestis CO92	YPPCP1.09c	toxin	P-P
NZ_AP022818	TADB|AT1760	putative transcriptional regulator (plasmid)	Yersinia pestis CO92	YPPCP1.08c	antitoxin	P-P
NZ_AP022818	TADB|T1760	hypothetical protein YPPCP1.09c (plasmid)	Yersinia pestis CO92	YPPCP1.09c	toxin	P-P
NZ_AP023222	TADB|AT6150	hypothetical protein IPF_68 (plasmid)	Escherichia coli	IPF_68	antitoxin	P-P
NZ_AP023222	TADB|T6150	hypothetical protein IPF_70 (plasmid)	Escherichia coli	IPF_70a	toxin	P-P
NZ_AP023233	TADB|AT6150	hypothetical protein IPF_68 (plasmid)	Escherichia coli	IPF_68	antitoxin	P-P
NZ_AP023233	TADB|T6150	hypothetical protein IPF_70 (plasmid)	Escherichia coli	IPF_70a	toxin	P-P
NZ_AP023428	TADB|AT6131	hypothetical protein (plasmid)	Escherichia coli	D616_p108004	antitoxin	P-P
NZ_AP023428	TADB|AT6150	hypothetical protein IPF_68 (plasmid)	Escherichia coli	IPF_68	antitoxin	P-P
NZ_AP023428	TADB|T6150	hypothetical protein IPF_70 (plasmid)	Escherichia coli	IPF_70a	toxin	P-P
NZ_AP023428	TADB|T6151	hypothetical protein pB171_043 (plasmid)	Escherichia coli B171	pB171_043	toxin	P-P
NZ_CP006746	TADB|AT1761	hypothetical protein YPMT1.68A (plasmid)	Yersinia pestis CO92	YPMT1.68A	antitoxin	P-P
NZ_CP006746	TADB|T1761	hypothetical protein YPMT1.69 (plasmid)	Yersinia pestis CO92	YPMT1.69	toxin	P-P
NZ_CP006749	TADB|AT1761	hypothetical protein YPMT1.68A (plasmid)	Yersinia pestis CO92	YPMT1.68A	antitoxin	P-P
NZ_CP006749	TADB|T1761	hypothetical protein YPMT1.69 (plasmid)	Yersinia pestis CO92	YPMT1.69	toxin	P-P
NZ_CP006752	TADB|AT1761	hypothetical protein YPMT1.68A (plasmid)	Yersinia pestis CO92	YPMT1.68A	antitoxin	P-P
NZ_CP006752	TADB|T1761	hypothetical protein YPMT1.69 (plasmid)	Yersinia pestis CO92	YPMT1.69	toxin	P-P
NZ_CP006779	TADB|AT1761	hypothetical protein YPMT1.68A (plasmid)	Yersinia pestis CO92	YPMT1.68A	antitoxin	P-P
NZ_CP006779	TADB|T1761	hypothetical protein YPMT1.69 (plasmid)	Yersinia pestis CO92	YPMT1.69	toxin	P-P
NZ_CP007729	TADB|AT3762	hypothetical protein Ent638_4243 (plasmid)	Enterobacter sp. 638	Ent638_4243	antitoxin	P-P
NZ_CP009051	TADB|AT6150	hypothetical protein IPF_68 (plasmid)	Escherichia coli	IPF_68	antitoxin	P-P
NZ_CP009051	TADB|T6150	hypothetical protein IPF_70 (plasmid)	Escherichia coli	IPF_70a	toxin	P-P
NZ_CP009168	TADB|AT6150	hypothetical protein IPF_68 (plasmid)	Escherichia coli	IPF_68	antitoxin	P-P
NZ_CP009168	TADB|T6150	hypothetical protein IPF_70 (plasmid)	Escherichia coli	IPF_70a	toxin	P-P
NZ_CP009490	TADB|AT1761	hypothetical protein YPMT1.68A (plasmid)	Yersinia pestis CO92	YPMT1.68A	antitoxin	P-P
NZ_CP009490	TADB|T1761	hypothetical protein YPMT1.69 (plasmid)	Yersinia pestis CO92	YPMT1.69	toxin	P-P
NZ_CP009599	TADB|AT3169	hypothetical protein BALH_p0024 (plasmid)	Bacillus thuringiensis str. Al Hakam	BALH_p0024	antitoxin	P-P
NZ_CP009599	TADB|T3169	antirepressor, phage associated (plasmid)	Bacillus thuringiensis str. Al Hakam	BALH_p0023	toxin	P-P
NZ_CP009638	TADB|AT3169	hypothetical protein BALH_p0024 (plasmid)	Bacillus thuringiensis str. Al Hakam	BALH_p0024	antitoxin	P-P
NZ_CP009638	TADB|T3169	antirepressor, phage associated (plasmid)	Bacillus thuringiensis str. Al Hakam	BALH_p0023	toxin	P-P
NZ_CP009702	TADB|AT1761	hypothetical protein YPMT1.68A (plasmid)	Yersinia pestis CO92	YPMT1.68A	antitoxin	P-P
NZ_CP009702	TADB|T1761	hypothetical protein YPMT1.69 (plasmid)	Yersinia pestis CO92	YPMT1.69	toxin	P-P
NZ_CP009714	TADB|AT1761	hypothetical protein YPMT1.68A (plasmid)	Yersinia pestis CO92	YPMT1.68A	antitoxin	P-P
NZ_CP009714	TADB|T1761	hypothetical protein YPMT1.69 (plasmid)	Yersinia pestis CO92	YPMT1.69	toxin	P-P
NZ_CP009722	TADB|AT1761	hypothetical protein YPMT1.68A (plasmid)	Yersinia pestis CO92	YPMT1.68A	antitoxin	P-P
NZ_CP009722	TADB|T1761	hypothetical protein YPMT1.69 (plasmid)	Yersinia pestis CO92	YPMT1.69	toxin	P-P
NZ_CP009784	TADB|AT1761	hypothetical protein YPMT1.68A (plasmid)	Yersinia pestis CO92	YPMT1.68A	antitoxin	P-P
NZ_CP009784	TADB|T1761	hypothetical protein YPMT1.69 (plasmid)	Yersinia pestis CO92	YPMT1.69	toxin	P-P
NZ_CP009841	TADB|AT1761	hypothetical protein YPMT1.68A (plasmid)	Yersinia pestis CO92	YPMT1.68A	antitoxin	P-P
NZ_CP009841	TADB|T1761	hypothetical protein YPMT1.69 (plasmid)	Yersinia pestis CO92	YPMT1.69	toxin	P-P
NZ_CP009861	TADB|AT1760	putative transcriptional regulator (plasmid)	Yersinia pestis CO92	YPPCP1.08c	antitoxin	P-P
NZ_CP009861	TADB|T1760	hypothetical protein YPPCP1.09c (plasmid)	Yersinia pestis CO92	YPPCP1.09c	toxin	P-P
NZ_CP009904	TADB|AT1761	hypothetical protein YPMT1.68A (plasmid)	Yersinia pestis CO92	YPMT1.68A	antitoxin	P-P
NZ_CP009904	TADB|T1761	hypothetical protein YPMT1.69 (plasmid)	Yersinia pestis CO92	YPMT1.69	toxin	P-P
NZ_CP009934	TADB|AT1761	hypothetical protein YPMT1.68A (plasmid)	Yersinia pestis CO92	YPMT1.68A	antitoxin	P-P
NZ_CP009934	TADB|T1761	hypothetical protein YPMT1.69 (plasmid)	Yersinia pestis CO92	YPMT1.69	toxin	P-P
NZ_CP009971	TADB|AT1761	hypothetical protein YPMT1.68A (plasmid)	Yersinia pestis CO92	YPMT1.68A	antitoxin	P-P
NZ_CP009971	TADB|T1761	hypothetical protein YPMT1.69 (plasmid)	Yersinia pestis CO92	YPMT1.69	toxin	P-P
NZ_CP009989	TADB|AT1761	hypothetical protein YPMT1.68A (plasmid)	Yersinia pestis CO92	YPMT1.68A	antitoxin	P-P
NZ_CP009989	TADB|T1761	hypothetical protein YPMT1.69 (plasmid)	Yersinia pestis CO92	YPMT1.69	toxin	P-P
NZ_CP010021	TADB|AT1761	hypothetical protein YPMT1.68A (plasmid)	Yersinia pestis CO92	YPMT1.68A	antitoxin	P-P
NZ_CP010021	TADB|T1761	hypothetical protein YPMT1.69 (plasmid)	Yersinia pestis CO92	YPMT1.69	toxin	P-P
NZ_CP010131	TADB|AT6150	hypothetical protein IPF_68 (plasmid)	Escherichia coli	IPF_68	antitoxin	P-P
NZ_CP010135	TADB|T6330	toxic polypeptide, small	Escherichia coli str. K-12 substr. MG1655	b4421	toxin	P-P
NZ_CP010144	TADB|AT6150	hypothetical protein IPF_68 (plasmid)	Escherichia coli	IPF_68	antitoxin	P-P
NZ_CP010144	TADB|T6150	hypothetical protein IPF_70 (plasmid)	Escherichia coli	IPF_70a	toxin	P-P
NZ_CP010146	TADB|AT6131	hypothetical protein (plasmid)	Escherichia coli	D616_p108004	antitoxin	P-P
NZ_CP010146	TADB|AT6150	hypothetical protein IPF_68 (plasmid)	Escherichia coli	IPF_68	antitoxin	P-P
NZ_CP010146	TADB|T6150	hypothetical protein IPF_70 (plasmid)	Escherichia coli	IPF_70a	toxin	P-P
NZ_CP010146	TADB|T6151	hypothetical protein pB171_043 (plasmid)	Escherichia coli B171	pB171_043	toxin	P-P
NZ_CP010173	TADB|AT6150	hypothetical protein IPF_68 (plasmid)	Escherichia coli	IPF_68	antitoxin	P-P
NZ_CP010173	TADB|T6150	hypothetical protein IPF_70 (plasmid)	Escherichia coli	IPF_70a	toxin	P-P
NZ_CP010179	TADB|AT6150	hypothetical protein IPF_68 (plasmid)	Escherichia coli	IPF_68	antitoxin	P-P
NZ_CP010179	TADB|T6150	hypothetical protein IPF_70 (plasmid)	Escherichia coli	IPF_70a	toxin	P-P
NZ_CP010234	TADB|AT6131	hypothetical protein (plasmid)	Escherichia coli	D616_p108004	antitoxin	P-P
NZ_CP010234	TADB|AT6150	hypothetical protein IPF_68 (plasmid)	Escherichia coli	IPF_68	antitoxin	P-P
NZ_CP010234	TADB|T6150	hypothetical protein IPF_70 (plasmid)	Escherichia coli	IPF_70a	toxin	P-P
NZ_CP010234	TADB|T6151	hypothetical protein pB171_043 (plasmid)	Escherichia coli B171	pB171_043	toxin	P-P
NZ_CP010243	TADB|AT1732	plasmid maintenance protein CcdA (plasmid)	Escherichia coli O157:H7 str. Sakai	pO157p28	antitoxin	P-P
NZ_CP010243	TADB|AT6131	hypothetical protein (plasmid)	Escherichia coli	D616_p108004	antitoxin	P-P
NZ_CP010243	TADB|T6151	hypothetical protein pB171_043 (plasmid)	Escherichia coli B171	pB171_043	toxin	P-P
NZ_CP010244	TADB|AT6150	hypothetical protein IPF_68 (plasmid)	Escherichia coli	IPF_68	antitoxin	P-P
NZ_CP010244	TADB|T6150	hypothetical protein IPF_70 (plasmid)	Escherichia coli	IPF_70a	toxin	P-P
NZ_CP011063	TADB|AT6150	hypothetical protein IPF_68 (plasmid)	Escherichia coli	IPF_68	antitoxin	P-P
NZ_CP011063	TADB|T6150	hypothetical protein IPF_70 (plasmid)	Escherichia coli	IPF_70a	toxin	P-P
NZ_CP011430	TADB|AT6150	hypothetical protein IPF_68 (plasmid)	Escherichia coli	IPF_68	antitoxin	P-P
NZ_CP011430	TADB|T6150	hypothetical protein IPF_70 (plasmid)	Escherichia coli	IPF_70a	toxin	P-P
NZ_CP012277	TADB|AT1852	putative PemI-like protein (plasmid)	Lactobacillus salivarius UCC118	pSF118-20_25	antitoxin	P-P
NZ_CP012277	TADB|T6291_2	PemK-like protein (plasmid)	Lactobacillus plantarum	\N	toxin	P-P
NZ_CP012491	TADB|AT6150	hypothetical protein IPF_68 (plasmid)	Escherichia coli	IPF_68	antitoxin	P-P
NZ_CP012491	TADB|T6150	hypothetical protein IPF_70 (plasmid)	Escherichia coli	IPF_70a	toxin	P-P
NZ_CP012497	TADB|AT6150	hypothetical protein IPF_68 (plasmid)	Escherichia coli	IPF_68	antitoxin	P-P
NZ_CP012497	TADB|T6150	hypothetical protein IPF_70 (plasmid)	Escherichia coli	IPF_70a	toxin	P-P
NZ_CP013030	TADB|AT6150	hypothetical protein IPF_68 (plasmid)	Escherichia coli	IPF_68	antitoxin	P-P
NZ_CP013030	TADB|T6150	hypothetical protein IPF_70 (plasmid)	Escherichia coli	IPF_70a	toxin	P-P
NZ_CP014093	TADB|AT691	hypothetical protein VV1_2538	Vibrio vulnificus CMCP6	VV1_2538	antitoxin	P-P
NZ_CP014093	TADB|AT692	antitoxin of toxin-antitoxin stability system	Vibrio vulnificus CMCP6	VV1_2546	antitoxin	P-P
NZ_CP014093	TADB|T691	GCN5-like N-acetyltransferase	Vibrio vulnificus CMCP6	VV1_2537	toxin	P-P
NZ_CP014491	TADB|T2207	bacteriophage protein (plasmid)	Shigella boydii Sb227	SBO_P092	toxin	P-P
NZ_CP014886	TADB|AT1852	putative PemI-like protein (plasmid)	Lactobacillus salivarius UCC118	pSF118-20_25	antitoxin	P-P
NZ_CP014886	TADB|T6291_2	PemK-like protein (plasmid)	Lactobacillus plantarum	\N	toxin	P-P
NZ_CP014894	TADB|AT1852	putative PemI-like protein (plasmid)	Lactobacillus salivarius UCC118	pSF118-20_25	antitoxin	P-P
NZ_CP014894	TADB|T6291_2	PemK-like protein (plasmid)	Lactobacillus plantarum	\N	toxin	P-P
NZ_CP014913	TADB|AT1852	putative PemI-like protein (plasmid)	Lactobacillus salivarius UCC118	pSF118-20_25	antitoxin	P-P
NZ_CP014913	TADB|AT3014	antitoxin of toxin-antitoxin stability system (plasmid)	Lactobacillus brevis ATCC 367	LVIS_B20	antitoxin	P-P
NZ_CP014913	TADB|T3014	hypothetical protein LVIS_B21 (plasmid)	Lactobacillus brevis ATCC 367	LVIS_B21	toxin	P-P
NZ_CP014913	TADB|T6291_2	PemK-like protein (plasmid)	Lactobacillus plantarum	\N	toxin	P-P
NZ_CP014925	TADB|AT1852	putative PemI-like protein (plasmid)	Lactobacillus salivarius UCC118	pSF118-20_25	antitoxin	P-P
NZ_CP014925	TADB|T6291_2	PemK-like protein (plasmid)	Lactobacillus plantarum	\N	toxin	P-P
NZ_CP015837	TADB|AT6150	hypothetical protein IPF_68 (plasmid)	Escherichia coli	IPF_68	antitoxin	P-P
NZ_CP015837	TADB|T6150	hypothetical protein IPF_70 (plasmid)	Escherichia coli	IPF_70a	toxin	P-P
NZ_CP015997	TADB|AT6150	hypothetical protein IPF_68 (plasmid)	Escherichia coli	IPF_68	antitoxin	P-P
NZ_CP015997	TADB|T6150	hypothetical protein IPF_70 (plasmid)	Escherichia coli	IPF_70a	toxin	P-P
NZ_CP016275	TADB|AT1761	hypothetical protein YPMT1.68A (plasmid)	Yersinia pestis CO92	YPMT1.68A	antitoxin	P-P
NZ_CP016275	TADB|T1761	hypothetical protein YPMT1.69 (plasmid)	Yersinia pestis CO92	YPMT1.69	toxin	P-P
NZ_CP016381	TADB|AT3805	prevent-host-death family protein	Shewanella putrefaciens CN-32	Sputcn32_0190	antitoxin	P-P
NZ_CP016381	TADB|T3805	plasmid stabilization system protein	Shewanella putrefaciens CN-32	Sputcn32_0191	toxin	P-P
NZ_CP016549	TADB|AT6150	hypothetical protein IPF_68 (plasmid)	Escherichia coli	IPF_68	antitoxin	P-P
NZ_CP016549	TADB|T6150	hypothetical protein IPF_70 (plasmid)	Escherichia coli	IPF_70a	toxin	P-P
NZ_CP018956	TADB|AT3606	hypothetical protein SNSL254_pSN254_0024 (plasmid)	Salmonella enterica subsp. enterica serovar Newport str. SL254	SNSL254_pSN254_0024	antitoxin	P-P
NZ_CP018956	TADB|T3606	hypothetical protein SNSL254_pSN254_0025 (plasmid)	Salmonella enterica subsp. enterica serovar Newport str. SL254	SNSL254_pSN254_0025	toxin	P-P
NZ_CP019054	TADB|AT6150	hypothetical protein IPF_68 (plasmid)	Escherichia coli	IPF_68	antitoxin	P-P
NZ_CP019054	TADB|T6150	hypothetical protein IPF_70 (plasmid)	Escherichia coli	IPF_70a	toxin	P-P
NZ_CP019075	TADB|AT6150	hypothetical protein IPF_68 (plasmid)	Escherichia coli	IPF_68	antitoxin	P-P
NZ_CP019075	TADB|T6150	hypothetical protein IPF_70 (plasmid)	Escherichia coli	IPF_70a	toxin	P-P
NZ_CP019188	TADB|AT6150	hypothetical protein IPF_68 (plasmid)	Escherichia coli	IPF_68	antitoxin	P-P
NZ_CP019188	TADB|T6150	hypothetical protein IPF_70 (plasmid)	Escherichia coli	IPF_70a	toxin	P-P
NZ_CP019203	TADB|AT4783	hypothetical protein SARI_03634	Salmonella enterica subsp. arizonae serovar 62:z4,z23:- str. RSK2980	SARI_03634	antitoxin	P-P
NZ_CP019203	TADB|AT754	hypothetical protein t3591	Salmonella enterica subsp. enterica serovar Typhi str. Ty2	t3591	antitoxin	P-P
NZ_CP019203	TADB|T5966	Sea40	Salmonella enterica subsp. enterica serovar Agona str. SL483	SeAg_B4264	toxin	P-P
NZ_CP019203	TADB|T6088	hypothetical protein STM4032.2N	Salmonella enterica subsp. enterica serovar Typhimurium str. LT2	STM4032.2N	toxin	P-P
NZ_CP019216	TADB|AT6131	hypothetical protein (plasmid)	Escherichia coli	D616_p108004	antitoxin	P-P
NZ_CP019216	TADB|AT6150	hypothetical protein IPF_68 (plasmid)	Escherichia coli	IPF_68	antitoxin	P-P
NZ_CP019216	TADB|T6150	hypothetical protein IPF_70 (plasmid)	Escherichia coli	IPF_70a	toxin	P-P
NZ_CP019216	TADB|T6151	hypothetical protein pB171_043 (plasmid)	Escherichia coli B171	pB171_043	toxin	P-P
NZ_CP019262	TADB|AT6131	hypothetical protein (plasmid)	Escherichia coli	D616_p108004	antitoxin	P-P
NZ_CP019262	TADB|AT6150	hypothetical protein IPF_68 (plasmid)	Escherichia coli	IPF_68	antitoxin	P-P
NZ_CP019262	TADB|T6150	hypothetical protein IPF_70 (plasmid)	Escherichia coli	IPF_70a	toxin	P-P
NZ_CP019262	TADB|T6151	hypothetical protein pB171_043 (plasmid)	Escherichia coli B171	pB171_043	toxin	P-P
NZ_CP019263	TADB|T6151	hypothetical protein pB171_043 (plasmid)	Escherichia coli B171	pB171_043	toxin	P-P
NZ_CP020051	TADB|AT6150	hypothetical protein IPF_68 (plasmid)	Escherichia coli	IPF_68	antitoxin	P-P
NZ_CP020497	TADB|AT1760	putative transcriptional regulator (plasmid)	Yersinia pestis CO92	YPPCP1.08c	antitoxin	P-P
NZ_CP020497	TADB|T1760	hypothetical protein YPPCP1.09c (plasmid)	Yersinia pestis CO92	YPPCP1.09c	toxin	P-P
NZ_CP020518	TADB|AT1760	putative transcriptional regulator (plasmid)	Yersinia pestis CO92	YPPCP1.08c	antitoxin	P-P
NZ_CP020518	TADB|T1760	hypothetical protein YPPCP1.09c (plasmid)	Yersinia pestis CO92	YPPCP1.09c	toxin	P-P
NZ_CP020522	TADB|AT6150	hypothetical protein IPF_68 (plasmid)	Escherichia coli	IPF_68	antitoxin	P-P
NZ_CP020522	TADB|T6150	hypothetical protein IPF_70 (plasmid)	Escherichia coli	IPF_70a	toxin	P-P
NZ_CP020859	TADB|AT2544	Cro-like protein, phage associated	Lactobacillus salivarius UCC118	LSL_0250	antitoxin	P-P
NZ_CP020936	TADB|AT6150	hypothetical protein IPF_68 (plasmid)	Escherichia coli	IPF_68	antitoxin	P-P
NZ_CP020936	TADB|T6150	hypothetical protein IPF_70 (plasmid)	Escherichia coli	IPF_70a	toxin	P-P
NZ_CP021203	TADB|AT1076	plasmid stable inheritance protein (plasmid)	Shigella flexneri 2b	R100p113	antitoxin	P-P
NZ_CP021203	TADB|AT6150	hypothetical protein IPF_68 (plasmid)	Escherichia coli	IPF_68	antitoxin	P-P
NZ_CP021203	TADB|T5195	stable plasmid inheritance protein PemK (plasmid)	Escherichia coli SMS-3-5	EcSMS35_A0164	toxin	P-P
NZ_CP021203	TADB|T6150	hypothetical protein IPF_70 (plasmid)	Escherichia coli	IPF_70a	toxin	P-P
NZ_CP021336	TADB|AT6150	hypothetical protein IPF_68 (plasmid)	Escherichia coli	IPF_68	antitoxin	P-P
NZ_CP021336	TADB|T6150	hypothetical protein IPF_70 (plasmid)	Escherichia coli	IPF_70a	toxin	P-P
NZ_CP021537	TADB|AT6150	hypothetical protein IPF_68 (plasmid)	Escherichia coli	IPF_68	antitoxin	P-P
NZ_CP021537	TADB|T6150	hypothetical protein IPF_70 (plasmid)	Escherichia coli	IPF_70a	toxin	P-P
NZ_CP021720	TADB|AT6150	hypothetical protein IPF_68 (plasmid)	Escherichia coli	IPF_68	antitoxin	P-P
NZ_CP021729	TADB|AT6150	hypothetical protein IPF_68 (plasmid)	Escherichia coli	IPF_68	antitoxin	P-P
NZ_CP021729	TADB|T6150	hypothetical protein IPF_70 (plasmid)	Escherichia coli	IPF_70a	toxin	P-P
NZ_CP021835	TADB|AT3606	hypothetical protein SNSL254_pSN254_0024 (plasmid)	Salmonella enterica subsp. enterica serovar Newport str. SL254	SNSL254_pSN254_0024	antitoxin	P-P
NZ_CP021835	TADB|T3606	hypothetical protein SNSL254_pSN254_0025 (plasmid)	Salmonella enterica subsp. enterica serovar Newport str. SL254	SNSL254_pSN254_0025	toxin	P-P
NZ_CP021842	TADB|AT6131	hypothetical protein (plasmid)	Escherichia coli	D616_p108004	antitoxin	P-P
NZ_CP021842	TADB|AT6150	hypothetical protein IPF_68 (plasmid)	Escherichia coli	IPF_68	antitoxin	P-P
NZ_CP021842	TADB|T6150	hypothetical protein IPF_70 (plasmid)	Escherichia coli	IPF_70a	toxin	P-P
NZ_CP021842	TADB|T6151	hypothetical protein pB171_043 (plasmid)	Escherichia coli B171	pB171_043	toxin	P-P
NZ_CP021846	TADB|AT6131	hypothetical protein (plasmid)	Escherichia coli	D616_p108004	antitoxin	P-P
NZ_CP021846	TADB|AT6150	hypothetical protein IPF_68 (plasmid)	Escherichia coli	IPF_68	antitoxin	P-P
NZ_CP021846	TADB|T6150	hypothetical protein IPF_70 (plasmid)	Escherichia coli	IPF_70a	toxin	P-P
NZ_CP021846	TADB|T6151	hypothetical protein pB171_043 (plasmid)	Escherichia coli B171	pB171_043	toxin	P-P
NZ_CP022155	TADB|AT1076	plasmid stable inheritance protein (plasmid)	Shigella flexneri 2b	R100p113	antitoxin	P-P
NZ_CP022155	TADB|AT4487	DNA-binding protein (plasmid)	Escherichia coli O139:H28 str. E24377A	EcE24377A_F0010	antitoxin	P-P
NZ_CP022155	TADB|AT5194	plasmid maintenance protein VagC (plasmid)	Escherichia coli SMS-3-5	EcSMS35_A0140	antitoxin	P-P
NZ_CP022155	TADB|T4487	prophage protein gp49 (plasmid)	Escherichia coli O139:H28 str. E24377A	EcE24377A_F0011	toxin	P-P
NZ_CP022155	TADB|T5194	plasmid maintenance protein VagD (plasmid)	Escherichia coli SMS-3-5	EcSMS35_A0141	toxin	P-P
NZ_CP022155	TADB|T5195	stable plasmid inheritance protein PemK (plasmid)	Escherichia coli SMS-3-5	EcSMS35_A0164	toxin	P-P
NZ_CP022228	TADB|AT6150	hypothetical protein IPF_68 (plasmid)	Escherichia coli	IPF_68	antitoxin	P-P
NZ_CP022228	TADB|T6150	hypothetical protein IPF_70 (plasmid)	Escherichia coli	IPF_70a	toxin	P-P
NZ_CP022659	TADB|AT4783	hypothetical protein SARI_03634	Salmonella enterica subsp. arizonae serovar 62:z4,z23:- str. RSK2980	SARI_03634	antitoxin	P-P
NZ_CP022659	TADB|AT754	hypothetical protein t3591	Salmonella enterica subsp. enterica serovar Typhi str. Ty2	t3591	antitoxin	P-P
NZ_CP022659	TADB|T5966	Sea40	Salmonella enterica subsp. enterica serovar Agona str. SL483	SeAg_B4264	toxin	P-P
NZ_CP022659	TADB|T6088	hypothetical protein STM4032.2N	Salmonella enterica subsp. enterica serovar Typhimurium str. LT2	STM4032.2N	toxin	P-P
NZ_CP022660	TADB|AT1863	plasmid maintenance protein CcdA (plasmid)	Salmonella enterica subsp. enterica serovar Choleraesuis str. SC-B67	SCV18	antitoxin	P-P
NZ_CP022660	TADB|AT3764	hypothetical protein Ent638_4315 (plasmid)	Enterobacter sp. 638	Ent638_4315	antitoxin	P-P
NZ_CP022660	TADB|AT4487	DNA-binding protein (plasmid)	Escherichia coli O139:H28 str. E24377A	EcE24377A_F0010	antitoxin	P-P
NZ_CP022660	TADB|T1732	plasmid maintenance protein CcdB (plasmid)	Escherichia coli O157:H7 str. Sakai	pO157p29	toxin	P-P
NZ_CP022660	TADB|T3764	addiction module antitoxin (plasmid)	Enterobacter sp. 638	Ent638_4314	toxin	P-P
NZ_CP022660	TADB|T4487	prophage protein gp49 (plasmid)	Escherichia coli O139:H28 str. E24377A	EcE24377A_F0011	toxin	P-P
NZ_CP022733	TADB|AT6150	hypothetical protein IPF_68 (plasmid)	Escherichia coli	IPF_68	antitoxin	P-P
NZ_CP022733	TADB|T6150	hypothetical protein IPF_70 (plasmid)	Escherichia coli	IPF_70a	toxin	P-P
NZ_CP023368	TADB|AT1760	putative transcriptional regulator (plasmid)	Yersinia pestis CO92	YPPCP1.08c	antitoxin	P-P
NZ_CP023368	TADB|T1760	hypothetical protein YPPCP1.09c (plasmid)	Yersinia pestis CO92	YPPCP1.09c	toxin	P-P
NZ_CP023381	TADB|AT6150	hypothetical protein IPF_68 (plasmid)	Escherichia coli	IPF_68	antitoxin	P-P
NZ_CP023381	TADB|T6150	hypothetical protein IPF_70 (plasmid)	Escherichia coli	IPF_70a	toxin	P-P
NZ_CP023732	TADB|AT6150	hypothetical protein IPF_68 (plasmid)	Escherichia coli	IPF_68	antitoxin	P-P
NZ_CP023732	TADB|T6150	hypothetical protein IPF_70 (plasmid)	Escherichia coli	IPF_70a	toxin	P-P
NZ_CP023896	TADB|AT6150	hypothetical protein IPF_68 (plasmid)	Escherichia coli	IPF_68	antitoxin	P-P
NZ_CP023896	TADB|T6150	hypothetical protein IPF_70 (plasmid)	Escherichia coli	IPF_70a	toxin	P-P
NZ_CP023961	TADB|AT6150	hypothetical protein IPF_68 (plasmid)	Escherichia coli	IPF_68	antitoxin	P-P
NZ_CP023961	TADB|T6150	hypothetical protein IPF_70 (plasmid)	Escherichia coli	IPF_70a	toxin	P-P
NZ_CP024817	TADB|AT6150	hypothetical protein IPF_68 (plasmid)	Escherichia coli	IPF_68	antitoxin	P-P
NZ_CP024817	TADB|T6150	hypothetical protein IPF_70 (plasmid)	Escherichia coli	IPF_70a	toxin	P-P
NZ_CP024829	TADB|AT1760	putative transcriptional regulator (plasmid)	Yersinia pestis CO92	YPPCP1.08c	antitoxin	P-P
NZ_CP024829	TADB|T1760	hypothetical protein YPPCP1.09c (plasmid)	Yersinia pestis CO92	YPPCP1.09c	toxin	P-P
NZ_CP024832	TADB|AT6150	hypothetical protein IPF_68 (plasmid)	Escherichia coli	IPF_68	antitoxin	P-P
NZ_CP024832	TADB|T6150	hypothetical protein IPF_70 (plasmid)	Escherichia coli	IPF_70a	toxin	P-P
NZ_CP024865	TADB|AT1760	putative transcriptional regulator (plasmid)	Yersinia pestis CO92	YPPCP1.08c	antitoxin	P-P
NZ_CP024865	TADB|T1760	hypothetical protein YPPCP1.09c (plasmid)	Yersinia pestis CO92	YPPCP1.09c	toxin	P-P
NZ_CP025141	TADB|AT3606	hypothetical protein SNSL254_pSN254_0024 (plasmid)	Salmonella enterica subsp. enterica serovar Newport str. SL254	SNSL254_pSN254_0024	antitoxin	P-P
NZ_CP025141	TADB|T3606	hypothetical protein SNSL254_pSN254_0025 (plasmid)	Salmonella enterica subsp. enterica serovar Newport str. SL254	SNSL254_pSN254_0025	toxin	P-P
NZ_CP025144	TADB|AT3606	hypothetical protein SNSL254_pSN254_0024 (plasmid)	Salmonella enterica subsp. enterica serovar Newport str. SL254	SNSL254_pSN254_0024	antitoxin	P-P
NZ_CP025144	TADB|T3606	hypothetical protein SNSL254_pSN254_0025 (plasmid)	Salmonella enterica subsp. enterica serovar Newport str. SL254	SNSL254_pSN254_0025	toxin	P-P
NZ_CP025147	TADB|AT3606	hypothetical protein SNSL254_pSN254_0024 (plasmid)	Salmonella enterica subsp. enterica serovar Newport str. SL254	SNSL254_pSN254_0024	antitoxin	P-P
NZ_CP025147	TADB|T3606	hypothetical protein SNSL254_pSN254_0025 (plasmid)	Salmonella enterica subsp. enterica serovar Newport str. SL254	SNSL254_pSN254_0025	toxin	P-P
NZ_CP026475	TADB|AT6150	hypothetical protein IPF_68 (plasmid)	Escherichia coli	IPF_68	antitoxin	P-P
NZ_CP026475	TADB|T6150	hypothetical protein IPF_70 (plasmid)	Escherichia coli	IPF_70a	toxin	P-P
NZ_CP026725	TADB|AT6150	hypothetical protein IPF_68 (plasmid)	Escherichia coli	IPF_68	antitoxin	P-P
NZ_CP026725	TADB|T6150	hypothetical protein IPF_70 (plasmid)	Escherichia coli	IPF_70a	toxin	P-P
NZ_CP026938	TADB|AT6150	hypothetical protein IPF_68 (plasmid)	Escherichia coli	IPF_68	antitoxin	P-P
NZ_CP026938	TADB|T6150	hypothetical protein IPF_70 (plasmid)	Escherichia coli	IPF_70a	toxin	P-P
NZ_CP027133	TADB|AT6150	hypothetical protein IPF_68 (plasmid)	Escherichia coli	IPF_68	antitoxin	P-P
NZ_CP027133	TADB|T6150	hypothetical protein IPF_70 (plasmid)	Escherichia coli	IPF_70a	toxin	P-P
NZ_CP027199	TADB|AT6150	hypothetical protein IPF_68 (plasmid)	Escherichia coli	IPF_68	antitoxin	P-P
NZ_CP027199	TADB|T6150	hypothetical protein IPF_70 (plasmid)	Escherichia coli	IPF_70a	toxin	P-P
NZ_CP027223	TADB|AT6150	hypothetical protein IPF_68 (plasmid)	Escherichia coli	IPF_68	antitoxin	P-P
NZ_CP027223	TADB|T6150	hypothetical protein IPF_70 (plasmid)	Escherichia coli	IPF_70a	toxin	P-P
NZ_CP027309	TADB|AT6150	hypothetical protein IPF_68 (plasmid)	Escherichia coli	IPF_68	antitoxin	P-P
NZ_CP027309	TADB|T6150	hypothetical protein IPF_70 (plasmid)	Escherichia coli	IPF_70a	toxin	P-P
NZ_CP027443	TADB|AT6150	hypothetical protein IPF_68 (plasmid)	Escherichia coli	IPF_68	antitoxin	P-P
NZ_CP027443	TADB|T6150	hypothetical protein IPF_70 (plasmid)	Escherichia coli	IPF_70a	toxin	P-P
NZ_CP027575	TADB|AT6150	hypothetical protein IPF_68 (plasmid)	Escherichia coli	IPF_68	antitoxin	P-P
NZ_CP027575	TADB|T6150	hypothetical protein IPF_70 (plasmid)	Escherichia coli	IPF_70a	toxin	P-P
NZ_CP027590	TADB|AT6150	hypothetical protein IPF_68 (plasmid)	Escherichia coli	IPF_68	antitoxin	P-P
NZ_CP027590	TADB|T6150	hypothetical protein IPF_70 (plasmid)	Escherichia coli	IPF_70a	toxin	P-P
NZ_CP027613	TADB|T3761	plasmid stabilization system protein (plasmid)	Enterobacter sp. 638	Ent638_4215	toxin	P-P
NZ_CP028125	TADB|AT6150	hypothetical protein IPF_68 (plasmid)	Escherichia coli	IPF_68	antitoxin	P-P
NZ_CP028125	TADB|T6150	hypothetical protein IPF_70 (plasmid)	Escherichia coli	IPF_70a	toxin	P-P
NZ_CP028194	TADB|AT1760	putative transcriptional regulator (plasmid)	Yersinia pestis CO92	YPPCP1.08c	antitoxin	P-P
NZ_CP028194	TADB|T1760	hypothetical protein YPPCP1.09c (plasmid)	Yersinia pestis CO92	YPPCP1.09c	toxin	P-P
NZ_CP028198	TADB|AT6150	hypothetical protein IPF_68 (plasmid)	Escherichia coli	IPF_68	antitoxin	P-P
NZ_CP028198	TADB|T6150	hypothetical protein IPF_70 (plasmid)	Escherichia coli	IPF_70a	toxin	P-P
NZ_CP028585	TADB|AT6150	hypothetical protein IPF_68 (plasmid)	Escherichia coli	IPF_68	antitoxin	P-P
NZ_CP028585	TADB|T6150	hypothetical protein IPF_70 (plasmid)	Escherichia coli	IPF_70a	toxin	P-P
NZ_CP029103	TADB|AT6150	hypothetical protein IPF_68 (plasmid)	Escherichia coli	IPF_68	antitoxin	P-P
NZ_CP029103	TADB|T6150	hypothetical protein IPF_70 (plasmid)	Escherichia coli	IPF_70a	toxin	P-P
NZ_CP029117	TADB|AT6150	hypothetical protein IPF_68 (plasmid)	Escherichia coli	IPF_68	antitoxin	P-P
NZ_CP029117	TADB|T6150	hypothetical protein IPF_70 (plasmid)	Escherichia coli	IPF_70a	toxin	P-P
NZ_CP029181	TADB|AT6131	hypothetical protein (plasmid)	Escherichia coli	D616_p108004	antitoxin	P-P
NZ_CP029181	TADB|AT6150	hypothetical protein IPF_68 (plasmid)	Escherichia coli	IPF_68	antitoxin	P-P
NZ_CP029181	TADB|T6150	hypothetical protein IPF_70 (plasmid)	Escherichia coli	IPF_70a	toxin	P-P
NZ_CP029181	TADB|T6151	hypothetical protein pB171_043 (plasmid)	Escherichia coli B171	pB171_043	toxin	P-P
NZ_CP029244	TADB|AT5194	plasmid maintenance protein VagC (plasmid)	Escherichia coli SMS-3-5	EcSMS35_A0140	antitoxin	P-P
NZ_CP029244	TADB|AT6131	hypothetical protein (plasmid)	Escherichia coli	D616_p108004	antitoxin	P-P
NZ_CP029244	TADB|AT6150	hypothetical protein IPF_68 (plasmid)	Escherichia coli	IPF_68	antitoxin	P-P
NZ_CP029244	TADB|T5194	plasmid maintenance protein VagD (plasmid)	Escherichia coli SMS-3-5	EcSMS35_A0141	toxin	P-P
NZ_CP029244	TADB|T6150	hypothetical protein IPF_70 (plasmid)	Escherichia coli	IPF_70a	toxin	P-P
NZ_CP029244	TADB|T6151	hypothetical protein pB171_043 (plasmid)	Escherichia coli B171	pB171_043	toxin	P-P
NZ_CP029365	TADB|AT6150	hypothetical protein IPF_68 (plasmid)	Escherichia coli	IPF_68	antitoxin	P-P
NZ_CP029365	TADB|T6150	hypothetical protein IPF_70 (plasmid)	Escherichia coli	IPF_70a	toxin	P-P
NZ_CP029493	TADB|AT5194	plasmid maintenance protein VagC (plasmid)	Escherichia coli SMS-3-5	EcSMS35_A0140	antitoxin	P-P
NZ_CP029493	TADB|AT6112	virulence associated protein D (plasmid)	uncultured bacterium	pRSB225_207	antitoxin	P-P
NZ_CP029493	TADB|AT6131	hypothetical protein (plasmid)	Escherichia coli	D616_p108004	antitoxin	P-P
NZ_CP029493	TADB|AT6150	hypothetical protein IPF_68 (plasmid)	Escherichia coli	IPF_68	antitoxin	P-P
NZ_CP029493	TADB|T6150	hypothetical protein IPF_70 (plasmid)	Escherichia coli	IPF_70a	toxin	P-P
NZ_CP029493	TADB|T6151	hypothetical protein pB171_043 (plasmid)	Escherichia coli B171	pB171_043	toxin	P-P
NZ_CP029688	TADB|AT6131	hypothetical protein (plasmid)	Escherichia coli	D616_p108004	antitoxin	P-P
NZ_CP029688	TADB|AT6150	hypothetical protein IPF_68 (plasmid)	Escherichia coli	IPF_68	antitoxin	P-P
NZ_CP029688	TADB|T6150	hypothetical protein IPF_70 (plasmid)	Escherichia coli	IPF_70a	toxin	P-P
NZ_CP029688	TADB|T6151	hypothetical protein pB171_043 (plasmid)	Escherichia coli B171	pB171_043	toxin	P-P
NZ_CP030183	TADB|AT6150	hypothetical protein IPF_68 (plasmid)	Escherichia coli	IPF_68	antitoxin	P-P
NZ_CP030183	TADB|T6150	hypothetical protein IPF_70 (plasmid)	Escherichia coli	IPF_70a	toxin	P-P
NZ_CP030188	TADB|AT6150	hypothetical protein IPF_68 (plasmid)	Escherichia coli	IPF_68	antitoxin	P-P
NZ_CP030188	TADB|T6150	hypothetical protein IPF_70 (plasmid)	Escherichia coli	IPF_70a	toxin	P-P
NZ_CP030285	TADB|AT6131	hypothetical protein (plasmid)	Escherichia coli	D616_p108004	antitoxin	P-P
NZ_CP030285	TADB|AT6150	hypothetical protein IPF_68 (plasmid)	Escherichia coli	IPF_68	antitoxin	P-P
NZ_CP030285	TADB|T6150	hypothetical protein IPF_70 (plasmid)	Escherichia coli	IPF_70a	toxin	P-P
NZ_CP030285	TADB|T6151	hypothetical protein pB171_043 (plasmid)	Escherichia coli B171	pB171_043	toxin	P-P
NZ_CP030784	TADB|AT6150	hypothetical protein IPF_68 (plasmid)	Escherichia coli	IPF_68	antitoxin	P-P
NZ_CP030784	TADB|T6150	hypothetical protein IPF_70 (plasmid)	Escherichia coli	IPF_70a	toxin	P-P
NZ_CP031191	TADB|AT6150	hypothetical protein IPF_68 (plasmid)	Escherichia coli	IPF_68	antitoxin	P-P
NZ_CP031232	TADB|AT6150	hypothetical protein IPF_68 (plasmid)	Escherichia coli	IPF_68	antitoxin	P-P
NZ_CP031232	TADB|T6150	hypothetical protein IPF_70 (plasmid)	Escherichia coli	IPF_70a	toxin	P-P
NZ_CP031350	TADB|T6330	toxic polypeptide, small	Escherichia coli str. K-12 substr. MG1655	b4421	toxin	P-P
NZ_CP031351	TADB|AT6150	hypothetical protein IPF_68 (plasmid)	Escherichia coli	IPF_68	antitoxin	P-P
NZ_CP031351	TADB|T6150	hypothetical protein IPF_70 (plasmid)	Escherichia coli	IPF_70a	toxin	P-P
NZ_CP031654	TADB|AT6150	hypothetical protein IPF_68 (plasmid)	Escherichia coli	IPF_68	antitoxin	P-P
NZ_CP031654	TADB|T6150	hypothetical protein IPF_70 (plasmid)	Escherichia coli	IPF_70a	toxin	P-P
NZ_CP031917	TADB|AT6150	hypothetical protein IPF_68 (plasmid)	Escherichia coli	IPF_68	antitoxin	P-P
NZ_CP031917	TADB|T6150	hypothetical protein IPF_70 (plasmid)	Escherichia coli	IPF_70a	toxin	P-P
NZ_CP032067	TADB|AT5194	plasmid maintenance protein VagC (plasmid)	Escherichia coli SMS-3-5	EcSMS35_A0140	antitoxin	P-P
NZ_CP032067	TADB|AT5975	putative stability protein StbD (plasmid)	Salmonella enterica subsp. enterica serovar Dublin str. CT_02021853	SeD_B0116	antitoxin	P-P
NZ_CP032067	TADB|AT6150	hypothetical protein IPF_68 (plasmid)	Escherichia coli	IPF_68	antitoxin	P-P
NZ_CP032067	TADB|T5194	plasmid maintenance protein VagD (plasmid)	Escherichia coli SMS-3-5	EcSMS35_A0141	toxin	P-P
NZ_CP032067	TADB|T5975	putative stability protein StbE (plasmid)	Salmonella enterica subsp. enterica serovar Dublin str. CT_02021853	SeD_B0115	toxin	P-P
NZ_CP032067	TADB|T6150	hypothetical protein IPF_70 (plasmid)	Escherichia coli	IPF_70a	toxin	P-P
NZ_CP032074	TADB|AT6150	hypothetical protein IPF_68 (plasmid)	Escherichia coli	IPF_68	antitoxin	P-P
NZ_CP032074	TADB|T6150	hypothetical protein IPF_70 (plasmid)	Escherichia coli	IPF_70a	toxin	P-P
NZ_CP032086	TADB|AT1760	putative transcriptional regulator (plasmid)	Yersinia pestis CO92	YPPCP1.08c	antitoxin	P-P
NZ_CP032086	TADB|AT1760	putative transcriptional regulator (plasmid)	Yersinia pestis CO92	YPPCP1.08c	antitoxin	P-P
NZ_CP032086	TADB|T1760	hypothetical protein YPPCP1.09c (plasmid)	Yersinia pestis CO92	YPPCP1.09c	toxin	P-P
NZ_CP032086	TADB|T1760	hypothetical protein YPPCP1.09c (plasmid)	Yersinia pestis CO92	YPPCP1.09c	toxin	P-P
NZ_CP032239	TADB|AT5194	plasmid maintenance protein VagC (plasmid)	Escherichia coli SMS-3-5	EcSMS35_A0140	antitoxin	P-P
NZ_CP032239	TADB|AT6112	virulence associated protein D (plasmid)	uncultured bacterium	pRSB225_207	antitoxin	P-P
NZ_CP032239	TADB|AT6131	hypothetical protein (plasmid)	Escherichia coli	D616_p108004	antitoxin	P-P
NZ_CP032239	TADB|AT6150	hypothetical protein IPF_68 (plasmid)	Escherichia coli	IPF_68	antitoxin	P-P
NZ_CP032239	TADB|T6150	hypothetical protein IPF_70 (plasmid)	Escherichia coli	IPF_70a	toxin	P-P
NZ_CP032239	TADB|T6151	hypothetical protein pB171_043 (plasmid)	Escherichia coli B171	pB171_043	toxin	P-P
NZ_CP032259	TADB|AT1760	putative transcriptional regulator (plasmid)	Yersinia pestis CO92	YPPCP1.08c	antitoxin	P-P
NZ_CP032259	TADB|T1760	hypothetical protein YPPCP1.09c (plasmid)	Yersinia pestis CO92	YPPCP1.09c	toxin	P-P
NZ_CP032492	TADB|AT6150	hypothetical protein IPF_68 (plasmid)	Escherichia coli	IPF_68	antitoxin	P-P
NZ_CP032492	TADB|T6150	hypothetical protein IPF_70 (plasmid)	Escherichia coli	IPF_70a	toxin	P-P
NZ_CP032497	TADB|AT6150	hypothetical protein IPF_68 (plasmid)	Escherichia coli	IPF_68	antitoxin	P-P
NZ_CP032497	TADB|T6150	hypothetical protein IPF_70 (plasmid)	Escherichia coli	IPF_70a	toxin	P-P
NZ_CP032875	TADB|AT6150	hypothetical protein IPF_68 (plasmid)	Escherichia coli	IPF_68	antitoxin	P-P
NZ_CP032875	TADB|T6150	hypothetical protein IPF_70 (plasmid)	Escherichia coli	IPF_70a	toxin	P-P
NZ_CP032890	TADB|AT6150	hypothetical protein IPF_68 (plasmid)	Escherichia coli	IPF_68	antitoxin	P-P
NZ_CP032890	TADB|T6150	hypothetical protein IPF_70 (plasmid)	Escherichia coli	IPF_70a	toxin	P-P
NZ_CP033251	TADB|AT6131	hypothetical protein (plasmid)	Escherichia coli	D616_p108004	antitoxin	P-P
NZ_CP033251	TADB|AT6150	hypothetical protein IPF_68 (plasmid)	Escherichia coli	IPF_68	antitoxin	P-P
NZ_CP033251	TADB|T6150	hypothetical protein IPF_70 (plasmid)	Escherichia coli	IPF_70a	toxin	P-P
NZ_CP033251	TADB|T6151	hypothetical protein pB171_043 (plasmid)	Escherichia coli B171	pB171_043	toxin	P-P
NZ_CP033252	TADB|AT6150	hypothetical protein IPF_68 (plasmid)	Escherichia coli	IPF_68	antitoxin	P-P
NZ_CP033252	TADB|T6150	hypothetical protein IPF_70 (plasmid)	Escherichia coli	IPF_70a	toxin	P-P
NZ_CP033379	TADB|AT5975	putative stability protein StbD (plasmid)	Salmonella enterica subsp. enterica serovar Dublin str. CT_02021853	SeD_B0116	antitoxin	P-P
NZ_CP033379	TADB|AT6131	hypothetical protein (plasmid)	Escherichia coli	D616_p108004	antitoxin	P-P
NZ_CP033379	TADB|AT6150	hypothetical protein IPF_68 (plasmid)	Escherichia coli	IPF_68	antitoxin	P-P
NZ_CP033379	TADB|T5975	putative stability protein StbE (plasmid)	Salmonella enterica subsp. enterica serovar Dublin str. CT_02021853	SeD_B0115	toxin	P-P
NZ_CP033379	TADB|T6150	hypothetical protein IPF_70 (plasmid)	Escherichia coli	IPF_70a	toxin	P-P
NZ_CP033379	TADB|T6151	hypothetical protein pB171_043 (plasmid)	Escherichia coli B171	pB171_043	toxin	P-P
NZ_CP033632	TADB|AT5975	putative stability protein StbD (plasmid)	Salmonella enterica subsp. enterica serovar Dublin str. CT_02021853	SeD_B0116	antitoxin	P-P
NZ_CP033632	TADB|AT6131	hypothetical protein (plasmid)	Escherichia coli	D616_p108004	antitoxin	P-P
NZ_CP033632	TADB|AT6150	hypothetical protein IPF_68 (plasmid)	Escherichia coli	IPF_68	antitoxin	P-P
NZ_CP033632	TADB|T5975	putative stability protein StbE (plasmid)	Salmonella enterica subsp. enterica serovar Dublin str. CT_02021853	SeD_B0115	toxin	P-P
NZ_CP033632	TADB|T6150	hypothetical protein IPF_70 (plasmid)	Escherichia coli	IPF_70a	toxin	P-P
NZ_CP033632	TADB|T6151	hypothetical protein pB171_043 (plasmid)	Escherichia coli B171	pB171_043	toxin	P-P
NZ_CP033692	TADB|AT1761	hypothetical protein YPMT1.68A (plasmid)	Yersinia pestis CO92	YPMT1.68A	antitoxin	P-P
NZ_CP033692	TADB|T1761	hypothetical protein YPMT1.69 (plasmid)	Yersinia pestis CO92	YPMT1.69	toxin	P-P
NZ_CP033693	TADB|AT1761	hypothetical protein YPMT1.68A (plasmid)	Yersinia pestis CO92	YPMT1.68A	antitoxin	P-P
NZ_CP033693	TADB|T1761	hypothetical protein YPMT1.69 (plasmid)	Yersinia pestis CO92	YPMT1.69	toxin	P-P
NZ_CP033694	TADB|AT1761	hypothetical protein YPMT1.68A (plasmid)	Yersinia pestis CO92	YPMT1.68A	antitoxin	P-P
NZ_CP033694	TADB|T1761	hypothetical protein YPMT1.69 (plasmid)	Yersinia pestis CO92	YPMT1.69	toxin	P-P
NZ_CP033700	TADB|AT1761	hypothetical protein YPMT1.68A (plasmid)	Yersinia pestis CO92	YPMT1.68A	antitoxin	P-P
NZ_CP033700	TADB|AT1761	hypothetical protein YPMT1.68A (plasmid)	Yersinia pestis CO92	YPMT1.68A	antitoxin	P-P
NZ_CP033700	TADB|T1761	hypothetical protein YPMT1.69 (plasmid)	Yersinia pestis CO92	YPMT1.69	toxin	P-P
NZ_CP033700	TADB|T1761	hypothetical protein YPMT1.69 (plasmid)	Yersinia pestis CO92	YPMT1.69	toxin	P-P
NZ_CP033790	TADB|AT3169	hypothetical protein BALH_p0024 (plasmid)	Bacillus thuringiensis str. Al Hakam	BALH_p0024	antitoxin	P-P
NZ_CP033848	TADB|AT6150	hypothetical protein IPF_68 (plasmid)	Escherichia coli	IPF_68	antitoxin	P-P
NZ_CP033848	TADB|T6150	hypothetical protein IPF_70 (plasmid)	Escherichia coli	IPF_70a	toxin	P-P
NZ_CP033882	TADB|AT6150	hypothetical protein IPF_68 (plasmid)	Escherichia coli	IPF_68	antitoxin	P-P
NZ_CP033882	TADB|T6150	hypothetical protein IPF_70 (plasmid)	Escherichia coli	IPF_70a	toxin	P-P
NZ_CP034163	TADB|AT6150	hypothetical protein IPF_68 (plasmid)	Escherichia coli	IPF_68	antitoxin	P-P
NZ_CP034163	TADB|T6150	hypothetical protein IPF_70 (plasmid)	Escherichia coli	IPF_70a	toxin	P-P
NZ_CP034164	TADB|AT6150	hypothetical protein IPF_68 (plasmid)	Escherichia coli	IPF_68	antitoxin	P-P
NZ_CP034164	TADB|T6150	hypothetical protein IPF_70 (plasmid)	Escherichia coli	IPF_70a	toxin	P-P
NZ_CP034590	TADB|AT6131	hypothetical protein (plasmid)	Escherichia coli	D616_p108004	antitoxin	P-P
NZ_CP034590	TADB|AT6150	hypothetical protein IPF_68 (plasmid)	Escherichia coli	IPF_68	antitoxin	P-P
NZ_CP034590	TADB|T6150	hypothetical protein IPF_70 (plasmid)	Escherichia coli	IPF_70a	toxin	P-P
NZ_CP034590	TADB|T6151	hypothetical protein pB171_043 (plasmid)	Escherichia coli B171	pB171_043	toxin	P-P
NZ_CP034789	TADB|AT5194	plasmid maintenance protein VagC (plasmid)	Escherichia coli SMS-3-5	EcSMS35_A0140	antitoxin	P-P
NZ_CP034789	TADB|AT6112	virulence associated protein D (plasmid)	uncultured bacterium	pRSB225_207	antitoxin	P-P
NZ_CP034789	TADB|AT6131	hypothetical protein (plasmid)	Escherichia coli	D616_p108004	antitoxin	P-P
NZ_CP034789	TADB|AT6150	hypothetical protein IPF_68 (plasmid)	Escherichia coli	IPF_68	antitoxin	P-P
NZ_CP034789	TADB|T6150	hypothetical protein IPF_70 (plasmid)	Escherichia coli	IPF_70a	toxin	P-P
NZ_CP034789	TADB|T6151	hypothetical protein pB171_043 (plasmid)	Escherichia coli B171	pB171_043	toxin	P-P
NZ_CP034821	TADB|AT6150	hypothetical protein IPF_68 (plasmid)	Escherichia coli	IPF_68	antitoxin	P-P
NZ_CP034821	TADB|T6150	hypothetical protein IPF_70 (plasmid)	Escherichia coli	IPF_70a	toxin	P-P
NZ_CP034959	TADB|AT6150	hypothetical protein IPF_68 (plasmid)	Escherichia coli	IPF_68	antitoxin	P-P
NZ_CP034959	TADB|T6150	hypothetical protein IPF_70 (plasmid)	Escherichia coli	IPF_70a	toxin	P-P
NZ_CP035313	TADB|AT6150	hypothetical protein IPF_68 (plasmid)	Escherichia coli	IPF_68	antitoxin	P-P
NZ_CP035313	TADB|T6150	hypothetical protein IPF_70 (plasmid)	Escherichia coli	IPF_70a	toxin	P-P
NZ_CP035549	TADB|AT6150	hypothetical protein IPF_68 (plasmid)	Escherichia coli	IPF_68	antitoxin	P-P
NZ_CP035549	TADB|T6150	hypothetical protein IPF_70 (plasmid)	Escherichia coli	IPF_70a	toxin	P-P
NZ_CP035864	TADB|AT1760	putative transcriptional regulator (plasmid)	Yersinia pestis CO92	YPPCP1.08c	antitoxin	P-P
NZ_CP035864	TADB|T1760	hypothetical protein YPPCP1.09c (plasmid)	Yersinia pestis CO92	YPPCP1.09c	toxin	P-P
NZ_CP035864	TADB|T1760	hypothetical protein YPPCP1.09c (plasmid)	Yersinia pestis CO92	YPPCP1.09c	toxin	P-P
NZ_CP035876	TADB|AT6150	hypothetical protein IPF_68 (plasmid)	Escherichia coli	IPF_68	antitoxin	P-P
NZ_CP035876	TADB|T6150	hypothetical protein IPF_70 (plasmid)	Escherichia coli	IPF_70a	toxin	P-P
NZ_CP036006	TADB|AT4894	helix-turn-helix domain-containing protein (plasmid)	Bacillus weihenstephanensis KBAB4	BcerKBAB4_5811	antitoxin	P-P
NZ_CP036006	TADB|AT4895	hypothetical protein BcerKBAB4_5812 (plasmid)	Bacillus weihenstephanensis KBAB4	BcerKBAB4_5812	antitoxin	P-P
NZ_CP036024	TADB|AT3169	hypothetical protein BALH_p0024 (plasmid)	Bacillus thuringiensis str. Al Hakam	BALH_p0024	antitoxin	P-P
NZ_CP037450	TADB|T1760	hypothetical protein YPPCP1.09c (plasmid)	Yersinia pestis CO92	YPPCP1.09c	toxin	P-P
NZ_CP037905	TADB|AT6150	hypothetical protein IPF_68 (plasmid)	Escherichia coli	IPF_68	antitoxin	P-P
NZ_CP037905	TADB|T6150	hypothetical protein IPF_70 (plasmid)	Escherichia coli	IPF_70a	toxin	P-P
NZ_CP037929	TADB|AT3762	hypothetical protein Ent638_4243 (plasmid)	Enterobacter sp. 638	Ent638_4243	antitoxin	P-P
NZ_CP038288	TADB|AT6150	hypothetical protein IPF_68 (plasmid)	Escherichia coli	IPF_68	antitoxin	P-P
NZ_CP038288	TADB|T6150	hypothetical protein IPF_70 (plasmid)	Escherichia coli	IPF_70a	toxin	P-P
NZ_CP038378	TADB|AT6150	hypothetical protein IPF_68 (plasmid)	Escherichia coli	IPF_68	antitoxin	P-P
NZ_CP038378	TADB|T6150	hypothetical protein IPF_70 (plasmid)	Escherichia coli	IPF_70a	toxin	P-P
NZ_CP038506	TADB|AT6150	hypothetical protein IPF_68 (plasmid)	Escherichia coli	IPF_68	antitoxin	P-P
NZ_CP038506	TADB|T6150	hypothetical protein IPF_70 (plasmid)	Escherichia coli	IPF_70a	toxin	P-P
NZ_CP039843	TADB|AT6150	hypothetical protein IPF_68 (plasmid)	Escherichia coli	IPF_68	antitoxin	P-P
NZ_CP039843	TADB|T6150	hypothetical protein IPF_70 (plasmid)	Escherichia coli	IPF_70a	toxin	P-P
NZ_CP039862	TADB|AT6150	hypothetical protein IPF_68 (plasmid)	Escherichia coli	IPF_68	antitoxin	P-P
NZ_CP039862	TADB|T6150	hypothetical protein IPF_70 (plasmid)	Escherichia coli	IPF_70a	toxin	P-P
NZ_CP040069	TADB|AT3805	prevent-host-death family protein	Shewanella putrefaciens CN-32	Sputcn32_0190	antitoxin	P-P
NZ_CP040069	TADB|AT6150	hypothetical protein IPF_68 (plasmid)	Escherichia coli	IPF_68	antitoxin	P-P
NZ_CP040069	TADB|T3805	plasmid stabilization system protein	Shewanella putrefaciens CN-32	Sputcn32_0191	toxin	P-P
NZ_CP040069	TADB|T6150	hypothetical protein IPF_70 (plasmid)	Escherichia coli	IPF_70a	toxin	P-P
NZ_CP040920	TADB|AT6150	hypothetical protein IPF_68 (plasmid)	Escherichia coli	IPF_68	antitoxin	P-P
NZ_CP040920	TADB|T6150	hypothetical protein IPF_70 (plasmid)	Escherichia coli	IPF_70a	toxin	P-P
NZ_CP040921	TADB|AT1760	putative transcriptional regulator (plasmid)	Yersinia pestis CO92	YPPCP1.08c	antitoxin	P-P
NZ_CP040921	TADB|T1760	hypothetical protein YPPCP1.09c (plasmid)	Yersinia pestis CO92	YPPCP1.09c	toxin	P-P
NZ_CP040928	TADB|AT6150	hypothetical protein IPF_68 (plasmid)	Escherichia coli	IPF_68	antitoxin	P-P
NZ_CP040928	TADB|T6150	hypothetical protein IPF_70 (plasmid)	Escherichia coli	IPF_70a	toxin	P-P
NZ_CP041451	TADB|AT6150	hypothetical protein IPF_68 (plasmid)	Escherichia coli	IPF_68	antitoxin	P-P
NZ_CP041451	TADB|T6150	hypothetical protein IPF_70 (plasmid)	Escherichia coli	IPF_70a	toxin	P-P
NZ_CP041590	TADB|AT6082	antitoxin component (plasmid)	Acinetobacter baumannii	ORF3	antitoxin	P-P
NZ_CP041590	TADB|T5116	hypothetical protein p2ABAYE0006 (plasmid)	Acinetobacter baumannii AYE	p2ABAYE0006	toxin	P-P
NZ_CP041630	TADB|AT6150	hypothetical protein IPF_68 (plasmid)	Escherichia coli	IPF_68	antitoxin	P-P
NZ_CP041630	TADB|T6150	hypothetical protein IPF_70 (plasmid)	Escherichia coli	IPF_70a	toxin	P-P
NZ_CP041922	TADB|AT6150	hypothetical protein IPF_68 (plasmid)	Escherichia coli	IPF_68	antitoxin	P-P
NZ_CP041922	TADB|T6150	hypothetical protein IPF_70 (plasmid)	Escherichia coli	IPF_70a	toxin	P-P
NZ_CP041960	TADB|AT6150	hypothetical protein IPF_68 (plasmid)	Escherichia coli	IPF_68	antitoxin	P-P
NZ_CP041960	TADB|T6150	hypothetical protein IPF_70 (plasmid)	Escherichia coli	IPF_70a	toxin	P-P
NZ_CP043218	TADB|AT6150	hypothetical protein IPF_68 (plasmid)	Escherichia coli	IPF_68	antitoxin	P-P
NZ_CP043218	TADB|T6150	hypothetical protein IPF_70 (plasmid)	Escherichia coli	IPF_70a	toxin	P-P
NZ_CP043272	TADB|AT6150	hypothetical protein IPF_68 (plasmid)	Escherichia coli	IPF_68	antitoxin	P-P
NZ_CP043272	TADB|T6150	hypothetical protein IPF_70 (plasmid)	Escherichia coli	IPF_70a	toxin	P-P
NZ_CP044147	TADB|AT191	damage-inducible protein J	Escherichia coli O157:H7 str. EDL933	Z0285	antitoxin	P-P
NZ_CP044147	TADB|AT6157	antitoxin of the YafO-YafN toxin-antitoxin system	Escherichia coli str. K-12 substr. MG1655	b0232	antitoxin	P-P
NZ_CP044147	TADB|T6157	mRNA interferase toxin of the YafO-YafN toxin-antitoxin system	Escherichia coli str. K-12 substr. MG1655	b0233	toxin	P-P
NZ_CP045054	TADB|AT1863	plasmid maintenance protein CcdA (plasmid)	Salmonella enterica subsp. enterica serovar Choleraesuis str. SC-B67	SCV18	antitoxin	P-P
NZ_CP045054	TADB|AT3764	hypothetical protein Ent638_4315 (plasmid)	Enterobacter sp. 638	Ent638_4315	antitoxin	P-P
NZ_CP045054	TADB|AT4487	DNA-binding protein (plasmid)	Escherichia coli O139:H28 str. E24377A	EcE24377A_F0010	antitoxin	P-P
NZ_CP045054	TADB|T1732	plasmid maintenance protein CcdB (plasmid)	Escherichia coli O157:H7 str. Sakai	pO157p29	toxin	P-P
NZ_CP045054	TADB|T3764	addiction module antitoxin (plasmid)	Enterobacter sp. 638	Ent638_4314	toxin	P-P
NZ_CP045054	TADB|T4487	prophage protein gp49 (plasmid)	Escherichia coli O139:H28 str. E24377A	EcE24377A_F0011	toxin	P-P
NZ_CP045155	TADB|AT1761	hypothetical protein YPMT1.68A (plasmid)	Yersinia pestis CO92	YPMT1.68A	antitoxin	P-P
NZ_CP045155	TADB|T1761	hypothetical protein YPMT1.69 (plasmid)	Yersinia pestis CO92	YPMT1.69	toxin	P-P
NZ_CP045159	TADB|AT1761	hypothetical protein YPMT1.68A (plasmid)	Yersinia pestis CO92	YPMT1.68A	antitoxin	P-P
NZ_CP045159	TADB|T1761	hypothetical protein YPMT1.69 (plasmid)	Yersinia pestis CO92	YPMT1.69	toxin	P-P
NZ_CP045164	TADB|AT1761	hypothetical protein YPMT1.68A (plasmid)	Yersinia pestis CO92	YPMT1.68A	antitoxin	P-P
NZ_CP045164	TADB|T1761	hypothetical protein YPMT1.69 (plasmid)	Yersinia pestis CO92	YPMT1.69	toxin	P-P
NZ_CP045196	TADB|T5115	putative toxin (plasmid)	Acinetobacter baumannii AYE	p1ABAYE0005	toxin	P-P
NZ_CP045637	TADB|AT1761	hypothetical protein YPMT1.68A (plasmid)	Yersinia pestis CO92	YPMT1.68A	antitoxin	P-P
NZ_CP045637	TADB|T1761	hypothetical protein YPMT1.69 (plasmid)	Yersinia pestis CO92	YPMT1.69	toxin	P-P
NZ_CP045829	TADB|AT6150	hypothetical protein IPF_68 (plasmid)	Escherichia coli	IPF_68	antitoxin	P-P
NZ_CP045829	TADB|T6150	hypothetical protein IPF_70 (plasmid)	Escherichia coli	IPF_70a	toxin	P-P
NZ_CP046005	TADB|AT6150	hypothetical protein IPF_68 (plasmid)	Escherichia coli	IPF_68	antitoxin	P-P
NZ_CP046005	TADB|T6150	hypothetical protein IPF_70 (plasmid)	Escherichia coli	IPF_70a	toxin	P-P
NZ_CP046774	TADB|AT692	antitoxin of toxin-antitoxin stability system	Vibrio vulnificus CMCP6	VV1_2546	antitoxin	P-P
NZ_CP046774	TADB|T3892	plasmid stabilization system protein	Vibrio cholerae O395	VC0395_0861	toxin	P-P
NZ_CP046807	TADB|AT691	hypothetical protein VV1_2538	Vibrio vulnificus CMCP6	VV1_2538	antitoxin	P-P
NZ_CP046807	TADB|T691	GCN5-like N-acetyltransferase	Vibrio vulnificus CMCP6	VV1_2537	toxin	P-P
NZ_CP047005	TADB|AT6150	hypothetical protein IPF_68 (plasmid)	Escherichia coli	IPF_68	antitoxin	P-P
NZ_CP047005	TADB|T6150	hypothetical protein IPF_70 (plasmid)	Escherichia coli	IPF_70a	toxin	P-P
NZ_CP047013	TADB|AT6150	hypothetical protein IPF_68 (plasmid)	Escherichia coli	IPF_68	antitoxin	P-P
NZ_CP047013	TADB|T6150	hypothetical protein IPF_70 (plasmid)	Escherichia coli	IPF_70a	toxin	P-P
NZ_CP047663	TADB|AT6150	hypothetical protein IPF_68 (plasmid)	Escherichia coli	IPF_68	antitoxin	P-P
NZ_CP047663	TADB|T6150	hypothetical protein IPF_70 (plasmid)	Escherichia coli	IPF_70a	toxin	P-P
NZ_CP048027	TADB|AT6150	hypothetical protein IPF_68 (plasmid)	Escherichia coli	IPF_68	antitoxin	P-P
NZ_CP048027	TADB|T6150	hypothetical protein IPF_70 (plasmid)	Escherichia coli	IPF_70a	toxin	P-P
NZ_CP048340	TADB|AT1760	putative transcriptional regulator (plasmid)	Yersinia pestis CO92	YPPCP1.08c	antitoxin	P-P
NZ_CP048340	TADB|T1760	hypothetical protein YPPCP1.09c (plasmid)	Yersinia pestis CO92	YPPCP1.09c	toxin	P-P
NZ_CP048340	TADB|T1760	hypothetical protein YPPCP1.09c (plasmid)	Yersinia pestis CO92	YPPCP1.09c	toxin	P-P
NZ_CP048351	TADB|T1732	plasmid maintenance protein CcdB (plasmid)	Escherichia coli O157:H7 str. Sakai	pO157p29	toxin	P-P
NZ_CP048823	TADB|AT6150	hypothetical protein IPF_68 (plasmid)	Escherichia coli	IPF_68	antitoxin	P-P
NZ_CP048823	TADB|T6150	hypothetical protein IPF_70 (plasmid)	Escherichia coli	IPF_70a	toxin	P-P
NZ_CP048917	TADB|AT6150	hypothetical protein IPF_68 (plasmid)	Escherichia coli	IPF_68	antitoxin	P-P
NZ_CP048917	TADB|AT6150	hypothetical protein IPF_68 (plasmid)	Escherichia coli	IPF_68	antitoxin	P-P
NZ_CP048917	TADB|T6150	hypothetical protein IPF_70 (plasmid)	Escherichia coli	IPF_70a	toxin	P-P
NZ_CP050045	TADB|AT6131	hypothetical protein (plasmid)	Escherichia coli	D616_p108004	antitoxin	P-P
NZ_CP050045	TADB|AT6150	hypothetical protein IPF_68 (plasmid)	Escherichia coli	IPF_68	antitoxin	P-P
NZ_CP050045	TADB|T6150	hypothetical protein IPF_70 (plasmid)	Escherichia coli	IPF_70a	toxin	P-P
NZ_CP050045	TADB|T6151	hypothetical protein pB171_043 (plasmid)	Escherichia coli B171	pB171_043	toxin	P-P
NZ_CP050364	TADB|AT5194	plasmid maintenance protein VagC (plasmid)	Escherichia coli SMS-3-5	EcSMS35_A0140	antitoxin	P-P
NZ_CP050364	TADB|AT6112	virulence associated protein D (plasmid)	uncultured bacterium	pRSB225_207	antitoxin	P-P
NZ_CP051361	TADB|AT6150	hypothetical protein IPF_68 (plasmid)	Escherichia coli	IPF_68	antitoxin	P-P
NZ_CP051361	TADB|T6150	hypothetical protein IPF_70 (plasmid)	Escherichia coli	IPF_70a	toxin	P-P
NZ_CP051374	TADB|AT4783	hypothetical protein SARI_03634	Salmonella enterica subsp. arizonae serovar 62:z4,z23:- str. RSK2980	SARI_03634	antitoxin	P-P
NZ_CP051374	TADB|AT754	hypothetical protein t3591	Salmonella enterica subsp. enterica serovar Typhi str. Ty2	t3591	antitoxin	P-P
NZ_CP051374	TADB|T5966	Sea40	Salmonella enterica subsp. enterica serovar Agona str. SL483	SeAg_B4264	toxin	P-P
NZ_CP051374	TADB|T6088	hypothetical protein STM4032.2N	Salmonella enterica subsp. enterica serovar Typhimurium str. LT2	STM4032.2N	toxin	P-P
NZ_CP052881	TADB|AT6150	hypothetical protein IPF_68 (plasmid)	Escherichia coli	IPF_68	antitoxin	P-P
NZ_CP052881	TADB|T6150	hypothetical protein IPF_70 (plasmid)	Escherichia coli	IPF_70a	toxin	P-P
NZ_CP053046	TADB|AT6150	hypothetical protein IPF_68 (plasmid)	Escherichia coli	IPF_68	antitoxin	P-P
NZ_CP053046	TADB|T6150	hypothetical protein IPF_70 (plasmid)	Escherichia coli	IPF_70a	toxin	P-P
NZ_CP053252	TADB|AT1760	putative transcriptional regulator (plasmid)	Yersinia pestis CO92	YPPCP1.08c	antitoxin	P-P
NZ_CP053252	TADB|T1760	hypothetical protein YPPCP1.09c (plasmid)	Yersinia pestis CO92	YPPCP1.09c	toxin	P-P
NZ_CP053966	TADB|AT3169	hypothetical protein BALH_p0024 (plasmid)	Bacillus thuringiensis str. Al Hakam	BALH_p0024	antitoxin	P-P
NZ_CP053966	TADB|T3169	antirepressor, phage associated (plasmid)	Bacillus thuringiensis str. Al Hakam	BALH_p0023	toxin	P-P
NZ_CP053982	TADB|AT3169	hypothetical protein BALH_p0024 (plasmid)	Bacillus thuringiensis str. Al Hakam	BALH_p0024	antitoxin	P-P
NZ_CP053982	TADB|T3169	antirepressor, phage associated (plasmid)	Bacillus thuringiensis str. Al Hakam	BALH_p0023	toxin	P-P
NZ_CP054704	TADB|AT1275	RelB protein	Vibrio vulnificus YJ016	VVA0313	antitoxin	P-P
NZ_CP054704	TADB|T1275	plasmid stabilization system protein	Vibrio vulnificus YJ016	VVA0314	toxin	P-P
NZ_CP055252	TADB|T2207	bacteriophage protein (plasmid)	Shigella boydii Sb227	SBO_P092	toxin	P-P
NZ_CP055258	TADB|AT6150	hypothetical protein IPF_68 (plasmid)	Escherichia coli	IPF_68	antitoxin	P-P
NZ_CP055258	TADB|T6150	hypothetical protein IPF_70 (plasmid)	Escherichia coli	IPF_70a	toxin	P-P
NZ_CP055600	TADB|AT6150	hypothetical protein IPF_68 (plasmid)	Escherichia coli	IPF_68	antitoxin	P-P
NZ_CP055600	TADB|T6150	hypothetical protein IPF_70 (plasmid)	Escherichia coli	IPF_70a	toxin	P-P
NZ_CP055602	TADB|AT1760	putative transcriptional regulator (plasmid)	Yersinia pestis CO92	YPPCP1.08c	antitoxin	P-P
NZ_CP055602	TADB|T1760	hypothetical protein YPPCP1.09c (plasmid)	Yersinia pestis CO92	YPPCP1.09c	toxin	P-P
NZ_CP055603	TADB|T2207	bacteriophage protein (plasmid)	Shigella boydii Sb227	SBO_P092	toxin	P-P
NZ_CP055677	TADB|AT6150	hypothetical protein IPF_68 (plasmid)	Escherichia coli	IPF_68	antitoxin	P-P
NZ_CP055677	TADB|T6150	hypothetical protein IPF_70 (plasmid)	Escherichia coli	IPF_70a	toxin	P-P
NZ_CP055678	TADB|T2207	bacteriophage protein (plasmid)	Shigella boydii Sb227	SBO_P092	toxin	P-P
NZ_CP056516	TADB|AT4487	DNA-binding protein (plasmid)	Escherichia coli O139:H28 str. E24377A	EcE24377A_F0010	antitoxin	P-P
NZ_CP056516	TADB|AT5194	plasmid maintenance protein VagC (plasmid)	Escherichia coli SMS-3-5	EcSMS35_A0140	antitoxin	P-P
NZ_CP056516	TADB|T4487	prophage protein gp49 (plasmid)	Escherichia coli O139:H28 str. E24377A	EcE24377A_F0011	toxin	P-P
NZ_CP056516	TADB|T5194	plasmid maintenance protein VagD (plasmid)	Escherichia coli SMS-3-5	EcSMS35_A0141	toxin	P-P
NZ_CP056699	TADB|AT6150	hypothetical protein IPF_68 (plasmid)	Escherichia coli	IPF_68	antitoxin	P-P
NZ_CP056699	TADB|T6150	hypothetical protein IPF_70 (plasmid)	Escherichia coli	IPF_70a	toxin	P-P
NZ_CP056853	TADB|AT647	bifunctional antitoxin/transcriptional repressor RelB	Shigella flexneri 2a str. 301	SF1549	antitoxin	P-P
NZ_CP056853	TADB|T647	relE gene product	Shigella flexneri 2a str. 301	SF1548	toxin	P-P
NZ_CP056963	TADB|AT6150	hypothetical protein IPF_68 (plasmid)	Escherichia coli	IPF_68	antitoxin	P-P
NZ_CP056963	TADB|T6150	hypothetical protein IPF_70 (plasmid)	Escherichia coli	IPF_70a	toxin	P-P
NZ_CP057105	TADB|AT6150	hypothetical protein IPF_68 (plasmid)	Escherichia coli	IPF_68	antitoxin	P-P
NZ_CP057105	TADB|T6150	hypothetical protein IPF_70 (plasmid)	Escherichia coli	IPF_70a	toxin	P-P
NZ_CP057246	TADB|AT6150	hypothetical protein IPF_68 (plasmid)	Escherichia coli	IPF_68	antitoxin	P-P
NZ_CP057246	TADB|T6150	hypothetical protein IPF_70 (plasmid)	Escherichia coli	IPF_70a	toxin	P-P
NZ_CP057257	TADB|AT6150	hypothetical protein IPF_68 (plasmid)	Escherichia coli	IPF_68	antitoxin	P-P
NZ_CP057257	TADB|T6150	hypothetical protein IPF_70 (plasmid)	Escherichia coli	IPF_70a	toxin	P-P
NZ_CP057359	TADB|AT6150	hypothetical protein IPF_68 (plasmid)	Escherichia coli	IPF_68	antitoxin	P-P
NZ_CP057359	TADB|T6150	hypothetical protein IPF_70 (plasmid)	Escherichia coli	IPF_70a	toxin	P-P
NZ_CP057563	TADB|AT6150	hypothetical protein IPF_68 (plasmid)	Escherichia coli	IPF_68	antitoxin	P-P
NZ_CP057563	TADB|T6150	hypothetical protein IPF_70 (plasmid)	Escherichia coli	IPF_70a	toxin	P-P
NZ_CP057564	TADB|AT1760	putative transcriptional regulator (plasmid)	Yersinia pestis CO92	YPPCP1.08c	antitoxin	P-P
NZ_CP057564	TADB|T1760	hypothetical protein YPPCP1.09c (plasmid)	Yersinia pestis CO92	YPPCP1.09c	toxin	P-P
NZ_CP058059	TADB|AT6150	hypothetical protein IPF_68 (plasmid)	Escherichia coli	IPF_68	antitoxin	P-P
NZ_CP058059	TADB|T6150	hypothetical protein IPF_70 (plasmid)	Escherichia coli	IPF_70a	toxin	P-P
NZ_CP058165	TADB|AT3476	bifunctional antitoxin/transcriptional repressor RelB	Yersinia enterocolitica subsp. enterocolitica 8081	YE0510	antitoxin	P-P
NZ_CP058197	TADB|AT3762	hypothetical protein Ent638_4243 (plasmid)	Enterobacter sp. 638	Ent638_4243	antitoxin	P-P
NZ_CP058197	TADB|AT4487	DNA-binding protein (plasmid)	Escherichia coli O139:H28 str. E24377A	EcE24377A_F0010	antitoxin	P-P
NZ_CP058197	TADB|T4487	prophage protein gp49 (plasmid)	Escherichia coli O139:H28 str. E24377A	EcE24377A_F0011	toxin	P-P
NZ_CP058619	TADB|AT6150	hypothetical protein IPF_68 (plasmid)	Escherichia coli	IPF_68	antitoxin	P-P
NZ_CP058619	TADB|T6150	hypothetical protein IPF_70 (plasmid)	Escherichia coli	IPF_70a	toxin	P-P
NZ_CP058654	TADB|AT6150	hypothetical protein IPF_68 (plasmid)	Escherichia coli	IPF_68	antitoxin	P-P
NZ_CP058654	TADB|T6150	hypothetical protein IPF_70 (plasmid)	Escherichia coli	IPF_70a	toxin	P-P
NZ_CP058659	TADB|AT6150	hypothetical protein IPF_68 (plasmid)	Escherichia coli	IPF_68	antitoxin	P-P
NZ_CP058659	TADB|T6150	hypothetical protein IPF_70 (plasmid)	Escherichia coli	IPF_70a	toxin	P-P
NZ_CP058684	TADB|AT6150	hypothetical protein IPF_68 (plasmid)	Escherichia coli	IPF_68	antitoxin	P-P
NZ_CP058684	TADB|T6150	hypothetical protein IPF_70 (plasmid)	Escherichia coli	IPF_70a	toxin	P-P
NZ_CP059290	TADB|AT6150	hypothetical protein IPF_68 (plasmid)	Escherichia coli	IPF_68	antitoxin	P-P
NZ_CP059290	TADB|T6150	hypothetical protein IPF_70 (plasmid)	Escherichia coli	IPF_70a	toxin	P-P
NZ_CP059910	TADB|AT6150	hypothetical protein IPF_68 (plasmid)	Escherichia coli	IPF_68	antitoxin	P-P
NZ_CP059910	TADB|T6150	hypothetical protein IPF_70 (plasmid)	Escherichia coli	IPF_70a	toxin	P-P
NZ_CP060066	TADB|AT6150	hypothetical protein IPF_68 (plasmid)	Escherichia coli	IPF_68	antitoxin	P-P
NZ_CP060066	TADB|T6150	hypothetical protein IPF_70 (plasmid)	Escherichia coli	IPF_70a	toxin	P-P
NZ_CP061103	TADB|AT6150	hypothetical protein IPF_68 (plasmid)	Escherichia coli	IPF_68	antitoxin	P-P
NZ_CP061103	TADB|T6150	hypothetical protein IPF_70 (plasmid)	Escherichia coli	IPF_70a	toxin	P-P
NZ_CP061751	TADB|AT6150	hypothetical protein IPF_68 (plasmid)	Escherichia coli	IPF_68	antitoxin	P-P
NZ_CP061751	TADB|T6150	hypothetical protein IPF_70 (plasmid)	Escherichia coli	IPF_70a	toxin	P-P
NZ_CP061756	TADB|AT6150	hypothetical protein IPF_68 (plasmid)	Escherichia coli	IPF_68	antitoxin	P-P
NZ_CP061756	TADB|T6150	hypothetical protein IPF_70 (plasmid)	Escherichia coli	IPF_70a	toxin	P-P
NZ_CP061960	TADB|AT1076	plasmid stable inheritance protein (plasmid)	Shigella flexneri 2b	R100p113	antitoxin	P-P
NZ_CP061960	TADB|AT5194	plasmid maintenance protein VagC (plasmid)	Escherichia coli SMS-3-5	EcSMS35_A0140	antitoxin	P-P
NZ_CP061960	TADB|T5194	plasmid maintenance protein VagD (plasmid)	Escherichia coli SMS-3-5	EcSMS35_A0141	toxin	P-P
NZ_CP061960	TADB|T5195	stable plasmid inheritance protein PemK (plasmid)	Escherichia coli SMS-3-5	EcSMS35_A0164	toxin	P-P
NZ_CP061960	TADB|T6369				toxin	P-P
NZ_CP062206	TADB|AT1760	putative transcriptional regulator (plasmid)	Yersinia pestis CO92	YPPCP1.08c	antitoxin	P-P
NZ_CP062206	TADB|T1760	hypothetical protein YPPCP1.09c (plasmid)	Yersinia pestis CO92	YPPCP1.09c	toxin	P-P
NZ_CP062816	TADB|AT6150	hypothetical protein IPF_68 (plasmid)	Escherichia coli	IPF_68	antitoxin	P-P
NZ_CP062816	TADB|T6150	hypothetical protein IPF_70 (plasmid)	Escherichia coli	IPF_70a	toxin	P-P
NZ_CP062827	TADB|AT6150	hypothetical protein IPF_68 (plasmid)	Escherichia coli	IPF_68	antitoxin	P-P
NZ_CP062827	TADB|T6150	hypothetical protein IPF_70 (plasmid)	Escherichia coli	IPF_70a	toxin	P-P
NZ_CP062833	TADB|AT6150	hypothetical protein IPF_68 (plasmid)	Escherichia coli	IPF_68	antitoxin	P-P
NZ_CP062833	TADB|T6150	hypothetical protein IPF_70 (plasmid)	Escherichia coli	IPF_70a	toxin	P-P
NZ_CP062839	TADB|AT6150	hypothetical protein IPF_68 (plasmid)	Escherichia coli	IPF_68	antitoxin	P-P
NZ_CP062839	TADB|T6150	hypothetical protein IPF_70 (plasmid)	Escherichia coli	IPF_70a	toxin	P-P
NZ_CP062860	TADB|AT6150	hypothetical protein IPF_68 (plasmid)	Escherichia coli	IPF_68	antitoxin	P-P
NZ_CP062860	TADB|T6150	hypothetical protein IPF_70 (plasmid)	Escherichia coli	IPF_70a	toxin	P-P
NZ_CP062884	TADB|AT6150	hypothetical protein IPF_68 (plasmid)	Escherichia coli	IPF_68	antitoxin	P-P
NZ_CP062884	TADB|T6150	hypothetical protein IPF_70 (plasmid)	Escherichia coli	IPF_70a	toxin	P-P
NZ_CP062890	TADB|AT6150	hypothetical protein IPF_68 (plasmid)	Escherichia coli	IPF_68	antitoxin	P-P
NZ_CP062890	TADB|T6150	hypothetical protein IPF_70 (plasmid)	Escherichia coli	IPF_70a	toxin	P-P
NZ_CP062896	TADB|AT6150	hypothetical protein IPF_68 (plasmid)	Escherichia coli	IPF_68	antitoxin	P-P
NZ_CP062896	TADB|T6150	hypothetical protein IPF_70 (plasmid)	Escherichia coli	IPF_70a	toxin	P-P
NZ_CP062902	TADB|AT6150	hypothetical protein IPF_68 (plasmid)	Escherichia coli	IPF_68	antitoxin	P-P
NZ_CP062902	TADB|T6150	hypothetical protein IPF_70 (plasmid)	Escherichia coli	IPF_70a	toxin	P-P
NZ_CP062905	TADB|AT6150	hypothetical protein IPF_68 (plasmid)	Escherichia coli	IPF_68	antitoxin	P-P
NZ_CP062905	TADB|T6150	hypothetical protein IPF_70 (plasmid)	Escherichia coli	IPF_70a	toxin	P-P
NZ_CP063155	TADB|AT6150	hypothetical protein IPF_68 (plasmid)	Escherichia coli	IPF_68	antitoxin	P-P
NZ_CP063155	TADB|T6150	hypothetical protein IPF_70 (plasmid)	Escherichia coli	IPF_70a	toxin	P-P
NZ_CP063334	TADB|AT6150	hypothetical protein IPF_68 (plasmid)	Escherichia coli	IPF_68	antitoxin	P-P
NZ_CP063334	TADB|T6150	hypothetical protein IPF_70 (plasmid)	Escherichia coli	IPF_70a	toxin	P-P
NZ_CP063350	TADB|AT6150	hypothetical protein IPF_68 (plasmid)	Escherichia coli	IPF_68	antitoxin	P-P
NZ_CP063350	TADB|T6150	hypothetical protein IPF_70 (plasmid)	Escherichia coli	IPF_70a	toxin	P-P
NZ_CP063469	TADB|AT6131	hypothetical protein (plasmid)	Escherichia coli	D616_p108004	antitoxin	P-P
NZ_CP063469	TADB|AT6150	hypothetical protein IPF_68 (plasmid)	Escherichia coli	IPF_68	antitoxin	P-P
NZ_CP063469	TADB|T6150	hypothetical protein IPF_70 (plasmid)	Escherichia coli	IPF_70a	toxin	P-P
NZ_CP063469	TADB|T6151	hypothetical protein pB171_043 (plasmid)	Escherichia coli B171	pB171_043	toxin	P-P
NZ_CP063477	TADB|AT6131	hypothetical protein (plasmid)	Escherichia coli	D616_p108004	antitoxin	P-P
NZ_CP063477	TADB|T6151	hypothetical protein pB171_043 (plasmid)	Escherichia coli B171	pB171_043	toxin	P-P
NZ_CP063488	TADB|AT5975	putative stability protein StbD (plasmid)	Salmonella enterica subsp. enterica serovar Dublin str. CT_02021853	SeD_B0116	antitoxin	P-P
NZ_CP063488	TADB|AT6131	hypothetical protein (plasmid)	Escherichia coli	D616_p108004	antitoxin	P-P
NZ_CP063488	TADB|AT6150	hypothetical protein IPF_68 (plasmid)	Escherichia coli	IPF_68	antitoxin	P-P
NZ_CP063488	TADB|T5975	putative stability protein StbE (plasmid)	Salmonella enterica subsp. enterica serovar Dublin str. CT_02021853	SeD_B0115	toxin	P-P
NZ_CP063488	TADB|T6150	hypothetical protein IPF_70 (plasmid)	Escherichia coli	IPF_70a	toxin	P-P
NZ_CP063488	TADB|T6151	hypothetical protein pB171_043 (plasmid)	Escherichia coli B171	pB171_043	toxin	P-P
NZ_CP063502	TADB|AT6131	hypothetical protein (plasmid)	Escherichia coli	D616_p108004	antitoxin	P-P
NZ_CP063502	TADB|AT6150	hypothetical protein IPF_68 (plasmid)	Escherichia coli	IPF_68	antitoxin	P-P
NZ_CP063502	TADB|T6150	hypothetical protein IPF_70 (plasmid)	Escherichia coli	IPF_70a	toxin	P-P
NZ_CP063502	TADB|T6151	hypothetical protein pB171_043 (plasmid)	Escherichia coli B171	pB171_043	toxin	P-P
NZ_CP063505	TADB|AT6150	hypothetical protein IPF_68 (plasmid)	Escherichia coli	IPF_68	antitoxin	P-P
NZ_CP063505	TADB|T6150	hypothetical protein IPF_70 (plasmid)	Escherichia coli	IPF_70a	toxin	P-P
NZ_CP063951	TADB|AT6150	hypothetical protein IPF_68 (plasmid)	Escherichia coli	IPF_68	antitoxin	P-P
NZ_CP063951	TADB|T6150	hypothetical protein IPF_70 (plasmid)	Escherichia coli	IPF_70a	toxin	P-P
NZ_CP064105	TADB|AT1760	putative transcriptional regulator (plasmid)	Yersinia pestis CO92	YPPCP1.08c	antitoxin	P-P
NZ_CP064105	TADB|T1760	hypothetical protein YPPCP1.09c (plasmid)	Yersinia pestis CO92	YPPCP1.09c	toxin	P-P
NZ_CP064673	TADB|AT6150	hypothetical protein IPF_68 (plasmid)	Escherichia coli	IPF_68	antitoxin	P-P
NZ_CP064673	TADB|T6150	hypothetical protein IPF_70 (plasmid)	Escherichia coli	IPF_70a	toxin	P-P
NZ_CP064676	TADB|AT6150	hypothetical protein IPF_68 (plasmid)	Escherichia coli	IPF_68	antitoxin	P-P
NZ_CP064676	TADB|T6150	hypothetical protein IPF_70 (plasmid)	Escherichia coli	IPF_70a	toxin	P-P
NZ_CP066033	TADB|AT6150	hypothetical protein IPF_68 (plasmid)	Escherichia coli	IPF_68	antitoxin	P-P
NZ_CP066033	TADB|T6150	hypothetical protein IPF_70 (plasmid)	Escherichia coli	IPF_70a	toxin	P-P
NZ_CP067234	TADB|AT6150	hypothetical protein IPF_68 (plasmid)	Escherichia coli	IPF_68	antitoxin	P-P
NZ_CP067234	TADB|T6150	hypothetical protein IPF_70 (plasmid)	Escherichia coli	IPF_70a	toxin	P-P
NZ_CP067237	TADB|AT6150	hypothetical protein IPF_68 (plasmid)	Escherichia coli	IPF_68	antitoxin	P-P
NZ_CP067237	TADB|T6150	hypothetical protein IPF_70 (plasmid)	Escherichia coli	IPF_70a	toxin	P-P
NZ_CP067401	TADB|AT6150	hypothetical protein IPF_68 (plasmid)	Escherichia coli	IPF_68	antitoxin	P-P
NZ_CP067401	TADB|T6150	hypothetical protein IPF_70 (plasmid)	Escherichia coli	IPF_70a	toxin	P-P
NZ_CP068592	TADB|AT6131	hypothetical protein (plasmid)	Escherichia coli	D616_p108004	antitoxin	P-P
NZ_CP068592	TADB|AT6150	hypothetical protein IPF_68 (plasmid)	Escherichia coli	IPF_68	antitoxin	P-P
NZ_CP068592	TADB|T6150	hypothetical protein IPF_70 (plasmid)	Escherichia coli	IPF_70a	toxin	P-P
NZ_CP068592	TADB|T6151	hypothetical protein pB171_043 (plasmid)	Escherichia coli B171	pB171_043	toxin	P-P
NZ_CP068934	TADB|AT6150	hypothetical protein IPF_68 (plasmid)	Escherichia coli	IPF_68	antitoxin	P-P
NZ_CP068934	TADB|T6150	hypothetical protein IPF_70 (plasmid)	Escherichia coli	IPF_70a	toxin	P-P
NZ_CP069498	TADB|AT5118	CRO family transcriptional regulator (plasmid)	Acinetobacter baumannii AYE	p3ABAYE0050	antitoxin	P-P
NZ_CP069498	TADB|T3590	diaminopimelate decarboxylase (plasmid)	Acinetobacter baumannii ATCC 17978	A1S_3469	toxin	P-P
NZ_CP069498	TADB|T5120	putative phage-related protein (plasmid)	Acinetobacter baumannii AYE	p3ABAYE0084	toxin	P-P
NZ_CP069570	TADB|AT6150	hypothetical protein IPF_68 (plasmid)	Escherichia coli	IPF_68	antitoxin	P-P
NZ_CP069570	TADB|T6150	hypothetical protein IPF_70 (plasmid)	Escherichia coli	IPF_70a	toxin	P-P
NZ_CP069647	TADB|AT6150	hypothetical protein IPF_68 (plasmid)	Escherichia coli	IPF_68	antitoxin	P-P
NZ_CP069647	TADB|T6150	hypothetical protein IPF_70 (plasmid)	Escherichia coli	IPF_70a	toxin	P-P
NZ_CP069679	TADB|AT6150	hypothetical protein IPF_68 (plasmid)	Escherichia coli	IPF_68	antitoxin	P-P
NZ_CP069679	TADB|T6150	hypothetical protein IPF_70 (plasmid)	Escherichia coli	IPF_70a	toxin	P-P
NZ_CP069684	TADB|AT6131	hypothetical protein (plasmid)	Escherichia coli	D616_p108004	antitoxin	P-P
NZ_CP069684	TADB|AT6150	hypothetical protein IPF_68 (plasmid)	Escherichia coli	IPF_68	antitoxin	P-P
NZ_CP069684	TADB|T6150	hypothetical protein IPF_70 (plasmid)	Escherichia coli	IPF_70a	toxin	P-P
NZ_CP069684	TADB|T6151	hypothetical protein pB171_043 (plasmid)	Escherichia coli B171	pB171_043	toxin	P-P
NZ_CP069704	TADB|AT6150	hypothetical protein IPF_68 (plasmid)	Escherichia coli	IPF_68	antitoxin	P-P
NZ_CP069704	TADB|T6150	hypothetical protein IPF_70 (plasmid)	Escherichia coli	IPF_70a	toxin	P-P
NZ_CP069714	TADB|AT6150	hypothetical protein IPF_68 (plasmid)	Escherichia coli	IPF_68	antitoxin	P-P
NZ_CP069714	TADB|T6150	hypothetical protein IPF_70 (plasmid)	Escherichia coli	IPF_70a	toxin	P-P
NZ_CP069885	TADB|AT6150	hypothetical protein IPF_68 (plasmid)	Escherichia coli	IPF_68	antitoxin	P-P
NZ_CP069885	TADB|T6150	hypothetical protein IPF_70 (plasmid)	Escherichia coli	IPF_70a	toxin	P-P
NZ_CP069970	TADB|AT5194	plasmid maintenance protein VagC (plasmid)	Escherichia coli SMS-3-5	EcSMS35_A0140	antitoxin	P-P
NZ_CP069970	TADB|AT6150	hypothetical protein IPF_68 (plasmid)	Escherichia coli	IPF_68	antitoxin	P-P
NZ_CP069970	TADB|T5194	plasmid maintenance protein VagD (plasmid)	Escherichia coli SMS-3-5	EcSMS35_A0141	toxin	P-P
NZ_CP069970	TADB|T6150	hypothetical protein IPF_70 (plasmid)	Escherichia coli	IPF_70a	toxin	P-P
NZ_CP069971	TADB|AT1760	putative transcriptional regulator (plasmid)	Yersinia pestis CO92	YPPCP1.08c	antitoxin	P-P
NZ_CP069971	TADB|T1760	hypothetical protein YPPCP1.09c (plasmid)	Yersinia pestis CO92	YPPCP1.09c	toxin	P-P
NZ_CP070025	TADB|AT1760	putative transcriptional regulator (plasmid)	Yersinia pestis CO92	YPPCP1.08c	antitoxin	P-P
NZ_CP070025	TADB|T1760	hypothetical protein YPPCP1.09c (plasmid)	Yersinia pestis CO92	YPPCP1.09c	toxin	P-P
NZ_CP070027	TADB|AT6131	hypothetical protein (plasmid)	Escherichia coli	D616_p108004	antitoxin	P-P
NZ_CP070027	TADB|AT6150	hypothetical protein IPF_68 (plasmid)	Escherichia coli	IPF_68	antitoxin	P-P
NZ_CP070027	TADB|T6150	hypothetical protein IPF_70 (plasmid)	Escherichia coli	IPF_70a	toxin	P-P
NZ_CP070027	TADB|T6151	hypothetical protein pB171_043 (plasmid)	Escherichia coli B171	pB171_043	toxin	P-P
NZ_CP070136	TADB|AT1760	putative transcriptional regulator (plasmid)	Yersinia pestis CO92	YPPCP1.08c	antitoxin	P-P
NZ_CP070136	TADB|T1760	hypothetical protein YPPCP1.09c (plasmid)	Yersinia pestis CO92	YPPCP1.09c	toxin	P-P
NZ_CP070289	TADB|AT6131	hypothetical protein (plasmid)	Escherichia coli	D616_p108004	antitoxin	P-P
NZ_CP070289	TADB|AT6150	hypothetical protein IPF_68 (plasmid)	Escherichia coli	IPF_68	antitoxin	P-P
NZ_CP070289	TADB|T6150	hypothetical protein IPF_70 (plasmid)	Escherichia coli	IPF_70a	toxin	P-P
NZ_CP070289	TADB|T6151	hypothetical protein pB171_043 (plasmid)	Escherichia coli B171	pB171_043	toxin	P-P
NZ_CP070291	TADB|AT6150	hypothetical protein IPF_68 (plasmid)	Escherichia coli	IPF_68	antitoxin	P-P
NZ_CP070291	TADB|T6150	hypothetical protein IPF_70 (plasmid)	Escherichia coli	IPF_70a	toxin	P-P
NZ_CP070295	TADB|AT6150	hypothetical protein IPF_68 (plasmid)	Escherichia coli	IPF_68	antitoxin	P-P
NZ_CP070295	TADB|T6150	hypothetical protein IPF_70 (plasmid)	Escherichia coli	IPF_70a	toxin	P-P
NZ_CP070907	TADB|AT5975	putative stability protein StbD (plasmid)	Salmonella enterica subsp. enterica serovar Dublin str. CT_02021853	SeD_B0116	antitoxin	P-P
NZ_CP070907	TADB|AT6131	hypothetical protein (plasmid)	Escherichia coli	D616_p108004	antitoxin	P-P
NZ_CP070907	TADB|AT6150	hypothetical protein IPF_68 (plasmid)	Escherichia coli	IPF_68	antitoxin	P-P
NZ_CP070907	TADB|T5975	putative stability protein StbE (plasmid)	Salmonella enterica subsp. enterica serovar Dublin str. CT_02021853	SeD_B0115	toxin	P-P
NZ_CP070907	TADB|T6150	hypothetical protein IPF_70 (plasmid)	Escherichia coli	IPF_70a	toxin	P-P
NZ_CP070907	TADB|T6151	hypothetical protein pB171_043 (plasmid)	Escherichia coli B171	pB171_043	toxin	P-P
NZ_CP070916	TADB|AT6131	hypothetical protein (plasmid)	Escherichia coli	D616_p108004	antitoxin	P-P
NZ_CP070916	TADB|AT6150	hypothetical protein IPF_68 (plasmid)	Escherichia coli	IPF_68	antitoxin	P-P
NZ_CP070916	TADB|T6150	hypothetical protein IPF_70 (plasmid)	Escherichia coli	IPF_70a	toxin	P-P
NZ_CP070916	TADB|T6151	hypothetical protein pB171_043 (plasmid)	Escherichia coli B171	pB171_043	toxin	P-P
NZ_CP070923	TADB|AT6131	hypothetical protein (plasmid)	Escherichia coli	D616_p108004	antitoxin	P-P
NZ_CP070923	TADB|AT6150	hypothetical protein IPF_68 (plasmid)	Escherichia coli	IPF_68	antitoxin	P-P
NZ_CP070923	TADB|T6150	hypothetical protein IPF_70 (plasmid)	Escherichia coli	IPF_70a	toxin	P-P
NZ_CP070923	TADB|T6151	hypothetical protein pB171_043 (plasmid)	Escherichia coli B171	pB171_043	toxin	P-P
NZ_CP071075	TADB|AT6150	hypothetical protein IPF_68 (plasmid)	Escherichia coli	IPF_68	antitoxin	P-P
NZ_CP071075	TADB|T6150	hypothetical protein IPF_70 (plasmid)	Escherichia coli	IPF_70a	toxin	P-P
NZ_CP072540	TADB|AT1076	plasmid stable inheritance protein (plasmid)	Shigella flexneri 2b	R100p113	antitoxin	P-P
NZ_CP072540	TADB|AT6150	hypothetical protein IPF_68 (plasmid)	Escherichia coli	IPF_68	antitoxin	P-P
NZ_CP072540	TADB|T5195	stable plasmid inheritance protein PemK (plasmid)	Escherichia coli SMS-3-5	EcSMS35_A0164	toxin	P-P
NZ_CP072540	TADB|T6150	hypothetical protein IPF_70 (plasmid)	Escherichia coli	IPF_70a	toxin	P-P
NZ_CP072806	TADB|AT6131	hypothetical protein (plasmid)	Escherichia coli	D616_p108004	antitoxin	P-P
NZ_CP072806	TADB|AT6150	hypothetical protein IPF_68 (plasmid)	Escherichia coli	IPF_68	antitoxin	P-P
NZ_CP072806	TADB|AT647	bifunctional antitoxin/transcriptional repressor RelB	Shigella flexneri 2a str. 301	SF1549	antitoxin	P-P
NZ_CP072806	TADB|T6150	hypothetical protein IPF_70 (plasmid)	Escherichia coli	IPF_70a	toxin	P-P
NZ_CP072806	TADB|T6151	hypothetical protein pB171_043 (plasmid)	Escherichia coli B171	pB171_043	toxin	P-P
NZ_CP072806	TADB|T647	relE gene product	Shigella flexneri 2a str. 301	SF1548	toxin	P-P
NZ_CP074704	TADB|AT6150	hypothetical protein IPF_68 (plasmid)	Escherichia coli	IPF_68	antitoxin	P-P
NZ_CP074704	TADB|T6150	hypothetical protein IPF_70 (plasmid)	Escherichia coli	IPF_70a	toxin	P-P
NZ_CP075059	TADB|AT6150	hypothetical protein IPF_68 (plasmid)	Escherichia coli	IPF_68	antitoxin	P-P
NZ_CP075059	TADB|T6150	hypothetical protein IPF_70 (plasmid)	Escherichia coli	IPF_70a	toxin	P-P
NZ_CP075461	TADB|AT6150	hypothetical protein IPF_68 (plasmid)	Escherichia coli	IPF_68	antitoxin	P-P
NZ_CP075461	TADB|T6150	hypothetical protein IPF_70 (plasmid)	Escherichia coli	IPF_70a	toxin	P-P
NZ_CP076303	TADB|AT6150	hypothetical protein IPF_68 (plasmid)	Escherichia coli	IPF_68	antitoxin	P-P
NZ_CP076303	TADB|T6150	hypothetical protein IPF_70 (plasmid)	Escherichia coli	IPF_70a	toxin	P-P
NZ_CP076307	TADB|AT6150	hypothetical protein IPF_68 (plasmid)	Escherichia coli	IPF_68	antitoxin	P-P
NZ_CP076307	TADB|T6150	hypothetical protein IPF_70 (plasmid)	Escherichia coli	IPF_70a	toxin	P-P
NZ_CP076528	TADB|AT6150	hypothetical protein IPF_68 (plasmid)	Escherichia coli	IPF_68	antitoxin	P-P
NZ_CP076528	TADB|T6150	hypothetical protein IPF_70 (plasmid)	Escherichia coli	IPF_70a	toxin	P-P
NZ_CP080123	TADB|AT5975	putative stability protein StbD (plasmid)	Salmonella enterica subsp. enterica serovar Dublin str. CT_02021853	SeD_B0116	antitoxin	P-P
NZ_CP080123	TADB|AT6131	hypothetical protein (plasmid)	Escherichia coli	D616_p108004	antitoxin	P-P
NZ_CP080123	TADB|AT6150	hypothetical protein IPF_68 (plasmid)	Escherichia coli	IPF_68	antitoxin	P-P
NZ_CP080123	TADB|T5975	putative stability protein StbE (plasmid)	Salmonella enterica subsp. enterica serovar Dublin str. CT_02021853	SeD_B0115	toxin	P-P
NZ_CP080123	TADB|T6150	hypothetical protein IPF_70 (plasmid)	Escherichia coli	IPF_70a	toxin	P-P
NZ_CP080123	TADB|T6151	hypothetical protein pB171_043 (plasmid)	Escherichia coli B171	pB171_043	toxin	P-P
NZ_CP080128	TADB|AT5975	putative stability protein StbD (plasmid)	Salmonella enterica subsp. enterica serovar Dublin str. CT_02021853	SeD_B0116	antitoxin	P-P
NZ_CP080128	TADB|AT6131	hypothetical protein (plasmid)	Escherichia coli	D616_p108004	antitoxin	P-P
NZ_CP080128	TADB|AT6150	hypothetical protein IPF_68 (plasmid)	Escherichia coli	IPF_68	antitoxin	P-P
NZ_CP080128	TADB|T5975	putative stability protein StbE (plasmid)	Salmonella enterica subsp. enterica serovar Dublin str. CT_02021853	SeD_B0115	toxin	P-P
NZ_CP080128	TADB|T6150	hypothetical protein IPF_70 (plasmid)	Escherichia coli	IPF_70a	toxin	P-P
NZ_CP080128	TADB|T6151	hypothetical protein pB171_043 (plasmid)	Escherichia coli B171	pB171_043	toxin	P-P
NZ_CP080135	TADB|AT6131	hypothetical protein (plasmid)	Escherichia coli	D616_p108004	antitoxin	P-P
NZ_CP080135	TADB|AT6150	hypothetical protein IPF_68 (plasmid)	Escherichia coli	IPF_68	antitoxin	P-P
NZ_CP080135	TADB|T6150	hypothetical protein IPF_70 (plasmid)	Escherichia coli	IPF_70a	toxin	P-P
NZ_CP080135	TADB|T6151	hypothetical protein pB171_043 (plasmid)	Escherichia coli B171	pB171_043	toxin	P-P
NZ_CP080229	TADB|AT6150	hypothetical protein IPF_68 (plasmid)	Escherichia coli	IPF_68	antitoxin	P-P
NZ_CP080229	TADB|T6150	hypothetical protein IPF_70 (plasmid)	Escherichia coli	IPF_70a	toxin	P-P
NZ_CP080230	TADB|AT1760	putative transcriptional regulator (plasmid)	Yersinia pestis CO92	YPPCP1.08c	antitoxin	P-P
NZ_CP080230	TADB|T1760	hypothetical protein YPPCP1.09c (plasmid)	Yersinia pestis CO92	YPPCP1.09c	toxin	P-P
NZ_CP080254	TADB|AT6150	hypothetical protein IPF_68 (plasmid)	Escherichia coli	IPF_68	antitoxin	P-P
NZ_CP080254	TADB|T6150	hypothetical protein IPF_70 (plasmid)	Escherichia coli	IPF_70a	toxin	P-P
NZ_CP080373	TADB|AT6150	hypothetical protein IPF_68 (plasmid)	Escherichia coli	IPF_68	antitoxin	P-P
NZ_CP080373	TADB|T6150	hypothetical protein IPF_70 (plasmid)	Escherichia coli	IPF_70a	toxin	P-P
NZ_KP453775	TADB|AT1076	plasmid stable inheritance protein (plasmid)	Shigella flexneri 2b	R100p113	antitoxin	P-P
NZ_KP453775	TADB|AT1732	plasmid maintenance protein CcdA (plasmid)	Escherichia coli O157:H7 str. Sakai	pO157p28	antitoxin	P-P
NZ_KP453775	TADB|AT5194	plasmid maintenance protein VagC (plasmid)	Escherichia coli SMS-3-5	EcSMS35_A0140	antitoxin	P-P
NZ_KP453775	TADB|AT6150	hypothetical protein IPF_68 (plasmid)	Escherichia coli	IPF_68	antitoxin	P-P
NZ_KP453775	TADB|AT6150	hypothetical protein IPF_68 (plasmid)	Escherichia coli	IPF_68	antitoxin	P-P
NZ_KP453775	TADB|T1732	plasmid maintenance protein CcdB (plasmid)	Escherichia coli O157:H7 str. Sakai	pO157p29	toxin	P-P
NZ_KP453775	TADB|T5194	plasmid maintenance protein VagD (plasmid)	Escherichia coli SMS-3-5	EcSMS35_A0141	toxin	P-P
NZ_KP453775	TADB|T5195	stable plasmid inheritance protein PemK (plasmid)	Escherichia coli SMS-3-5	EcSMS35_A0164	toxin	P-P
NZ_KP453775	TADB|T6150	hypothetical protein IPF_70 (plasmid)	Escherichia coli	IPF_70a	toxin	P-P
NZ_KP453775	TADB|T6150	hypothetical protein IPF_70 (plasmid)	Escherichia coli	IPF_70a	toxin	P-P
NZ_KP453775	TADB|T6369				toxin	P-P
NZ_KU980950	TADB|AT6150	hypothetical protein IPF_68 (plasmid)	Escherichia coli	IPF_68	antitoxin	P-P
NZ_KU980950	TADB|T6150	hypothetical protein IPF_70 (plasmid)	Escherichia coli	IPF_70a	toxin	P-P
NZ_KX518745	TADB|AT6150	hypothetical protein IPF_68 (plasmid)	Escherichia coli	IPF_68	antitoxin	P-P
NZ_KX518745	TADB|T6150	hypothetical protein IPF_70 (plasmid)	Escherichia coli	IPF_70a	toxin	P-P
NZ_KX880944	TADB|AT6150	hypothetical protein IPF_68 (plasmid)	Escherichia coli	IPF_68	antitoxin	P-P
NZ_KX880944	TADB|T6150	hypothetical protein IPF_70 (plasmid)	Escherichia coli	IPF_70a	toxin	P-P
NZ_KX928752	TADB|AT1076	plasmid stable inheritance protein (plasmid)	Shigella flexneri 2b	R100p113	antitoxin	P-P
NZ_KX928752	TADB|AT1732	plasmid maintenance protein CcdA (plasmid)	Escherichia coli O157:H7 str. Sakai	pO157p28	antitoxin	P-P
NZ_KX928752	TADB|AT6150	hypothetical protein IPF_68 (plasmid)	Escherichia coli	IPF_68	antitoxin	P-P
NZ_KX928752	TADB|AT6150	hypothetical protein IPF_68 (plasmid)	Escherichia coli	IPF_68	antitoxin	P-P
NZ_KX928752	TADB|T1732	plasmid maintenance protein CcdB (plasmid)	Escherichia coli O157:H7 str. Sakai	pO157p29	toxin	P-P
NZ_KX928752	TADB|T5195	stable plasmid inheritance protein PemK (plasmid)	Escherichia coli SMS-3-5	EcSMS35_A0164	toxin	P-P
NZ_KX928752	TADB|T6150	hypothetical protein IPF_70 (plasmid)	Escherichia coli	IPF_70a	toxin	P-P
NZ_KX928752	TADB|T6150	hypothetical protein IPF_70 (plasmid)	Escherichia coli	IPF_70a	toxin	P-P
NZ_LC511659	TADB|AT6150	hypothetical protein IPF_68 (plasmid)	Escherichia coli	IPF_68	antitoxin	P-P
NZ_LC511659	TADB|T6150	hypothetical protein IPF_70 (plasmid)	Escherichia coli	IPF_70a	toxin	P-P
NZ_LR130553	TADB|AT5975	putative stability protein StbD (plasmid)	Salmonella enterica subsp. enterica serovar Dublin str. CT_02021853	SeD_B0116	antitoxin	P-P
NZ_LR130553	TADB|AT6131	hypothetical protein (plasmid)	Escherichia coli	D616_p108004	antitoxin	P-P
NZ_LR130553	TADB|AT6150	hypothetical protein IPF_68 (plasmid)	Escherichia coli	IPF_68	antitoxin	P-P
NZ_LR130553	TADB|T5975	putative stability protein StbE (plasmid)	Salmonella enterica subsp. enterica serovar Dublin str. CT_02021853	SeD_B0115	toxin	P-P
NZ_LR130553	TADB|T6150	hypothetical protein IPF_70 (plasmid)	Escherichia coli	IPF_70a	toxin	P-P
NZ_LR130553	TADB|T6151	hypothetical protein pB171_043 (plasmid)	Escherichia coli B171	pB171_043	toxin	P-P
NZ_LR130557	TADB|AT6150	hypothetical protein IPF_68 (plasmid)	Escherichia coli	IPF_68	antitoxin	P-P
NZ_LR130557	TADB|T6150	hypothetical protein IPF_70 (plasmid)	Escherichia coli	IPF_70a	toxin	P-P
NZ_LR130559	TADB|AT1760	putative transcriptional regulator (plasmid)	Yersinia pestis CO92	YPPCP1.08c	antitoxin	P-P
NZ_LR130559	TADB|T1760	hypothetical protein YPPCP1.09c (plasmid)	Yersinia pestis CO92	YPPCP1.09c	toxin	P-P
NZ_LR882054	TADB|AT6150	hypothetical protein IPF_68 (plasmid)	Escherichia coli	IPF_68	antitoxin	P-P
NZ_LR882054	TADB|T6150	hypothetical protein IPF_70 (plasmid)	Escherichia coli	IPF_70a	toxin	P-P
NZ_LR882977	TADB|AT6150	hypothetical protein IPF_68 (plasmid)	Escherichia coli	IPF_68	antitoxin	P-P
NZ_LR882977	TADB|T6150	hypothetical protein IPF_70 (plasmid)	Escherichia coli	IPF_70a	toxin	P-P
NZ_LR883966	TADB|AT6131	hypothetical protein (plasmid)	Escherichia coli	D616_p108004	antitoxin	P-P
NZ_LR883966	TADB|AT6150	hypothetical protein IPF_68 (plasmid)	Escherichia coli	IPF_68	antitoxin	P-P
NZ_LR883966	TADB|T6150	hypothetical protein IPF_70 (plasmid)	Escherichia coli	IPF_70a	toxin	P-P
NZ_LR883966	TADB|T6151	hypothetical protein pB171_043 (plasmid)	Escherichia coli B171	pB171_043	toxin	P-P
NZ_LR890200	TADB|AT6150	hypothetical protein IPF_68 (plasmid)	Escherichia coli	IPF_68	antitoxin	P-P
NZ_LR890200	TADB|T6150	hypothetical protein IPF_70 (plasmid)	Escherichia coli	IPF_70a	toxin	P-P
NZ_LR890206	TADB|AT6150	hypothetical protein IPF_68 (plasmid)	Escherichia coli	IPF_68	antitoxin	P-P
NZ_LR890206	TADB|T6150	hypothetical protein IPF_70 (plasmid)	Escherichia coli	IPF_70a	toxin	P-P
NZ_LR890273	TADB|AT6150	hypothetical protein IPF_68 (plasmid)	Escherichia coli	IPF_68	antitoxin	P-P
NZ_LR890273	TADB|T6150	hypothetical protein IPF_70 (plasmid)	Escherichia coli	IPF_70a	toxin	P-P
NZ_LR890336	TADB|AT6150	hypothetical protein IPF_68 (plasmid)	Escherichia coli	IPF_68	antitoxin	P-P
NZ_LR890336	TADB|T6150	hypothetical protein IPF_70 (plasmid)	Escherichia coli	IPF_70a	toxin	P-P
NZ_LR890538	TADB|AT6150	hypothetical protein IPF_68 (plasmid)	Escherichia coli	IPF_68	antitoxin	P-P
NZ_LR890538	TADB|T6150	hypothetical protein IPF_70 (plasmid)	Escherichia coli	IPF_70a	toxin	P-P
NZ_LR890727	TADB|AT4487	DNA-binding protein (plasmid)	Escherichia coli O139:H28 str. E24377A	EcE24377A_F0010	antitoxin	P-P
NZ_LR890727	TADB|T4487	prophage protein gp49 (plasmid)	Escherichia coli O139:H28 str. E24377A	EcE24377A_F0011	toxin	P-P
NZ_LT883139	TADB|AT4487	DNA-binding protein (plasmid)	Escherichia coli O139:H28 str. E24377A	EcE24377A_F0010	antitoxin	P-P
NZ_LT883139	TADB|AT6150	hypothetical protein IPF_68 (plasmid)	Escherichia coli	IPF_68	antitoxin	P-P
NZ_LT883139	TADB|T4487	prophage protein gp49 (plasmid)	Escherichia coli O139:H28 str. E24377A	EcE24377A_F0011	toxin	P-P
NZ_LT883139	TADB|T6150	hypothetical protein IPF_70 (plasmid)	Escherichia coli	IPF_70a	toxin	P-P
NZ_LT906558	TADB|T2207	bacteriophage protein (plasmid)	Shigella boydii Sb227	SBO_P092	toxin	P-P
NZ_LT985263	TADB|AT6150	hypothetical protein IPF_68 (plasmid)	Escherichia coli	IPF_68	antitoxin	P-P
NZ_LT985263	TADB|T6150	hypothetical protein IPF_70 (plasmid)	Escherichia coli	IPF_70a	toxin	P-P
NZ_LT985302	TADB|AT1760	putative transcriptional regulator (plasmid)	Yersinia pestis CO92	YPPCP1.08c	antitoxin	P-P
NZ_LT985302	TADB|T1760	hypothetical protein YPPCP1.09c (plasmid)	Yersinia pestis CO92	YPPCP1.09c	toxin	P-P
NZ_MF679145	TADB|AT6150	hypothetical protein IPF_68 (plasmid)	Escherichia coli	IPF_68	antitoxin	P-P
NZ_MF679145	TADB|T6150	hypothetical protein IPF_70 (plasmid)	Escherichia coli	IPF_70a	toxin	P-P
NZ_MG196293	TADB|AT6150	hypothetical protein IPF_68 (plasmid)	Escherichia coli	IPF_68	antitoxin	P-P
NZ_MG196293	TADB|T6150	hypothetical protein IPF_70 (plasmid)	Escherichia coli	IPF_70a	toxin	P-P
NZ_MG288678	TADB|AT6150	hypothetical protein IPF_68 (plasmid)	Escherichia coli	IPF_68	antitoxin	P-P
NZ_MG288678	TADB|T6150	hypothetical protein IPF_70 (plasmid)	Escherichia coli	IPF_70a	toxin	P-P
NZ_MG825379	TADB|AT6150	hypothetical protein IPF_68 (plasmid)	Escherichia coli	IPF_68	antitoxin	P-P
NZ_MG825379	TADB|T6150	hypothetical protein IPF_70 (plasmid)	Escherichia coli	IPF_70a	toxin	P-P
NZ_MG825383	TADB|AT5194	plasmid maintenance protein VagC (plasmid)	Escherichia coli SMS-3-5	EcSMS35_A0140	antitoxin	P-P
NZ_MG825383	TADB|AT6112	virulence associated protein D (plasmid)	uncultured bacterium	pRSB225_207	antitoxin	P-P
NZ_MG825383	TADB|AT6131	hypothetical protein (plasmid)	Escherichia coli	D616_p108004	antitoxin	P-P
NZ_MG825383	TADB|AT6150	hypothetical protein IPF_68 (plasmid)	Escherichia coli	IPF_68	antitoxin	P-P
NZ_MG825383	TADB|T6150	hypothetical protein IPF_70 (plasmid)	Escherichia coli	IPF_70a	toxin	P-P
NZ_MG825383	TADB|T6151	hypothetical protein pB171_043 (plasmid)	Escherichia coli B171	pB171_043	toxin	P-P
NZ_MH580301	TADB|AT6150	hypothetical protein IPF_68 (plasmid)	Escherichia coli	IPF_68	antitoxin	P-P
NZ_MH580301	TADB|T6150	hypothetical protein IPF_70 (plasmid)	Escherichia coli	IPF_70a	toxin	P-P
NZ_MH763829	TADB|AT3606	hypothetical protein SNSL254_pSN254_0024 (plasmid)	Salmonella enterica subsp. enterica serovar Newport str. SL254	SNSL254_pSN254_0024	antitoxin	P-P
NZ_MH763829	TADB|T3606	hypothetical protein SNSL254_pSN254_0025 (plasmid)	Salmonella enterica subsp. enterica serovar Newport str. SL254	SNSL254_pSN254_0025	toxin	P-P
NZ_MH781719	TADB|AT6150	hypothetical protein IPF_68 (plasmid)	Escherichia coli	IPF_68	antitoxin	P-P
NZ_MH781719	TADB|T6150	hypothetical protein IPF_70 (plasmid)	Escherichia coli	IPF_70a	toxin	P-P
NZ_MH844525	TADB|AT6150	hypothetical protein IPF_68 (plasmid)	Escherichia coli	IPF_68	antitoxin	P-P
NZ_MH844525	TADB|T6150	hypothetical protein IPF_70 (plasmid)	Escherichia coli	IPF_70a	toxin	P-P
NZ_MK256965	TADB|AT6150	hypothetical protein IPF_68 (plasmid)	Escherichia coli	IPF_68	antitoxin	P-P
NZ_MK256965	TADB|T6150	hypothetical protein IPF_70 (plasmid)	Escherichia coli	IPF_70a	toxin	P-P
NZ_MK410117	TADB|AT6150	hypothetical protein IPF_68 (plasmid)	Escherichia coli	IPF_68	antitoxin	P-P
NZ_MK410117	TADB|T6150	hypothetical protein IPF_70 (plasmid)	Escherichia coli	IPF_70a	toxin	P-P
NZ_MK419152	TADB|AT1076	plasmid stable inheritance protein (plasmid)	Shigella flexneri 2b	R100p113	antitoxin	P-P
NZ_MK419152	TADB|AT5194	plasmid maintenance protein VagC (plasmid)	Escherichia coli SMS-3-5	EcSMS35_A0140	antitoxin	P-P
NZ_MK419152	TADB|AT6150	hypothetical protein IPF_68 (plasmid)	Escherichia coli	IPF_68	antitoxin	P-P
NZ_MK419152	TADB|T5194	plasmid maintenance protein VagD (plasmid)	Escherichia coli SMS-3-5	EcSMS35_A0141	toxin	P-P
NZ_MK419152	TADB|T5195	stable plasmid inheritance protein PemK (plasmid)	Escherichia coli SMS-3-5	EcSMS35_A0164	toxin	P-P
NZ_MK419152	TADB|T6150	hypothetical protein IPF_70 (plasmid)	Escherichia coli	IPF_70a	toxin	P-P
NZ_MK419152	TADB|T6369				toxin	P-P
NZ_MK433207	TADB|AT1076	plasmid stable inheritance protein (plasmid)	Shigella flexneri 2b	R100p113	antitoxin	P-P
NZ_MK433207	TADB|AT5194	plasmid maintenance protein VagC (plasmid)	Escherichia coli SMS-3-5	EcSMS35_A0140	antitoxin	P-P
NZ_MK433207	TADB|T5194	plasmid maintenance protein VagD (plasmid)	Escherichia coli SMS-3-5	EcSMS35_A0141	toxin	P-P
NZ_MK433207	TADB|T5195	stable plasmid inheritance protein PemK (plasmid)	Escherichia coli SMS-3-5	EcSMS35_A0164	toxin	P-P
NZ_MK433207	TADB|T6369				toxin	P-P
NZ_MK439959	TADB|AT3606	hypothetical protein SNSL254_pSN254_0024 (plasmid)	Salmonella enterica subsp. enterica serovar Newport str. SL254	SNSL254_pSN254_0024	antitoxin	P-P
NZ_MK439959	TADB|T3606	hypothetical protein SNSL254_pSN254_0025 (plasmid)	Salmonella enterica subsp. enterica serovar Newport str. SL254	SNSL254_pSN254_0025	toxin	P-P
NZ_MN086777	TADB|AT6131	hypothetical protein (plasmid)	Escherichia coli	D616_p108004	antitoxin	P-P
NZ_MN086777	TADB|AT6150	hypothetical protein IPF_68 (plasmid)	Escherichia coli	IPF_68	antitoxin	P-P
NZ_MN086777	TADB|T6150	hypothetical protein IPF_70 (plasmid)	Escherichia coli	IPF_70a	toxin	P-P
NZ_MN086777	TADB|T6151	hypothetical protein pB171_043 (plasmid)	Escherichia coli B171	pB171_043	toxin	P-P
NZ_MN101851	TADB|AT6150	hypothetical protein IPF_68 (plasmid)	Escherichia coli	IPF_68	antitoxin	P-P
NZ_MN101851	TADB|T6150	hypothetical protein IPF_70 (plasmid)	Escherichia coli	IPF_70a	toxin	P-P
NZ_MN101855	TADB|AT6150	hypothetical protein IPF_68 (plasmid)	Escherichia coli	IPF_68	antitoxin	P-P
NZ_MN101855	TADB|T6150	hypothetical protein IPF_70 (plasmid)	Escherichia coli	IPF_70a	toxin	P-P
NZ_MN232192	TADB|AT6150	hypothetical protein IPF_68 (plasmid)	Escherichia coli	IPF_68	antitoxin	P-P
NZ_MN232192	TADB|T6150	hypothetical protein IPF_70 (plasmid)	Escherichia coli	IPF_70a	toxin	P-P
NZ_MN510445	TADB|AT6150	hypothetical protein IPF_68 (plasmid)	Escherichia coli	IPF_68	antitoxin	P-P
NZ_MN510445	TADB|T6150	hypothetical protein IPF_70 (plasmid)	Escherichia coli	IPF_70a	toxin	P-P
NZ_MN510446	TADB|AT5903	hypothetical protein SeHA_A0005 (plasmid)	Salmonella enterica subsp. enterica serovar Heidelberg str. SL476	SeHA_A0005	antitoxin	P-P
NZ_MN510446	TADB|AT6150	hypothetical protein IPF_68 (plasmid)	Escherichia coli	IPF_68	antitoxin	P-P
NZ_MN510446	TADB|AT6151	hypothetical protein pB171_044 (plasmid)	Escherichia coli B171	pB171_044	antitoxin	P-P
NZ_MN510446	TADB|T3764	addiction module antitoxin (plasmid)	Enterobacter sp. 638	Ent638_4314	toxin	P-P
NZ_MN510446	TADB|T5903	YacB (plasmid)	Salmonella enterica subsp. enterica serovar Heidelberg str. SL476	SeHA_A0006	toxin	P-P
NZ_MN510446	TADB|T5903	YacB (plasmid)	Salmonella enterica subsp. enterica serovar Heidelberg str. SL476	SeHA_A0006	toxin	P-P
NZ_MN510446	TADB|T6150	hypothetical protein IPF_70 (plasmid)	Escherichia coli	IPF_70a	toxin	P-P
NZ_MN510447	TADB|AT6150	hypothetical protein IPF_68 (plasmid)	Escherichia coli	IPF_68	antitoxin	P-P
NZ_MN510447	TADB|T6150	hypothetical protein IPF_70 (plasmid)	Escherichia coli	IPF_70a	toxin	P-P
NZ_MT162143	TADB|AT4487	DNA-binding protein (plasmid)	Escherichia coli O139:H28 str. E24377A	EcE24377A_F0010	antitoxin	P-P
NZ_MT162143	TADB|AT5194	plasmid maintenance protein VagC (plasmid)	Escherichia coli SMS-3-5	EcSMS35_A0140	antitoxin	P-P
NZ_MT162143	TADB|AT6150	hypothetical protein IPF_68 (plasmid)	Escherichia coli	IPF_68	antitoxin	P-P
NZ_MT162143	TADB|T4487	prophage protein gp49 (plasmid)	Escherichia coli O139:H28 str. E24377A	EcE24377A_F0011	toxin	P-P
NZ_MT162143	TADB|T5194	plasmid maintenance protein VagD (plasmid)	Escherichia coli SMS-3-5	EcSMS35_A0141	toxin	P-P
NZ_MT162143	TADB|T6150	hypothetical protein IPF_70 (plasmid)	Escherichia coli	IPF_70a	toxin	P-P
NZ_MW390530	TADB|AT1760	putative transcriptional regulator (plasmid)	Yersinia pestis CO92	YPPCP1.08c	antitoxin	P-P
NZ_MW390530	TADB|T1760	hypothetical protein YPPCP1.09c (plasmid)	Yersinia pestis CO92	YPPCP1.09c	toxin	P-P
NZ_MW390536	TADB|AT6150	hypothetical protein IPF_68 (plasmid)	Escherichia coli	IPF_68	antitoxin	P-P
NZ_MW390536	TADB|T6150	hypothetical protein IPF_70 (plasmid)	Escherichia coli	IPF_70a	toxin	P-P
NZ_MW646302	TADB|AT6150	hypothetical protein IPF_68 (plasmid)	Escherichia coli	IPF_68	antitoxin	P-P
NZ_MW646302	TADB|T6150	hypothetical protein IPF_70 (plasmid)	Escherichia coli	IPF_70a	toxin	P-P
UGV-GENOME-0210922	TADB|T2207	bacteriophage protein (plasmid)	Shigella boydii Sb227	SBO_P092	toxin	P-P
UGV-GENOME-0214673	TADB|AT1760	putative transcriptional regulator (plasmid)	Yersinia pestis CO92	YPPCP1.08c	antitoxin	P-P
UGV-GENOME-0214673	TADB|T1760	hypothetical protein YPPCP1.09c (plasmid)	Yersinia pestis CO92	YPPCP1.09c	toxin	P-P
UGV-GENOME-0228686	TADB|T2207	bacteriophage protein (plasmid)	Shigella boydii Sb227	SBO_P092	toxin	P-P
UGV-GENOME-0230284	TADB|T2207	bacteriophage protein (plasmid)	Shigella boydii Sb227	SBO_P092	toxin	P-P
UGV-GENOME-0230758	TADB|T2207	bacteriophage protein (plasmid)	Shigella boydii Sb227	SBO_P092	toxin	P-P
UGV-GENOME-0235572	TADB|T2207	bacteriophage protein (plasmid)	Shigella boydii Sb227	SBO_P092	toxin	P-P
UGV-GENOME-0247858	TADB|T2207	bacteriophage protein (plasmid)	Shigella boydii Sb227	SBO_P092	toxin	P-P
UGV-GENOME-0261227	TADB|AT1760	putative transcriptional regulator (plasmid)	Yersinia pestis CO92	YPPCP1.08c	antitoxin	P-P
UGV-GENOME-0261227	TADB|T1760	hypothetical protein YPPCP1.09c (plasmid)	Yersinia pestis CO92	YPPCP1.09c	toxin	P-P
UGV-GENOME-0261465	TADB|T2207	bacteriophage protein (plasmid)	Shigella boydii Sb227	SBO_P092	toxin	P-P
UGV-GENOME-0263969	TADB|T2207	bacteriophage protein (plasmid)	Shigella boydii Sb227	SBO_P092	toxin	P-P
UGV-GENOME-0266224	TADB|T2207	bacteriophage protein (plasmid)	Shigella boydii Sb227	SBO_P092	toxin	P-P
UGV-GENOME-0266856	TADB|T2207	bacteriophage protein (plasmid)	Shigella boydii Sb227	SBO_P092	toxin	P-P
UGV-GENOME-0267217	TADB|AT1760	putative transcriptional regulator (plasmid)	Yersinia pestis CO92	YPPCP1.08c	antitoxin	P-P
UGV-GENOME-0267217	TADB|T1760	hypothetical protein YPPCP1.09c (plasmid)	Yersinia pestis CO92	YPPCP1.09c	toxin	P-P
UGV-GENOME-0273094	TADB|T2207	bacteriophage protein (plasmid)	Shigella boydii Sb227	SBO_P092	toxin	P-P
UGV-GENOME-0276348	TADB|T2207	bacteriophage protein (plasmid)	Shigella boydii Sb227	SBO_P092	toxin	P-P
UGV-GENOME-0284049	TADB|AT1760	putative transcriptional regulator (plasmid)	Yersinia pestis CO92	YPPCP1.08c	antitoxin	P-P
UGV-GENOME-0284049	TADB|T1760	hypothetical protein YPPCP1.09c (plasmid)	Yersinia pestis CO92	YPPCP1.09c	toxin	P-P
UGV-GENOME-0288973	TADB|T2207	bacteriophage protein (plasmid)	Shigella boydii Sb227	SBO_P092	toxin	P-P
UGV-GENOME-0290443	TADB|AT1760	putative transcriptional regulator (plasmid)	Yersinia pestis CO92	YPPCP1.08c	antitoxin	P-P
UGV-GENOME-0290443	TADB|T1760	hypothetical protein YPPCP1.09c (plasmid)	Yersinia pestis CO92	YPPCP1.09c	toxin	P-P
UGV-GENOME-0292705	TADB|AT5729	HTH transcriptional regulator	Stenotrophomonas maltophilia K279a	Smlt1898	antitoxin	P-P
UGV-GENOME-0296800	TADB|AT1760	putative transcriptional regulator (plasmid)	Yersinia pestis CO92	YPPCP1.08c	antitoxin	P-P
UGV-GENOME-0296800	TADB|T1760	hypothetical protein YPPCP1.09c (plasmid)	Yersinia pestis CO92	YPPCP1.09c	toxin	P-P
UGV-GENOME-0300290	TADB|T2207	bacteriophage protein (plasmid)	Shigella boydii Sb227	SBO_P092	toxin	P-P
UGV-GENOME-0300980	TADB|T2207	bacteriophage protein (plasmid)	Shigella boydii Sb227	SBO_P092	toxin	P-P
UGV-GENOME-0301189	TADB|AT1760	putative transcriptional regulator (plasmid)	Yersinia pestis CO92	YPPCP1.08c	antitoxin	P-P
UGV-GENOME-0301189	TADB|T1760	hypothetical protein YPPCP1.09c (plasmid)	Yersinia pestis CO92	YPPCP1.09c	toxin	P-P
UGV-GENOME-0301696	TADB|AT1760	putative transcriptional regulator (plasmid)	Yersinia pestis CO92	YPPCP1.08c	antitoxin	P-P
UGV-GENOME-0301696	TADB|T1760	hypothetical protein YPPCP1.09c (plasmid)	Yersinia pestis CO92	YPPCP1.09c	toxin	P-P
UGV-GENOME-0302450	TADB|AT1760	putative transcriptional regulator (plasmid)	Yersinia pestis CO92	YPPCP1.08c	antitoxin	P-P
UGV-GENOME-0302450	TADB|T1760	hypothetical protein YPPCP1.09c (plasmid)	Yersinia pestis CO92	YPPCP1.09c	toxin	P-P
UGV-GENOME-0302823	TADB|AT1760	putative transcriptional regulator (plasmid)	Yersinia pestis CO92	YPPCP1.08c	antitoxin	P-P
UGV-GENOME-0302823	TADB|T1760	hypothetical protein YPPCP1.09c (plasmid)	Yersinia pestis CO92	YPPCP1.09c	toxin	P-P
UGV-GENOME-0302898	TADB|AT1760	putative transcriptional regulator (plasmid)	Yersinia pestis CO92	YPPCP1.08c	antitoxin	P-P
UGV-GENOME-0302898	TADB|T1760	hypothetical protein YPPCP1.09c (plasmid)	Yersinia pestis CO92	YPPCP1.09c	toxin	P-P
UGV-GENOME-0303060	TADB|AT1760	putative transcriptional regulator (plasmid)	Yersinia pestis CO92	YPPCP1.08c	antitoxin	P-P
UGV-GENOME-0303060	TADB|T1760	hypothetical protein YPPCP1.09c (plasmid)	Yersinia pestis CO92	YPPCP1.09c	toxin	P-P
UGV-GENOME-0303181	TADB|AT1760	putative transcriptional regulator (plasmid)	Yersinia pestis CO92	YPPCP1.08c	antitoxin	P-P
UGV-GENOME-0303181	TADB|T1760	hypothetical protein YPPCP1.09c (plasmid)	Yersinia pestis CO92	YPPCP1.09c	toxin	P-P
UGV-GENOME-0303184	TADB|AT1760	putative transcriptional regulator (plasmid)	Yersinia pestis CO92	YPPCP1.08c	antitoxin	P-P
UGV-GENOME-0303184	TADB|T1760	hypothetical protein YPPCP1.09c (plasmid)	Yersinia pestis CO92	YPPCP1.09c	toxin	P-P
UGV-GENOME-0303191	TADB|AT1760	putative transcriptional regulator (plasmid)	Yersinia pestis CO92	YPPCP1.08c	antitoxin	P-P
UGV-GENOME-0303191	TADB|T1760	hypothetical protein YPPCP1.09c (plasmid)	Yersinia pestis CO92	YPPCP1.09c	toxin	P-P
UGV-GENOME-0303398	TADB|AT1760	putative transcriptional regulator (plasmid)	Yersinia pestis CO92	YPPCP1.08c	antitoxin	P-P
UGV-GENOME-0303398	TADB|T1760	hypothetical protein YPPCP1.09c (plasmid)	Yersinia pestis CO92	YPPCP1.09c	toxin	P-P
UGV-GENOME-0304013	TADB|AT1760	putative transcriptional regulator (plasmid)	Yersinia pestis CO92	YPPCP1.08c	antitoxin	P-P
UGV-GENOME-0304013	TADB|T1760	hypothetical protein YPPCP1.09c (plasmid)	Yersinia pestis CO92	YPPCP1.09c	toxin	P-P
UGV-GENOME-0304195	TADB|AT1760	putative transcriptional regulator (plasmid)	Yersinia pestis CO92	YPPCP1.08c	antitoxin	P-P
UGV-GENOME-0304195	TADB|T1760	hypothetical protein YPPCP1.09c (plasmid)	Yersinia pestis CO92	YPPCP1.09c	toxin	P-P
UGV-GENOME-0305299	TADB|AT1760	putative transcriptional regulator (plasmid)	Yersinia pestis CO92	YPPCP1.08c	antitoxin	P-P
UGV-GENOME-0305299	TADB|T1760	hypothetical protein YPPCP1.09c (plasmid)	Yersinia pestis CO92	YPPCP1.09c	toxin	P-P
UGV-GENOME-0305568	TADB|AT1760	putative transcriptional regulator (plasmid)	Yersinia pestis CO92	YPPCP1.08c	antitoxin	P-P
UGV-GENOME-0305568	TADB|T1760	hypothetical protein YPPCP1.09c (plasmid)	Yersinia pestis CO92	YPPCP1.09c	toxin	P-P
UGV-GENOME-0305630	TADB|AT1760	putative transcriptional regulator (plasmid)	Yersinia pestis CO92	YPPCP1.08c	antitoxin	P-P
UGV-GENOME-0305630	TADB|T1760	hypothetical protein YPPCP1.09c (plasmid)	Yersinia pestis CO92	YPPCP1.09c	toxin	P-P
UGV-GENOME-0306266	TADB|AT1760	putative transcriptional regulator (plasmid)	Yersinia pestis CO92	YPPCP1.08c	antitoxin	P-P
UGV-GENOME-0306266	TADB|T1760	hypothetical protein YPPCP1.09c (plasmid)	Yersinia pestis CO92	YPPCP1.09c	toxin	P-P
UGV-GENOME-0306329	TADB|AT1760	putative transcriptional regulator (plasmid)	Yersinia pestis CO92	YPPCP1.08c	antitoxin	P-P
UGV-GENOME-0306329	TADB|T1760	hypothetical protein YPPCP1.09c (plasmid)	Yersinia pestis CO92	YPPCP1.09c	toxin	P-P
UGV-GENOME-0306867	TADB|AT1760	putative transcriptional regulator (plasmid)	Yersinia pestis CO92	YPPCP1.08c	antitoxin	P-P
UGV-GENOME-0306867	TADB|T1760	hypothetical protein YPPCP1.09c (plasmid)	Yersinia pestis CO92	YPPCP1.09c	toxin	P-P
UGV-GENOME-0307091	TADB|AT1760	putative transcriptional regulator (plasmid)	Yersinia pestis CO92	YPPCP1.08c	antitoxin	P-P
UGV-GENOME-0307091	TADB|T1760	hypothetical protein YPPCP1.09c (plasmid)	Yersinia pestis CO92	YPPCP1.09c	toxin	P-P
UGV-GENOME-0307182	TADB|AT1760	putative transcriptional regulator (plasmid)	Yersinia pestis CO92	YPPCP1.08c	antitoxin	P-P
UGV-GENOME-0307182	TADB|T1760	hypothetical protein YPPCP1.09c (plasmid)	Yersinia pestis CO92	YPPCP1.09c	toxin	P-P
UGV-GENOME-0307918	TADB|AT1760	putative transcriptional regulator (plasmid)	Yersinia pestis CO92	YPPCP1.08c	antitoxin	P-P
UGV-GENOME-0307918	TADB|T1760	hypothetical protein YPPCP1.09c (plasmid)	Yersinia pestis CO92	YPPCP1.09c	toxin	P-P
UGV-GENOME-0307918	TADB|T1760	hypothetical protein YPPCP1.09c (plasmid)	Yersinia pestis CO92	YPPCP1.09c	toxin	P-P
UGV-GENOME-0307937	TADB|AT1760	putative transcriptional regulator (plasmid)	Yersinia pestis CO92	YPPCP1.08c	antitoxin	P-P
UGV-GENOME-0307937	TADB|T1760	hypothetical protein YPPCP1.09c (plasmid)	Yersinia pestis CO92	YPPCP1.09c	toxin	P-P
UGV-GENOME-0316639	TADB|AT6150	hypothetical protein IPF_68 (plasmid)	Escherichia coli	IPF_68	antitoxin	P-P
UGV-GENOME-0316639	TADB|T6150	hypothetical protein IPF_70 (plasmid)	Escherichia coli	IPF_70a	toxin	P-P
UGV-GENOME-0321661	TADB|AT6150	hypothetical protein IPF_68 (plasmid)	Escherichia coli	IPF_68	antitoxin	P-P
UGV-GENOME-0321661	TADB|T6150	hypothetical protein IPF_70 (plasmid)	Escherichia coli	IPF_70a	toxin	P-P
UGV-GENOME-0328351	TADB|AT6150	hypothetical protein IPF_68 (plasmid)	Escherichia coli	IPF_68	antitoxin	P-P
UGV-GENOME-0328351	TADB|T6150	hypothetical protein IPF_70 (plasmid)	Escherichia coli	IPF_70a	toxin	P-P
UGV-GENOME-0335796	TADB|AT6150	hypothetical protein IPF_68 (plasmid)	Escherichia coli	IPF_68	antitoxin	P-P
UGV-GENOME-0335796	TADB|T6150	hypothetical protein IPF_70 (plasmid)	Escherichia coli	IPF_70a	toxin	P-P
UGV-GENOME-0336150	TADB|AT6150	hypothetical protein IPF_68 (plasmid)	Escherichia coli	IPF_68	antitoxin	P-P
UGV-GENOME-0336150	TADB|T6150	hypothetical protein IPF_70 (plasmid)	Escherichia coli	IPF_70a	toxin	P-P
UGV-GENOME-0336622	TADB|AT6150	hypothetical protein IPF_68 (plasmid)	Escherichia coli	IPF_68	antitoxin	P-P
UGV-GENOME-0336622	TADB|T6150	hypothetical protein IPF_70 (plasmid)	Escherichia coli	IPF_70a	toxin	P-P
UGV-GENOME-0336716	TADB|AT6150	hypothetical protein IPF_68 (plasmid)	Escherichia coli	IPF_68	antitoxin	P-P
UGV-GENOME-0336716	TADB|T6150	hypothetical protein IPF_70 (plasmid)	Escherichia coli	IPF_70a	toxin	P-P
UGV-GENOME-0337464	TADB|AT6150	hypothetical protein IPF_68 (plasmid)	Escherichia coli	IPF_68	antitoxin	P-P
UGV-GENOME-0337464	TADB|T6150	hypothetical protein IPF_70 (plasmid)	Escherichia coli	IPF_70a	toxin	P-P
UGV-GENOME-0338125	TADB|AT6150	hypothetical protein IPF_68 (plasmid)	Escherichia coli	IPF_68	antitoxin	P-P
UGV-GENOME-0338125	TADB|T6150	hypothetical protein IPF_70 (plasmid)	Escherichia coli	IPF_70a	toxin	P-P
UGV-GENOME-0341421	TADB|AT6150	hypothetical protein IPF_68 (plasmid)	Escherichia coli	IPF_68	antitoxin	P-P
UGV-GENOME-0341421	TADB|T6150	hypothetical protein IPF_70 (plasmid)	Escherichia coli	IPF_70a	toxin	P-P
UGV-GENOME-0342022	TADB|AT6150	hypothetical protein IPF_68 (plasmid)	Escherichia coli	IPF_68	antitoxin	P-P
UGV-GENOME-0342022	TADB|T6150	hypothetical protein IPF_70 (plasmid)	Escherichia coli	IPF_70a	toxin	P-P
UGV-GENOME-0342475	TADB|AT6150	hypothetical protein IPF_68 (plasmid)	Escherichia coli	IPF_68	antitoxin	P-P
UGV-GENOME-0342475	TADB|T6150	hypothetical protein IPF_70 (plasmid)	Escherichia coli	IPF_70a	toxin	P-P
UGV-GENOME-0345076	TADB|AT6150	hypothetical protein IPF_68 (plasmid)	Escherichia coli	IPF_68	antitoxin	P-P
UGV-GENOME-0345076	TADB|T6150	hypothetical protein IPF_70 (plasmid)	Escherichia coli	IPF_70a	toxin	P-P
UGV-GENOME-0349476	TADB|AT6150	hypothetical protein IPF_68 (plasmid)	Escherichia coli	IPF_68	antitoxin	P-P
UGV-GENOME-0349476	TADB|T6150	hypothetical protein IPF_70 (plasmid)	Escherichia coli	IPF_70a	toxin	P-P
UGV-GENOME-0353234	TADB|AT6150	hypothetical protein IPF_68 (plasmid)	Escherichia coli	IPF_68	antitoxin	P-P
UGV-GENOME-0353234	TADB|T6150	hypothetical protein IPF_70 (plasmid)	Escherichia coli	IPF_70a	toxin	P-P
UGV-GENOME-0354537	TADB|AT6150	hypothetical protein IPF_68 (plasmid)	Escherichia coli	IPF_68	antitoxin	P-P
UGV-GENOME-0354537	TADB|T6150	hypothetical protein IPF_70 (plasmid)	Escherichia coli	IPF_70a	toxin	P-P
UGV-GENOME-0356379	TADB|AT6150	hypothetical protein IPF_68 (plasmid)	Escherichia coli	IPF_68	antitoxin	P-P
UGV-GENOME-0356379	TADB|T6150	hypothetical protein IPF_70 (plasmid)	Escherichia coli	IPF_70a	toxin	P-P
UGV-GENOME-0357746	TADB|AT6150	hypothetical protein IPF_68 (plasmid)	Escherichia coli	IPF_68	antitoxin	P-P
UGV-GENOME-0357746	TADB|T6150	hypothetical protein IPF_70 (plasmid)	Escherichia coli	IPF_70a	toxin	P-P
UGV-GENOME-0358240	TADB|AT6150	hypothetical protein IPF_68 (plasmid)	Escherichia coli	IPF_68	antitoxin	P-P
UGV-GENOME-0358240	TADB|T6150	hypothetical protein IPF_70 (plasmid)	Escherichia coli	IPF_70a	toxin	P-P
UGV-GENOME-0358589	TADB|AT6150	hypothetical protein IPF_68 (plasmid)	Escherichia coli	IPF_68	antitoxin	P-P
UGV-GENOME-0358589	TADB|T6150	hypothetical protein IPF_70 (plasmid)	Escherichia coli	IPF_70a	toxin	P-P
UGV-GENOME-0358619	TADB|AT6150	hypothetical protein IPF_68 (plasmid)	Escherichia coli	IPF_68	antitoxin	P-P
UGV-GENOME-0358619	TADB|T6150	hypothetical protein IPF_70 (plasmid)	Escherichia coli	IPF_70a	toxin	P-P
UGV-GENOME-0358632	TADB|AT6150	hypothetical protein IPF_68 (plasmid)	Escherichia coli	IPF_68	antitoxin	P-P
UGV-GENOME-0358632	TADB|T6150	hypothetical protein IPF_70 (plasmid)	Escherichia coli	IPF_70a	toxin	P-P
UGV-GENOME-0358708	TADB|AT6150	hypothetical protein IPF_68 (plasmid)	Escherichia coli	IPF_68	antitoxin	P-P
UGV-GENOME-0358708	TADB|T6150	hypothetical protein IPF_70 (plasmid)	Escherichia coli	IPF_70a	toxin	P-P
UGV-GENOME-0358739	TADB|AT6150	hypothetical protein IPF_68 (plasmid)	Escherichia coli	IPF_68	antitoxin	P-P
UGV-GENOME-0358739	TADB|T6150	hypothetical protein IPF_70 (plasmid)	Escherichia coli	IPF_70a	toxin	P-P
UGV-GENOME-0359323	TADB|AT6150	hypothetical protein IPF_68 (plasmid)	Escherichia coli	IPF_68	antitoxin	P-P
UGV-GENOME-0359323	TADB|T6150	hypothetical protein IPF_70 (plasmid)	Escherichia coli	IPF_70a	toxin	P-P
UGV-GENOME-0359519	TADB|AT6150	hypothetical protein IPF_68 (plasmid)	Escherichia coli	IPF_68	antitoxin	P-P
UGV-GENOME-0359519	TADB|T6150	hypothetical protein IPF_70 (plasmid)	Escherichia coli	IPF_70a	toxin	P-P
UGV-GENOME-0359585	TADB|AT6150	hypothetical protein IPF_68 (plasmid)	Escherichia coli	IPF_68	antitoxin	P-P
UGV-GENOME-0359585	TADB|T6150	hypothetical protein IPF_70 (plasmid)	Escherichia coli	IPF_70a	toxin	P-P
UGV-GENOME-0359986	TADB|AT6150	hypothetical protein IPF_68 (plasmid)	Escherichia coli	IPF_68	antitoxin	P-P
UGV-GENOME-0359986	TADB|T6150	hypothetical protein IPF_70 (plasmid)	Escherichia coli	IPF_70a	toxin	P-P
UGV-GENOME-0360060	TADB|AT6150	hypothetical protein IPF_68 (plasmid)	Escherichia coli	IPF_68	antitoxin	P-P
UGV-GENOME-0360060	TADB|T6150	hypothetical protein IPF_70 (plasmid)	Escherichia coli	IPF_70a	toxin	P-P
UGV-GENOME-0360185	TADB|AT6150	hypothetical protein IPF_68 (plasmid)	Escherichia coli	IPF_68	antitoxin	P-P
UGV-GENOME-0360185	TADB|T6150	hypothetical protein IPF_70 (plasmid)	Escherichia coli	IPF_70a	toxin	P-P
UGV-GENOME-0360244	TADB|AT6150	hypothetical protein IPF_68 (plasmid)	Escherichia coli	IPF_68	antitoxin	P-P
UGV-GENOME-0360244	TADB|T6150	hypothetical protein IPF_70 (plasmid)	Escherichia coli	IPF_70a	toxin	P-P
UGV-GENOME-0360322	TADB|AT6150	hypothetical protein IPF_68 (plasmid)	Escherichia coli	IPF_68	antitoxin	P-P
UGV-GENOME-0360322	TADB|T6150	hypothetical protein IPF_70 (plasmid)	Escherichia coli	IPF_70a	toxin	P-P
UGV-GENOME-0360551	TADB|AT6150	hypothetical protein IPF_68 (plasmid)	Escherichia coli	IPF_68	antitoxin	P-P
UGV-GENOME-0360551	TADB|T6150	hypothetical protein IPF_70 (plasmid)	Escherichia coli	IPF_70a	toxin	P-P
UGV-GENOME-0360603	TADB|AT6150	hypothetical protein IPF_68 (plasmid)	Escherichia coli	IPF_68	antitoxin	P-P
UGV-GENOME-0360603	TADB|T6150	hypothetical protein IPF_70 (plasmid)	Escherichia coli	IPF_70a	toxin	P-P
UGV-GENOME-0360612	TADB|AT6150	hypothetical protein IPF_68 (plasmid)	Escherichia coli	IPF_68	antitoxin	P-P
UGV-GENOME-0360612	TADB|T6150	hypothetical protein IPF_70 (plasmid)	Escherichia coli	IPF_70a	toxin	P-P
UGV-GENOME-0360626	TADB|AT6150	hypothetical protein IPF_68 (plasmid)	Escherichia coli	IPF_68	antitoxin	P-P
UGV-GENOME-0360626	TADB|T6150	hypothetical protein IPF_70 (plasmid)	Escherichia coli	IPF_70a	toxin	P-P
UGV-GENOME-0360773	TADB|AT6150	hypothetical protein IPF_68 (plasmid)	Escherichia coli	IPF_68	antitoxin	P-P
UGV-GENOME-0360773	TADB|T6150	hypothetical protein IPF_70 (plasmid)	Escherichia coli	IPF_70a	toxin	P-P
UGV-GENOME-0360775	TADB|AT6150	hypothetical protein IPF_68 (plasmid)	Escherichia coli	IPF_68	antitoxin	P-P
UGV-GENOME-0360775	TADB|T6150	hypothetical protein IPF_70 (plasmid)	Escherichia coli	IPF_70a	toxin	P-P
UGV-GENOME-0360883	TADB|AT6150	hypothetical protein IPF_68 (plasmid)	Escherichia coli	IPF_68	antitoxin	P-P
UGV-GENOME-0360883	TADB|T6150	hypothetical protein IPF_70 (plasmid)	Escherichia coli	IPF_70a	toxin	P-P
UGV-GENOME-0360966	TADB|AT6150	hypothetical protein IPF_68 (plasmid)	Escherichia coli	IPF_68	antitoxin	P-P
UGV-GENOME-0360966	TADB|T6150	hypothetical protein IPF_70 (plasmid)	Escherichia coli	IPF_70a	toxin	P-P
UGV-GENOME-0361143	TADB|AT6150	hypothetical protein IPF_68 (plasmid)	Escherichia coli	IPF_68	antitoxin	P-P
UGV-GENOME-0361143	TADB|T6150	hypothetical protein IPF_70 (plasmid)	Escherichia coli	IPF_70a	toxin	P-P
UGV-GENOME-0361366	TADB|AT6150	hypothetical protein IPF_68 (plasmid)	Escherichia coli	IPF_68	antitoxin	P-P
UGV-GENOME-0361366	TADB|T6150	hypothetical protein IPF_70 (plasmid)	Escherichia coli	IPF_70a	toxin	P-P
UGV-GENOME-0361826	TADB|AT6150	hypothetical protein IPF_68 (plasmid)	Escherichia coli	IPF_68	antitoxin	P-P
UGV-GENOME-0361826	TADB|T6150	hypothetical protein IPF_70 (plasmid)	Escherichia coli	IPF_70a	toxin	P-P
UGV-GENOME-0361933	TADB|AT6150	hypothetical protein IPF_68 (plasmid)	Escherichia coli	IPF_68	antitoxin	P-P
UGV-GENOME-0361933	TADB|T6150	hypothetical protein IPF_70 (plasmid)	Escherichia coli	IPF_70a	toxin	P-P
UGV-GENOME-0362168	TADB|AT6150	hypothetical protein IPF_68 (plasmid)	Escherichia coli	IPF_68	antitoxin	P-P
UGV-GENOME-0362168	TADB|T6150	hypothetical protein IPF_70 (plasmid)	Escherichia coli	IPF_70a	toxin	P-P
UGV-GENOME-0362642_1	TADB|AT6150	hypothetical protein IPF_68 (plasmid)	Escherichia coli	IPF_68	antitoxin	P-P
UGV-GENOME-0362642_1	TADB|T6150	hypothetical protein IPF_70 (plasmid)	Escherichia coli	IPF_70a	toxin	P-P
uvig_175348	TADB|AT6150	hypothetical protein IPF_68 (plasmid)	Escherichia coli	IPF_68	antitoxin	P-P
uvig_175348	TADB|T6150	hypothetical protein IPF_70 (plasmid)	Escherichia coli	IPF_70a	toxin	P-P
uvig_394614	TADB|AT647	bifunctional antitoxin/transcriptional repressor RelB	Shigella flexneri 2a str. 301	SF1549	antitoxin	P-P
uvig_394614	TADB|T647	relE gene product	Shigella flexneri 2a str. 301	SF1548	toxin	P-P
uvig_553790	TADB|AT6150	hypothetical protein IPF_68 (plasmid)	Escherichia coli	IPF_68	antitoxin	P-P
uvig_553790	TADB|T6150	hypothetical protein IPF_70 (plasmid)	Escherichia coli	IPF_70a	toxin	P-P
uvig_578912	TADB|AT4801	hypothetical protein SPAB_01131	Salmonella enterica subsp. enterica serovar Paratyphi B str. SPB7	SPAB_01131	antitoxin	P-P
uvig_578912	TADB|T4801	hypothetical protein SPAB_01130	Salmonella enterica subsp. enterica serovar Paratyphi B str. SPB7	SPAB_01130	toxin	P-P
NZ_CP014320	TADB|AT1076	plasmid stable inheritance protein (plasmid)	Shigella flexneri 2b	R100p113	antitoxin	Plasmid
NZ_CP064115	TADB|AT1076	plasmid stable inheritance protein (plasmid)	Shigella flexneri 2b	R100p113	antitoxin	Plasmid
NZ_LS992193	TADB|AT1076	plasmid stable inheritance protein (plasmid)	Shigella flexneri 2b	R100p113	antitoxin	Plasmid
NZ_AP018458	TADB|AT1076	plasmid stable inheritance protein (plasmid)	Shigella flexneri 2b	R100p113	antitoxin	Plasmid
NZ_CP019841	TADB|AT1076	plasmid stable inheritance protein (plasmid)	Shigella flexneri 2b	R100p113	antitoxin	Plasmid
NZ_CP075057	TADB|AT1076	plasmid stable inheritance protein (plasmid)	Shigella flexneri 2b	R100p113	antitoxin	Plasmid
NZ_CP046117	TADB|AT1076	plasmid stable inheritance protein (plasmid)	Shigella flexneri 2b	R100p113	antitoxin	Plasmid
CP073292	TADB|AT1732	plasmid maintenance protein CcdA (plasmid)	Escherichia coli O157:H7 str. Sakai	pO157p28	antitoxin	Plasmid
CP057480	TADB|AT1732	plasmid maintenance protein CcdA (plasmid)	Escherichia coli O157:H7 str. Sakai	pO157p28	antitoxin	Plasmid
NZ_LS992193	TADB|AT1732	plasmid maintenance protein CcdA (plasmid)	Escherichia coli O157:H7 str. Sakai	pO157p28	antitoxin	Plasmid
NZ_CP076655	TADB|AT1732	plasmid maintenance protein CcdA (plasmid)	Escherichia coli O157:H7 str. Sakai	pO157p28	antitoxin	Plasmid
NZ_AP018458	TADB|AT1732	plasmid maintenance protein CcdA (plasmid)	Escherichia coli O157:H7 str. Sakai	pO157p28	antitoxin	Plasmid
CP057226	TADB|AT1732	plasmid maintenance protein CcdA (plasmid)	Escherichia coli O157:H7 str. Sakai	pO157p28	antitoxin	Plasmid
NZ_CP075057	TADB|AT1732	plasmid maintenance protein CcdA (plasmid)	Escherichia coli O157:H7 str. Sakai	pO157p28	antitoxin	Plasmid
CP056585	TADB|AT1732	plasmid maintenance protein CcdA (plasmid)	Escherichia coli O157:H7 str. Sakai	pO157p28	antitoxin	Plasmid
NZ_CP023350	TADB|AT1733	hypothetical protein pO157p69 (plasmid)	Escherichia coli O157:H7 str. Sakai	pO157p69	antitoxin	Plasmid
NZ_MH579767	TADB|AT1733	hypothetical protein pO157p69 (plasmid)	Escherichia coli O157:H7 str. Sakai	pO157p69	antitoxin	Plasmid
NZ_CP064254	TADB|AT1733	hypothetical protein pO157p69 (plasmid)	Escherichia coli O157:H7 str. Sakai	pO157p69	antitoxin	Plasmid
CP016611	TADB|AT1736	hypothetical protein XFa0046 (plasmid)	Xylella fastidiosa 9a5c	XFa0046	antitoxin	Plasmid
NZ_CP010853	TADB|AT1825	hypothetical protein BCE_A0103 (plasmid)	Bacillus cereus ATCC 10987	BCE_A0103	antitoxin	Plasmid
NZ_CP051287	TADB|AT1863	plasmid maintenance protein CcdA (plasmid)	Salmonella enterica subsp. enterica serovar Choleraesuis str. SC-B67	SCV18	antitoxin	Plasmid
NZ_CP043007	TADB|AT1864	bifunctional antitoxin/transcriptional repressor RelB (plasmid)	Salmonella enterica subsp. enterica serovar Choleraesuis str. SC-B67	SC165	antitoxin	Plasmid
NZ_CP014320	TADB|AT2200	hypothetical protein SDY_2257	Shigella dysenteriae Sd197	SDY_2257	antitoxin	Plasmid
NZ_CP075057	TADB|AT2200	hypothetical protein SDY_2257	Shigella dysenteriae Sd197	SDY_2257	antitoxin	Plasmid
CP056585	TADB|AT2208	hypothetical protein SBO_P140 (plasmid)	Shigella boydii Sb227	SBO_P140	antitoxin	Plasmid
NZ_CP045156	TADB|AT2747	hypothetical protein YPA_CD0050 (plasmid)	Yersinia pestis Antiqua	YPA_CD0050	antitoxin	Plasmid
NZ_CP032385	TADB|AT3606	hypothetical protein SNSL254_pSN254_0024 (plasmid)	Salmonella enterica subsp. enterica serovar Newport str. SL254	SNSL254_pSN254_0024	antitoxin	Plasmid
NZ_KY887593	TADB|AT3606	hypothetical protein SNSL254_pSN254_0024 (plasmid)	Salmonella enterica subsp. enterica serovar Newport str. SL254	SNSL254_pSN254_0024	antitoxin	Plasmid
NZ_LR890658	TADB|AT3606	hypothetical protein SNSL254_pSN254_0024 (plasmid)	Salmonella enterica subsp. enterica serovar Newport str. SL254	SNSL254_pSN254_0024	antitoxin	Plasmid
NZ_CP031796	TADB|AT3762	hypothetical protein Ent638_4243 (plasmid)	Enterobacter sp. 638	Ent638_4243	antitoxin	Plasmid
NZ_CP018355	TADB|AT3762	hypothetical protein Ent638_4243 (plasmid)	Enterobacter sp. 638	Ent638_4243	antitoxin	Plasmid
NZ_CP030066	TADB|AT3762	hypothetical protein Ent638_4243 (plasmid)	Enterobacter sp. 638	Ent638_4243	antitoxin	Plasmid
NZ_CP065470	TADB|AT3762	hypothetical protein Ent638_4243 (plasmid)	Enterobacter sp. 638	Ent638_4243	antitoxin	Plasmid
NZ_CP059838	TADB|AT4487	DNA-binding protein (plasmid)	Escherichia coli O139:H28 str. E24377A	EcE24377A_F0010	antitoxin	Plasmid
NZ_CP032179	TADB|AT4487	DNA-binding protein (plasmid)	Escherichia coli O139:H28 str. E24377A	EcE24377A_F0010	antitoxin	Plasmid
NZ_MF133496	TADB|AT4487	DNA-binding protein (plasmid)	Escherichia coli O139:H28 str. E24377A	EcE24377A_F0010	antitoxin	Plasmid
NZ_CP039559	TADB|AT4487	DNA-binding protein (plasmid)	Escherichia coli O139:H28 str. E24377A	EcE24377A_F0010	antitoxin	Plasmid
NZ_CP023489	TADB|AT4487	DNA-binding protein (plasmid)	Escherichia coli O139:H28 str. E24377A	EcE24377A_F0010	antitoxin	Plasmid
NZ_CP043054	TADB|AT5118	CRO family transcriptional regulator (plasmid)	Acinetobacter baumannii AYE	p3ABAYE0050	antitoxin	Plasmid
NZ_CP043054	TADB|AT5120	putative phage-related protein; putative transcriptional regulator (plasmid)	Acinetobacter baumannii AYE	p3ABAYE0083	antitoxin	Plasmid
NZ_CP043854	TADB|AT5194	plasmid maintenance protein VagC (plasmid)	Escherichia coli SMS-3-5	EcSMS35_A0140	antitoxin	Plasmid
CP052784	TADB|AT5194	plasmid maintenance protein VagC (plasmid)	Escherichia coli SMS-3-5	EcSMS35_A0140	antitoxin	Plasmid
NZ_MH579767	TADB|AT5194	plasmid maintenance protein VagC (plasmid)	Escherichia coli SMS-3-5	EcSMS35_A0140	antitoxin	Plasmid
NZ_CP065470	TADB|AT5194	plasmid maintenance protein VagC (plasmid)	Escherichia coli SMS-3-5	EcSMS35_A0140	antitoxin	Plasmid
NZ_CP023489	TADB|AT5194	plasmid maintenance protein VagC (plasmid)	Escherichia coli SMS-3-5	EcSMS35_A0140	antitoxin	Plasmid
NZ_CP075057	TADB|AT5194	plasmid maintenance protein VagC (plasmid)	Escherichia coli SMS-3-5	EcSMS35_A0140	antitoxin	Plasmid
CP016611	TADB|AT5255	CopG/Arc/MetJ family transcriptional regulator	Xylella fastidiosa M12	Xfasm12_1560	antitoxin	Plasmid
CP057844	TADB|AT5903	hypothetical protein SeHA_A0005 (plasmid)	Salmonella enterica subsp. enterica serovar Heidelberg str. SL476	SeHA_A0005	antitoxin	Plasmid
CP073292	TADB|AT5903	hypothetical protein SeHA_A0005 (plasmid)	Salmonella enterica subsp. enterica serovar Heidelberg str. SL476	SeHA_A0005	antitoxin	Plasmid
NZ_MH579767	TADB|AT5903	hypothetical protein SeHA_A0005 (plasmid)	Salmonella enterica subsp. enterica serovar Heidelberg str. SL476	SeHA_A0005	antitoxin	Plasmid
LC553464	TADB|AT5903	hypothetical protein SeHA_A0005 (plasmid)	Salmonella enterica subsp. enterica serovar Heidelberg str. SL476	SeHA_A0005	antitoxin	Plasmid
NZ_CP080258	TADB|AT5903	hypothetical protein SeHA_A0005 (plasmid)	Salmonella enterica subsp. enterica serovar Heidelberg str. SL476	SeHA_A0005	antitoxin	Plasmid
NZ_CP076655	TADB|AT5903	hypothetical protein SeHA_A0005 (plasmid)	Salmonella enterica subsp. enterica serovar Heidelberg str. SL476	SeHA_A0005	antitoxin	Plasmid
NZ_CP011065	TADB|AT5903	hypothetical protein SeHA_A0005 (plasmid)	Salmonella enterica subsp. enterica serovar Heidelberg str. SL476	SeHA_A0005	antitoxin	Plasmid
NZ_LT985234	TADB|AT5903	hypothetical protein SeHA_A0005 (plasmid)	Salmonella enterica subsp. enterica serovar Heidelberg str. SL476	SeHA_A0005	antitoxin	Plasmid
CP057226	TADB|AT5903	hypothetical protein SeHA_A0005 (plasmid)	Salmonella enterica subsp. enterica serovar Heidelberg str. SL476	SeHA_A0005	antitoxin	Plasmid
CP056585	TADB|AT5903	hypothetical protein SeHA_A0005 (plasmid)	Salmonella enterica subsp. enterica serovar Heidelberg str. SL476	SeHA_A0005	antitoxin	Plasmid
CP058048	TADB|AT5975	putative stability protein StbD (plasmid)	Salmonella enterica subsp. enterica serovar Dublin str. CT_02021853	SeD_B0116	antitoxin	Plasmid
NZ_CP059838	TADB|AT5975	putative stability protein StbD (plasmid)	Salmonella enterica subsp. enterica serovar Dublin str. CT_02021853	SeD_B0116	antitoxin	Plasmid
CP049982	TADB|AT5975	putative stability protein StbD (plasmid)	Salmonella enterica subsp. enterica serovar Dublin str. CT_02021853	SeD_B0116	antitoxin	Plasmid
NZ_CP056075	TADB|AT5975	putative stability protein StbD (plasmid)	Salmonella enterica subsp. enterica serovar Dublin str. CT_02021853	SeD_B0116	antitoxin	Plasmid
NZ_CP040708	TADB|AT6022	hypothetical protein pRUM_p07 (plasmid)	Enterococcus faecium	pRUM_p07	antitoxin	Plasmid
NZ_CP040708	TADB|AT6022	hypothetical protein pRUM_p07 (plasmid)	Enterococcus faecium	pRUM_p07	antitoxin	Plasmid
NZ_CP027510	TADB|AT6022	hypothetical protein pRUM_p07 (plasmid)	Enterococcus faecium	pRUM_p07	antitoxin	Plasmid
CP071152	TADB|AT6081	putative antitoxin of addiction system	Pseudomonas sp. LM13	ORF4	antitoxin	Plasmid
NZ_CP080464	TADB|AT6081	putative antitoxin of addiction system	Pseudomonas sp. LM13	ORF4	antitoxin	Plasmid
NZ_AP022018	TADB|AT6085	T/AT1 (plasmid)	Pseudomonas aeruginosa	t/at1	antitoxin	Plasmid
NZ_CP012903	TADB|AT6146	antidote protein (plasmid)	Proteus vulgaris	ST585_p264	antitoxin	Plasmid
NZ_CP014320	TADB|AT6147	plasmid maintenance protein (plasmid)	Shigella flexneri 5a str. M90T	pWR501_0258	antitoxin	Plasmid
CP057844	TADB|AT6147	plasmid maintenance protein (plasmid)	Shigella flexneri 5a str. M90T	pWR501_0258	antitoxin	Plasmid
CP073292	TADB|AT6147	plasmid maintenance protein (plasmid)	Shigella flexneri 5a str. M90T	pWR501_0258	antitoxin	Plasmid
CP057480	TADB|AT6147	plasmid maintenance protein (plasmid)	Shigella flexneri 5a str. M90T	pWR501_0258	antitoxin	Plasmid
NZ_CP051287	TADB|AT6147	plasmid maintenance protein (plasmid)	Shigella flexneri 5a str. M90T	pWR501_0258	antitoxin	Plasmid
CP057226	TADB|AT6147	plasmid maintenance protein (plasmid)	Shigella flexneri 5a str. M90T	pWR501_0258	antitoxin	Plasmid
CP056585	TADB|AT6147	plasmid maintenance protein (plasmid)	Shigella flexneri 5a str. M90T	pWR501_0258	antitoxin	Plasmid
NZ_AP018458	TADB|AT6150	hypothetical protein IPF_68 (plasmid)	Escherichia coli	IPF_68	antitoxin	Plasmid
NZ_CP075057	TADB|AT6150	hypothetical protein IPF_68 (plasmid)	Escherichia coli	IPF_68	antitoxin	Plasmid
CP057844	TADB|AT6151	hypothetical protein pB171_044 (plasmid)	Escherichia coli B171	pB171_044	antitoxin	Plasmid
NZ_CP076655	TADB|AT6151	hypothetical protein pB171_044 (plasmid)	Escherichia coli B171	pB171_044	antitoxin	Plasmid
IMGVR_UViG_2630968518_000002	TADB|AT6169	hypothetical protein BTH_I3276	Burkholderia thailandensis E264	BTH_I3276	antitoxin	Plasmid
CP057748	TADB|AT647	bifunctional antitoxin/transcriptional repressor RelB	Shigella flexneri 2a str. 301	SF1549	antitoxin	Plasmid
LR962012	TADB|RE6024	transcriptional repressor (plasmid)	Streptococcus pyogenes	pSM19035_007	regulator	Plasmid
NZ_CP080464	TADB|T1059	hypothetical protein PSPTO_1057		Pseudomonas syringae	toxin	Plasmid
CP073292	TADB|T1732	plasmid maintenance protein CcdB (plasmid)	Escherichia coli O157:H7 str. Sakai	pO157p29	toxin	Plasmid
CP057480	TADB|T1732	plasmid maintenance protein CcdB (plasmid)	Escherichia coli O157:H7 str. Sakai	pO157p29	toxin	Plasmid
NZ_AP018458	TADB|T1732	plasmid maintenance protein CcdB (plasmid)	Escherichia coli O157:H7 str. Sakai	pO157p29	toxin	Plasmid
NZ_CP023489	TADB|T1732	plasmid maintenance protein CcdB (plasmid)	Escherichia coli O157:H7 str. Sakai	pO157p29	toxin	Plasmid
NZ_CP075057	TADB|T1732	plasmid maintenance protein CcdB (plasmid)	Escherichia coli O157:H7 str. Sakai	pO157p29	toxin	Plasmid
CP056585	TADB|T1732	plasmid maintenance protein CcdB (plasmid)	Escherichia coli O157:H7 str. Sakai	pO157p29	toxin	Plasmid
NZ_CP023350	TADB|T1733	hypothetical protein pO157p70 (plasmid)	Escherichia coli O157:H7 str. Sakai	pO157p70	toxin	Plasmid
NZ_CP064254	TADB|T1733	hypothetical protein pO157p70 (plasmid)	Escherichia coli O157:H7 str. Sakai	pO157p70	toxin	Plasmid
CP016611	TADB|T1736	hypothetical protein XFa0045 (plasmid)	Xylella fastidiosa 9a5c	XFa0045	toxin	Plasmid
NZ_CP010853	TADB|T1825	nucleotidyltransferase domain-containing protein (plasmid)	Bacillus cereus ATCC 10987	BCE_A0102	toxin	Plasmid
NZ_CP045156	TADB|T1836	hypothetical protein pYV0026 (plasmid)	Yersinia pseudotuberculosis IP 32953	pYV0026	toxin	Plasmid
CP056585	TADB|T2208	hypothetical protein SBO_P141 (plasmid)	Shigella boydii Sb227	SBO_P141	toxin	Plasmid
NZ_LS992193	TADB|T2570	plasmid maintenance protein CcdB (plasmid)	Escherichia coli UTI89	UTI89_P057	toxin	Plasmid
NZ_CP076655	TADB|T2570	plasmid maintenance protein CcdB (plasmid)	Escherichia coli UTI89	UTI89_P057	toxin	Plasmid
CP057226	TADB|T2570	plasmid maintenance protein CcdB (plasmid)	Escherichia coli UTI89	UTI89_P057	toxin	Plasmid
NZ_CP032385	TADB|T3606	hypothetical protein SNSL254_pSN254_0025 (plasmid)	Salmonella enterica subsp. enterica serovar Newport str. SL254	SNSL254_pSN254_0025	toxin	Plasmid
NZ_KY887593	TADB|T3606	hypothetical protein SNSL254_pSN254_0025 (plasmid)	Salmonella enterica subsp. enterica serovar Newport str. SL254	SNSL254_pSN254_0025	toxin	Plasmid
NZ_LR890658	TADB|T3606	hypothetical protein SNSL254_pSN254_0025 (plasmid)	Salmonella enterica subsp. enterica serovar Newport str. SL254	SNSL254_pSN254_0025	toxin	Plasmid
NZ_CP031796	TADB|T443	GNAT family N-acetyltransferase	Salmonella enterica subsp. enterica serovar Typhimurium str. LT2	STM3651	toxin	Plasmid
NZ_CP065470	TADB|T443	GNAT family N-acetyltransferase	Salmonella enterica subsp. enterica serovar Typhimurium str. LT2	STM3651	toxin	Plasmid
NZ_CP059838	TADB|T4487	prophage protein gp49 (plasmid)	Escherichia coli O139:H28 str. E24377A	EcE24377A_F0011	toxin	Plasmid
NZ_CP032179	TADB|T4487	prophage protein gp49 (plasmid)	Escherichia coli O139:H28 str. E24377A	EcE24377A_F0011	toxin	Plasmid
NZ_MF133496	TADB|T4487	prophage protein gp49 (plasmid)	Escherichia coli O139:H28 str. E24377A	EcE24377A_F0011	toxin	Plasmid
NZ_CP039559	TADB|T4487	prophage protein gp49 (plasmid)	Escherichia coli O139:H28 str. E24377A	EcE24377A_F0011	toxin	Plasmid
NZ_CP023489	TADB|T4487	prophage protein gp49 (plasmid)	Escherichia coli O139:H28 str. E24377A	EcE24377A_F0011	toxin	Plasmid
CP019152	TADB|T5117	reversible inhibitor of translation, co-repressor of relB operon transcription (RelE-like) (plasmid)	Acinetobacter baumannii AYE	p3ABAYE0047	toxin	Plasmid
NZ_CP051865	TADB|T5117	reversible inhibitor of translation, co-repressor of relB operon transcription (RelE-like) (plasmid)	Acinetobacter baumannii AYE	p3ABAYE0047	toxin	Plasmid
NZ_CP051865	TADB|T5117	reversible inhibitor of translation, co-repressor of relB operon transcription (RelE-like) (plasmid)	Acinetobacter baumannii AYE	p3ABAYE0047	toxin	Plasmid
NZ_CP043054	TADB|T5119	hypothetical protein p3ABAYE0055 (plasmid)	Acinetobacter baumannii AYE	p3ABAYE0055	toxin	Plasmid
NZ_CP043054	TADB|T5120	putative phage-related protein (plasmid)	Acinetobacter baumannii AYE	p3ABAYE0084	toxin	Plasmid
CP052784	TADB|T5194	plasmid maintenance protein VagD (plasmid)	Escherichia coli SMS-3-5	EcSMS35_A0141	toxin	Plasmid
NZ_MH579767	TADB|T5194	plasmid maintenance protein VagD (plasmid)	Escherichia coli SMS-3-5	EcSMS35_A0141	toxin	Plasmid
NZ_CP075057	TADB|T5194	plasmid maintenance protein VagD (plasmid)	Escherichia coli SMS-3-5	EcSMS35_A0141	toxin	Plasmid
NZ_CP014320	TADB|T5195	stable plasmid inheritance protein PemK (plasmid)	Escherichia coli SMS-3-5	EcSMS35_A0164	toxin	Plasmid
NZ_CP064115	TADB|T5195	stable plasmid inheritance protein PemK (plasmid)	Escherichia coli SMS-3-5	EcSMS35_A0164	toxin	Plasmid
NZ_LS992193	TADB|T5195	stable plasmid inheritance protein PemK (plasmid)	Escherichia coli SMS-3-5	EcSMS35_A0164	toxin	Plasmid
NZ_AP018458	TADB|T5195	stable plasmid inheritance protein PemK (plasmid)	Escherichia coli SMS-3-5	EcSMS35_A0164	toxin	Plasmid
NZ_CP019841	TADB|T5195	stable plasmid inheritance protein PemK (plasmid)	Escherichia coli SMS-3-5	EcSMS35_A0164	toxin	Plasmid
NZ_CP075057	TADB|T5195	stable plasmid inheritance protein PemK (plasmid)	Escherichia coli SMS-3-5	EcSMS35_A0164	toxin	Plasmid
NZ_CP046117	TADB|T5195	stable plasmid inheritance protein PemK (plasmid)	Escherichia coli SMS-3-5	EcSMS35_A0164	toxin	Plasmid
CP016611	TADB|T5255	hypothetical protein Xfasm12_1561	Xylella fastidiosa M12	Xfasm12_1561	toxin	Plasmid
NZ_CP014320	TADB|T5903	YacB (plasmid)	Salmonella enterica subsp. enterica serovar Heidelberg str. SL476	SeHA_A0006	toxin	Plasmid
CP057844	TADB|T5903	YacB (plasmid)	Salmonella enterica subsp. enterica serovar Heidelberg str. SL476	SeHA_A0006	toxin	Plasmid
NZ_MH579767	TADB|T5903	YacB (plasmid)	Salmonella enterica subsp. enterica serovar Heidelberg str. SL476	SeHA_A0006	toxin	Plasmid
LC553464	TADB|T5903	YacB (plasmid)	Salmonella enterica subsp. enterica serovar Heidelberg str. SL476	SeHA_A0006	toxin	Plasmid
NZ_CP080258	TADB|T5903	YacB (plasmid)	Salmonella enterica subsp. enterica serovar Heidelberg str. SL476	SeHA_A0006	toxin	Plasmid
NZ_CP011065	TADB|T5903	YacB (plasmid)	Salmonella enterica subsp. enterica serovar Heidelberg str. SL476	SeHA_A0006	toxin	Plasmid
NZ_LT985234	TADB|T5903	YacB (plasmid)	Salmonella enterica subsp. enterica serovar Heidelberg str. SL476	SeHA_A0006	toxin	Plasmid
CP057226	TADB|T5903	YacB (plasmid)	Salmonella enterica subsp. enterica serovar Heidelberg str. SL476	SeHA_A0006	toxin	Plasmid
CP056585	TADB|T5903	YacB (plasmid)	Salmonella enterica subsp. enterica serovar Heidelberg str. SL476	SeHA_A0006	toxin	Plasmid
NZ_CP051287	TADB|T5974	cytotoxic protein CcdB (plasmid)	Salmonella enterica subsp. enterica serovar Dublin str. CT_02021853	SeD_B0036	toxin	Plasmid
CP058048	TADB|T5975	putative stability protein StbE (plasmid)	Salmonella enterica subsp. enterica serovar Dublin str. CT_02021853	SeD_B0115	toxin	Plasmid
NZ_CP059838	TADB|T5975	putative stability protein StbE (plasmid)	Salmonella enterica subsp. enterica serovar Dublin str. CT_02021853	SeD_B0115	toxin	Plasmid
CP049982	TADB|T5975	putative stability protein StbE (plasmid)	Salmonella enterica subsp. enterica serovar Dublin str. CT_02021853	SeD_B0115	toxin	Plasmid
NZ_CP056075	TADB|T5975	putative stability protein StbE (plasmid)	Salmonella enterica subsp. enterica serovar Dublin str. CT_02021853	SeD_B0115	toxin	Plasmid
NZ_CP040708	TADB|T6022	hypothetical protein pRUM_p06 (plasmid)	Enterococcus faecium	pRUM_p06	toxin	Plasmid
NZ_CP040708	TADB|T6022	hypothetical protein pRUM_p06 (plasmid)	Enterococcus faecium	pRUM_p06	toxin	Plasmid
NZ_CP027510	TADB|T6022	hypothetical protein pRUM_p06 (plasmid)	Enterococcus faecium	pRUM_p06	toxin	Plasmid
LR962012	TADB|T6024	toxin of epsilon-zeta postsegregational killing system (plasmid)	Streptococcus pyogenes	pSM19035_009	toxin	Plasmid
CP071152	TADB|T6082	putative toxin of addiction system	Pseudomonas sp. LM13	ORF3	toxin	Plasmid
NZ_CP080464	TADB|T6082	putative toxin of addiction system	Pseudomonas sp. LM13	ORF3	toxin	Plasmid
NZ_AP022018	TADB|T6085	T/AT2 (plasmid)	Pseudomonas aeruginosa	t/at2	toxin	Plasmid
CP073292	TADB|T6111	virulence associated protein C (plasmid)	uncultured bacterium	pRSB225_205	toxin	Plasmid
NZ_LS992193	TADB|T6111	virulence associated protein C (plasmid)	uncultured bacterium	pRSB225_205	toxin	Plasmid
NZ_CP076655	TADB|T6111	virulence associated protein C (plasmid)	uncultured bacterium	pRSB225_205	toxin	Plasmid
CP073292	TADB|T6112	virulence associated protein C (plasmid)	uncultured bacterium	pRSB225_208	toxin	Plasmid
NZ_CP076655	TADB|T6112	virulence associated protein C (plasmid)	uncultured bacterium	pRSB225_208	toxin	Plasmid
CP057226	TADB|T6112	virulence associated protein C (plasmid)	uncultured bacterium	pRSB225_208	toxin	Plasmid
NZ_CP012903	TADB|T6146	killer protein (plasmid)	Proteus vulgaris	ST585_p263	toxin	Plasmid
NZ_CP014320	TADB|T6147	plasmid maintenance protein (plasmid)	Shigella flexneri 5a str. M90T	pWR501_0259	toxin	Plasmid
CP057844	TADB|T6147	plasmid maintenance protein (plasmid)	Shigella flexneri 5a str. M90T	pWR501_0259	toxin	Plasmid
CP073292	TADB|T6147	plasmid maintenance protein (plasmid)	Shigella flexneri 5a str. M90T	pWR501_0259	toxin	Plasmid
CP057480	TADB|T6147	plasmid maintenance protein (plasmid)	Shigella flexneri 5a str. M90T	pWR501_0259	toxin	Plasmid
NZ_CP051287	TADB|T6147	plasmid maintenance protein (plasmid)	Shigella flexneri 5a str. M90T	pWR501_0259	toxin	Plasmid
CP057226	TADB|T6147	plasmid maintenance protein (plasmid)	Shigella flexneri 5a str. M90T	pWR501_0259	toxin	Plasmid
CP056585	TADB|T6147	plasmid maintenance protein (plasmid)	Shigella flexneri 5a str. M90T	pWR501_0259	toxin	Plasmid
NZ_AP018458	TADB|T6150	hypothetical protein IPF_70 (plasmid)	Escherichia coli	IPF_70a	toxin	Plasmid
NZ_CP075057	TADB|T6150	hypothetical protein IPF_70 (plasmid)	Escherichia coli	IPF_70a	toxin	Plasmid
CP057844	TADB|T6151	hypothetical protein pB171_043 (plasmid)	Escherichia coli B171	pB171_043	toxin	Plasmid
NZ_CP076655	TADB|T6151	hypothetical protein pB171_043 (plasmid)	Escherichia coli B171	pB171_043	toxin	Plasmid
LR962012	TADB|T6158_2	antidote of epsilon-zeta postsegregational killing system (plasmid)	Streptococcus pyogenes	pSM19035_013	toxin	Plasmid
IMGVR_UViG_2630968518_000002	TADB|T6169	hypothetical protein BTH_I3275	Burkholderia thailandensis E264	BTH_I3275	toxin	Plasmid
NZ_CP043854	TADB|T6294	twitching motility protein PilT (plasmid)	Escherichia coli EC302/04	C381_p00185	toxin	Plasmid
NZ_CP043854	TADB|T6294	twitching motility protein PilT (plasmid)	Escherichia coli EC302/04	C381_p00185	toxin	Plasmid
CP073292	TADB|T6294	twitching motility protein PilT (plasmid)	Escherichia coli EC302/04	C381_p00185	toxin	Plasmid
NZ_CP076655	TADB|T6294	twitching motility protein PilT (plasmid)	Escherichia coli EC302/04	C381_p00185	toxin	Plasmid
NZ_CP065470	TADB|T6294	twitching motility protein PilT (plasmid)	Escherichia coli EC302/04	C381_p00185	toxin	Plasmid
NZ_CP023489	TADB|T6294	twitching motility protein PilT (plasmid)	Escherichia coli EC302/04	C381_p00185	toxin	Plasmid
CP057226	TADB|T6294	twitching motility protein PilT (plasmid)	Escherichia coli EC302/04	C381_p00185	toxin	Plasmid
CP073292	TADB|T6295	twitching motility protein PilT (plasmid)	Escherichia coli EC302/04	C381_p00205	toxin	Plasmid
NZ_LS992193	TADB|T6295	twitching motility protein PilT (plasmid)	Escherichia coli EC302/04	C381_p00205	toxin	Plasmid
NZ_CP076655	TADB|T6295	twitching motility protein PilT (plasmid)	Escherichia coli EC302/04	C381_p00205	toxin	Plasmid
CP057480	TADB|T6369				toxin	Plasmid
NZ_LS992193	TADB|T6369				toxin	Plasmid
NZ_CP076655	TADB|T6369				toxin	Plasmid
CP057226	TADB|T6369				toxin	Plasmid
NZ_CP046117	TADB|T6369				toxin	Plasmid
CP056585	TADB|T6369				toxin	Plasmid
NZ_CP023350	TADB|T6370				toxin	Plasmid
NZ_CP080258	TADB|T6370				toxin	Plasmid
NZ_CP064254	TADB|T6370				toxin	Plasmid
NZ_CP043007	TADB|T647	relE gene product	Shigella flexneri 2a str. 301	SF1548	toxin	Plasmid
CP057748	TADB|T647	relE gene product	Shigella flexneri 2a str. 301	SF1548	toxin	Plasmid
2345842_IMGVR_nucl.single.duplicate	TADB|T3513	hypothetical protein llmg_0792	Lactococcus lactis subsp. cremoris MG1363	llmg_0792	toxin	Phage
2345842_IMGVR_nucl.single.duplicate	TADB|AT3513	hypothetical protein llmg_0793	Lactococcus lactis subsp. cremoris MG1363	llmg_0793	antitoxin	Phage

## Sheet: PADLOC
Genome	system_class	system_general	protein_name	Home_location	Specific Location	MGE
CP057689	PrrC	Abi	PrrC	Host-associated	animal	P-P
CP057689	PrrC	Abi	PrrC	Host-associated	animal	P-P
CP057875	PrrC	Abi	PrrC	Host-associated	animal	P-P
CP057875	PrrC	Abi	PrrC	Host-associated	animal	P-P
IMGVR_UViG_3300026473_000011	PrrC	Abi	PrrC	Aquatic	freshwater	P-P
IMGVR_UViG_3300026473_000011	PrrC	Abi	PrrC	Aquatic	freshwater	P-P
IMGVR_UViG_3300029516_000004	PrrC	Abi	PrrC	Host-associated	human	P-P
IMGVR_UViG_3300029516_000004	PrrC	Abi	PrrC	Host-associated	human	P-P
NZ_CP019050	PrrC	Abi	PrrC	Host-associated	human	P-P
NZ_CP019050	PrrC	Abi	PrrC	Host-associated	human	P-P
NZ_CP029244	PifA	Abi	PifA	Host-associated	other	P-P
NZ_CP029244	PifA	Abi	PifA	Host-associated	other	P-P
NZ_CP032067	PifA	Abi	PifA	Host-associated	animal	P-P
NZ_CP032067	PifA	Abi	PifA	Host-associated	animal	P-P
NZ_CP046383	PrrC	Abi	PrrC	Host-associated	human	P-P
NZ_CP046383	PrrC	Abi	PrrC	Host-associated	human	P-P
NZ_CP046941	PrrC	Abi	PrrC	Host-associated	human	P-P
NZ_CP046941	PrrC	Abi	PrrC	Host-associated	human	P-P
NZ_CP046951	PrrC	Abi	PrrC	Host-associated	human	P-P
NZ_CP046951	PrrC	Abi	PrrC	Host-associated	human	P-P
NZ_CP061756	PrrC	Abi	PrrC	Unclassified	Unclassified	P-P
NZ_CP061756	PrrC	Abi	PrrC	Unclassified	Unclassified	P-P
UGV-GENOME-0370647	PrrC	Abi	PrrC	Host-associated	human	P-P
UGV-GENOME-0370647	PrrC	Abi	PrrC	Host-associated	human	P-P
IMGVR_UViG_3300005920_000025	AbiQ	Abi	AbiQ	Aquatic	saltwater	P-P
IMGVR_UViG_3300005920_000025	AbiQ	Abi	AbiQ	Aquatic	saltwater	P-P
Bacilli_gi_507055493-2793767-2856861	AbiL	Abi	AbiLii	Unclassified	Unclassified	P-P
Bacilli_gi_507055493-2793767-2856861	AbiL	Abi	AbiLii	Unclassified	Unclassified	P-P
Bacilli_gi_507055493-2793767-2856861	AbiL	Abi	AbiLi	Unclassified	Unclassified	P-P
Bacilli_gi_507055493-2793767-2856861	AbiL	Abi	AbiLi	Unclassified	Unclassified	P-P
IMGVR_UViG_3300001814_000001	AbiL	Abi	AbiLii	Terrestrial	other	P-P
IMGVR_UViG_3300001814_000001	AbiL	Abi	AbiLii	Terrestrial	other	P-P
IMGVR_UViG_3300001814_000001	AbiL	Abi	AbiLi	Terrestrial	other	P-P
IMGVR_UViG_3300001814_000001	AbiL	Abi	AbiLi	Terrestrial	other	P-P
MGV-GENOME-0379976	AbiL	Abi	AbiLii	Host-associated	human	P-P
MGV-GENOME-0379976	AbiL	Abi	AbiLii	Host-associated	human	P-P
MGV-GENOME-0379976	AbiL	Abi	AbiLi	Host-associated	human	P-P
MGV-GENOME-0379976	AbiL	Abi	AbiLi	Host-associated	human	P-P
UGV-GENOME-0379836	AbiL	Abi	AbiLii	Host-associated	human	P-P
UGV-GENOME-0379836	AbiL	Abi	AbiLii	Host-associated	human	P-P
UGV-GENOME-0379836	AbiL	Abi	AbiLi	Host-associated	human	P-P
UGV-GENOME-0379836	AbiL	Abi	AbiLi	Host-associated	human	P-P
UGV-GENOME-4435645	AbiL	Abi	AbiLii	Host-associated	human	P-P
UGV-GENOME-4435645	AbiL	Abi	AbiLii	Host-associated	human	P-P
UGV-GENOME-4435645	AbiL	Abi	AbiLi	Host-associated	human	P-P
UGV-GENOME-4435645	AbiL	Abi	AbiLi	Host-associated	human	P-P
NZ_CP047413	AbiD	Abi	AbiD	Host-associated	animal	P-P
NZ_CP047413	AbiD	Abi	AbiD	Host-associated	animal	P-P
CP063823	AbiQ	Abi	AbiQ	Unclassified	Unclassified	P-P
CP063823	AbiQ	Abi	AbiQ	Unclassified	Unclassified	P-P
CP063960	AbiQ	Abi	AbiQ	Host-associated	animal	P-P
CP063960	AbiQ	Abi	AbiQ	Host-associated	animal	P-P
IMGVR_UViG_641736143_000001	AbiQ	Abi	AbiQ	Unclassified	Unclassified	P-P
IMGVR_UViG_641736143_000001	AbiQ	Abi	AbiQ	Unclassified	Unclassified	P-P
IMGVR_UViG_2526164690_000004	BstA	Abi	BstA	Unclassified	Unclassified	P-P
IMGVR_UViG_2526164690_000004	BstA	Abi	BstA	Unclassified	Unclassified	P-P
IMGVR_UViG_2537561558_000001	BstA	Abi	BstA	Unclassified	Unclassified	P-P
IMGVR_UViG_2537561558_000001	BstA	Abi	BstA	Unclassified	Unclassified	P-P
UGV-GENOME-0272743	BstA	Abi	BstA	Host-associated	human	P-P
UGV-GENOME-0272743	BstA	Abi	BstA	Host-associated	human	P-P
IMGVR_UViG_3300004195_000004	AbiE	Abi	AbiEi	Aquatic	freshwater	P-P
IMGVR_UViG_3300004195_000004	AbiE	Abi	AbiEi	Aquatic	freshwater	P-P
IMGVR_UViG_3300004195_000004	AbiE	Abi	AbiEii	Aquatic	freshwater	P-P
IMGVR_UViG_3300004195_000004	AbiE	Abi	AbiEii	Aquatic	freshwater	P-P
IMGVR_UViG_3300006889_000001	AbiE	Abi	AbiEi	Host-associated	animal	P-P
IMGVR_UViG_3300006889_000001	AbiE	Abi	AbiEi	Host-associated	animal	P-P
IMGVR_UViG_3300006889_000001	AbiE	Abi	AbiEii	Host-associated	animal	P-P
IMGVR_UViG_3300006889_000001	AbiE	Abi	AbiEii	Host-associated	animal	P-P
IMGVR_UViG_3300006889_000001	AbiE	Abi	AbiEii	Host-associated	animal	P-P
IMGVR_UViG_3300006889_000001	AbiE	Abi	AbiEii	Host-associated	animal	P-P
IMGVR_UViG_3300006889_000001	AbiE	Abi	AbiEi	Host-associated	animal	P-P
IMGVR_UViG_3300006889_000001	AbiE	Abi	AbiEi	Host-associated	animal	P-P
IMGVR_UViG_3300025129_000025	AbiE	Abi	AbiEii	Aquatic	freshwater	P-P
IMGVR_UViG_3300025129_000025	AbiE	Abi	AbiEii	Aquatic	freshwater	P-P
IMGVR_UViG_3300025129_000025	AbiE	Abi	AbiEi	Aquatic	freshwater	P-P
IMGVR_UViG_3300025129_000025	AbiE	Abi	AbiEi	Aquatic	freshwater	P-P
IMGVR_UViG_3300035689_000021	AbiE	Abi	AbiEii	Aquatic	freshwater	P-P
IMGVR_UViG_3300035689_000021	AbiE	Abi	AbiEii	Aquatic	freshwater	P-P
IMGVR_UViG_3300035689_000021	AbiE	Abi	AbiEi	Aquatic	freshwater	P-P
IMGVR_UViG_3300035689_000021	AbiE	Abi	AbiEi	Aquatic	freshwater	P-P
IMGVR_UViG_3300022602_000129	AbiE	Abi	AbiEi	Aquatic	freshwater	P-P
IMGVR_UViG_3300022602_000129	AbiE	Abi	AbiEi	Aquatic	freshwater	P-P
IMGVR_UViG_3300022602_000129	AbiE	Abi	AbiEii	Aquatic	freshwater	P-P
IMGVR_UViG_3300022602_000129	AbiE	Abi	AbiEii	Aquatic	freshwater	P-P
NZ_CP009638	AbiO	Abi	AbiO	Terrestrial	sediment	P-P
NZ_CP009638	AbiO	Abi	AbiO	Terrestrial	sediment	P-P
UGV-GENOME-0256871_1	AbiD	Abi	AbiD	Host-associated	human	P-P
UGV-GENOME-0256871_1	AbiD	Abi	AbiD	Host-associated	human	P-P
NZ_CP063818	AbiI	Abi	AbiI	Host-associated	animal	P-P
NZ_CP063818	AbiI	Abi	AbiI	Host-associated	animal	P-P
IMGVR_UViG_3300031788_000098	argonaute_solo	Argonaute	pAgo	Terrestrial	sediment	P-P
IMGVR_UViG_3300031788_000098	argonaute_solo	Argonaute	pAgo	Terrestrial	sediment	P-P
IMGVR_UViG_643348512_000001	argonaute_solo	Argonaute	PprPIWI	Unclassified	Unclassified	P-P
IMGVR_UViG_643348512_000001	argonaute_solo	Argonaute	PprPIWI	Unclassified	Unclassified	P-P
IMGVR_UViG_643348513_000001	argonaute_solo	Argonaute	PprPIWI	Unclassified	Unclassified	P-P
IMGVR_UViG_643348513_000001	argonaute_solo	Argonaute	PprPIWI	Unclassified	Unclassified	P-P
IMGVR_UViG_646564510_000001	argonaute_solo	Argonaute	PprPIWI	Unclassified	Unclassified	P-P
IMGVR_UViG_646564510_000001	argonaute_solo	Argonaute	PprPIWI	Unclassified	Unclassified	P-P
ivig_2842	argonaute_solo	Argonaute	PprPIWI	Host-associated	human	P-P
ivig_2842	argonaute_solo	Argonaute	PprPIWI	Host-associated	human	P-P
NZ_MK256965	AVAST_type_IV	AVAST	Avs4	Unclassified	Unclassified	P-P
NZ_MK256965	AVAST_type_IV	AVAST	Avs4	Unclassified	Unclassified	P-P
NC_015511	AVAST_type_IV	AVAST	Avs4	Aquatic	wastewater	P-P
NC_015511	AVAST_type_IV	AVAST	Avs4	Aquatic	wastewater	P-P
NZ_LR130557	AVAST_type_IV	AVAST	Avs4	Host-associated	human	P-P
NZ_LR130557	AVAST_type_IV	AVAST	Avs4	Host-associated	human	P-P
uvig_318268	AVAST_type_V	AVAST	Avs5	Host-associated	human	P-P
uvig_318268	AVAST_type_V	AVAST	Avs5	Host-associated	human	P-P
IMGVR_UViG_3300004218_000001	AVAST_type_IV	AVAST	Avs4	Aquatic	freshwater	P-P
IMGVR_UViG_3300004218_000001	AVAST_type_IV	AVAST	Avs4	Aquatic	freshwater	P-P
IMGVR_UViG_3300004224_000001	AVAST_type_IV	AVAST	Avs4	Aquatic	freshwater	P-P
IMGVR_UViG_3300004224_000001	AVAST_type_IV	AVAST	Avs4	Aquatic	freshwater	P-P
NZ_CP026475	AVAST_type_IV	AVAST	Avs4	Host-associated	human	P-P
NZ_CP026475	AVAST_type_IV	AVAST	Avs4	Host-associated	human	P-P
NZ_CP026134	DMS_other	BREX	PglX	Host-associated	human	P-P
NZ_CP026134	DMS_other	BREX	PglX	Host-associated	human	P-P
NZ_CP026138	DMS_other	BREX	PglX	Host-associated	human	P-P
NZ_CP026138	DMS_other	BREX	PglX	Host-associated	human	P-P
NZ_CP026146	DMS_other	BREX	PglX	Host-associated	human	P-P
NZ_CP026146	DMS_other	BREX	PglX	Host-associated	human	P-P
NZ_CP026150	DMS_other	BREX	PglX	Host-associated	human	P-P
NZ_CP026150	DMS_other	BREX	PglX	Host-associated	human	P-P
NZ_CP028544	DMS_other	BREX	PglX	Host-associated	human	P-P
NZ_CP028544	DMS_other	BREX	PglX	Host-associated	human	P-P
UGV-GENOME-0370567	DMS_other	BREX	PglX	Host-associated	human	P-P
UGV-GENOME-0370567	DMS_other	BREX	PglX	Host-associated	human	P-P
NZ_CP010234	brex_type_I	BREX	BrxL	Unclassified	Unclassified	P-P
NZ_CP010234	DMS_other	BREX	BrxL	Unclassified	Unclassified	P-P
NZ_CP010234	brex_type_I	BREX	BrxL	Unclassified	Unclassified	P-P
NZ_CP010234	DMS_other	BREX	BrxL	Unclassified	Unclassified	P-P
NZ_CP010234	brex_type_I	BREX	BrxA	Unclassified	Unclassified	P-P
NZ_CP010234	DMS_other	BREX	BrxA	Unclassified	Unclassified	P-P
NZ_CP010234	brex_type_I	BREX	BrxA	Unclassified	Unclassified	P-P
NZ_CP010234	DMS_other	BREX	BrxA	Unclassified	Unclassified	P-P
NZ_CP010234	brex_type_I	BREX	BrxB	Unclassified	Unclassified	P-P
NZ_CP010234	DMS_other	BREX	BrxB	Unclassified	Unclassified	P-P
NZ_CP010234	brex_type_I	BREX	BrxB	Unclassified	Unclassified	P-P
NZ_CP010234	DMS_other	BREX	BrxB	Unclassified	Unclassified	P-P
NZ_CP010234	brex_type_I	BREX	BrxC	Unclassified	Unclassified	P-P
NZ_CP010234	DMS_other	BREX	BrxC	Unclassified	Unclassified	P-P
NZ_CP010234	brex_type_I	BREX	BrxC	Unclassified	Unclassified	P-P
NZ_CP010234	DMS_other	BREX	BrxC	Unclassified	Unclassified	P-P
NZ_CP010234	brex_type_I	BREX	PglX	Unclassified	Unclassified	P-P
NZ_CP010234	brex_type_I	BREX	PglX	Unclassified	Unclassified	P-P
NZ_CP010234	brex_type_I	BREX	PglZ	Unclassified	Unclassified	P-P
NZ_CP010234	DMS_other	BREX	PglZ	Unclassified	Unclassified	P-P
NZ_CP010234	brex_type_I	BREX	PglZ	Unclassified	Unclassified	P-P
NZ_CP010234	DMS_other	BREX	PglZ	Unclassified	Unclassified	P-P
IMGVR_UViG_3300001814_000001	brex_type_III	BREX	BrxF	Terrestrial	other	P-P
IMGVR_UViG_3300001814_000001	DMS_other	BREX	BrxF	Terrestrial	other	P-P
IMGVR_UViG_3300001814_000001	brex_type_III	BREX	BrxF	Terrestrial	other	P-P
IMGVR_UViG_3300001814_000001	DMS_other	BREX	BrxF	Terrestrial	other	P-P
IMGVR_UViG_3300001814_000001	brex_type_III	BREX	BrxC	Terrestrial	other	P-P
IMGVR_UViG_3300001814_000001	DMS_other	BREX	BrxC	Terrestrial	other	P-P
IMGVR_UViG_3300001814_000001	brex_type_III	BREX	BrxC	Terrestrial	other	P-P
IMGVR_UViG_3300001814_000001	DMS_other	BREX	BrxC	Terrestrial	other	P-P
IMGVR_UViG_3300001814_000001	brex_type_III	BREX	PglXI	Terrestrial	other	P-P
IMGVR_UViG_3300001814_000001	DMS_other	BREX	PglX	Terrestrial	other	P-P
IMGVR_UViG_3300001814_000001	brex_type_III	BREX	PglXI	Terrestrial	other	P-P
IMGVR_UViG_3300001814_000001	DMS_other	BREX	PglX	Terrestrial	other	P-P
IMGVR_UViG_3300001814_000001	brex_type_III	BREX	BrxHII	Terrestrial	other	P-P
IMGVR_UViG_3300001814_000001	DMS_other	BREX	BrxHI	Terrestrial	other	P-P
IMGVR_UViG_3300001814_000001	brex_type_III	BREX	BrxHII	Terrestrial	other	P-P
IMGVR_UViG_3300001814_000001	DMS_other	BREX	BrxHI	Terrestrial	other	P-P
IMGVR_UViG_3300001814_000001	brex_type_III	BREX	PglZ	Terrestrial	other	P-P
IMGVR_UViG_3300001814_000001	DMS_other	BREX	PglZ	Terrestrial	other	P-P
IMGVR_UViG_3300001814_000001	brex_type_III	BREX	PglZ	Terrestrial	other	P-P
IMGVR_UViG_3300001814_000001	DMS_other	BREX	PglZ	Terrestrial	other	P-P
IMGVR_UViG_3300001814_000001	brex_type_III	BREX	BrxA	Terrestrial	other	P-P
IMGVR_UViG_3300001814_000001	DMS_other	BREX	BrxA	Terrestrial	other	P-P
IMGVR_UViG_3300001814_000001	brex_type_III	BREX	BrxA	Terrestrial	other	P-P
IMGVR_UViG_3300001814_000001	DMS_other	BREX	BrxA	Terrestrial	other	P-P
NZ_CP017108	brex_type_I	BREX	BrxL	Host-associated	animal	P-P
NZ_CP017108	DMS_other	BREX	BrxL	Host-associated	animal	P-P
NZ_CP017108	brex_type_I	BREX	BrxL	Host-associated	animal	P-P
NZ_CP017108	DMS_other	BREX	BrxL	Host-associated	animal	P-P
NZ_CP017108	brex_type_I	BREX	BrxC	Host-associated	animal	P-P
NZ_CP017108	DMS_other	BREX	BrxC	Host-associated	animal	P-P
NZ_CP017108	brex_type_I	BREX	BrxC	Host-associated	animal	P-P
NZ_CP017108	DMS_other	BREX	BrxC	Host-associated	animal	P-P
NZ_CP017108	brex_type_I	BREX	PglX	Host-associated	animal	P-P
NZ_CP017108	DMS_other	BREX	PglX	Host-associated	animal	P-P
NZ_CP017108	brex_type_I	BREX	PglX	Host-associated	animal	P-P
NZ_CP017108	DMS_other	BREX	PglX	Host-associated	animal	P-P
NZ_CP017108	brex_type_I	BREX	BrxA	Host-associated	animal	P-P
NZ_CP017108	DMS_other	BREX	BrxA	Host-associated	animal	P-P
NZ_CP017108	brex_type_I	BREX	BrxA	Host-associated	animal	P-P
NZ_CP017108	DMS_other	BREX	BrxA	Host-associated	animal	P-P
NZ_CP017108	brex_type_I	BREX	BrxB	Host-associated	animal	P-P
NZ_CP017108	DMS_other	BREX	BrxB	Host-associated	animal	P-P
NZ_CP017108	brex_type_I	BREX	BrxB	Host-associated	animal	P-P
NZ_CP017108	DMS_other	BREX	BrxB	Host-associated	animal	P-P
NZ_CP017108	brex_type_I	BREX	PglZ	Host-associated	animal	P-P
NZ_CP017108	DMS_other	BREX	PglZ	Host-associated	animal	P-P
NZ_CP017108	brex_type_I	BREX	PglZ	Host-associated	animal	P-P
NZ_CP017108	DMS_other	BREX	PglZ	Host-associated	animal	P-P
CP057248	DMS_other	BREX	BrxD	Host-associated	animal	P-P
CP057248	DMS_other	BREX	BrxD	Host-associated	animal	P-P
CP057248	DMS_other	BREX	BrxHI	Host-associated	animal	P-P
CP057248	DMS_other	BREX	BrxHI	Host-associated	animal	P-P
CP057263	DMS_other	BREX	BrxD	Host-associated	animal	P-P
CP057263	DMS_other	BREX	BrxD	Host-associated	animal	P-P
CP057263	DMS_other	BREX	BrxHI	Host-associated	animal	P-P
CP057263	DMS_other	BREX	BrxHI	Host-associated	animal	P-P
CP057260	DMS_other	BREX	BrxD	Host-associated	animal	P-P
CP057260	DMS_other	BREX	BrxD	Host-associated	animal	P-P
CP057260	DMS_other	BREX	BrxHI	Host-associated	animal	P-P
CP057260	DMS_other	BREX	BrxHI	Host-associated	animal	P-P
NC_021654	DMS_other	BREX	BrxD	Unclassified	Unclassified	P-P
NC_021654	DMS_other	BREX	BrxD	Unclassified	Unclassified	P-P
NC_021654	DMS_other	BREX	BrxHI	Unclassified	Unclassified	P-P
NC_021654	DMS_other	BREX	BrxHI	Unclassified	Unclassified	P-P
NZ_CP007729	DMS_other	BREX	BrxD	Unclassified	Unclassified	P-P
NZ_CP007729	DMS_other	BREX	BrxD	Unclassified	Unclassified	P-P
NZ_CP007729	DMS_other	BREX	BrxHI	Unclassified	Unclassified	P-P
NZ_CP007729	DMS_other	BREX	BrxHI	Unclassified	Unclassified	P-P
NZ_CP027613	DMS_other	BREX	BrxHI	Unclassified	Unclassified	P-P
NZ_CP027613	DMS_other	BREX	BrxHI	Unclassified	Unclassified	P-P
NZ_CP041929	DMS_other	BREX	PglX	Host-associated	human	P-P
NZ_CP041929	DMS_other	BREX	PglX	Host-associated	human	P-P
NZ_CP063873	DMS_other	BREX	PglX	Host-associated	animal	P-P
NZ_CP063873	DMS_other	BREX	PglX	Host-associated	animal	P-P
NZ_CP080364	DMS_other	BREX	PglX	Host-associated	human	P-P
NZ_CP080364	DMS_other	BREX	PglX	Host-associated	human	P-P
NZ_LR890555	DMS_other	BREX	PglX	Unclassified	Unclassified	P-P
NZ_LR890555	DMS_other	BREX	PglX	Unclassified	Unclassified	P-P
NZ_CP026165	DMS_other	BREX	PglX	Host-associated	human	P-P
NZ_CP026165	DMS_other	BREX	PglX	Host-associated	human	P-P
UGV-GENOME-0370642	DMS_other	BREX	PglX	Host-associated	human	P-P
UGV-GENOME-0370642	DMS_other	BREX	PglX	Host-associated	human	P-P
UGV-GENOME-0370699	DMS_other	BREX	PglX	Host-associated	human	P-P
UGV-GENOME-0370699	DMS_other	BREX	PglX	Host-associated	human	P-P
UGV-GENOME-0370922	DMS_other	BREX	PglX	Host-associated	human	P-P
UGV-GENOME-0370922	DMS_other	BREX	PglX	Host-associated	human	P-P
IMGVR_UViG_3300006033_000022	brex_type_III	BREX	BrxF	Aquatic	freshwater	P-P
IMGVR_UViG_3300006033_000022	DMS_other	BREX	BrxF	Aquatic	freshwater	P-P
IMGVR_UViG_3300006033_000022	brex_type_III	BREX	BrxF	Aquatic	freshwater	P-P
IMGVR_UViG_3300006033_000022	DMS_other	BREX	BrxF	Aquatic	freshwater	P-P
IMGVR_UViG_3300006033_000022	brex_type_III	BREX	BrxC	Aquatic	freshwater	P-P
IMGVR_UViG_3300006033_000022	DMS_other	BREX	BrxC	Aquatic	freshwater	P-P
IMGVR_UViG_3300006033_000022	brex_type_III	BREX	BrxC	Aquatic	freshwater	P-P
IMGVR_UViG_3300006033_000022	DMS_other	BREX	BrxC	Aquatic	freshwater	P-P
IMGVR_UViG_3300006033_000022	brex_type_III	BREX	PglXI	Aquatic	freshwater	P-P
IMGVR_UViG_3300006033_000022	DMS_other	BREX	PglX	Aquatic	freshwater	P-P
IMGVR_UViG_3300006033_000022	brex_type_III	BREX	PglXI	Aquatic	freshwater	P-P
IMGVR_UViG_3300006033_000022	DMS_other	BREX	PglX	Aquatic	freshwater	P-P
IMGVR_UViG_3300006033_000022	brex_type_III	BREX	BrxHII	Aquatic	freshwater	P-P
IMGVR_UViG_3300006033_000022	DMS_other	BREX	BrxHI	Aquatic	freshwater	P-P
IMGVR_UViG_3300006033_000022	brex_type_III	BREX	BrxHII	Aquatic	freshwater	P-P
IMGVR_UViG_3300006033_000022	DMS_other	BREX	BrxHI	Aquatic	freshwater	P-P
IMGVR_UViG_3300006033_000022	brex_type_III	BREX	PglZ	Aquatic	freshwater	P-P
IMGVR_UViG_3300006033_000022	DMS_other	BREX	PglZ	Aquatic	freshwater	P-P
IMGVR_UViG_3300006033_000022	brex_type_III	BREX	PglZ	Aquatic	freshwater	P-P
IMGVR_UViG_3300006033_000022	DMS_other	BREX	PglZ	Aquatic	freshwater	P-P
IMGVR_UViG_3300006033_000022	brex_type_III	BREX	BrxA	Aquatic	freshwater	P-P
IMGVR_UViG_3300006033_000022	DMS_other	BREX	BrxA	Aquatic	freshwater	P-P
IMGVR_UViG_3300006033_000022	brex_type_III	BREX	BrxA	Aquatic	freshwater	P-P
IMGVR_UViG_3300006033_000022	DMS_other	BREX	BrxA	Aquatic	freshwater	P-P
NC_015512	brex_type_I	BREX	BrxL	Aquatic	wastewater	P-P
NC_015512	DMS_other	BREX	BrxL	Aquatic	wastewater	P-P
NC_015512	brex_type_I	BREX	BrxL	Aquatic	wastewater	P-P
NC_015512	DMS_other	BREX	BrxL	Aquatic	wastewater	P-P
NC_015512	brex_type_I	BREX	PglZ	Aquatic	wastewater	P-P
NC_015512	DMS_other	BREX	PglZ	Aquatic	wastewater	P-P
NC_015512	brex_type_I	BREX	PglZ	Aquatic	wastewater	P-P
NC_015512	DMS_other	BREX	PglZ	Aquatic	wastewater	P-P
NC_015512	brex_type_I	BREX	PglX	Aquatic	wastewater	P-P
NC_015512	DMS_other	BREX	PglX	Aquatic	wastewater	P-P
NC_015512	brex_type_I	BREX	PglX	Aquatic	wastewater	P-P
NC_015512	DMS_other	BREX	PglX	Aquatic	wastewater	P-P
NC_015512	brex_type_I	BREX	BrxC	Aquatic	wastewater	P-P
NC_015512	DMS_other	BREX	BrxC	Aquatic	wastewater	P-P
NC_015512	brex_type_I	BREX	BrxC	Aquatic	wastewater	P-P
NC_015512	DMS_other	BREX	BrxC	Aquatic	wastewater	P-P
NC_015512	brex_type_I	BREX	BrxB	Aquatic	wastewater	P-P
NC_015512	DMS_other	BREX	BrxB	Aquatic	wastewater	P-P
NC_015512	brex_type_I	BREX	BrxB	Aquatic	wastewater	P-P
NC_015512	DMS_other	BREX	BrxB	Aquatic	wastewater	P-P
NC_015512	brex_type_I	BREX	BrxA	Aquatic	wastewater	P-P
NC_015512	DMS_other	BREX	BrxA	Aquatic	wastewater	P-P
NC_015512	brex_type_I	BREX	BrxA	Aquatic	wastewater	P-P
NC_015512	DMS_other	BREX	BrxA	Aquatic	wastewater	P-P
NZ_CP041590	cbass_type_II	CBASS	SAVED1--SAVED_HNH	Host-associated	human	P-P
NZ_CP041590	cbass_type_II	CBASS	SAVED1--SAVED_HNH	Host-associated	human	P-P
NZ_CP041590	cbass_type_II	CBASS	JAB	Host-associated	human	P-P
NZ_CP041590	cbass_type_II	CBASS	JAB	Host-associated	human	P-P
NZ_CP041590	cbass_type_II	CBASS	E1-E2	Host-associated	human	P-P
NZ_CP041590	cbass_type_II	CBASS	E1-E2	Host-associated	human	P-P
NZ_CP041590	cbass_type_II	CBASS	Cyclase	Host-associated	human	P-P
NZ_CP041590	cbass_type_II	CBASS	Cyclase	Host-associated	human	P-P
NZ_CP069970	cbass_type_I	CBASS	Cyclase	Host-associated	human	P-P
NZ_CP069970	cbass_type_I	CBASS	Cyclase	Host-associated	human	P-P
NZ_CP069970	cbass_type_I	CBASS	Effector	Host-associated	human	P-P
NZ_CP069970	cbass_type_I	CBASS	Effector	Host-associated	human	P-P
NZ_KP453775	cbass_type_I	CBASS	Cyclase	Unclassified	Unclassified	P-P
NZ_KP453775	cbass_type_I	CBASS	Cyclase	Unclassified	Unclassified	P-P
NZ_KP453775	cbass_type_I	CBASS	Effector	Unclassified	Unclassified	P-P
NZ_KP453775	cbass_type_I	CBASS	Effector	Unclassified	Unclassified	P-P
NZ_KX928752	cbass_type_I	CBASS	Cyclase	Unclassified	Unclassified	P-P
NZ_KX928752	cbass_type_I	CBASS	Cyclase	Unclassified	Unclassified	P-P
NZ_KX928752	cbass_type_I	CBASS	Effector	Unclassified	Unclassified	P-P
NZ_KX928752	cbass_type_I	CBASS	Effector	Unclassified	Unclassified	P-P
NC_015511	cbass_type_I	CBASS	Cyclase	Aquatic	wastewater	P-P
NC_015511	cbass_type_I	CBASS	Cyclase	Aquatic	wastewater	P-P
NC_015511	cbass_type_I	CBASS	Effector	Aquatic	wastewater	P-P
NC_015511	cbass_type_I	CBASS	Effector	Aquatic	wastewater	P-P
NZ_CP017108	cbass_type_IIs	CBASS	Cyclase	Host-associated	animal	P-P
NZ_CP017108	cbass_type_IIs	CBASS	Cyclase	Host-associated	animal	P-P
NZ_CP017108	cbass_type_IIs	CBASS	E2	Host-associated	animal	P-P
NZ_CP017108	cbass_type_IIs	CBASS	E2	Host-associated	animal	P-P
NZ_CP017108	cbass_type_IIs	CBASS	Effector	Host-associated	animal	P-P
NZ_CP017108	cbass_type_IIs	CBASS	Effector	Host-associated	animal	P-P
NZ_CP027613	pycsar_effector	CBASS	PycC	Unclassified	Unclassified	P-P
NZ_CP027613	pycsar_effector	CBASS	PycC	Unclassified	Unclassified	P-P
IMGVR_UViG_3300004218_000001	cbass_type_IIs	CBASS	E2	Aquatic	freshwater	P-P
IMGVR_UViG_3300004218_000001	cbass_type_IIs	CBASS	E2	Aquatic	freshwater	P-P
IMGVR_UViG_3300004218_000001	cbass_type_IIs	CBASS	Cyclase	Aquatic	freshwater	P-P
IMGVR_UViG_3300004218_000001	cbass_type_IIs	CBASS	Cyclase	Aquatic	freshwater	P-P
IMGVR_UViG_3300004218_000001	cbass_type_IIs	CBASS	Effector	Aquatic	freshwater	P-P
IMGVR_UViG_3300004218_000001	cbass_type_IIs	CBASS	Effector	Aquatic	freshwater	P-P
IMGVR_UViG_3300004224_000001	cbass_type_IIs	CBASS	E2	Aquatic	freshwater	P-P
IMGVR_UViG_3300004224_000001	cbass_type_IIs	CBASS	E2	Aquatic	freshwater	P-P
IMGVR_UViG_3300004224_000001	cbass_type_IIs	CBASS	Cyclase	Aquatic	freshwater	P-P
IMGVR_UViG_3300004224_000001	cbass_type_IIs	CBASS	Cyclase	Aquatic	freshwater	P-P
IMGVR_UViG_3300004224_000001	cbass_type_IIs	CBASS	Effector	Aquatic	freshwater	P-P
IMGVR_UViG_3300004224_000001	cbass_type_IIs	CBASS	Effector	Aquatic	freshwater	P-P
IMGVR_UViG_3300011238_000001	cbass_type_II	CBASS	Effector	Terrestrial	human-engineered facilities	P-P
IMGVR_UViG_3300011238_000001	cbass_type_II	CBASS	Effector	Terrestrial	human-engineered facilities	P-P
IMGVR_UViG_3300011238_000001	cbass_type_II	CBASS	JAB	Terrestrial	human-engineered facilities	P-P
IMGVR_UViG_3300011238_000001	cbass_type_II	CBASS	JAB	Terrestrial	human-engineered facilities	P-P
IMGVR_UViG_3300011238_000001	cbass_type_II	CBASS	E1-E2	Terrestrial	human-engineered facilities	P-P
IMGVR_UViG_3300011238_000001	cbass_type_II	CBASS	E1-E2	Terrestrial	human-engineered facilities	P-P
IMGVR_UViG_3300011238_000001	cbass_type_II	CBASS	Cyclase	Terrestrial	human-engineered facilities	P-P
IMGVR_UViG_3300011238_000001	cbass_type_II	CBASS	Cyclase	Terrestrial	human-engineered facilities	P-P
IMGVR_UViG_3300011238_000001	cbass_type_II	CBASS	Effector	Terrestrial	human-engineered facilities	P-P
IMGVR_UViG_3300011238_000001	cbass_type_II	CBASS	Effector	Terrestrial	human-engineered facilities	P-P
IMGVR_UViG_3300022602_000129	cbass_type_I	CBASS	Effector	Aquatic	freshwater	P-P
IMGVR_UViG_3300022602_000129	cbass_type_I	CBASS	Effector	Aquatic	freshwater	P-P
IMGVR_UViG_3300022602_000129	cbass_type_I	CBASS	Cyclase	Aquatic	freshwater	P-P
IMGVR_UViG_3300022602_000129	cbass_type_I	CBASS	Cyclase	Aquatic	freshwater	P-P
NZ_CP037807	cbass_type_I	CBASS	Cyclase	Host-associated	human	P-P
NZ_CP037807	cbass_type_I	CBASS	Cyclase	Host-associated	human	P-P
NZ_CP037807	cbass_type_I	CBASS	Effector	Host-associated	human	P-P
NZ_CP037807	cbass_type_I	CBASS	Effector	Host-associated	human	P-P
IMGVR_UViG_3300028048_000105	cas_type_other	CRISPR-CAS	Cas7c	Host-associated	animal	P-P
IMGVR_UViG_3300028048_000105	cas_type_other	CRISPR-CAS	Cas7c	Host-associated	animal	P-P
IMGVR_UViG_3300028048_000105	cas_type_other	CRISPR-CAS	Cas8c	Host-associated	animal	P-P
IMGVR_UViG_3300028048_000105	cas_type_other	CRISPR-CAS	Cas8c	Host-associated	animal	P-P
IMGVR_UViG_3300028048_000105	cas_type_other	CRISPR-CAS	Cas5c	Host-associated	animal	P-P
IMGVR_UViG_3300028048_000105	cas_type_other	CRISPR-CAS	Cas5c	Host-associated	animal	P-P
MGV-GENOME-0379976	cas_type_I-C	CRISPR-CAS	Cas8c	Host-associated	human	P-P
MGV-GENOME-0379976	cas_type_I-C	CRISPR-CAS	Cas8c	Host-associated	human	P-P
MGV-GENOME-0379976	cas_type_I-C	CRISPR-CAS	Cas5c	Host-associated	human	P-P
MGV-GENOME-0379976	cas_type_I-C	CRISPR-CAS	Cas5c	Host-associated	human	P-P
MGV-GENOME-0379976	cas_type_I-C	CRISPR-CAS	Cas7c	Host-associated	human	P-P
MGV-GENOME-0379976	cas_type_I-C	CRISPR-CAS	Cas7c	Host-associated	human	P-P
MGV-GENOME-0379976	cas_type_I-C	CRISPR-CAS	Cas3c	Host-associated	human	P-P
MGV-GENOME-0379976	cas_type_I-C	CRISPR-CAS	Cas3c	Host-associated	human	P-P
UGV-GENOME-0379836	cas_type_I-C	CRISPR-CAS	Cas8c	Host-associated	human	P-P
UGV-GENOME-0379836	cas_type_I-C	CRISPR-CAS	Cas8c	Host-associated	human	P-P
UGV-GENOME-0379836	cas_type_I-C	CRISPR-CAS	Cas5c	Host-associated	human	P-P
UGV-GENOME-0379836	cas_type_I-C	CRISPR-CAS	Cas5c	Host-associated	human	P-P
UGV-GENOME-0379836	cas_type_I-C	CRISPR-CAS	Cas7c	Host-associated	human	P-P
UGV-GENOME-0379836	cas_type_I-C	CRISPR-CAS	Cas7c	Host-associated	human	P-P
UGV-GENOME-0379836	cas_type_I-C	CRISPR-CAS	Cas3c	Host-associated	human	P-P
UGV-GENOME-0379836	cas_type_I-C	CRISPR-CAS	Cas3c	Host-associated	human	P-P
UGV-GENOME-4435645	cas_type_I-C	CRISPR-CAS	Cas8c	Host-associated	human	P-P
UGV-GENOME-4435645	cas_type_I-C	CRISPR-CAS	Cas8c	Host-associated	human	P-P
UGV-GENOME-4435645	cas_type_I-C	CRISPR-CAS	Cas5c	Host-associated	human	P-P
UGV-GENOME-4435645	cas_type_I-C	CRISPR-CAS	Cas5c	Host-associated	human	P-P
UGV-GENOME-4435645	cas_type_I-C	CRISPR-CAS	Cas7c	Host-associated	human	P-P
UGV-GENOME-4435645	cas_type_I-C	CRISPR-CAS	Cas7c	Host-associated	human	P-P
UGV-GENOME-4435645	cas_type_I-C	CRISPR-CAS	Cas3c	Host-associated	human	P-P
UGV-GENOME-4435645	cas_type_I-C	CRISPR-CAS	Cas3c	Host-associated	human	P-P
CP033373	cas_type_III-A	CRISPR-CAS	Cas2_IIIa	Host-associated	animal	P-P
CP033373	cas_type_III-A	CRISPR-CAS	Cas2_IIIa	Host-associated	animal	P-P
CP033373	cas_type_III-A	CRISPR-CAS	Cas1_IIIa	Host-associated	animal	P-P
CP033373	cas_type_III-A	CRISPR-CAS	Cas1_IIIa	Host-associated	animal	P-P
CP033373	cas_type_III-A	CRISPR-CAS	Csm5	Host-associated	animal	P-P
CP033373	cas_type_III-A	CRISPR-CAS	Csm5	Host-associated	animal	P-P
CP033373	cas_type_III-A	CRISPR-CAS	Csm4	Host-associated	animal	P-P
CP033373	cas_type_III-A	CRISPR-CAS	Csm4	Host-associated	animal	P-P
CP033373	cas_type_III-A	CRISPR-CAS	Csm3	Host-associated	animal	P-P
CP033373	cas_type_III-A	CRISPR-CAS	Csm3	Host-associated	animal	P-P
CP033373	cas_type_III-A	CRISPR-CAS	Csm2	Host-associated	animal	P-P
CP033373	cas_type_III-A	CRISPR-CAS	Csm2	Host-associated	animal	P-P
CP033373	cas_type_other	CRISPR-CAS	Csm2	Host-associated	animal	P-P
CP033373	cas_type_other	CRISPR-CAS	Csm2	Host-associated	animal	P-P
CP033373	cas_type_other	CRISPR-CAS	Cas10a	Host-associated	animal	P-P
CP033373	cas_type_other	CRISPR-CAS	Cas10a	Host-associated	animal	P-P
CP033373	cas_type_other	CRISPR-CAS	Cas6_IIIa	Host-associated	animal	P-P
CP033373	cas_type_other	CRISPR-CAS	Cas6_IIIa	Host-associated	animal	P-P
CP063823	cas_type_I-B1	CRISPR-CAS	Cas6b	Unclassified	Unclassified	P-P
CP063823	cas_type_I-B1	CRISPR-CAS	Cas6b	Unclassified	Unclassified	P-P
CP063823	cas_type_I-B1	CRISPR-CAS	Cas8b	Unclassified	Unclassified	P-P
CP063823	cas_type_I-B1	CRISPR-CAS	Cas8b	Unclassified	Unclassified	P-P
CP063823	cas_type_I-B1	CRISPR-CAS	Cas7b	Unclassified	Unclassified	P-P
CP063823	cas_type_I-B1	CRISPR-CAS	Cas7b	Unclassified	Unclassified	P-P
CP063823	cas_type_I-B1	CRISPR-CAS	Cas5b	Unclassified	Unclassified	P-P
CP063823	cas_type_I-B1	CRISPR-CAS	Cas5b	Unclassified	Unclassified	P-P
CP063823	cas_type_I-B1	CRISPR-CAS	Cas3b	Unclassified	Unclassified	P-P
CP063823	cas_type_I-B1	CRISPR-CAS	Cas3b	Unclassified	Unclassified	P-P
NZ_CP063966	cas_type_I-B1	CRISPR-CAS	Cas6b	Host-associated	animal	P-P
NZ_CP063966	cas_type_I-B1	CRISPR-CAS	Cas6b	Host-associated	animal	P-P
NZ_CP063966	cas_type_I-B1	CRISPR-CAS	Cas8b	Host-associated	animal	P-P
NZ_CP063966	cas_type_I-B1	CRISPR-CAS	Cas8b	Host-associated	animal	P-P
NZ_CP063966	cas_type_I-B1	CRISPR-CAS	Cas7b	Host-associated	animal	P-P
NZ_CP063966	cas_type_I-B1	CRISPR-CAS	Cas7b	Host-associated	animal	P-P
NZ_CP063966	cas_type_I-B1	CRISPR-CAS	Cas5b	Host-associated	animal	P-P
NZ_CP063966	cas_type_I-B1	CRISPR-CAS	Cas5b	Host-associated	animal	P-P
NZ_CP063966	cas_type_I-B1	CRISPR-CAS	Cas3b	Host-associated	animal	P-P
NZ_CP063966	cas_type_I-B1	CRISPR-CAS	Cas3b	Host-associated	animal	P-P
UGV-GENOME-0337109	cas_type_other	CRISPR-CAS	Cas7b	Host-associated	human	P-P
UGV-GENOME-0337109	cas_type_other	CRISPR-CAS	Cas7b	Host-associated	human	P-P
UGV-GENOME-0337109	cas_type_other	CRISPR-CAS	Cas8c	Host-associated	human	P-P
UGV-GENOME-0337109	cas_type_other	CRISPR-CAS	Cas8c	Host-associated	human	P-P
UGV-GENOME-0337109	cas_type_other	CRISPR-CAS	Cas5c	Host-associated	human	P-P
UGV-GENOME-0337109	cas_type_other	CRISPR-CAS	Cas5c	Host-associated	human	P-P
IMGVR_UViG_2531839373_000001	cas_type_IV-B	CRISPR-CAS	typeIV_Cas8	Unclassified	Unclassified	P-P
IMGVR_UViG_2531839373_000001	cas_type_IV-B	CRISPR-CAS	typeIV_Cas8	Unclassified	Unclassified	P-P
IMGVR_UViG_2531839373_000001	cas_type_IV-B	CRISPR-CAS	typeIV_Cas11	Unclassified	Unclassified	P-P
IMGVR_UViG_2531839373_000001	cas_type_IV-B	CRISPR-CAS	typeIV_Cas11	Unclassified	Unclassified	P-P
IMGVR_UViG_2531839373_000001	cas_type_IV-B	CRISPR-CAS	typeIV_Cas7	Unclassified	Unclassified	P-P
IMGVR_UViG_2531839373_000001	cas_type_IV-B	CRISPR-CAS	typeIV_Cas7	Unclassified	Unclassified	P-P
IMGVR_UViG_2531839373_000001	cas_type_IV-B	CRISPR-CAS	typeIV_Cas5	Unclassified	Unclassified	P-P
IMGVR_UViG_2531839373_000001	cas_type_IV-B	CRISPR-CAS	typeIV_Cas5	Unclassified	Unclassified	P-P
IMGVR_UViG_3300008481_000011	cas_type_IV-B	CRISPR-CAS	typeIV_Cas7	Host-associated	human	P-P
IMGVR_UViG_3300008481_000011	cas_type_IV-B	CRISPR-CAS	typeIV_Cas7	Host-associated	human	P-P
IMGVR_UViG_3300008481_000011	cas_type_IV-B	CRISPR-CAS	typeIV_Cas8	Host-associated	human	P-P
IMGVR_UViG_3300008481_000011	cas_type_IV-B	CRISPR-CAS	typeIV_Cas8	Host-associated	human	P-P
IMGVR_UViG_3300008481_000011	cas_type_IV-B	CRISPR-CAS	typeIV_Cas11	Host-associated	human	P-P
IMGVR_UViG_3300008481_000011	cas_type_IV-B	CRISPR-CAS	typeIV_Cas11	Host-associated	human	P-P
IMGVR_UViG_3300008481_000011	cas_type_IV-B	CRISPR-CAS	typeIV_Cas5	Host-associated	human	P-P
IMGVR_UViG_3300008481_000011	cas_type_IV-B	CRISPR-CAS	typeIV_Cas5	Host-associated	human	P-P
IMGVR_UViG_3300024051_000004	cas_type_IV-B	CRISPR-CAS	typeIV_Cas7	Host-associated	animal	P-P
IMGVR_UViG_3300024051_000004	cas_type_IV-B	CRISPR-CAS	typeIV_Cas7	Host-associated	animal	P-P
IMGVR_UViG_3300024051_000004	cas_type_IV-B	CRISPR-CAS	typeIV_Cas8	Host-associated	animal	P-P
IMGVR_UViG_3300024051_000004	cas_type_IV-B	CRISPR-CAS	typeIV_Cas8	Host-associated	animal	P-P
IMGVR_UViG_3300024051_000004	cas_type_IV-B	CRISPR-CAS	typeIV_Cas5	Host-associated	animal	P-P
IMGVR_UViG_3300024051_000004	cas_type_IV-B	CRISPR-CAS	typeIV_Cas5	Host-associated	animal	P-P
IMGVR_UViG_3300024051_000004	cas_type_IV-B	CRISPR-CAS	typeIV_Cas11	Host-associated	animal	P-P
IMGVR_UViG_3300024051_000004	cas_type_IV-B	CRISPR-CAS	typeIV_Cas11	Host-associated	animal	P-P
IMGVR_UViG_3300024051_000004	cas_type_IV-B	CRISPR-CAS	typeIV_Cas6	Host-associated	animal	P-P
IMGVR_UViG_3300024051_000004	cas_type_IV-B	CRISPR-CAS	typeIV_Cas6	Host-associated	animal	P-P
IMGVR_UViG_3300007071_000002	cas_type_other	CRISPR-CAS	typeIV_DinG	Aquatic	freshwater	P-P
IMGVR_UViG_3300007071_000002	cas_type_other	CRISPR-CAS	typeIV_DinG	Aquatic	freshwater	P-P
IMGVR_UViG_3300007071_000002	cas_type_other	CRISPR-CAS	Cas3	Aquatic	freshwater	P-P
IMGVR_UViG_3300007071_000002	cas_type_other	CRISPR-CAS	Cas3	Aquatic	freshwater	P-P
IMGVR_UViG_3300020367_000002	cas_type_IV-A	CRISPR-CAS	typeIV_DinG	Aquatic	saltwater	P-P
IMGVR_UViG_3300020367_000002	cas_type_IV-A	CRISPR-CAS	typeIV_DinG	Aquatic	saltwater	P-P
IMGVR_UViG_3300020367_000002	cas_type_IV-A	CRISPR-CAS	typeIV_Cas5	Aquatic	saltwater	P-P
IMGVR_UViG_3300020367_000002	cas_type_IV-A	CRISPR-CAS	typeIV_Cas5	Aquatic	saltwater	P-P
IMGVR_UViG_3300020367_000002	cas_type_IV-A	CRISPR-CAS	typeIV_Cas8	Aquatic	saltwater	P-P
IMGVR_UViG_3300020367_000002	cas_type_IV-A	CRISPR-CAS	typeIV_Cas8	Aquatic	saltwater	P-P
IMGVR_UViG_3300020367_000002	cas_type_IV-A	CRISPR-CAS	typeIV_Cas6	Aquatic	saltwater	P-P
IMGVR_UViG_3300020367_000002	cas_type_IV-A	CRISPR-CAS	typeIV_Cas6	Aquatic	saltwater	P-P
IMGVR_UViG_3300020367_000002	cas_type_IV-A	CRISPR-CAS	typeIV_Cas7	Aquatic	saltwater	P-P
IMGVR_UViG_3300020367_000002	cas_type_IV-A	CRISPR-CAS	typeIV_Cas7	Aquatic	saltwater	P-P
IMGVR_UViG_3300014204_000162	cas_type_other	CRISPR-CAS	typeIV_Cas8	Terrestrial	human-engineered facilities	P-P
IMGVR_UViG_3300014204_000162	cas_type_other	CRISPR-CAS	typeIV_Cas8	Terrestrial	human-engineered facilities	P-P
IMGVR_UViG_3300014204_000162	cas_type_other	CRISPR-CAS	typeIV_Cas11	Terrestrial	human-engineered facilities	P-P
IMGVR_UViG_3300014204_000162	cas_type_other	CRISPR-CAS	typeIV_Cas11	Terrestrial	human-engineered facilities	P-P
IMGVR_UViG_3300014204_000162	cas_type_other	CRISPR-CAS	typeIV_Cas7	Terrestrial	human-engineered facilities	P-P
IMGVR_UViG_3300014204_000162	cas_type_other	CRISPR-CAS	typeIV_Cas7	Terrestrial	human-engineered facilities	P-P
IMGVR_UViG_3300021254_000021	cas_type_I-E	CRISPR-CAS	Cas7e	Host-associated	animal	P-P
IMGVR_UViG_3300021254_000021	cas_type_I-E	CRISPR-CAS	Cas7e	Host-associated	animal	P-P
IMGVR_UViG_3300021254_000021	cas_type_I-E	CRISPR-CAS	Cas5e	Host-associated	animal	P-P
IMGVR_UViG_3300021254_000021	cas_type_I-E	CRISPR-CAS	Cas5e	Host-associated	animal	P-P
IMGVR_UViG_3300021254_000021	cas_type_I-E	CRISPR-CAS	Cas6e	Host-associated	animal	P-P
IMGVR_UViG_3300021254_000021	cas_type_I-E	CRISPR-CAS	Cas6e	Host-associated	animal	P-P
IMGVR_UViG_3300021254_000021	cas_type_I-E	CRISPR-CAS	Cas8e	Host-associated	animal	P-P
IMGVR_UViG_3300021254_000021	cas_type_I-E	CRISPR-CAS	Cas8e	Host-associated	animal	P-P
IMGVR_UViG_3300021254_000021	cas_type_I-E	CRISPR-CAS	Cas3e	Host-associated	animal	P-P
IMGVR_UViG_3300021254_000021	cas_type_I-E	CRISPR-CAS	Cas3e	Host-associated	animal	P-P
NZ_CP032328	cas_type_I-E	CRISPR-CAS	Cas7e	Terrestrial	soil	P-P
NZ_CP032328	cas_type_I-E	CRISPR-CAS	Cas7e	Terrestrial	soil	P-P
NZ_CP032328	cas_type_I-E	CRISPR-CAS	Cas6e	Terrestrial	soil	P-P
NZ_CP032328	cas_type_I-E	CRISPR-CAS	Cas6e	Terrestrial	soil	P-P
NZ_CP032328	cas_type_I-E	CRISPR-CAS	Cas8e	Terrestrial	soil	P-P
NZ_CP032328	cas_type_I-E	CRISPR-CAS	Cas8e	Terrestrial	soil	P-P
NZ_CP032328	cas_type_I-E	CRISPR-CAS	Cas3e	Terrestrial	soil	P-P
NZ_CP032328	cas_type_I-E	CRISPR-CAS	Cas3e	Terrestrial	soil	P-P
NZ_CP032328	cas_type_I-E	CRISPR-CAS	Cas2e	Terrestrial	soil	P-P
NZ_CP032328	cas_type_I-E	CRISPR-CAS	Cas2e	Terrestrial	soil	P-P
NZ_CP032328	cas_type_I-E	CRISPR-CAS	Cas1e	Terrestrial	soil	P-P
NZ_CP032328	cas_type_I-E	CRISPR-CAS	Cas1e	Terrestrial	soil	P-P
NZ_CP032328	cas_type_I-E	CRISPR-CAS	Cas5e	Terrestrial	soil	P-P
NZ_CP032328	cas_type_I-E	CRISPR-CAS	Cas5e	Terrestrial	soil	P-P
NZ_CP032328	cas_type_I-E	CRISPR-CAS	Cas11e	Terrestrial	soil	P-P
NZ_CP032328	cas_type_I-E	CRISPR-CAS	Cas11e	Terrestrial	soil	P-P
uvig_187963	cas_type_I-C	CRISPR-CAS	Cas7c	Host-associated	human	P-P
uvig_187963	cas_type_I-C	CRISPR-CAS	Cas7c	Host-associated	human	P-P
uvig_187963	cas_type_I-C	CRISPR-CAS	Cas8c	Host-associated	human	P-P
uvig_187963	cas_type_I-C	CRISPR-CAS	Cas8c	Host-associated	human	P-P
uvig_187963	cas_type_I-C	CRISPR-CAS	Cas5c	Host-associated	human	P-P
uvig_187963	cas_type_I-C	CRISPR-CAS	Cas5c	Host-associated	human	P-P
uvig_187963	cas_type_I-C	CRISPR-CAS	Cas3c	Host-associated	human	P-P
uvig_187963	cas_type_I-C	CRISPR-CAS	Cas3c	Host-associated	human	P-P
uvig_228680	cas_type_I-C	CRISPR-CAS	Cas7c	Host-associated	human	P-P
uvig_228680	cas_type_I-C	CRISPR-CAS	Cas7c	Host-associated	human	P-P
uvig_228680	cas_type_I-C	CRISPR-CAS	Cas5c	Host-associated	human	P-P
uvig_228680	cas_type_other	CRISPR-CAS	Cas5c	Host-associated	human	P-P
uvig_228680	cas_type_I-C	CRISPR-CAS	Cas5c	Host-associated	human	P-P
uvig_228680	cas_type_other	CRISPR-CAS	Cas5c	Host-associated	human	P-P
uvig_228680	cas_type_other	CRISPR-CAS	Cas3c	Host-associated	human	P-P
uvig_228680	cas_type_other	CRISPR-CAS	Cas3c	Host-associated	human	P-P
uvig_228680	cas_type_I-C	CRISPR-CAS	Cas2c	Host-associated	human	P-P
uvig_228680	cas_type_I-C	CRISPR-CAS	Cas2c	Host-associated	human	P-P
uvig_228680	cas_type_I-C	CRISPR-CAS	Cas1c	Host-associated	human	P-P
uvig_228680	cas_type_I-C	CRISPR-CAS	Cas1c	Host-associated	human	P-P
uvig_228680	cas_type_I-C	CRISPR-CAS	Cas4c	Host-associated	human	P-P
uvig_228680	cas_type_I-C	CRISPR-CAS	Cas4c	Host-associated	human	P-P
uvig_228680	cas_type_I-C	CRISPR-CAS	Cas8c	Host-associated	human	P-P
uvig_228680	cas_type_I-C	CRISPR-CAS	Cas8c	Host-associated	human	P-P
uvig_267965	cas_type_I-C	CRISPR-CAS	Cas7c	Host-associated	human	P-P
uvig_267965	cas_type_I-C	CRISPR-CAS	Cas7c	Host-associated	human	P-P
uvig_267965	cas_type_I-C	CRISPR-CAS	Cas8c	Host-associated	human	P-P
uvig_267965	cas_type_I-C	CRISPR-CAS	Cas8c	Host-associated	human	P-P
uvig_267965	cas_type_I-C	CRISPR-CAS	Cas2c	Host-associated	human	P-P
uvig_267965	cas_type_I-C	CRISPR-CAS	Cas2c	Host-associated	human	P-P
uvig_267965	cas_type_I-C	CRISPR-CAS	Cas4c	Host-associated	human	P-P
uvig_267965	cas_type_I-C	CRISPR-CAS	Cas4c	Host-associated	human	P-P
uvig_267965	cas_type_I-C	CRISPR-CAS	Cas1c	Host-associated	human	P-P
uvig_267965	cas_type_I-C	CRISPR-CAS	Cas1c	Host-associated	human	P-P
uvig_267965	cas_type_I-C	CRISPR-CAS	Cas5c	Host-associated	human	P-P
uvig_267965	cas_type_I-C	CRISPR-CAS	Cas5c	Host-associated	human	P-P
IMGVR_UViG_7000000045_000078	cas_type_I-F1	CRISPR-CAS	Cas1f	Host-associated	human	P-P
IMGVR_UViG_7000000045_000078	cas_type_I-F1	CRISPR-CAS	Cas1f	Host-associated	human	P-P
IMGVR_UViG_7000000045_000078	cas_type_I-F1	CRISPR-CAS	Cas1f	Host-associated	human	P-P
IMGVR_UViG_7000000045_000078	cas_type_I-F1	CRISPR-CAS	Cas1f	Host-associated	human	P-P
IMGVR_UViG_7000000045_000078	cas_type_I-F1	CRISPR-CAS	Cas23f	Host-associated	human	P-P
IMGVR_UViG_7000000045_000078	cas_type_I-F1	CRISPR-CAS	Cas23f	Host-associated	human	P-P
IMGVR_UViG_7000000045_000078	cas_type_I-F1	CRISPR-CAS	Cas8f	Host-associated	human	P-P
IMGVR_UViG_7000000045_000078	cas_type_I-F1	CRISPR-CAS	Cas8f	Host-associated	human	P-P
IMGVR_UViG_7000000045_000078	cas_type_I-F1	CRISPR-CAS	Cas5f	Host-associated	human	P-P
IMGVR_UViG_7000000045_000078	cas_type_I-F1	CRISPR-CAS	Cas5f	Host-associated	human	P-P
IMGVR_UViG_7000000045_000078	cas_type_I-F1	CRISPR-CAS	Cas7f	Host-associated	human	P-P
IMGVR_UViG_7000000045_000078	cas_type_I-F1	CRISPR-CAS	Cas7f	Host-associated	human	P-P
IMGVR_UViG_7000000045_000078	cas_type_I-F1	CRISPR-CAS	Cas6f	Host-associated	human	P-P
IMGVR_UViG_7000000045_000078	cas_type_I-F1	CRISPR-CAS	Cas6f	Host-associated	human	P-P
UGV-GENOME-0343140	cas_type_I-F1	CRISPR-CAS	Cas8f	Host-associated	human	P-P
UGV-GENOME-0343140	cas_type_I-F1	CRISPR-CAS	Cas8f	Host-associated	human	P-P
UGV-GENOME-0343140	cas_type_I-F1	CRISPR-CAS	Cas5f	Host-associated	human	P-P
UGV-GENOME-0343140	cas_type_I-F1	CRISPR-CAS	Cas5f	Host-associated	human	P-P
UGV-GENOME-0343140	cas_type_I-F1	CRISPR-CAS	Cas7f	Host-associated	human	P-P
UGV-GENOME-0343140	cas_type_I-F1	CRISPR-CAS	Cas7f	Host-associated	human	P-P
UGV-GENOME-0343140	cas_type_I-F1	CRISPR-CAS	Cas6f	Host-associated	human	P-P
UGV-GENOME-0343140	cas_type_I-F1	CRISPR-CAS	Cas6f	Host-associated	human	P-P
UGV-GENOME-0373333_1	cas_type_I-F1	CRISPR-CAS	Cas8f	Host-associated	human	P-P
UGV-GENOME-0373333_1	cas_type_I-F1	CRISPR-CAS	Cas8f	Host-associated	human	P-P
UGV-GENOME-0373333_1	cas_type_I-F1	CRISPR-CAS	Cas5f	Host-associated	human	P-P
UGV-GENOME-0373333_1	cas_type_I-F1	CRISPR-CAS	Cas5f	Host-associated	human	P-P
UGV-GENOME-0373333_1	cas_type_I-F1	CRISPR-CAS	Cas7f	Host-associated	human	P-P
UGV-GENOME-0373333_1	cas_type_I-F1	CRISPR-CAS	Cas7f	Host-associated	human	P-P
UGV-GENOME-0373333_1	cas_type_I-F1	CRISPR-CAS	Cas6f	Host-associated	human	P-P
UGV-GENOME-0373333_1	cas_type_I-F1	CRISPR-CAS	Cas6f	Host-associated	human	P-P
NC_015512	cas_type_III-B	CRISPR-CAS	Cas2b	Aquatic	wastewater	P-P
NC_015512	cas_type_III-B	CRISPR-CAS	Cas2b	Aquatic	wastewater	P-P
NC_015512	cas_type_III-B	CRISPR-CAS	Cas1	Aquatic	wastewater	P-P
NC_015512	cas_type_III-B	CRISPR-CAS	Cas1	Aquatic	wastewater	P-P
NC_015512	cas_type_III-B	CRISPR-CAS	Cas6	Aquatic	wastewater	P-P
NC_015512	cas_type_III-B	CRISPR-CAS	Cas6	Aquatic	wastewater	P-P
NC_015512	cas_type_III-B	CRISPR-CAS	RT	Aquatic	wastewater	P-P
NC_015512	cas_type_III-B	CRISPR-CAS	RT	Aquatic	wastewater	P-P
NC_015512	cas_type_III-B	CRISPR-CAS	Cmr6	Aquatic	wastewater	P-P
NC_015512	cas_type_III-B	CRISPR-CAS	Cmr6	Aquatic	wastewater	P-P
NC_015512	cas_type_III-B	CRISPR-CAS	Cmr4	Aquatic	wastewater	P-P
NC_015512	cas_type_III-B	CRISPR-CAS	Cmr4	Aquatic	wastewater	P-P
NC_015512	cas_type_III-B	CRISPR-CAS	Cmr3	Aquatic	wastewater	P-P
NC_015512	cas_type_III-B	CRISPR-CAS	Cmr3	Aquatic	wastewater	P-P
NC_015512	cas_type_III-B	CRISPR-CAS	Cas10b	Aquatic	wastewater	P-P
NC_015512	cas_type_III-B	CRISPR-CAS	Cas10b	Aquatic	wastewater	P-P
NC_015512	cas_type_III-B	CRISPR-CAS	Cmr1	Aquatic	wastewater	P-P
NC_015512	cas_type_III-B	CRISPR-CAS	Cmr1	Aquatic	wastewater	P-P
NC_015512	cas_type_III-B	CRISPR-CAS	CorA	Aquatic	wastewater	P-P
NC_015512	cas_type_III-B	CRISPR-CAS	CorA	Aquatic	wastewater	P-P
uvig_446574	cas_type_other	CRISPR-CAS	Csn2	Host-associated	human	P-P
uvig_446574	cas_type_other	CRISPR-CAS	Csn2	Host-associated	human	P-P
uvig_446574	cas_type_other	CRISPR-CAS	Csn2	Host-associated	human	P-P
uvig_446574	cas_type_other	CRISPR-CAS	Csn2	Host-associated	human	P-P
uvig_446574	cas_type_other	CRISPR-CAS	Cas2_II	Host-associated	human	P-P
uvig_446574	cas_type_other	CRISPR-CAS	Cas2_II	Host-associated	human	P-P
uvig_446574	cas_type_other	CRISPR-CAS	Cas1_II	Host-associated	human	P-P
uvig_446574	cas_type_other	CRISPR-CAS	Cas1_II	Host-associated	human	P-P
IMGVR_UViG_2579779010_000001	DMS_other	DISARM	DrmMII	Unclassified	Unclassified	P-P
IMGVR_UViG_2579779010_000001	DMS_other	DISARM	DrmMII	Unclassified	Unclassified	P-P
CP052527	DMS_other	DISARM	DrmC	Host-associated	human	P-P
CP052527	DMS_other	DISARM	DrmC	Host-associated	human	P-P
Gammaproteobacteria_gi_331655709	DMS_other	DISARM	DrmC	Unclassified	Unclassified	P-P
Gammaproteobacteria_gi_331655709	DMS_other	DISARM	DrmC	Unclassified	Unclassified	P-P
NZ_CP038617	DMS_other	DISARM	DrmD	Host-associated	animal	P-P
NZ_CP038617	DMS_other	DISARM	DrmD	Host-associated	animal	P-P
NZ_CP022660	DMS_other	DISARM	DrmD	Aquatic	freshwater	P-P
NZ_CP022660	DMS_other	DISARM	DrmD	Aquatic	freshwater	P-P
NZ_CP045054	DMS_other	DISARM	DrmD	Host-associated	plant	P-P
NZ_CP045054	DMS_other	DISARM	DrmD	Host-associated	plant	P-P
CP025897	DMS_other	DISARM	DrmD	Host-associated	human	P-P
CP025897	DMS_other	DISARM	DrmD	Host-associated	human	P-P
NZ_CP025868	DMS_other	DISARM	DrmD	Host-associated	human	P-P
NZ_CP025868	DMS_other	DISARM	DrmD	Host-associated	human	P-P
NZ_CP025870	DMS_other	DISARM	DrmD	Host-associated	human	P-P
NZ_CP025870	DMS_other	DISARM	DrmD	Host-associated	human	P-P
NZ_CP025883	DMS_other	DISARM	DrmD	Host-associated	human	P-P
NZ_CP025883	DMS_other	DISARM	DrmD	Host-associated	human	P-P
NZ_CP025894	DMS_other	DISARM	DrmD	Host-associated	human	P-P
NZ_CP025894	DMS_other	DISARM	DrmD	Host-associated	human	P-P
IMGVR_UViG_2529293038_000009	DMS_other	DISARM	DrmD	Unclassified	Unclassified	P-P
IMGVR_UViG_2529293038_000009	DMS_other	DISARM	DrmD	Unclassified	Unclassified	P-P
IMGVR_UViG_2537561965_000004	DMS_other	DISARM	DrmD	Unclassified	Unclassified	P-P
IMGVR_UViG_2537561965_000004	DMS_other	DISARM	DrmD	Unclassified	Unclassified	P-P
IMGVR_UViG_2537561965_000004	DMS_other	DISARM	DrmC	Unclassified	Unclassified	P-P
IMGVR_UViG_2537561965_000004	DMS_other	DISARM	DrmC	Unclassified	Unclassified	P-P
IMGVR_UViG_3300027710_000107	DMS_other	DISARM	DrmD	Terrestrial	other	P-P
IMGVR_UViG_3300027710_000107	DMS_other	DISARM	DrmD	Terrestrial	other	P-P
IMGVR_UViG_641736211_000004	DMS_other	DISARM	DrmD	Unclassified	Unclassified	P-P
IMGVR_UViG_641736211_000004	DMS_other	DISARM	DrmD	Unclassified	Unclassified	P-P
CP057248	DMS_other	DISARM	DrmC	Host-associated	animal	P-P
CP057248	DMS_other	DISARM	DrmC	Host-associated	animal	P-P
CP057263	DMS_other	DISARM	DrmC	Host-associated	animal	P-P
CP057263	DMS_other	DISARM	DrmC	Host-associated	animal	P-P
NC_021654	DMS_other	DISARM	DrmC	Unclassified	Unclassified	P-P
NC_021654	DMS_other	DISARM	DrmC	Unclassified	Unclassified	P-P
NZ_CP027613	DMS_other	DISARM	DrmC	Unclassified	Unclassified	P-P
NZ_CP027613	DMS_other	DISARM	DrmC	Unclassified	Unclassified	P-P
IMGVR_UViG_3300024308_000033	DMS_other	DISARM	DrmMII	Terrestrial	other	P-P
IMGVR_UViG_3300024308_000033	DMS_other	DISARM	DrmMII	Terrestrial	other	P-P
NC_015512	DMS_other	DISARM	DrmA	Aquatic	wastewater	P-P
NC_015512	DMS_other	DISARM	DrmA	Aquatic	wastewater	P-P
NC_015512	DMS_other	DISARM	DrmB	Aquatic	wastewater	P-P
NC_015512	DMS_other	DISARM	DrmB	Aquatic	wastewater	P-P
IMGVR_UViG_3300020256_000001	DMS_other	DND	DndB	Aquatic	saltwater	P-P
IMGVR_UViG_3300020256_000001	DMS_other	DND	DndB	Aquatic	saltwater	P-P
IMGVR_UViG_3300020256_000001	DMS_other	DND	DndC	Aquatic	saltwater	P-P
IMGVR_UViG_3300020256_000001	DMS_other	DND	DndC	Aquatic	saltwater	P-P
IMGVR_UViG_3300027967_000006	DMS_other	DND	DndB	Aquatic	saltwater	P-P
IMGVR_UViG_3300027967_000006	DMS_other	DND	DndB	Aquatic	saltwater	P-P
IMGVR_UViG_3300027967_000006	DMS_other	DND	DndC	Aquatic	saltwater	P-P
IMGVR_UViG_3300027967_000006	DMS_other	DND	DndC	Aquatic	saltwater	P-P
IMGVR_UViG_3300032360_000014	DMS_other	DND	DndC	Aquatic	saltwater	P-P
IMGVR_UViG_3300032360_000014	DMS_other	DND	DndC	Aquatic	saltwater	P-P
NZ_CP061756	DMS_other	DND	Orf5	Unclassified	Unclassified	P-P
NZ_CP061756	DMS_other	DND	Orf5	Unclassified	Unclassified	P-P
IMGVR_UViG_3300028591_000079	DMS_other	DND	DndD	Host-associated	animal	P-P
IMGVR_UViG_3300028591_000079	DMS_other	DND	DndD	Host-associated	animal	P-P
IMGVR_UViG_3300001814_000001	DMS_other	DND	Orf5	Terrestrial	other	P-P
IMGVR_UViG_3300001814_000001	DMS_other	DND	Orf5	Terrestrial	other	P-P
NZ_CP021720	DMS_other	DND	Orf5	Unclassified	Unclassified	P-P
NZ_CP021720	DMS_other	DND	Orf5	Unclassified	Unclassified	P-P
CP025897	DMS_other	DND	DndD	Host-associated	human	P-P
CP025897	DMS_other	DND	DndD	Host-associated	human	P-P
NZ_CP025868	DMS_other	DND	DndD	Host-associated	human	P-P
NZ_CP025868	DMS_other	DND	DndD	Host-associated	human	P-P
NZ_CP025870	DMS_other	DND	DndD	Host-associated	human	P-P
NZ_CP025870	DMS_other	DND	DndD	Host-associated	human	P-P
NZ_CP025883	DMS_other	DND	DndD	Host-associated	human	P-P
NZ_CP025883	DMS_other	DND	DndD	Host-associated	human	P-P
NZ_CP025894	DMS_other	DND	DndD	Host-associated	human	P-P
NZ_CP025894	DMS_other	DND	DndD	Host-associated	human	P-P
IMGVR_UViG_3300006033_000022	DMS_other	DND	Orf5	Aquatic	freshwater	P-P
IMGVR_UViG_3300006033_000022	DMS_other	DND	Orf5	Aquatic	freshwater	P-P
UGV-GENOME-0373880	DMS_other	DND	DndB	Host-associated	human	P-P
UGV-GENOME-0373880	DMS_other	DND	DndB	Host-associated	human	P-P
uvig_504075	DMS_other	DPD	DpdH	Host-associated	human	P-P
uvig_504075	DMS_other	DPD	DpdH	Host-associated	human	P-P
Gammaproteobacteria_gi_260447165	DMS_other	DPD	DpdH	Unclassified	Unclassified	P-P
Gammaproteobacteria_gi_260447165	DMS_other	DPD	DpdH	Unclassified	Unclassified	P-P
NZ_CP018956	DRT_class_I	DRT	AbiP2	Host-associated	human	P-P
NZ_CP018956	DRT_class_I	DRT	AbiP2	Host-associated	human	P-P
NZ_CP021835	DRT_class_I	DRT	AbiP2	Unclassified	Unclassified	P-P
NZ_CP021835	DRT_class_I	DRT	AbiP2	Unclassified	Unclassified	P-P
NZ_CP025141	DRT_class_I	DRT	AbiP2	Host-associated	human	P-P
NZ_CP025141	DRT_class_I	DRT	AbiP2	Host-associated	human	P-P
NZ_CP025144	DRT_class_I	DRT	AbiP2	Host-associated	human	P-P
NZ_CP025144	DRT_class_I	DRT	AbiP2	Host-associated	human	P-P
NZ_CP025147	DRT_class_I	DRT	AbiP2	Host-associated	human	P-P
NZ_CP025147	DRT_class_I	DRT	AbiP2	Host-associated	human	P-P
UGV-GENOME-0372667_1	DRT_class_II	DRT	RT_UG27	Host-associated	human	P-P
UGV-GENOME-0372667_1	DRT_class_II	DRT	RT_UG27	Host-associated	human	P-P
UGV-GENOME-0372667_1	DRT_class_II	DRT	RTas346	Host-associated	human	P-P
UGV-GENOME-0372667_1	DRT_class_II	DRT	RTas346	Host-associated	human	P-P
UGV-GENOME-0372667_1	DRT_class_II	DRT	RTas337	Host-associated	human	P-P
UGV-GENOME-0372667_1	DRT_class_II	DRT	RTas337	Host-associated	human	P-P
uvig_316536	DRT_class_II	DRT	RTasSLATT	Host-associated	human	P-P
uvig_316536	DRT_class_II	DRT	RTasSLATT	Host-associated	human	P-P
uvig_316536	DRT_class_II	DRT	RT_UG17	Host-associated	human	P-P
uvig_316536	DRT_class_II	DRT	RT_UG17	Host-associated	human	P-P
IMGVR_UViG_3300005532_000023	druantia_other	Druantia	DruH	Terrestrial	soil	P-P
IMGVR_UViG_3300005532_000023	druantia_other	Druantia	DruH	Terrestrial	soil	P-P
IMGVR_UViG_3300005532_000023	druantia_other	Druantia	DruE	Terrestrial	soil	P-P
IMGVR_UViG_3300005532_000023	druantia_other	Druantia	DruE	Terrestrial	soil	P-P
IMGVR_UViG_3300012080_000004	druantia_other	Druantia	DruM	Host-associated	fungi	P-P
IMGVR_UViG_3300012080_000004	druantia_other	Druantia	DruM	Host-associated	fungi	P-P
IMGVR_UViG_3300012080_000004	druantia_other	Druantia	DruK	Host-associated	fungi	P-P
IMGVR_UViG_3300012080_000004	druantia_other	Druantia	DruK	Host-associated	fungi	P-P
IMGVR_UViG_3300006043_000001	gabija	Gabija	GajB	Unclassified	Unclassified	P-P
IMGVR_UViG_3300006043_000001	gabija	Gabija	GajB	Unclassified	Unclassified	P-P
IMGVR_UViG_3300006043_000001	gabija	Gabija	GajA	Unclassified	Unclassified	P-P
IMGVR_UViG_3300006043_000001	gabija	Gabija	GajA	Unclassified	Unclassified	P-P
NZ_MT162143	gabija	Gabija	GajA	Unclassified	Unclassified	P-P
NZ_MT162143	gabija	Gabija	GajA	Unclassified	Unclassified	P-P
NZ_MT162143	gabija	Gabija	GajB	Unclassified	Unclassified	P-P
NZ_MT162143	gabija	Gabija	GajB	Unclassified	Unclassified	P-P
CP052352	gabija	Gabija	GajA	Host-associated	human	P-P
CP052352	gabija	Gabija	GajA	Host-associated	human	P-P
CP052352	gabija	Gabija	GajB	Host-associated	human	P-P
CP052352	gabija	Gabija	GajB	Host-associated	human	P-P
CP052281	gabija	Gabija	GajA	Host-associated	human	P-P
CP052281	gabija	Gabija	GajA	Host-associated	human	P-P
CP052281	gabija	Gabija	GajB	Host-associated	human	P-P
CP052281	gabija	Gabija	GajB	Host-associated	human	P-P
CP052311	gabija	Gabija	GajA	Host-associated	human	P-P
CP052311	gabija	Gabija	GajA	Host-associated	human	P-P
CP052311	gabija	Gabija	GajB	Host-associated	human	P-P
CP052311	gabija	Gabija	GajB	Host-associated	human	P-P
CP052393	gabija	Gabija	GajA	Host-associated	human	P-P
CP052393	gabija	Gabija	GajA	Host-associated	human	P-P
CP052393	gabija	Gabija	GajB	Host-associated	human	P-P
CP052393	gabija	Gabija	GajB	Host-associated	human	P-P
CP052423	gabija	Gabija	GajA	Host-associated	human	P-P
CP052423	gabija	Gabija	GajA	Host-associated	human	P-P
CP052423	gabija	Gabija	GajB	Host-associated	human	P-P
CP052423	gabija	Gabija	GajB	Host-associated	human	P-P
NZ_CP022155	gabija	Gabija	GajA	Aquatic	wastewater	P-P
NZ_CP022155	gabija	Gabija	GajA	Aquatic	wastewater	P-P
NZ_CP022155	gabija	Gabija	GajB	Aquatic	wastewater	P-P
NZ_CP022155	gabija	Gabija	GajB	Aquatic	wastewater	P-P
NZ_CP056516	gabija	Gabija	GajA	Aquatic	wastewater	P-P
NZ_CP056516	gabija	Gabija	GajA	Aquatic	wastewater	P-P
NZ_CP056516	gabija	Gabija	GajB	Aquatic	wastewater	P-P
NZ_CP056516	gabija	Gabija	GajB	Aquatic	wastewater	P-P
NZ_MK433207	gabija	Gabija	GajA	Unclassified	Unclassified	P-P
NZ_MK433207	gabija	Gabija	GajA	Unclassified	Unclassified	P-P
NZ_MK433207	gabija	Gabija	GajB	Unclassified	Unclassified	P-P
NZ_MK433207	gabija	Gabija	GajB	Unclassified	Unclassified	P-P
IMGVR_UViG_3300011238_000001	gabija	Gabija	GajB	Terrestrial	human-engineered facilities	P-P
IMGVR_UViG_3300011238_000001	gabija	Gabija	GajB	Terrestrial	human-engineered facilities	P-P
IMGVR_UViG_3300011238_000001	gabija	Gabija	GajA	Terrestrial	human-engineered facilities	P-P
IMGVR_UViG_3300011238_000001	gabija	Gabija	GajA	Terrestrial	human-engineered facilities	P-P
NZ_LT883139	GAO_19	GAO_19	SIR2	Unclassified	Unclassified	P-P
NZ_LT883139	GAO_19	GAO_19	SIR2	Unclassified	Unclassified	P-P
NZ_CP056140	GAO_19	GAO_19	SIR2	Aquatic	wastewater	P-P
NZ_CP056140	GAO_19	GAO_19	SIR2	Aquatic	wastewater	P-P
NZ_LT883139	GAO_19	GAO_19 | GAO_20	HerA	Unclassified	Unclassified	P-P
NZ_LT883139	GAO_19	GAO_19 | GAO_20	HerA	Unclassified	Unclassified	P-P
NZ_CP056140	GAO_19	GAO_19 | GAO_20	HerA	Aquatic	wastewater	P-P
NZ_CP056140	GAO_19	GAO_19 | GAO_20	HerA	Aquatic	wastewater	P-P
Gammaproteobacteria_gi_565643352	DMS_other	GAO_29	DUF3780	Unclassified	Unclassified	P-P
Gammaproteobacteria_gi_565643352	DMS_other	GAO_29	DUF3780	Unclassified	Unclassified	P-P
IMGVR_UViG_2061766007_000587	hachiman_type_I	Hachiman	HamA1	Host-associated	animal	P-P
IMGVR_UViG_2061766007_000587	hachiman_type_I	Hachiman	HamA1	Host-associated	animal	P-P
IMGVR_UViG_2061766007_000587	hachiman_type_I	Hachiman	HamB1	Host-associated	animal	P-P
IMGVR_UViG_2061766007_000587	hachiman_type_I	Hachiman	HamB1	Host-associated	animal	P-P
IMGVR_UViG_3300028603_000120	ietAS	ietAS	IetS	Terrestrial	human-engineered facilities	P-P
IMGVR_UViG_3300028603_000120	ietAS	ietAS	IetS	Terrestrial	human-engineered facilities	P-P
IMGVR_UViG_3300028603_000120	ietAS	ietAS	IetA	Terrestrial	human-engineered facilities	P-P
IMGVR_UViG_3300028603_000120	ietAS	ietAS	IetA	Terrestrial	human-engineered facilities	P-P
NC_015511	ietAS	ietAS	IetS	Aquatic	wastewater	P-P
NC_015511	ietAS	ietAS	IetS	Aquatic	wastewater	P-P
NC_015511	ietAS	ietAS	IetA	Aquatic	wastewater	P-P
NC_015511	ietAS	ietAS	IetA	Aquatic	wastewater	P-P
Bacilli_gi_507057479	ietAS	ietAS	IetA	Unclassified	Unclassified	P-P
Bacilli_gi_507057479	ietAS	ietAS	IetA	Unclassified	Unclassified	P-P
Bacilli_gi_507057479	ietAS	ietAS	IetS	Unclassified	Unclassified	P-P
Bacilli_gi_507057479	ietAS	ietAS	IetS	Unclassified	Unclassified	P-P
Gammaproteobacteria_gi_452274493	ietAS	ietAS	IetA	Unclassified	Unclassified	P-P
Gammaproteobacteria_gi_452274493	ietAS	ietAS	IetA	Unclassified	Unclassified	P-P
Gammaproteobacteria_gi_452274493	ietAS	ietAS	IetA	Unclassified	Unclassified	P-P
Gammaproteobacteria_gi_452274493	ietAS	ietAS	IetA	Unclassified	Unclassified	P-P
Gammaproteobacteria_gi_452274493	ietAS	ietAS	IetS	Unclassified	Unclassified	P-P
Gammaproteobacteria_gi_452274493	ietAS	ietAS	IetS	Unclassified	Unclassified	P-P
IMGVR_UViG_2534681658_000002	ietAS	ietAS	IetA	Unclassified	Unclassified	P-P
IMGVR_UViG_2534681658_000002	ietAS	ietAS	IetA	Unclassified	Unclassified	P-P
IMGVR_UViG_2534681658_000002	ietAS	ietAS	IetS	Unclassified	Unclassified	P-P
IMGVR_UViG_2534681658_000002	ietAS	ietAS	IetS	Unclassified	Unclassified	P-P
IMGVR_UViG_2537561685_000004	ietAS	ietAS	IetA	Unclassified	Unclassified	P-P
IMGVR_UViG_2537561685_000004	ietAS	ietAS	IetA	Unclassified	Unclassified	P-P
IMGVR_UViG_2537561685_000004	ietAS	ietAS	IetS	Unclassified	Unclassified	P-P
IMGVR_UViG_2537561685_000004	ietAS	ietAS	IetS	Unclassified	Unclassified	P-P
IMGVR_UViG_2537561688_000003	ietAS	ietAS	IetA	Unclassified	Unclassified	P-P
IMGVR_UViG_2537561688_000003	ietAS	ietAS	IetA	Unclassified	Unclassified	P-P
IMGVR_UViG_2537561688_000003	ietAS	ietAS	IetS	Unclassified	Unclassified	P-P
IMGVR_UViG_2537561688_000003	ietAS	ietAS	IetS	Unclassified	Unclassified	P-P
IMGVR_UViG_3300004206_000001	ietAS	ietAS	IetA	Aquatic	freshwater	P-P
IMGVR_UViG_3300004206_000001	ietAS	ietAS	IetA	Aquatic	freshwater	P-P
IMGVR_UViG_3300004206_000001	ietAS	ietAS	IetS	Aquatic	freshwater	P-P
IMGVR_UViG_3300004206_000001	ietAS	ietAS	IetS	Aquatic	freshwater	P-P
IMGVR_UViG_3300024042_000003	ietAS	ietAS	IetA	Host-associated	animal	P-P
IMGVR_UViG_3300024042_000003	ietAS	ietAS	IetA	Host-associated	animal	P-P
IMGVR_UViG_3300024042_000003	ietAS	ietAS	IetS	Host-associated	animal	P-P
IMGVR_UViG_3300024042_000003	ietAS	ietAS	IetS	Host-associated	animal	P-P
IMGVR_UViG_3300027858_000012	ietAS	ietAS	IetA	Aquatic	saltwater	P-P
IMGVR_UViG_3300027858_000012	ietAS	ietAS	IetA	Aquatic	saltwater	P-P
IMGVR_UViG_3300027858_000012	ietAS	ietAS	IetS	Aquatic	saltwater	P-P
IMGVR_UViG_3300027858_000012	ietAS	ietAS	IetS	Aquatic	saltwater	P-P
UGV-GENOME-0292705	ietAS	ietAS	IetA	Host-associated	human	P-P
UGV-GENOME-0292705	ietAS	ietAS	IetA	Host-associated	human	P-P
UGV-GENOME-0292705	ietAS	ietAS	IetS	Host-associated	human	P-P
UGV-GENOME-0292705	ietAS	ietAS	IetS	Host-associated	human	P-P
NZ_CP047413	kiwa	Kiwa	KwaB	Host-associated	animal	P-P
NZ_CP047413	kiwa	Kiwa	KwaB	Host-associated	animal	P-P
NZ_CP047413	kiwa	Kiwa	KwaA	Host-associated	animal	P-P
NZ_CP047413	kiwa	Kiwa	KwaA	Host-associated	animal	P-P
IMGVR_UViG_2511231124_000001	kiwa	Kiwa	KwaB	Unclassified	Unclassified	P-P
IMGVR_UViG_2511231124_000001	kiwa	Kiwa	KwaB	Unclassified	Unclassified	P-P
IMGVR_UViG_2511231124_000001	kiwa	Kiwa	KwaA	Unclassified	Unclassified	P-P
IMGVR_UViG_2511231124_000001	kiwa	Kiwa	KwaA	Unclassified	Unclassified	P-P
UGV-GENOME-0268308_1	kiwa	Kiwa	KwaB	Host-associated	human	P-P
UGV-GENOME-0268308_1	kiwa	Kiwa	KwaB	Host-associated	human	P-P
UGV-GENOME-0268308_1	kiwa	Kiwa	KwaA	Host-associated	human	P-P
UGV-GENOME-0268308_1	kiwa	Kiwa	KwaA	Host-associated	human	P-P
uvig_318268	kiwa	Kiwa	KwaB	Host-associated	human	P-P
uvig_318268	kiwa	Kiwa	KwaB	Host-associated	human	P-P
uvig_318268	kiwa	Kiwa	KwaA	Host-associated	human	P-P
uvig_318268	kiwa	Kiwa	KwaA	Host-associated	human	P-P
NZ_CP029457	lamassu_type_I	Lamassu	LmuA1	Host-associated	plant	P-P
NZ_CP029457	lamassu_type_I	Lamassu	LmuA1	Host-associated	plant	P-P
NZ_CP029457	lamassu_type_I	Lamassu	LmuB1	Host-associated	plant	P-P
NZ_CP029457	lamassu_type_I	Lamassu	LmuB1	Host-associated	plant	P-P
CP052527	DMS_other	PBE	PbeA	Host-associated	human	P-P
CP052527	DMS_other	PBE	PbeA	Host-associated	human	P-P
IMGVR_UViG_3300000276_000005	DMS_other	PBE	PbeC	Host-associated	human	P-P
IMGVR_UViG_3300000276_000005	DMS_other	PBE	PbeC	Host-associated	human	P-P
NZ_CP041929	DMS_other	PBE	PbeC	Host-associated	human	P-P
NZ_CP041929	DMS_other	PBE	PbeC	Host-associated	human	P-P
NZ_CP063873	DMS_other	PBE	PbeC	Host-associated	animal	P-P
NZ_CP063873	DMS_other	PBE	PbeC	Host-associated	animal	P-P
NZ_CP080364	DMS_other	PBE	PbeC	Host-associated	human	P-P
NZ_CP080364	DMS_other	PBE	PbeC	Host-associated	human	P-P
NZ_LR890555	DMS_other	PBE	PbeC	Unclassified	Unclassified	P-P
NZ_LR890555	DMS_other	PBE	PbeC	Unclassified	Unclassified	P-P
NZ_CP072771	ppl	ppl	Ppl	Host-associated	animal	P-P
NZ_CP072771	ppl	ppl	Ppl	Host-associated	animal	P-P
NZ_CP074117	ppl	ppl	Ppl	Host-associated	human	P-P
NZ_CP074117	ppl	ppl	Ppl	Host-associated	human	P-P
NZ_CP027613	pycsar_effector	Pycsar	PycTM	Unclassified	Unclassified	P-P
NZ_CP027613	pycsar_effector	Pycsar	PycTM	Unclassified	Unclassified	P-P
NZ_CP064061	pycsar_effector	Pycsar	PycC	Unclassified	Unclassified	P-P
NZ_CP064061	pycsar_effector	Pycsar	PycC	Unclassified	Unclassified	P-P
NZ_CP064061	pycsar_effector	Pycsar	PycTM	Unclassified	Unclassified	P-P
NZ_CP064061	pycsar_effector	Pycsar	PycTM	Unclassified	Unclassified	P-P
NZ_CP069392	pycsar_effector	Pycsar	PycC	Unclassified	Unclassified	P-P
NZ_CP069392	pycsar_effector	Pycsar	PycC	Unclassified	Unclassified	P-P
NZ_CP069392	pycsar_effector	Pycsar	PycTM	Unclassified	Unclassified	P-P
NZ_CP069392	pycsar_effector	Pycsar	PycTM	Unclassified	Unclassified	P-P
NZ_CP032328	qatABCD	qatABCD	QatD	Terrestrial	soil	P-P
NZ_CP032328	qatABCD	qatABCD	QatD	Terrestrial	soil	P-P
NZ_CP032328	qatABCD	qatABCD	QatC	Terrestrial	soil	P-P
NZ_CP032328	qatABCD	qatABCD	QatC	Terrestrial	soil	P-P
NZ_CP032328	qatABCD	qatABCD	QatB	Terrestrial	soil	P-P
NZ_CP032328	qatABCD	qatABCD	QatB	Terrestrial	soil	P-P
NZ_CP032328	qatABCD	qatABCD	QatA	Terrestrial	soil	P-P
NZ_CP032328	qatABCD	qatABCD	QatA	Terrestrial	soil	P-P
IMGVR_UViG_2537561515_000001	DRT_other	Retron	RT_I-B	Unclassified	Unclassified	P-P
IMGVR_UViG_2537561515_000001	retron_I-B	Retron	RT_I-B	Unclassified	Unclassified	P-P
IMGVR_UViG_2537561515_000001	DRT_other	Retron	RT_I-B	Unclassified	Unclassified	P-P
IMGVR_UViG_2537561515_000001	retron_I-B	Retron	RT_I-B	Unclassified	Unclassified	P-P
IMGVR_UViG_2537561515_000001	DRT_other	Retron	ATPase-Toprim_I-B	Unclassified	Unclassified	P-P
IMGVR_UViG_2537561515_000001	retron_I-B	Retron	ATPase-Toprim_I-B	Unclassified	Unclassified	P-P
IMGVR_UViG_2537561515_000001	DRT_other	Retron	ATPase-Toprim_I-B	Unclassified	Unclassified	P-P
IMGVR_UViG_2537561515_000001	retron_I-B	Retron	ATPase-Toprim_I-B	Unclassified	Unclassified	P-P
IMGVR_UViG_2597489954_000001	DRT_other	Retron	RT_I-B	Unclassified	Unclassified	P-P
IMGVR_UViG_2597489954_000001	retron_I-B	Retron	RT_I-B	Unclassified	Unclassified	P-P
IMGVR_UViG_2597489954_000001	DRT_other	Retron	RT_I-B	Unclassified	Unclassified	P-P
IMGVR_UViG_2597489954_000001	retron_I-B	Retron	RT_I-B	Unclassified	Unclassified	P-P
IMGVR_UViG_2597489954_000001	DRT_other	Retron	ATPase-Toprim_I-B	Unclassified	Unclassified	P-P
IMGVR_UViG_2597489954_000001	retron_I-B	Retron	ATPase-Toprim_I-B	Unclassified	Unclassified	P-P
IMGVR_UViG_2597489954_000001	DRT_other	Retron	ATPase-Toprim_I-B	Unclassified	Unclassified	P-P
IMGVR_UViG_2597489954_000001	retron_I-B	Retron	ATPase-Toprim_I-B	Unclassified	Unclassified	P-P
IMGVR_UViG_3300035689_000021	DRT_other	Retron	HTH_VI	Aquatic	freshwater	P-P
IMGVR_UViG_3300035689_000021	DRT_other	Retron	HTH_VI	Aquatic	freshwater	P-P
IMGVR_UViG_3300035689_000021	DRT_other	Retron	RT_VI	Aquatic	freshwater	P-P
IMGVR_UViG_3300035689_000021	DRT_other	Retron	RT_VI	Aquatic	freshwater	P-P
IMGVR_UViG_3300011158_000001	retron_XI	Retron	RT-Protease_XI	Terrestrial	human-engineered facilities	P-P
IMGVR_UViG_3300011158_000001	retron_XI	Retron	RT-Protease_XI	Terrestrial	human-engineered facilities	P-P
IMGVR_UViG_3300031418_000015	retron_XI	Retron	RT-Protease_XI	Host-associated	plant	P-P
IMGVR_UViG_3300031418_000015	retron_XI	Retron	RT-Protease_XI	Host-associated	plant	P-P
NZ_CP044087	retron_XI	Retron	RT-Protease_XI	Host-associated	human	P-P
NZ_CP044087	retron_XI	Retron	RT-Protease_XI	Host-associated	human	P-P
NZ_CP044087	retron_XI	Retron	RT-Protease_XI	Host-associated	human	P-P
NZ_CP044087	retron_XI	Retron	RT-Protease_XI	Host-associated	human	P-P
UGV-GENOME-0230797	retron_XII	Retron	RT-TIR_XII	Host-associated	human	P-P
UGV-GENOME-0230797	retron_XII	Retron	RT-TIR_XII	Host-associated	human	P-P
uvig_487199	DRT_other	Retron	ATPase-Toprim_I-B	Host-associated	human	P-P
uvig_487199	retron_I-B	Retron	ATPase-Toprim_I-B	Host-associated	human	P-P
uvig_487199	DRT_other	Retron	ATPase-Toprim_I-B	Host-associated	human	P-P
uvig_487199	retron_I-B	Retron	ATPase-Toprim_I-B	Host-associated	human	P-P
uvig_487199	DRT_other	Retron	RT_I-B	Host-associated	human	P-P
uvig_487199	retron_I-B	Retron	RT_I-B	Host-associated	human	P-P
uvig_487199	DRT_other	Retron	RT_I-B	Host-associated	human	P-P
uvig_487199	retron_I-B	Retron	RT_I-B	Host-associated	human	P-P
IMGVR_UViG_2579779010_000001	DMS_other	RM	REase_II	Unclassified	Unclassified	P-P
IMGVR_UViG_2579779010_000001	DMS_other	RM	REase_II	Unclassified	Unclassified	P-P
IMGVR_UViG_3300004237_000002	DMS_other	RM	REase_II	Aquatic	freshwater	P-P
IMGVR_UViG_3300004237_000002	RM_type_II	RM	REase_II	Aquatic	freshwater	P-P
IMGVR_UViG_3300004237_000002	DMS_other	RM	REase_II	Aquatic	freshwater	P-P
IMGVR_UViG_3300004237_000002	RM_type_II	RM	REase_II	Aquatic	freshwater	P-P
IMGVR_UViG_3300004237_000002	DMS_other	RM	MTase_II	Aquatic	freshwater	P-P
IMGVR_UViG_3300004237_000002	RM_type_II	RM	MTase_II	Aquatic	freshwater	P-P
IMGVR_UViG_3300004237_000002	DMS_other	RM	MTase_II	Aquatic	freshwater	P-P
IMGVR_UViG_3300004237_000002	RM_type_II	RM	MTase_II	Aquatic	freshwater	P-P
IMGVR_UViG_3300022895_000013	DMS_other	RM	REase_II	Terrestrial	soil	P-P
IMGVR_UViG_3300022895_000013	RM_type_II	RM	REase_II	Terrestrial	soil	P-P
IMGVR_UViG_3300022895_000013	DMS_other	RM	REase_II	Terrestrial	soil	P-P
IMGVR_UViG_3300022895_000013	RM_type_II	RM	REase_II	Terrestrial	soil	P-P
IMGVR_UViG_3300022895_000013	DMS_other	RM	MTase_II	Terrestrial	soil	P-P
IMGVR_UViG_3300022895_000013	DMS_other	RM	MTase_II	Terrestrial	soil	P-P
IMGVR_UViG_3300022895_000013	DMS_other	RM	MTase_II	Terrestrial	soil	P-P
IMGVR_UViG_3300022895_000013	RM_type_II	RM	MTase_II	Terrestrial	soil	P-P
IMGVR_UViG_3300022895_000013	DMS_other	RM	MTase_II	Terrestrial	soil	P-P
IMGVR_UViG_3300022895_000013	RM_type_II	RM	MTase_II	Terrestrial	soil	P-P
IMGVR_UViG_3300022895_000013	DMS_other	RM	REase_II	Terrestrial	soil	P-P
IMGVR_UViG_3300022895_000013	RM_type_II	RM	REase_II	Terrestrial	soil	P-P
IMGVR_UViG_3300022895_000013	DMS_other	RM	REase_II	Terrestrial	soil	P-P
IMGVR_UViG_3300022895_000013	RM_type_II	RM	REase_II	Terrestrial	soil	P-P
IMGVR_UViG_3300025291_000019	DMS_other	RM	REase_II	Host-associated	plant	P-P
IMGVR_UViG_3300025291_000019	RM_type_II	RM	REase_II	Host-associated	plant	P-P
IMGVR_UViG_3300025291_000019	DMS_other	RM	REase_II	Host-associated	plant	P-P
IMGVR_UViG_3300025291_000019	RM_type_II	RM	REase_II	Host-associated	plant	P-P
IMGVR_UViG_3300025291_000019	DMS_other	RM	MTase_II	Host-associated	plant	P-P
IMGVR_UViG_3300025291_000019	RM_type_II	RM	MTase_II	Host-associated	plant	P-P
IMGVR_UViG_3300025291_000019	DMS_other	RM	MTase_II	Host-associated	plant	P-P
IMGVR_UViG_3300025291_000019	RM_type_II	RM	MTase_II	Host-associated	plant	P-P
IMGVR_UViG_3300025291_000019	DMS_other	RM	REase_II	Host-associated	plant	P-P
IMGVR_UViG_3300025291_000019	RM_type_II	RM	REase_II	Host-associated	plant	P-P
IMGVR_UViG_3300025291_000019	DMS_other	RM	REase_II	Host-associated	plant	P-P
IMGVR_UViG_3300025291_000019	RM_type_II	RM	REase_II	Host-associated	plant	P-P
IMGVR_UViG_3300025735_000014	DMS_other	RM	REase_II	Host-associated	plant	P-P
IMGVR_UViG_3300025735_000014	RM_type_II	RM	REase_II	Host-associated	plant	P-P
IMGVR_UViG_3300025735_000014	DMS_other	RM	REase_II	Host-associated	plant	P-P
IMGVR_UViG_3300025735_000014	RM_type_II	RM	REase_II	Host-associated	plant	P-P
IMGVR_UViG_3300025735_000014	DMS_other	RM	MTase_II	Host-associated	plant	P-P
IMGVR_UViG_3300025735_000014	RM_type_II	RM	MTase_II	Host-associated	plant	P-P
IMGVR_UViG_3300025735_000014	DMS_other	RM	MTase_II	Host-associated	plant	P-P
IMGVR_UViG_3300025735_000014	RM_type_II	RM	MTase_II	Host-associated	plant	P-P
IMGVR_UViG_3300027863_000066	DMS_other	RM	REase_II	Aquatic	freshwater	P-P
IMGVR_UViG_3300027863_000066	DMS_other	RM	REase_II	Aquatic	freshwater	P-P
IMGVR_UViG_3300027863_000066	DMS_other	RM	MTase_II	Aquatic	freshwater	P-P
IMGVR_UViG_3300027863_000066	DMS_other	RM	MTase_II	Aquatic	freshwater	P-P
IMGVR_UViG_641522650_000001	DMS_other	RM	REase_II	Unclassified	Unclassified	P-P
IMGVR_UViG_641522650_000001	RM_type_II	RM	REase_II	Unclassified	Unclassified	P-P
IMGVR_UViG_641522650_000001	DMS_other	RM	REase_II	Unclassified	Unclassified	P-P
IMGVR_UViG_641522650_000001	RM_type_II	RM	REase_II	Unclassified	Unclassified	P-P
IMGVR_UViG_641522650_000001	RM_type_II	RM	MTase_II	Unclassified	Unclassified	P-P
IMGVR_UViG_641522650_000001	RM_type_II	RM	MTase_II	Unclassified	Unclassified	P-P
IMGVR_UViG_641522650_000001	DMS_other	RM	oMTase	Unclassified	Unclassified	P-P
IMGVR_UViG_641522650_000001	DMS_other	RM	oMTase	Unclassified	Unclassified	P-P
NZ_CP034093	DMS_other	RM	REase_II	Host-associated	human	P-P
NZ_CP034093	RM_type_II	RM	REase_II	Host-associated	human	P-P
NZ_CP034093	DMS_other	RM	REase_II	Host-associated	human	P-P
NZ_CP034093	RM_type_II	RM	REase_II	Host-associated	human	P-P
NZ_CP034093	DMS_other	RM	MTase_II	Host-associated	human	P-P
NZ_CP034093	RM_type_II	RM	MTase_II	Host-associated	human	P-P
NZ_CP034093	DMS_other	RM	MTase_II	Host-associated	human	P-P
NZ_CP034093	RM_type_II	RM	MTase_II	Host-associated	human	P-P
NZ_CP034093	DMS_other	RM	REase_II	Host-associated	human	P-P
NZ_CP034093	RM_type_II	RM	REase_II	Host-associated	human	P-P
NZ_CP034093	DMS_other	RM	REase_II	Host-associated	human	P-P
NZ_CP034093	RM_type_II	RM	REase_II	Host-associated	human	P-P
UGV-GENOME-0349120_1	DMS_other	RM	REase_II	Host-associated	human	P-P
UGV-GENOME-0349120_1	RM_type_II	RM	REase_II	Host-associated	human	P-P
UGV-GENOME-0349120_1	DMS_other	RM	REase_II	Host-associated	human	P-P
UGV-GENOME-0349120_1	RM_type_II	RM	REase_II	Host-associated	human	P-P
UGV-GENOME-0349120_1	DMS_other	RM	MTase_II	Host-associated	human	P-P
UGV-GENOME-0349120_1	RM_type_II	RM	MTase_II	Host-associated	human	P-P
UGV-GENOME-0349120_1	DMS_other	RM	MTase_II	Host-associated	human	P-P
UGV-GENOME-0349120_1	RM_type_II	RM	MTase_II	Host-associated	human	P-P
UGV-GENOME-0349120_1	DMS_other	RM	REase_II	Host-associated	human	P-P
UGV-GENOME-0349120_1	RM_type_II	RM	REase_II	Host-associated	human	P-P
UGV-GENOME-0349120_1	DMS_other	RM	REase_II	Host-associated	human	P-P
UGV-GENOME-0349120_1	RM_type_II	RM	REase_II	Host-associated	human	P-P
uvig_578912	DMS_other	RM	REase_II	Host-associated	human	P-P
uvig_578912	RM_type_II	RM	REase_II	Host-associated	human	P-P
uvig_578912	DMS_other	RM	REase_II	Host-associated	human	P-P
uvig_578912	RM_type_II	RM	REase_II	Host-associated	human	P-P
uvig_578912	RM_type_II	RM	MTase_II	Host-associated	human	P-P
uvig_578912	RM_type_II	RM	MTase_II	Host-associated	human	P-P
uvig_578912	DMS_other	RM	oMTase	Host-associated	human	P-P
uvig_578912	DMS_other	RM	oMTase	Host-associated	human	P-P
CP017949	DMS_other	RM	MTase_II	Aquatic	saltwater	P-P
CP017949	DMS_other	RM	MTase_II	Aquatic	saltwater	P-P
CP017949	DMS_other	RM	MTase_II	Aquatic	saltwater	P-P
CP017949	DMS_other	RM	MTase_II	Aquatic	saltwater	P-P
CP017949	DMS_other	RM	REase_MTase_IIG	Aquatic	saltwater	P-P
CP017949	RM_type_IIG	RM	REase_MTase_IIG	Aquatic	saltwater	P-P
CP017949	DMS_other	RM	REase_MTase_IIG	Aquatic	saltwater	P-P
CP017949	RM_type_IIG	RM	REase_MTase_IIG	Aquatic	saltwater	P-P
CP017949	DMS_other	RM	MTase_II	Aquatic	saltwater	P-P
CP017949	DMS_other	RM	MTase_II	Aquatic	saltwater	P-P
IMGVR_UViG_3300002541_000002	DMS_other	RM	MTase_II	Unclassified	Unclassified	P-P
IMGVR_UViG_3300002541_000002	DMS_other	RM	MTase_II	Unclassified	Unclassified	P-P
IMGVR_UViG_3300002541_000002	DMS_other	RM	MTase_II	Unclassified	Unclassified	P-P
IMGVR_UViG_3300002541_000002	DMS_other	RM	MTase_II	Unclassified	Unclassified	P-P
IMGVR_UViG_3300002541_000002	DMS_other	RM	MTase_II	Unclassified	Unclassified	P-P
IMGVR_UViG_3300002541_000002	DMS_other	RM	MTase_II	Unclassified	Unclassified	P-P
IMGVR_UViG_3300006043_000001	DMS_other	RM	MTase_II	Unclassified	Unclassified	P-P
IMGVR_UViG_3300006043_000001	DMS_other	RM	MTase_II	Unclassified	Unclassified	P-P
IMGVR_UViG_3300011139_000001	DMS_other	RM	MTase_II	Terrestrial	human-engineered facilities	P-P
IMGVR_UViG_3300011139_000001	DMS_other	RM	MTase_II	Terrestrial	human-engineered facilities	P-P
IMGVR_UViG_3300011139_000001	DMS_other	RM	HEase	Terrestrial	human-engineered facilities	P-P
IMGVR_UViG_3300011139_000001	DMS_other	RM	HEase	Terrestrial	human-engineered facilities	P-P
IMGVR_UViG_3300020256_000001	DMS_other	RM	MTase_II	Aquatic	saltwater	P-P
IMGVR_UViG_3300020256_000001	DMS_other	RM	MTase_II	Aquatic	saltwater	P-P
IMGVR_UViG_3300020256_000001	DMS_other	RM	MTase_II	Aquatic	saltwater	P-P
IMGVR_UViG_3300020256_000001	DMS_other	RM	MTase_II	Aquatic	saltwater	P-P
IMGVR_UViG_3300025000_000087	DMS_other	RM	MTase_II	Aquatic	freshwater	P-P
IMGVR_UViG_3300025000_000087	DMS_other	RM	MTase_II	Aquatic	freshwater	P-P
IMGVR_UViG_3300027967_000006	DMS_other	RM	MTase_II	Aquatic	saltwater	P-P
IMGVR_UViG_3300027967_000006	DMS_other	RM	MTase_II	Aquatic	saltwater	P-P
IMGVR_UViG_3300027967_000006	DMS_other	RM	MTase_II	Aquatic	saltwater	P-P
IMGVR_UViG_3300027967_000006	DMS_other	RM	MTase_II	Aquatic	saltwater	P-P
IMGVR_UViG_3300028048_000105	DMS_other	RM	MTase_II	Host-associated	animal	P-P
IMGVR_UViG_3300028048_000105	DMS_other	RM	MTase_II	Host-associated	animal	P-P
IMGVR_UViG_3300028048_000105	DMS_other	RM	Specificity_I	Host-associated	animal	P-P
IMGVR_UViG_3300028048_000105	DMS_other	RM	Specificity_I	Host-associated	animal	P-P
IMGVR_UViG_3300028048_000105	DMS_other	RM	MTase_I	Host-associated	animal	P-P
IMGVR_UViG_3300028048_000105	DMS_other	RM	MTase_I	Host-associated	animal	P-P
IMGVR_UViG_3300031521_000177	DMS_other	RM	MTase_II	Terrestrial	sediment	P-P
IMGVR_UViG_3300031521_000177	DMS_other	RM	MTase_II	Terrestrial	sediment	P-P
IMGVR_UViG_3300032360_000014	DMS_other	RM	MTase_II	Aquatic	saltwater	P-P
IMGVR_UViG_3300032360_000014	DMS_other	RM	MTase_II	Aquatic	saltwater	P-P
NZ_CP043218	DMS_other	RM	MTase_II	Host-associated	animal	P-P
NZ_CP043218	DMS_other	RM	MTase_II	Host-associated	animal	P-P
NZ_CP043218	DMS_other	RM	MTase_I	Host-associated	animal	P-P
NZ_CP043218	RM_type_I	RM	MTase_I	Host-associated	animal	P-P
NZ_CP043218	DMS_other	RM	MTase_I	Host-associated	animal	P-P
NZ_CP043218	RM_type_I	RM	MTase_I	Host-associated	animal	P-P
NZ_CP043218	DMS_other	RM	Specificity_I	Host-associated	animal	P-P
NZ_CP043218	RM_type_I	RM	Specificity_I	Host-associated	animal	P-P
NZ_CP043218	DMS_other	RM	Specificity_I	Host-associated	animal	P-P
NZ_CP043218	RM_type_I	RM	Specificity_I	Host-associated	animal	P-P
NZ_CP043218	DMS_other	RM	REase_I	Host-associated	animal	P-P
NZ_CP043218	RM_type_I	RM	REase_I	Host-associated	animal	P-P
NZ_CP043218	DMS_other	RM	REase_I	Host-associated	animal	P-P
NZ_CP043218	RM_type_I	RM	REase_I	Host-associated	animal	P-P
NZ_CP043218	DMS_other	RM	oMTase	Host-associated	animal	P-P
NZ_CP043218	DMS_other	RM	oMTase	Host-associated	animal	P-P
UGV-GENOME-0379252	DMS_other	RM	MTase_II	Host-associated	human	P-P
UGV-GENOME-0379252	RM_type_II	RM	MTase_II	Host-associated	human	P-P
UGV-GENOME-0379252	DMS_other	RM	MTase_II	Host-associated	human	P-P
UGV-GENOME-0379252	RM_type_II	RM	MTase_II	Host-associated	human	P-P
UGV-GENOME-0379252	DMS_other	RM	MTase_II	Host-associated	human	P-P
UGV-GENOME-0379252	RM_type_II	RM	MTase_II	Host-associated	human	P-P
UGV-GENOME-0379252	DMS_other	RM	MTase_II	Host-associated	human	P-P
UGV-GENOME-0379252	RM_type_II	RM	MTase_II	Host-associated	human	P-P
UGV-GENOME-0379252	DMS_other	RM	MTase_II	Host-associated	human	P-P
UGV-GENOME-0379252	RM_type_II	RM	MTase_II	Host-associated	human	P-P
UGV-GENOME-0379252	DMS_other	RM	MTase_II	Host-associated	human	P-P
UGV-GENOME-0379252	RM_type_II	RM	MTase_II	Host-associated	human	P-P
UGV-GENOME-0379252	DMS_other	RM	REase_II	Host-associated	human	P-P
UGV-GENOME-0379252	RM_type_II	RM	REase_II	Host-associated	human	P-P
UGV-GENOME-0379252	DMS_other	RM	REase_II	Host-associated	human	P-P
UGV-GENOME-0379252	RM_type_II	RM	REase_II	Host-associated	human	P-P
UGV-GENOME-0379252	DMS_other	RM	MTase_II	Host-associated	human	P-P
UGV-GENOME-0379252	RM_type_II	RM	MTase_II	Host-associated	human	P-P
UGV-GENOME-0379252	DMS_other	RM	MTase_II	Host-associated	human	P-P
UGV-GENOME-0379252	RM_type_II	RM	MTase_II	Host-associated	human	P-P
uvig_504075	DMS_other	RM	MTase_II	Host-associated	human	P-P
uvig_504075	DMS_other	RM	MTase_II	Host-associated	human	P-P
AP024520	DMS_other	RM	MTase_I	Host-associated	animal	P-P
AP024520	RM_type_I	RM	MTase_I	Host-associated	animal	P-P
AP024520	DMS_other	RM	MTase_I	Host-associated	animal	P-P
AP024520	RM_type_I	RM	MTase_I	Host-associated	animal	P-P
AP024520	DMS_other	RM	Specificity_I	Host-associated	animal	P-P
AP024520	RM_type_I	RM	Specificity_I	Host-associated	animal	P-P
AP024520	DMS_other	RM	Specificity_I	Host-associated	animal	P-P
AP024520	RM_type_I	RM	Specificity_I	Host-associated	animal	P-P
AP024520	DMS_other	RM	REase_I	Host-associated	animal	P-P
AP024520	RM_type_I	RM	REase_I	Host-associated	animal	P-P
AP024520	DMS_other	RM	REase_I	Host-associated	animal	P-P
AP024520	RM_type_I	RM	REase_I	Host-associated	animal	P-P
AP024522	DMS_other	RM	MTase_I	Host-associated	animal	P-P
AP024522	RM_type_I	RM	MTase_I	Host-associated	animal	P-P
AP024522	DMS_other	RM	MTase_I	Host-associated	animal	P-P
AP024522	RM_type_I	RM	MTase_I	Host-associated	animal	P-P
AP024522	DMS_other	RM	Specificity_I	Host-associated	animal	P-P
AP024522	RM_type_I	RM	Specificity_I	Host-associated	animal	P-P
AP024522	DMS_other	RM	Specificity_I	Host-associated	animal	P-P
AP024522	RM_type_I	RM	Specificity_I	Host-associated	animal	P-P
AP024522	DMS_other	RM	REase_I	Host-associated	animal	P-P
AP024522	RM_type_I	RM	REase_I	Host-associated	animal	P-P
AP024522	DMS_other	RM	REase_I	Host-associated	animal	P-P
AP024522	RM_type_I	RM	REase_I	Host-associated	animal	P-P
CP034786	DMS_other	RM	MTase_I	Host-associated	other	P-P
CP034786	RM_type_I	RM	MTase_I	Host-associated	other	P-P
CP034786	DMS_other	RM	MTase_I	Host-associated	other	P-P
CP034786	RM_type_I	RM	MTase_I	Host-associated	other	P-P
CP034786	DMS_other	RM	REase_I	Host-associated	other	P-P
CP034786	RM_type_I	RM	REase_I	Host-associated	other	P-P
CP034786	DMS_other	RM	REase_I	Host-associated	other	P-P
CP034786	RM_type_I	RM	REase_I	Host-associated	other	P-P
CP034786	DMS_other	RM	Specificity_I	Host-associated	other	P-P
CP034786	RM_type_I	RM	Specificity_I	Host-associated	other	P-P
CP034786	DMS_other	RM	Specificity_I	Host-associated	other	P-P
CP034786	RM_type_I	RM	Specificity_I	Host-associated	other	P-P
CP035909	DMS_other	RM	MTase_I	Host-associated	human	P-P
CP035909	RM_type_I	RM	MTase_I	Host-associated	human	P-P
CP035909	DMS_other	RM	MTase_I	Host-associated	human	P-P
CP035909	RM_type_I	RM	MTase_I	Host-associated	human	P-P
CP035909	DMS_other	RM	REase_I	Host-associated	human	P-P
CP035909	RM_type_I	RM	REase_I	Host-associated	human	P-P
CP035909	DMS_other	RM	REase_I	Host-associated	human	P-P
CP035909	RM_type_I	RM	REase_I	Host-associated	human	P-P
CP035909	DMS_other	RM	Specificity_I	Host-associated	human	P-P
CP035909	RM_type_I	RM	Specificity_I	Host-associated	human	P-P
CP035909	DMS_other	RM	Specificity_I	Host-associated	human	P-P
CP035909	RM_type_I	RM	Specificity_I	Host-associated	human	P-P
CP037443	DMS_other	RM	MTase_I	Host-associated	human	P-P
CP037443	RM_type_I	RM	MTase_I	Host-associated	human	P-P
CP037443	DMS_other	RM	MTase_I	Host-associated	human	P-P
CP037443	RM_type_I	RM	MTase_I	Host-associated	human	P-P
CP037443	DMS_other	RM	Specificity_I	Host-associated	human	P-P
CP037443	RM_type_I	RM	Specificity_I	Host-associated	human	P-P
CP037443	DMS_other	RM	Specificity_I	Host-associated	human	P-P
CP037443	RM_type_I	RM	Specificity_I	Host-associated	human	P-P
CP037443	DMS_other	RM	REase_I	Host-associated	human	P-P
CP037443	RM_type_I	RM	REase_I	Host-associated	human	P-P
CP037443	DMS_other	RM	REase_I	Host-associated	human	P-P
CP037443	RM_type_I	RM	REase_I	Host-associated	human	P-P
CP037443	DMS_other	RM	oMTase	Host-associated	human	P-P
CP037443	DMS_other	RM	oMTase	Host-associated	human	P-P
CP042617	DMS_other	RM	MTase_I	Host-associated	animal	P-P
CP042617	RM_type_I	RM	MTase_I	Host-associated	animal	P-P
CP042617	DMS_other	RM	MTase_I	Host-associated	animal	P-P
CP042617	RM_type_I	RM	MTase_I	Host-associated	animal	P-P
CP042617	DMS_other	RM	REase_I	Host-associated	animal	P-P
CP042617	RM_type_I	RM	REase_I	Host-associated	animal	P-P
CP042617	DMS_other	RM	REase_I	Host-associated	animal	P-P
CP042617	RM_type_I	RM	REase_I	Host-associated	animal	P-P
CP042617	DMS_other	RM	REase_II	Host-associated	animal	P-P
CP042617	RM_type_II	RM	REase_II	Host-associated	animal	P-P
CP042617	DMS_other	RM	REase_II	Host-associated	animal	P-P
CP042617	RM_type_II	RM	REase_II	Host-associated	animal	P-P
CP042617	DMS_other	RM	MTase_II	Host-associated	animal	P-P
CP042617	RM_type_II	RM	MTase_II	Host-associated	animal	P-P
CP042617	DMS_other	RM	MTase_II	Host-associated	animal	P-P
CP042617	RM_type_II	RM	MTase_II	Host-associated	animal	P-P
CP042617	DMS_other	RM	Specificity_I	Host-associated	animal	P-P
CP042617	RM_type_I	RM	Specificity_I	Host-associated	animal	P-P
CP042617	DMS_other	RM	Specificity_I	Host-associated	animal	P-P
CP042617	RM_type_I	RM	Specificity_I	Host-associated	animal	P-P
CP042894	DMS_other	RM	MTase_I	Unclassified	Unclassified	P-P
CP042894	RM_type_I	RM	MTase_I	Unclassified	Unclassified	P-P
CP042894	DMS_other	RM	MTase_I	Unclassified	Unclassified	P-P
CP042894	RM_type_I	RM	MTase_I	Unclassified	Unclassified	P-P
CP042894	DMS_other	RM	REase_I	Unclassified	Unclassified	P-P
CP042894	RM_type_I	RM	REase_I	Unclassified	Unclassified	P-P
CP042894	DMS_other	RM	REase_I	Unclassified	Unclassified	P-P
CP042894	RM_type_I	RM	REase_I	Unclassified	Unclassified	P-P
CP042894	DMS_other	RM	Specificity_I	Unclassified	Unclassified	P-P
CP042894	RM_type_I	RM	Specificity_I	Unclassified	Unclassified	P-P
CP042894	DMS_other	RM	Specificity_I	Unclassified	Unclassified	P-P
CP042894	RM_type_I	RM	Specificity_I	Unclassified	Unclassified	P-P
CP047090	DMS_other	RM	MTase_I	Host-associated	animal	P-P
CP047090	RM_type_I	RM	MTase_I	Host-associated	animal	P-P
CP047090	DMS_other	RM	MTase_I	Host-associated	animal	P-P
CP047090	RM_type_I	RM	MTase_I	Host-associated	animal	P-P
CP047090	DMS_other	RM	Specificity_I	Host-associated	animal	P-P
CP047090	RM_type_I	RM	Specificity_I	Host-associated	animal	P-P
CP047090	DMS_other	RM	Specificity_I	Host-associated	animal	P-P
CP047090	RM_type_I	RM	Specificity_I	Host-associated	animal	P-P
CP047090	DMS_other	RM	REase_I	Host-associated	animal	P-P
CP047090	RM_type_I	RM	REase_I	Host-associated	animal	P-P
CP047090	DMS_other	RM	REase_I	Host-associated	animal	P-P
CP047090	RM_type_I	RM	REase_I	Host-associated	animal	P-P
CP052264	DMS_other	RM	MTase_I	Host-associated	human	P-P
CP052264	RM_type_I	RM	MTase_I	Host-associated	human	P-P
CP052264	DMS_other	RM	MTase_I	Host-associated	human	P-P
CP052264	RM_type_I	RM	MTase_I	Host-associated	human	P-P
CP052264	DMS_other	RM	Specificity_I	Host-associated	human	P-P
CP052264	RM_type_I	RM	Specificity_I	Host-associated	human	P-P
CP052264	DMS_other	RM	Specificity_I	Host-associated	human	P-P
CP052264	RM_type_I	RM	Specificity_I	Host-associated	human	P-P
CP052264	DMS_other	RM	REase_I	Host-associated	human	P-P
CP052264	RM_type_I	RM	REase_I	Host-associated	human	P-P
CP052264	DMS_other	RM	REase_I	Host-associated	human	P-P
CP052264	RM_type_I	RM	REase_I	Host-associated	human	P-P
CP052527	DMS_other	RM	MTase_I	Host-associated	human	P-P
CP052527	RM_type_I	RM	MTase_I	Host-associated	human	P-P
CP052527	DMS_other	RM	MTase_I	Host-associated	human	P-P
CP052527	RM_type_I	RM	MTase_I	Host-associated	human	P-P
CP052527	DMS_other	RM	Specificity_I	Host-associated	human	P-P
CP052527	RM_type_I	RM	Specificity_I	Host-associated	human	P-P
CP052527	DMS_other	RM	Specificity_I	Host-associated	human	P-P
CP052527	RM_type_I	RM	Specificity_I	Host-associated	human	P-P
CP052527	DMS_other	RM	REase_I	Host-associated	human	P-P
CP052527	RM_type_I	RM	REase_I	Host-associated	human	P-P
CP052527	DMS_other	RM	REase_I	Host-associated	human	P-P
CP052527	RM_type_I	RM	REase_I	Host-associated	human	P-P
CP055671	DMS_other	RM	MTase_I	Host-associated	animal	P-P
CP055671	RM_type_I	RM	MTase_I	Host-associated	animal	P-P
CP055671	DMS_other	RM	MTase_I	Host-associated	animal	P-P
CP055671	RM_type_I	RM	MTase_I	Host-associated	animal	P-P
CP055671	DMS_other	RM	Specificity_I	Host-associated	animal	P-P
CP055671	RM_type_I	RM	Specificity_I	Host-associated	animal	P-P
CP055671	DMS_other	RM	Specificity_I	Host-associated	animal	P-P
CP055671	RM_type_I	RM	Specificity_I	Host-associated	animal	P-P
CP055671	DMS_other	RM	REase_I	Host-associated	animal	P-P
CP055671	RM_type_I	RM	REase_I	Host-associated	animal	P-P
CP055671	DMS_other	RM	REase_I	Host-associated	animal	P-P
CP055671	RM_type_I	RM	REase_I	Host-associated	animal	P-P
CP056499	DMS_other	RM	MTase_I	Aquatic	wastewater	P-P
CP056499	RM_type_I	RM	MTase_I	Aquatic	wastewater	P-P
CP056499	DMS_other	RM	MTase_I	Aquatic	wastewater	P-P
CP056499	RM_type_I	RM	MTase_I	Aquatic	wastewater	P-P
CP056499	DMS_other	RM	Specificity_I	Aquatic	wastewater	P-P
CP056499	RM_type_I	RM	Specificity_I	Aquatic	wastewater	P-P
CP056499	DMS_other	RM	Specificity_I	Aquatic	wastewater	P-P
CP056499	RM_type_I	RM	Specificity_I	Aquatic	wastewater	P-P
CP056499	DMS_other	RM	REase_I	Aquatic	wastewater	P-P
CP056499	RM_type_I	RM	REase_I	Aquatic	wastewater	P-P
CP056499	DMS_other	RM	REase_I	Aquatic	wastewater	P-P
CP056499	RM_type_I	RM	REase_I	Aquatic	wastewater	P-P
CP056499	DMS_other	RM	oMTase	Aquatic	wastewater	P-P
CP056499	DMS_other	RM	oMTase	Aquatic	wastewater	P-P
CP056788	DMS_other	RM	MTase_I	Aquatic	wastewater	P-P
CP056788	RM_type_I	RM	MTase_I	Aquatic	wastewater	P-P
CP056788	DMS_other	RM	MTase_I	Aquatic	wastewater	P-P
CP056788	RM_type_I	RM	MTase_I	Aquatic	wastewater	P-P
CP056788	DMS_other	RM	Specificity_I	Aquatic	wastewater	P-P
CP056788	RM_type_I	RM	Specificity_I	Aquatic	wastewater	P-P
CP056788	DMS_other	RM	Specificity_I	Aquatic	wastewater	P-P
CP056788	RM_type_I	RM	Specificity_I	Aquatic	wastewater	P-P
CP056788	DMS_other	RM	REase_I	Aquatic	wastewater	P-P
CP056788	RM_type_I	RM	REase_I	Aquatic	wastewater	P-P
CP056788	DMS_other	RM	REase_I	Aquatic	wastewater	P-P
CP056788	RM_type_I	RM	REase_I	Aquatic	wastewater	P-P
CP057172	DMS_other	RM	MTase_I	Host-associated	animal	P-P
CP057172	RM_type_I	RM	MTase_I	Host-associated	animal	P-P
CP057172	DMS_other	RM	MTase_I	Host-associated	animal	P-P
CP057172	RM_type_I	RM	MTase_I	Host-associated	animal	P-P
CP057172	DMS_other	RM	Specificity_I	Host-associated	animal	P-P
CP057172	RM_type_I	RM	Specificity_I	Host-associated	animal	P-P
CP057172	DMS_other	RM	Specificity_I	Host-associated	animal	P-P
CP057172	RM_type_I	RM	Specificity_I	Host-associated	animal	P-P
CP057172	DMS_other	RM	REase_I	Host-associated	animal	P-P
CP057172	RM_type_I	RM	REase_I	Host-associated	animal	P-P
CP057172	DMS_other	RM	REase_I	Host-associated	animal	P-P
CP057172	RM_type_I	RM	REase_I	Host-associated	animal	P-P
CP057381	DMS_other	RM	MTase_I	Host-associated	animal	P-P
CP057381	RM_type_I	RM	MTase_I	Host-associated	animal	P-P
CP057381	DMS_other	RM	MTase_I	Host-associated	animal	P-P
CP057381	RM_type_I	RM	MTase_I	Host-associated	animal	P-P
CP057381	DMS_other	RM	Specificity_I	Host-associated	animal	P-P
CP057381	RM_type_I	RM	Specificity_I	Host-associated	animal	P-P
CP057381	DMS_other	RM	Specificity_I	Host-associated	animal	P-P
CP057381	RM_type_I	RM	Specificity_I	Host-associated	animal	P-P
CP057381	DMS_other	RM	REase_I	Host-associated	animal	P-P
CP057381	RM_type_I	RM	REase_I	Host-associated	animal	P-P
CP057381	DMS_other	RM	REase_I	Host-associated	animal	P-P
CP057381	RM_type_I	RM	REase_I	Host-associated	animal	P-P
CP057418	DMS_other	RM	MTase_I	Host-associated	animal	P-P
CP057418	RM_type_I	RM	MTase_I	Host-associated	animal	P-P
CP057418	DMS_other	RM	MTase_I	Host-associated	animal	P-P
CP057418	RM_type_I	RM	MTase_I	Host-associated	animal	P-P
CP057418	DMS_other	RM	Specificity_I	Host-associated	animal	P-P
CP057418	RM_type_I	RM	Specificity_I	Host-associated	animal	P-P
CP057418	DMS_other	RM	Specificity_I	Host-associated	animal	P-P
CP057418	RM_type_I	RM	Specificity_I	Host-associated	animal	P-P
CP057418	DMS_other	RM	REase_I	Host-associated	animal	P-P
CP057418	RM_type_I	RM	REase_I	Host-associated	animal	P-P
CP057418	DMS_other	RM	REase_I	Host-associated	animal	P-P
CP057418	RM_type_I	RM	REase_I	Host-associated	animal	P-P
CP057421	DMS_other	RM	MTase_I	Host-associated	animal	P-P
CP057421	RM_type_I	RM	MTase_I	Host-associated	animal	P-P
CP057421	DMS_other	RM	MTase_I	Host-associated	animal	P-P
CP057421	RM_type_I	RM	MTase_I	Host-associated	animal	P-P
CP057421	DMS_other	RM	Specificity_I	Host-associated	animal	P-P
CP057421	RM_type_I	RM	Specificity_I	Host-associated	animal	P-P
CP057421	DMS_other	RM	Specificity_I	Host-associated	animal	P-P
CP057421	RM_type_I	RM	Specificity_I	Host-associated	animal	P-P
CP057421	DMS_other	RM	REase_I	Host-associated	animal	P-P
CP057421	RM_type_I	RM	REase_I	Host-associated	animal	P-P
CP057421	DMS_other	RM	REase_I	Host-associated	animal	P-P
CP057421	RM_type_I	RM	REase_I	Host-associated	animal	P-P
CP057689	DMS_other	RM	MTase_I	Host-associated	animal	P-P
CP057689	RM_type_I	RM	MTase_I	Host-associated	animal	P-P
CP057689	DMS_other	RM	MTase_I	Host-associated	animal	P-P
CP057689	RM_type_I	RM	MTase_I	Host-associated	animal	P-P
CP057689	DMS_other	RM	Specificity_I	Host-associated	animal	P-P
CP057689	RM_type_I	RM	Specificity_I	Host-associated	animal	P-P
CP057689	DMS_other	RM	Specificity_I	Host-associated	animal	P-P
CP057689	RM_type_I	RM	Specificity_I	Host-associated	animal	P-P
CP057689	DMS_other	RM	REase_I	Host-associated	animal	P-P
CP057689	RM_type_I	RM	REase_I	Host-associated	animal	P-P
CP057689	DMS_other	RM	REase_I	Host-associated	animal	P-P
CP057689	RM_type_I	RM	REase_I	Host-associated	animal	P-P
CP057733	DMS_other	RM	MTase_I	Host-associated	animal	P-P
CP057733	RM_type_I	RM	MTase_I	Host-associated	animal	P-P
CP057733	DMS_other	RM	MTase_I	Host-associated	animal	P-P
CP057733	RM_type_I	RM	MTase_I	Host-associated	animal	P-P
CP057733	DMS_other	RM	Specificity_I	Host-associated	animal	P-P
CP057733	RM_type_I	RM	Specificity_I	Host-associated	animal	P-P
CP057733	DMS_other	RM	Specificity_I	Host-associated	animal	P-P
CP057733	RM_type_I	RM	Specificity_I	Host-associated	animal	P-P
CP057733	DMS_other	RM	REase_I	Host-associated	animal	P-P
CP057733	RM_type_I	RM	REase_I	Host-associated	animal	P-P
CP057733	DMS_other	RM	REase_I	Host-associated	animal	P-P
CP057733	RM_type_I	RM	REase_I	Host-associated	animal	P-P
CP057799	DMS_other	RM	MTase_I	Host-associated	animal	P-P
CP057799	RM_type_I	RM	MTase_I	Host-associated	animal	P-P
CP057799	DMS_other	RM	MTase_I	Host-associated	animal	P-P
CP057799	RM_type_I	RM	MTase_I	Host-associated	animal	P-P
CP057799	DMS_other	RM	Specificity_I	Host-associated	animal	P-P
CP057799	RM_type_I	RM	Specificity_I	Host-associated	animal	P-P
CP057799	DMS_other	RM	Specificity_I	Host-associated	animal	P-P
CP057799	RM_type_I	RM	Specificity_I	Host-associated	animal	P-P
CP057799	DMS_other	RM	REase_I	Host-associated	animal	P-P
CP057799	RM_type_I	RM	REase_I	Host-associated	animal	P-P
CP057799	DMS_other	RM	REase_I	Host-associated	animal	P-P
CP057799	RM_type_I	RM	REase_I	Host-associated	animal	P-P
CP057845	DMS_other	RM	MTase_I	Host-associated	animal	P-P
CP057845	RM_type_I	RM	MTase_I	Host-associated	animal	P-P
CP057845	DMS_other	RM	MTase_I	Host-associated	animal	P-P
CP057845	RM_type_I	RM	MTase_I	Host-associated	animal	P-P
CP057845	DMS_other	RM	Specificity_I	Host-associated	animal	P-P
CP057845	RM_type_I	RM	Specificity_I	Host-associated	animal	P-P
CP057845	DMS_other	RM	Specificity_I	Host-associated	animal	P-P
CP057845	RM_type_I	RM	Specificity_I	Host-associated	animal	P-P
CP057845	DMS_other	RM	REase_I	Host-associated	animal	P-P
CP057845	RM_type_I	RM	REase_I	Host-associated	animal	P-P
CP057845	DMS_other	RM	REase_I	Host-associated	animal	P-P
CP057845	RM_type_I	RM	REase_I	Host-associated	animal	P-P
CP057875	DMS_other	RM	MTase_I	Host-associated	animal	P-P
CP057875	RM_type_I	RM	MTase_I	Host-associated	animal	P-P
CP057875	DMS_other	RM	MTase_I	Host-associated	animal	P-P
CP057875	RM_type_I	RM	MTase_I	Host-associated	animal	P-P
CP057875	DMS_other	RM	Specificity_I	Host-associated	animal	P-P
CP057875	RM_type_I	RM	Specificity_I	Host-associated	animal	P-P
CP057875	DMS_other	RM	Specificity_I	Host-associated	animal	P-P
CP057875	RM_type_I	RM	Specificity_I	Host-associated	animal	P-P
CP057875	DMS_other	RM	REase_I	Host-associated	animal	P-P
CP057875	RM_type_I	RM	REase_I	Host-associated	animal	P-P
CP057875	DMS_other	RM	REase_I	Host-associated	animal	P-P
CP057875	RM_type_I	RM	REase_I	Host-associated	animal	P-P
CP058032	DMS_other	RM	MTase_I	Host-associated	animal	P-P
CP058032	RM_type_I	RM	MTase_I	Host-associated	animal	P-P
CP058032	DMS_other	RM	MTase_I	Host-associated	animal	P-P
CP058032	RM_type_I	RM	MTase_I	Host-associated	animal	P-P
CP058032	DMS_other	RM	REase_I	Host-associated	animal	P-P
CP058032	RM_type_I	RM	REase_I	Host-associated	animal	P-P
CP058032	DMS_other	RM	REase_I	Host-associated	animal	P-P
CP058032	RM_type_I	RM	REase_I	Host-associated	animal	P-P
CP058032	DMS_other	RM	REase_I	Host-associated	animal	P-P
CP058032	RM_type_I	RM	REase_I	Host-associated	animal	P-P
CP058032	DMS_other	RM	REase_I	Host-associated	animal	P-P
CP058032	RM_type_I	RM	REase_I	Host-associated	animal	P-P
CP058032	DMS_other	RM	MTase_I	Host-associated	animal	P-P
CP058032	RM_type_I	RM	MTase_I	Host-associated	animal	P-P
CP058032	DMS_other	RM	MTase_I	Host-associated	animal	P-P
CP058032	RM_type_I	RM	MTase_I	Host-associated	animal	P-P
CP058032	DMS_other	RM	Specificity_I	Host-associated	animal	P-P
CP058032	RM_type_I	RM	Specificity_I	Host-associated	animal	P-P
CP058032	DMS_other	RM	Specificity_I	Host-associated	animal	P-P
CP058032	RM_type_I	RM	Specificity_I	Host-associated	animal	P-P
CP058032	DMS_other	RM	Specificity_I	Host-associated	animal	P-P
CP058032	RM_type_I	RM	Specificity_I	Host-associated	animal	P-P
CP058032	DMS_other	RM	Specificity_I	Host-associated	animal	P-P
CP058032	RM_type_I	RM	Specificity_I	Host-associated	animal	P-P
CP058914	DMS_other	RM	MTase_I	Unclassified	Unclassified	P-P
CP058914	RM_type_I	RM	MTase_I	Unclassified	Unclassified	P-P
CP058914	DMS_other	RM	MTase_I	Unclassified	Unclassified	P-P
CP058914	RM_type_I	RM	MTase_I	Unclassified	Unclassified	P-P
CP058914	DMS_other	RM	Specificity_I	Unclassified	Unclassified	P-P
CP058914	RM_type_I	RM	Specificity_I	Unclassified	Unclassified	P-P
CP058914	DMS_other	RM	Specificity_I	Unclassified	Unclassified	P-P
CP058914	RM_type_I	RM	Specificity_I	Unclassified	Unclassified	P-P
CP058914	DMS_other	RM	REase_I	Unclassified	Unclassified	P-P
CP058914	RM_type_I	RM	REase_I	Unclassified	Unclassified	P-P
CP058914	DMS_other	RM	REase_I	Unclassified	Unclassified	P-P
CP058914	RM_type_I	RM	REase_I	Unclassified	Unclassified	P-P
CP059946	DMS_other	RM	MTase_I	Host-associated	animal	P-P
CP059946	RM_type_I	RM	MTase_I	Host-associated	animal	P-P
CP059946	DMS_other	RM	MTase_I	Host-associated	animal	P-P
CP059946	RM_type_I	RM	MTase_I	Host-associated	animal	P-P
CP059946	DMS_other	RM	REase_I	Host-associated	animal	P-P
CP059946	RM_type_I	RM	REase_I	Host-associated	animal	P-P
CP059946	DMS_other	RM	REase_I	Host-associated	animal	P-P
CP059946	RM_type_I	RM	REase_I	Host-associated	animal	P-P
CP068787	DMS_other	RM	MTase_I	Unclassified	Unclassified	P-P
CP068787	RM_type_I	RM	MTase_I	Unclassified	Unclassified	P-P
CP068787	DMS_other	RM	MTase_I	Unclassified	Unclassified	P-P
CP068787	RM_type_I	RM	MTase_I	Unclassified	Unclassified	P-P
CP068787	DMS_other	RM	Specificity_I	Unclassified	Unclassified	P-P
CP068787	RM_type_I	RM	Specificity_I	Unclassified	Unclassified	P-P
CP068787	DMS_other	RM	Specificity_I	Unclassified	Unclassified	P-P
CP068787	RM_type_I	RM	Specificity_I	Unclassified	Unclassified	P-P
CP068787	DMS_other	RM	REase_I	Unclassified	Unclassified	P-P
CP068787	RM_type_I	RM	REase_I	Unclassified	Unclassified	P-P
CP068787	DMS_other	RM	REase_I	Unclassified	Unclassified	P-P
CP068787	RM_type_I	RM	REase_I	Unclassified	Unclassified	P-P
DTR_718758	DMS_other	RM	MTase_I	Host-associated	human	P-P
DTR_718758	RM_type_I	RM	MTase_I	Host-associated	human	P-P
DTR_718758	DMS_other	RM	MTase_I	Host-associated	human	P-P
DTR_718758	RM_type_I	RM	MTase_I	Host-associated	human	P-P
DTR_718758	DMS_other	RM	Specificity_I	Host-associated	human	P-P
DTR_718758	RM_type_I	RM	Specificity_I	Host-associated	human	P-P
DTR_718758	DMS_other	RM	Specificity_I	Host-associated	human	P-P
DTR_718758	RM_type_I	RM	Specificity_I	Host-associated	human	P-P
DTR_718758	DMS_other	RM	REase_I	Host-associated	human	P-P
DTR_718758	RM_type_I	RM	REase_I	Host-associated	human	P-P
DTR_718758	DMS_other	RM	REase_I	Host-associated	human	P-P
DTR_718758	RM_type_I	RM	REase_I	Host-associated	human	P-P
DTR_777930	DMS_other	RM	MTase_I	Host-associated	human	P-P
DTR_777930	RM_type_I	RM	MTase_I	Host-associated	human	P-P
DTR_777930	DMS_other	RM	MTase_I	Host-associated	human	P-P
DTR_777930	RM_type_I	RM	MTase_I	Host-associated	human	P-P
DTR_777930	DMS_other	RM	Specificity_I	Host-associated	human	P-P
DTR_777930	RM_type_I	RM	Specificity_I	Host-associated	human	P-P
DTR_777930	DMS_other	RM	Specificity_I	Host-associated	human	P-P
DTR_777930	RM_type_I	RM	Specificity_I	Host-associated	human	P-P
DTR_777930	DMS_other	RM	REase_I	Host-associated	human	P-P
DTR_777930	RM_type_I	RM	REase_I	Host-associated	human	P-P
DTR_777930	DMS_other	RM	REase_I	Host-associated	human	P-P
DTR_777930	RM_type_I	RM	REase_I	Host-associated	human	P-P
Gammaproteobacteria_gi_331655709	DMS_other	RM	MTase_I	Unclassified	Unclassified	P-P
Gammaproteobacteria_gi_331655709	RM_type_I	RM	MTase_I	Unclassified	Unclassified	P-P
Gammaproteobacteria_gi_331655709	DMS_other	RM	MTase_I	Unclassified	Unclassified	P-P
Gammaproteobacteria_gi_331655709	RM_type_I	RM	MTase_I	Unclassified	Unclassified	P-P
Gammaproteobacteria_gi_331655709	DMS_other	RM	Specificity_I	Unclassified	Unclassified	P-P
Gammaproteobacteria_gi_331655709	RM_type_I	RM	Specificity_I	Unclassified	Unclassified	P-P
Gammaproteobacteria_gi_331655709	DMS_other	RM	Specificity_I	Unclassified	Unclassified	P-P
Gammaproteobacteria_gi_331655709	RM_type_I	RM	Specificity_I	Unclassified	Unclassified	P-P
Gammaproteobacteria_gi_331655709	DMS_other	RM	REase_I	Unclassified	Unclassified	P-P
Gammaproteobacteria_gi_331655709	RM_type_I	RM	REase_I	Unclassified	Unclassified	P-P
Gammaproteobacteria_gi_331655709	DMS_other	RM	REase_I	Unclassified	Unclassified	P-P
Gammaproteobacteria_gi_331655709	RM_type_I	RM	REase_I	Unclassified	Unclassified	P-P
Gammaproteobacteria_gi_331655709	DMS_other	RM	MTase_II	Unclassified	Unclassified	P-P
Gammaproteobacteria_gi_331655709	DMS_other	RM	MTase_II	Unclassified	Unclassified	P-P
Gammaproteobacteria_gi_422830174	DMS_other	RM	MTase_I	Unclassified	Unclassified	P-P
Gammaproteobacteria_gi_422830174	RM_type_I	RM	MTase_I	Unclassified	Unclassified	P-P
Gammaproteobacteria_gi_422830174	DMS_other	RM	MTase_I	Unclassified	Unclassified	P-P
Gammaproteobacteria_gi_422830174	RM_type_I	RM	MTase_I	Unclassified	Unclassified	P-P
Gammaproteobacteria_gi_422830174	DMS_other	RM	Specificity_I	Unclassified	Unclassified	P-P
Gammaproteobacteria_gi_422830174	RM_type_I	RM	Specificity_I	Unclassified	Unclassified	P-P
Gammaproteobacteria_gi_422830174	DMS_other	RM	Specificity_I	Unclassified	Unclassified	P-P
Gammaproteobacteria_gi_422830174	RM_type_I	RM	Specificity_I	Unclassified	Unclassified	P-P
Gammaproteobacteria_gi_422830174	DMS_other	RM	REase_I	Unclassified	Unclassified	P-P
Gammaproteobacteria_gi_422830174	RM_type_I	RM	REase_I	Unclassified	Unclassified	P-P
Gammaproteobacteria_gi_422830174	DMS_other	RM	REase_I	Unclassified	Unclassified	P-P
Gammaproteobacteria_gi_422830174	RM_type_I	RM	REase_I	Unclassified	Unclassified	P-P
Gammaproteobacteria_gi_452322300	DMS_other	RM	MTase_I	Unclassified	Unclassified	P-P
Gammaproteobacteria_gi_452322300	RM_type_I	RM	MTase_I	Unclassified	Unclassified	P-P
Gammaproteobacteria_gi_452322300	DMS_other	RM	MTase_I	Unclassified	Unclassified	P-P
Gammaproteobacteria_gi_452322300	RM_type_I	RM	MTase_I	Unclassified	Unclassified	P-P
Gammaproteobacteria_gi_452322300	DMS_other	RM	REase_I	Unclassified	Unclassified	P-P
Gammaproteobacteria_gi_452322300	RM_type_I	RM	REase_I	Unclassified	Unclassified	P-P
Gammaproteobacteria_gi_452322300	DMS_other	RM	REase_I	Unclassified	Unclassified	P-P
Gammaproteobacteria_gi_452322300	RM_type_I	RM	REase_I	Unclassified	Unclassified	P-P
Gammaproteobacteria_gi_452322300	DMS_other	RM	Specificity_I	Unclassified	Unclassified	P-P
Gammaproteobacteria_gi_452322300	RM_type_I	RM	Specificity_I	Unclassified	Unclassified	P-P
Gammaproteobacteria_gi_452322300	DMS_other	RM	Specificity_I	Unclassified	Unclassified	P-P
Gammaproteobacteria_gi_452322300	RM_type_I	RM	Specificity_I	Unclassified	Unclassified	P-P
Gammaproteobacteria_gi_476381208	DMS_other	RM	MTase_I	Unclassified	Unclassified	P-P
Gammaproteobacteria_gi_476381208	RM_type_I	RM	MTase_I	Unclassified	Unclassified	P-P
Gammaproteobacteria_gi_476381208	DMS_other	RM	MTase_I	Unclassified	Unclassified	P-P
Gammaproteobacteria_gi_476381208	RM_type_I	RM	MTase_I	Unclassified	Unclassified	P-P
Gammaproteobacteria_gi_476381208	DMS_other	RM	REase_I	Unclassified	Unclassified	P-P
Gammaproteobacteria_gi_476381208	RM_type_I	RM	REase_I	Unclassified	Unclassified	P-P
Gammaproteobacteria_gi_476381208	DMS_other	RM	REase_I	Unclassified	Unclassified	P-P
Gammaproteobacteria_gi_476381208	RM_type_I	RM	REase_I	Unclassified	Unclassified	P-P
Gammaproteobacteria_gi_476381527	DMS_other	RM	MTase_I	Unclassified	Unclassified	P-P
Gammaproteobacteria_gi_476381527	RM_type_I	RM	MTase_I	Unclassified	Unclassified	P-P
Gammaproteobacteria_gi_476381527	DMS_other	RM	MTase_I	Unclassified	Unclassified	P-P
Gammaproteobacteria_gi_476381527	RM_type_I	RM	MTase_I	Unclassified	Unclassified	P-P
Gammaproteobacteria_gi_476381527	DMS_other	RM	Specificity_I	Unclassified	Unclassified	P-P
Gammaproteobacteria_gi_476381527	RM_type_I	RM	Specificity_I	Unclassified	Unclassified	P-P
Gammaproteobacteria_gi_476381527	DMS_other	RM	Specificity_I	Unclassified	Unclassified	P-P
Gammaproteobacteria_gi_476381527	RM_type_I	RM	Specificity_I	Unclassified	Unclassified	P-P
Gammaproteobacteria_gi_476381527	DMS_other	RM	REase_I	Unclassified	Unclassified	P-P
Gammaproteobacteria_gi_476381527	RM_type_I	RM	REase_I	Unclassified	Unclassified	P-P
Gammaproteobacteria_gi_476381527	DMS_other	RM	REase_I	Unclassified	Unclassified	P-P
Gammaproteobacteria_gi_476381527	RM_type_I	RM	REase_I	Unclassified	Unclassified	P-P
Gammaproteobacteria_gi_510899102	DMS_other	RM	MTase_I	Unclassified	Unclassified	P-P
Gammaproteobacteria_gi_510899102	RM_type_I	RM	MTase_I	Unclassified	Unclassified	P-P
Gammaproteobacteria_gi_510899102	DMS_other	RM	MTase_I	Unclassified	Unclassified	P-P
Gammaproteobacteria_gi_510899102	RM_type_I	RM	MTase_I	Unclassified	Unclassified	P-P
Gammaproteobacteria_gi_510899102	DMS_other	RM	REase_I	Unclassified	Unclassified	P-P
Gammaproteobacteria_gi_510899102	RM_type_I	RM	REase_I	Unclassified	Unclassified	P-P
Gammaproteobacteria_gi_510899102	DMS_other	RM	REase_I	Unclassified	Unclassified	P-P
Gammaproteobacteria_gi_510899102	RM_type_I	RM	REase_I	Unclassified	Unclassified	P-P
Gammaproteobacteria_gi_545165932	DMS_other	RM	MTase_I	Unclassified	Unclassified	P-P
Gammaproteobacteria_gi_545165932	RM_type_I	RM	MTase_I	Unclassified	Unclassified	P-P
Gammaproteobacteria_gi_545165932	DMS_other	RM	MTase_I	Unclassified	Unclassified	P-P
Gammaproteobacteria_gi_545165932	RM_type_I	RM	MTase_I	Unclassified	Unclassified	P-P
Gammaproteobacteria_gi_545165932	DMS_other	RM	Specificity_I	Unclassified	Unclassified	P-P
Gammaproteobacteria_gi_545165932	RM_type_I	RM	Specificity_I	Unclassified	Unclassified	P-P
Gammaproteobacteria_gi_545165932	DMS_other	RM	Specificity_I	Unclassified	Unclassified	P-P
Gammaproteobacteria_gi_545165932	RM_type_I	RM	Specificity_I	Unclassified	Unclassified	P-P
Gammaproteobacteria_gi_545165932	DMS_other	RM	REase_I	Unclassified	Unclassified	P-P
Gammaproteobacteria_gi_545165932	RM_type_I	RM	REase_I	Unclassified	Unclassified	P-P
Gammaproteobacteria_gi_545165932	DMS_other	RM	REase_I	Unclassified	Unclassified	P-P
Gammaproteobacteria_gi_545165932	RM_type_I	RM	REase_I	Unclassified	Unclassified	P-P
Gammaproteobacteria_gi_554133057	DMS_other	RM	MTase_I	Unclassified	Unclassified	P-P
Gammaproteobacteria_gi_554133057	RM_type_I	RM	MTase_I	Unclassified	Unclassified	P-P
Gammaproteobacteria_gi_554133057	DMS_other	RM	MTase_I	Unclassified	Unclassified	P-P
Gammaproteobacteria_gi_554133057	RM_type_I	RM	MTase_I	Unclassified	Unclassified	P-P
Gammaproteobacteria_gi_554133057	DMS_other	RM	Specificity_I	Unclassified	Unclassified	P-P
Gammaproteobacteria_gi_554133057	RM_type_I	RM	Specificity_I	Unclassified	Unclassified	P-P
Gammaproteobacteria_gi_554133057	DMS_other	RM	Specificity_I	Unclassified	Unclassified	P-P
Gammaproteobacteria_gi_554133057	RM_type_I	RM	Specificity_I	Unclassified	Unclassified	P-P
Gammaproteobacteria_gi_554133057	DMS_other	RM	REase_I	Unclassified	Unclassified	P-P
Gammaproteobacteria_gi_554133057	RM_type_I	RM	REase_I	Unclassified	Unclassified	P-P
Gammaproteobacteria_gi_554133057	DMS_other	RM	REase_I	Unclassified	Unclassified	P-P
Gammaproteobacteria_gi_554133057	RM_type_I	RM	REase_I	Unclassified	Unclassified	P-P
Gammaproteobacteria_gi_556579624	DMS_other	RM	MTase_I	Unclassified	Unclassified	P-P
Gammaproteobacteria_gi_556579624	RM_type_I	RM	MTase_I	Unclassified	Unclassified	P-P
Gammaproteobacteria_gi_556579624	DMS_other	RM	MTase_I	Unclassified	Unclassified	P-P
Gammaproteobacteria_gi_556579624	RM_type_I	RM	MTase_I	Unclassified	Unclassified	P-P
Gammaproteobacteria_gi_556579624	DMS_other	RM	Specificity_I	Unclassified	Unclassified	P-P
Gammaproteobacteria_gi_556579624	RM_type_I	RM	Specificity_I	Unclassified	Unclassified	P-P
Gammaproteobacteria_gi_556579624	DMS_other	RM	Specificity_I	Unclassified	Unclassified	P-P
Gammaproteobacteria_gi_556579624	RM_type_I	RM	Specificity_I	Unclassified	Unclassified	P-P
Gammaproteobacteria_gi_556579624	DMS_other	RM	REase_I	Unclassified	Unclassified	P-P
Gammaproteobacteria_gi_556579624	RM_type_I	RM	REase_I	Unclassified	Unclassified	P-P
Gammaproteobacteria_gi_556579624	DMS_other	RM	REase_I	Unclassified	Unclassified	P-P
Gammaproteobacteria_gi_556579624	RM_type_I	RM	REase_I	Unclassified	Unclassified	P-P
Gammaproteobacteria_gi_565643352	DMS_other	RM	MTase_I	Unclassified	Unclassified	P-P
Gammaproteobacteria_gi_565643352	RM_type_I	RM	MTase_I	Unclassified	Unclassified	P-P
Gammaproteobacteria_gi_565643352	DMS_other	RM	MTase_I	Unclassified	Unclassified	P-P
Gammaproteobacteria_gi_565643352	RM_type_I	RM	MTase_I	Unclassified	Unclassified	P-P
Gammaproteobacteria_gi_565643352	DMS_other	RM	REase_I	Unclassified	Unclassified	P-P
Gammaproteobacteria_gi_565643352	RM_type_I	RM	REase_I	Unclassified	Unclassified	P-P
Gammaproteobacteria_gi_565643352	DMS_other	RM	REase_I	Unclassified	Unclassified	P-P
Gammaproteobacteria_gi_565643352	RM_type_I	RM	REase_I	Unclassified	Unclassified	P-P
Gammaproteobacteria_gi_565643352	DMS_other	RM	Specificity_I	Unclassified	Unclassified	P-P
Gammaproteobacteria_gi_565643352	RM_type_I	RM	Specificity_I	Unclassified	Unclassified	P-P
Gammaproteobacteria_gi_565643352	DMS_other	RM	Specificity_I	Unclassified	Unclassified	P-P
Gammaproteobacteria_gi_565643352	RM_type_I	RM	Specificity_I	Unclassified	Unclassified	P-P
IMGVR_UViG_2529292913_000002	DMS_other	RM	MTase_I	Unclassified	Unclassified	P-P
IMGVR_UViG_2529292913_000002	RM_type_I	RM	MTase_I	Unclassified	Unclassified	P-P
IMGVR_UViG_2529292913_000002	DMS_other	RM	MTase_I	Unclassified	Unclassified	P-P
IMGVR_UViG_2529292913_000002	RM_type_I	RM	MTase_I	Unclassified	Unclassified	P-P
IMGVR_UViG_2529292913_000002	DMS_other	RM	Specificity_I	Unclassified	Unclassified	P-P
IMGVR_UViG_2529292913_000002	RM_type_I	RM	Specificity_I	Unclassified	Unclassified	P-P
IMGVR_UViG_2529292913_000002	DMS_other	RM	Specificity_I	Unclassified	Unclassified	P-P
IMGVR_UViG_2529292913_000002	RM_type_I	RM	Specificity_I	Unclassified	Unclassified	P-P
IMGVR_UViG_2529292913_000002	DMS_other	RM	REase_I	Unclassified	Unclassified	P-P
IMGVR_UViG_2529292913_000002	RM_type_I	RM	REase_I	Unclassified	Unclassified	P-P
IMGVR_UViG_2529292913_000002	DMS_other	RM	REase_I	Unclassified	Unclassified	P-P
IMGVR_UViG_2529292913_000002	RM_type_I	RM	REase_I	Unclassified	Unclassified	P-P
IMGVR_UViG_2534681703_000011	DMS_other	RM	MTase_I	Unclassified	Unclassified	P-P
IMGVR_UViG_2534681703_000011	RM_type_I	RM	MTase_I	Unclassified	Unclassified	P-P
IMGVR_UViG_2534681703_000011	DMS_other	RM	MTase_I	Unclassified	Unclassified	P-P
IMGVR_UViG_2534681703_000011	RM_type_I	RM	MTase_I	Unclassified	Unclassified	P-P
IMGVR_UViG_2534681703_000011	DMS_other	RM	Specificity_I	Unclassified	Unclassified	P-P
IMGVR_UViG_2534681703_000011	RM_type_I	RM	Specificity_I	Unclassified	Unclassified	P-P
IMGVR_UViG_2534681703_000011	DMS_other	RM	Specificity_I	Unclassified	Unclassified	P-P
IMGVR_UViG_2534681703_000011	RM_type_I	RM	Specificity_I	Unclassified	Unclassified	P-P
IMGVR_UViG_2534681703_000011	DMS_other	RM	REase_I	Unclassified	Unclassified	P-P
IMGVR_UViG_2534681703_000011	RM_type_I	RM	REase_I	Unclassified	Unclassified	P-P
IMGVR_UViG_2534681703_000011	DMS_other	RM	REase_I	Unclassified	Unclassified	P-P
IMGVR_UViG_2534681703_000011	RM_type_I	RM	REase_I	Unclassified	Unclassified	P-P
IMGVR_UViG_2534681834_000002	DMS_other	RM	MTase_I	Unclassified	Unclassified	P-P
IMGVR_UViG_2534681834_000002	RM_type_I	RM	MTase_I	Unclassified	Unclassified	P-P
IMGVR_UViG_2534681834_000002	DMS_other	RM	MTase_I	Unclassified	Unclassified	P-P
IMGVR_UViG_2534681834_000002	RM_type_I	RM	MTase_I	Unclassified	Unclassified	P-P
IMGVR_UViG_2534681834_000002	DMS_other	RM	Specificity_I	Unclassified	Unclassified	P-P
IMGVR_UViG_2534681834_000002	RM_type_I	RM	Specificity_I	Unclassified	Unclassified	P-P
IMGVR_UViG_2534681834_000002	DMS_other	RM	Specificity_I	Unclassified	Unclassified	P-P
IMGVR_UViG_2534681834_000002	RM_type_I	RM	Specificity_I	Unclassified	Unclassified	P-P
IMGVR_UViG_2534681834_000002	DMS_other	RM	REase_I	Unclassified	Unclassified	P-P
IMGVR_UViG_2534681834_000002	RM_type_I	RM	REase_I	Unclassified	Unclassified	P-P
IMGVR_UViG_2534681834_000002	DMS_other	RM	REase_I	Unclassified	Unclassified	P-P
IMGVR_UViG_2534681834_000002	RM_type_I	RM	REase_I	Unclassified	Unclassified	P-P
IMGVR_UViG_3300026473_000011	DMS_other	RM	MTase_I	Aquatic	freshwater	P-P
IMGVR_UViG_3300026473_000011	RM_type_I	RM	MTase_I	Aquatic	freshwater	P-P
IMGVR_UViG_3300026473_000011	DMS_other	RM	MTase_I	Aquatic	freshwater	P-P
IMGVR_UViG_3300026473_000011	RM_type_I	RM	MTase_I	Aquatic	freshwater	P-P
IMGVR_UViG_3300026473_000011	DMS_other	RM	REase_I	Aquatic	freshwater	P-P
IMGVR_UViG_3300026473_000011	RM_type_I	RM	REase_I	Aquatic	freshwater	P-P
IMGVR_UViG_3300026473_000011	DMS_other	RM	REase_I	Aquatic	freshwater	P-P
IMGVR_UViG_3300026473_000011	RM_type_I	RM	REase_I	Aquatic	freshwater	P-P
IMGVR_UViG_3300026473_000011	DMS_other	RM	Specificity_I	Aquatic	freshwater	P-P
IMGVR_UViG_3300026473_000011	RM_type_I	RM	Specificity_I	Aquatic	freshwater	P-P
IMGVR_UViG_3300026473_000011	DMS_other	RM	Specificity_I	Aquatic	freshwater	P-P
IMGVR_UViG_3300026473_000011	RM_type_I	RM	Specificity_I	Aquatic	freshwater	P-P
IMGVR_UViG_3300028603_000025	DMS_other	RM	MTase_I	Terrestrial	human-engineered facilities	P-P
IMGVR_UViG_3300028603_000025	DMS_other	RM	MTase_I	Terrestrial	human-engineered facilities	P-P
IMGVR_UViG_3300028603_000025	DMS_other	RM	Specificity_I	Terrestrial	human-engineered facilities	P-P
IMGVR_UViG_3300028603_000025	DMS_other	RM	Specificity_I	Terrestrial	human-engineered facilities	P-P
IMGVR_UViG_3300028603_000025	DMS_other	RM	Specificity_I	Terrestrial	human-engineered facilities	P-P
IMGVR_UViG_3300028603_000025	DMS_other	RM	Specificity_I	Terrestrial	human-engineered facilities	P-P
IMGVR_UViG_3300029415_000001	DMS_other	RM	MTase_I	Host-associated	human	P-P
IMGVR_UViG_3300029415_000001	RM_type_I	RM	MTase_I	Host-associated	human	P-P
IMGVR_UViG_3300029415_000001	DMS_other	RM	MTase_I	Host-associated	human	P-P
IMGVR_UViG_3300029415_000001	RM_type_I	RM	MTase_I	Host-associated	human	P-P
IMGVR_UViG_3300029415_000001	DMS_other	RM	Specificity_I	Host-associated	human	P-P
IMGVR_UViG_3300029415_000001	RM_type_I	RM	Specificity_I	Host-associated	human	P-P
IMGVR_UViG_3300029415_000001	DMS_other	RM	Specificity_I	Host-associated	human	P-P
IMGVR_UViG_3300029415_000001	RM_type_I	RM	Specificity_I	Host-associated	human	P-P
IMGVR_UViG_3300029415_000001	DMS_other	RM	REase_I	Host-associated	human	P-P
IMGVR_UViG_3300029415_000001	RM_type_I	RM	REase_I	Host-associated	human	P-P
IMGVR_UViG_3300029415_000001	DMS_other	RM	REase_I	Host-associated	human	P-P
IMGVR_UViG_3300029415_000001	RM_type_I	RM	REase_I	Host-associated	human	P-P
IMGVR_UViG_3300029516_000004	DMS_other	RM	MTase_I	Host-associated	human	P-P
IMGVR_UViG_3300029516_000004	RM_type_I	RM	MTase_I	Host-associated	human	P-P
IMGVR_UViG_3300029516_000004	DMS_other	RM	MTase_I	Host-associated	human	P-P
IMGVR_UViG_3300029516_000004	RM_type_I	RM	MTase_I	Host-associated	human	P-P
IMGVR_UViG_3300029516_000004	DMS_other	RM	Specificity_I	Host-associated	human	P-P
IMGVR_UViG_3300029516_000004	RM_type_I	RM	Specificity_I	Host-associated	human	P-P
IMGVR_UViG_3300029516_000004	DMS_other	RM	Specificity_I	Host-associated	human	P-P
IMGVR_UViG_3300029516_000004	RM_type_I	RM	Specificity_I	Host-associated	human	P-P
IMGVR_UViG_3300029516_000004	DMS_other	RM	REase_I	Host-associated	human	P-P
IMGVR_UViG_3300029516_000004	RM_type_I	RM	REase_I	Host-associated	human	P-P
IMGVR_UViG_3300029516_000004	DMS_other	RM	REase_I	Host-associated	human	P-P
IMGVR_UViG_3300029516_000004	RM_type_I	RM	REase_I	Host-associated	human	P-P
LR134218	DMS_other	RM	MTase_I	Unclassified	Unclassified	P-P
LR134218	RM_type_I	RM	MTase_I	Unclassified	Unclassified	P-P
LR134218	DMS_other	RM	MTase_I	Unclassified	Unclassified	P-P
LR134218	RM_type_I	RM	MTase_I	Unclassified	Unclassified	P-P
LR134218	DMS_other	RM	Specificity_I	Unclassified	Unclassified	P-P
LR134218	RM_type_I	RM	Specificity_I	Unclassified	Unclassified	P-P
LR134218	DMS_other	RM	Specificity_I	Unclassified	Unclassified	P-P
LR134218	RM_type_I	RM	Specificity_I	Unclassified	Unclassified	P-P
LR134218	DMS_other	RM	REase_I	Unclassified	Unclassified	P-P
LR134218	RM_type_I	RM	REase_I	Unclassified	Unclassified	P-P
LR134218	DMS_other	RM	REase_I	Unclassified	Unclassified	P-P
LR134218	RM_type_I	RM	REase_I	Unclassified	Unclassified	P-P
MF510496	DMS_other	RM	MTase_I	Host-associated	human	P-P
MF510496	RM_type_I	RM	MTase_I	Host-associated	human	P-P
MF510496	DMS_other	RM	MTase_I	Host-associated	human	P-P
MF510496	RM_type_I	RM	MTase_I	Host-associated	human	P-P
MF510496	DMS_other	RM	Specificity_I	Host-associated	human	P-P
MF510496	RM_type_I	RM	Specificity_I	Host-associated	human	P-P
MF510496	DMS_other	RM	Specificity_I	Host-associated	human	P-P
MF510496	RM_type_I	RM	Specificity_I	Host-associated	human	P-P
MF510496	DMS_other	RM	REase_I	Host-associated	human	P-P
MF510496	RM_type_I	RM	REase_I	Host-associated	human	P-P
MF510496	DMS_other	RM	REase_I	Host-associated	human	P-P
MF510496	RM_type_I	RM	REase_I	Host-associated	human	P-P
MF554642	DMS_other	RM	MTase_I	Unclassified	Unclassified	P-P
MF554642	RM_type_I	RM	MTase_I	Unclassified	Unclassified	P-P
MF554642	DMS_other	RM	MTase_I	Unclassified	Unclassified	P-P
MF554642	RM_type_I	RM	MTase_I	Unclassified	Unclassified	P-P
MF554642	DMS_other	RM	Specificity_I	Unclassified	Unclassified	P-P
MF554642	RM_type_I	RM	Specificity_I	Unclassified	Unclassified	P-P
MF554642	DMS_other	RM	Specificity_I	Unclassified	Unclassified	P-P
MF554642	RM_type_I	RM	Specificity_I	Unclassified	Unclassified	P-P
MF554642	DMS_other	RM	REase_I	Unclassified	Unclassified	P-P
MF554642	RM_type_I	RM	REase_I	Unclassified	Unclassified	P-P
MF554642	DMS_other	RM	REase_I	Unclassified	Unclassified	P-P
MF554642	RM_type_I	RM	REase_I	Unclassified	Unclassified	P-P
MGV-GENOME-0370952	DMS_other	RM	MTase_I	Host-associated	human	P-P
MGV-GENOME-0370952	DMS_other	RM	MTase_I	Host-associated	human	P-P
MGV-GENOME-0370952	DMS_other	RM	Specificity_I	Host-associated	human	P-P
MGV-GENOME-0370952	DMS_other	RM	Specificity_I	Host-associated	human	P-P
NC_016838	DMS_other	RM	MTase_I	Unclassified	Unclassified	P-P
NC_016838	RM_type_I	RM	MTase_I	Unclassified	Unclassified	P-P
NC_016838	DMS_other	RM	MTase_I	Unclassified	Unclassified	P-P
NC_016838	RM_type_I	RM	MTase_I	Unclassified	Unclassified	P-P
NC_016838	DMS_other	RM	Specificity_I	Unclassified	Unclassified	P-P
NC_016838	RM_type_I	RM	Specificity_I	Unclassified	Unclassified	P-P
NC_016838	DMS_other	RM	Specificity_I	Unclassified	Unclassified	P-P
NC_016838	RM_type_I	RM	Specificity_I	Unclassified	Unclassified	P-P
NC_016838	DMS_other	RM	REase_I	Unclassified	Unclassified	P-P
NC_016838	RM_type_I	RM	REase_I	Unclassified	Unclassified	P-P
NC_016838	DMS_other	RM	REase_I	Unclassified	Unclassified	P-P
NC_016838	RM_type_I	RM	REase_I	Unclassified	Unclassified	P-P
NZ_AP022163	DMS_other	RM	MTase_I	Unclassified	Unclassified	P-P
NZ_AP022163	RM_type_I	RM	MTase_I	Unclassified	Unclassified	P-P
NZ_AP022163	DMS_other	RM	MTase_I	Unclassified	Unclassified	P-P
NZ_AP022163	RM_type_I	RM	MTase_I	Unclassified	Unclassified	P-P
NZ_AP022163	DMS_other	RM	Specificity_I	Unclassified	Unclassified	P-P
NZ_AP022163	RM_type_I	RM	Specificity_I	Unclassified	Unclassified	P-P
NZ_AP022163	DMS_other	RM	Specificity_I	Unclassified	Unclassified	P-P
NZ_AP022163	RM_type_I	RM	Specificity_I	Unclassified	Unclassified	P-P
NZ_AP022163	DMS_other	RM	REase_I	Unclassified	Unclassified	P-P
NZ_AP022163	RM_type_I	RM	REase_I	Unclassified	Unclassified	P-P
NZ_AP022163	DMS_other	RM	REase_I	Unclassified	Unclassified	P-P
NZ_AP022163	RM_type_I	RM	REase_I	Unclassified	Unclassified	P-P
NZ_AP023428	DMS_other	RM	MTase_I	Unclassified	Unclassified	P-P
NZ_AP023428	RM_type_I	RM	MTase_I	Unclassified	Unclassified	P-P
NZ_AP023428	DMS_other	RM	MTase_I	Unclassified	Unclassified	P-P
NZ_AP023428	RM_type_I	RM	MTase_I	Unclassified	Unclassified	P-P
NZ_AP023428	DMS_other	RM	REase_I	Unclassified	Unclassified	P-P
NZ_AP023428	RM_type_I	RM	REase_I	Unclassified	Unclassified	P-P
NZ_AP023428	DMS_other	RM	REase_I	Unclassified	Unclassified	P-P
NZ_AP023428	RM_type_I	RM	REase_I	Unclassified	Unclassified	P-P
NZ_AP023428	DMS_other	RM	Specificity_I	Unclassified	Unclassified	P-P
NZ_AP023428	RM_type_I	RM	Specificity_I	Unclassified	Unclassified	P-P
NZ_AP023428	DMS_other	RM	Specificity_I	Unclassified	Unclassified	P-P
NZ_AP023428	RM_type_I	RM	Specificity_I	Unclassified	Unclassified	P-P
NZ_CP008931	DMS_other	RM	MTase_I	Host-associated	human	P-P
NZ_CP008931	RM_type_I	RM	MTase_I	Host-associated	human	P-P
NZ_CP008931	DMS_other	RM	MTase_I	Host-associated	human	P-P
NZ_CP008931	RM_type_I	RM	MTase_I	Host-associated	human	P-P
NZ_CP008931	DMS_other	RM	Specificity_I	Host-associated	human	P-P
NZ_CP008931	RM_type_I	RM	Specificity_I	Host-associated	human	P-P
NZ_CP008931	DMS_other	RM	Specificity_I	Host-associated	human	P-P
NZ_CP008931	RM_type_I	RM	Specificity_I	Host-associated	human	P-P
NZ_CP008931	DMS_other	RM	REase_I	Host-associated	human	P-P
NZ_CP008931	RM_type_I	RM	REase_I	Host-associated	human	P-P
NZ_CP008931	DMS_other	RM	REase_I	Host-associated	human	P-P
NZ_CP008931	RM_type_I	RM	REase_I	Host-associated	human	P-P
NZ_CP010144	DMS_other	RM	MTase_I	Host-associated	animal	P-P
NZ_CP010144	RM_type_I	RM	MTase_I	Host-associated	animal	P-P
NZ_CP010144	DMS_other	RM	MTase_I	Host-associated	animal	P-P
NZ_CP010144	RM_type_I	RM	MTase_I	Host-associated	animal	P-P
NZ_CP010144	DMS_other	RM	Specificity_I	Host-associated	animal	P-P
NZ_CP010144	RM_type_I	RM	Specificity_I	Host-associated	animal	P-P
NZ_CP010144	DMS_other	RM	Specificity_I	Host-associated	animal	P-P
NZ_CP010144	RM_type_I	RM	Specificity_I	Host-associated	animal	P-P
NZ_CP010144	DMS_other	RM	REase_I	Host-associated	animal	P-P
NZ_CP010144	RM_type_I	RM	REase_I	Host-associated	animal	P-P
NZ_CP010144	DMS_other	RM	REase_I	Host-associated	animal	P-P
NZ_CP010144	RM_type_I	RM	REase_I	Host-associated	animal	P-P
NZ_CP010146	DMS_other	RM	MTase_I	Host-associated	animal	P-P
NZ_CP010146	RM_type_I	RM	MTase_I	Host-associated	animal	P-P
NZ_CP010146	DMS_other	RM	MTase_I	Host-associated	animal	P-P
NZ_CP010146	RM_type_I	RM	MTase_I	Host-associated	animal	P-P
NZ_CP010146	DMS_other	RM	REase_I	Host-associated	animal	P-P
NZ_CP010146	RM_type_I	RM	REase_I	Host-associated	animal	P-P
NZ_CP010146	DMS_other	RM	REase_I	Host-associated	animal	P-P
NZ_CP010146	RM_type_I	RM	REase_I	Host-associated	animal	P-P
NZ_CP010179	DMS_other	RM	MTase_I	Unclassified	Unclassified	P-P
NZ_CP010179	RM_type_I	RM	MTase_I	Unclassified	Unclassified	P-P
NZ_CP010179	DMS_other	RM	MTase_I	Unclassified	Unclassified	P-P
NZ_CP010179	RM_type_I	RM	MTase_I	Unclassified	Unclassified	P-P
NZ_CP010179	DMS_other	RM	REase_I	Unclassified	Unclassified	P-P
NZ_CP010179	RM_type_I	RM	REase_I	Unclassified	Unclassified	P-P
NZ_CP010179	DMS_other	RM	REase_I	Unclassified	Unclassified	P-P
NZ_CP010179	RM_type_I	RM	REase_I	Unclassified	Unclassified	P-P
NZ_CP012254	DMS_other	RM	MTase_I	Unclassified	Unclassified	P-P
NZ_CP012254	RM_type_I	RM	MTase_I	Unclassified	Unclassified	P-P
NZ_CP012254	DMS_other	RM	MTase_I	Unclassified	Unclassified	P-P
NZ_CP012254	RM_type_I	RM	MTase_I	Unclassified	Unclassified	P-P
NZ_CP012254	DMS_other	RM	Specificity_I	Unclassified	Unclassified	P-P
NZ_CP012254	RM_type_I	RM	Specificity_I	Unclassified	Unclassified	P-P
NZ_CP012254	DMS_other	RM	Specificity_I	Unclassified	Unclassified	P-P
NZ_CP012254	RM_type_I	RM	Specificity_I	Unclassified	Unclassified	P-P
NZ_CP012254	DMS_other	RM	REase_I	Unclassified	Unclassified	P-P
NZ_CP012254	RM_type_I	RM	REase_I	Unclassified	Unclassified	P-P
NZ_CP012254	DMS_other	RM	REase_I	Unclassified	Unclassified	P-P
NZ_CP012254	RM_type_I	RM	REase_I	Unclassified	Unclassified	P-P
NZ_CP012427	DMS_other	RM	MTase_I	Host-associated	human	P-P
NZ_CP012427	RM_type_I	RM	MTase_I	Host-associated	human	P-P
NZ_CP012427	DMS_other	RM	MTase_I	Host-associated	human	P-P
NZ_CP012427	RM_type_I	RM	MTase_I	Host-associated	human	P-P
NZ_CP012427	DMS_other	RM	Specificity_I	Host-associated	human	P-P
NZ_CP012427	RM_type_I	RM	Specificity_I	Host-associated	human	P-P
NZ_CP012427	DMS_other	RM	Specificity_I	Host-associated	human	P-P
NZ_CP012427	RM_type_I	RM	Specificity_I	Host-associated	human	P-P
NZ_CP012427	DMS_other	RM	REase_I	Host-associated	human	P-P
NZ_CP012427	RM_type_I	RM	REase_I	Host-associated	human	P-P
NZ_CP012427	DMS_other	RM	REase_I	Host-associated	human	P-P
NZ_CP012427	RM_type_I	RM	REase_I	Host-associated	human	P-P
NZ_CP014894	DMS_other	RM	MTase_I	Terrestrial	other	P-P
NZ_CP014894	RM_type_I	RM	MTase_I	Terrestrial	other	P-P
NZ_CP014894	DMS_other	RM	MTase_I	Terrestrial	other	P-P
NZ_CP014894	RM_type_I	RM	MTase_I	Terrestrial	other	P-P
NZ_CP014894	DMS_other	RM	Specificity_I	Terrestrial	other	P-P
NZ_CP014894	RM_type_I	RM	Specificity_I	Terrestrial	other	P-P
NZ_CP014894	DMS_other	RM	Specificity_I	Terrestrial	other	P-P
NZ_CP014894	RM_type_I	RM	Specificity_I	Terrestrial	other	P-P
NZ_CP014894	DMS_other	RM	REase_I	Terrestrial	other	P-P
NZ_CP014894	RM_type_I	RM	REase_I	Terrestrial	other	P-P
NZ_CP014894	DMS_other	RM	REase_I	Terrestrial	other	P-P
NZ_CP014894	RM_type_I	RM	REase_I	Terrestrial	other	P-P
NZ_CP014995	DMS_other	RM	MTase_I	Unclassified	Unclassified	P-P
NZ_CP014995	RM_type_I	RM	MTase_I	Unclassified	Unclassified	P-P
NZ_CP014995	DMS_other	RM	MTase_I	Unclassified	Unclassified	P-P
NZ_CP014995	RM_type_I	RM	MTase_I	Unclassified	Unclassified	P-P
NZ_CP014995	DMS_other	RM	Specificity_I	Unclassified	Unclassified	P-P
NZ_CP014995	RM_type_I	RM	Specificity_I	Unclassified	Unclassified	P-P
NZ_CP014995	DMS_other	RM	Specificity_I	Unclassified	Unclassified	P-P
NZ_CP014995	RM_type_I	RM	Specificity_I	Unclassified	Unclassified	P-P
NZ_CP014995	DMS_other	RM	REase_I	Unclassified	Unclassified	P-P
NZ_CP014995	RM_type_I	RM	REase_I	Unclassified	Unclassified	P-P
NZ_CP014995	DMS_other	RM	REase_I	Unclassified	Unclassified	P-P
NZ_CP014995	RM_type_I	RM	REase_I	Unclassified	Unclassified	P-P
NZ_CP016549	DMS_other	RM	MTase_I	Host-associated	human	P-P
NZ_CP016549	RM_type_I	RM	MTase_I	Host-associated	human	P-P
NZ_CP016549	DMS_other	RM	MTase_I	Host-associated	human	P-P
NZ_CP016549	RM_type_I	RM	MTase_I	Host-associated	human	P-P
NZ_CP016549	DMS_other	RM	Specificity_I	Host-associated	human	P-P
NZ_CP016549	RM_type_I	RM	Specificity_I	Host-associated	human	P-P
NZ_CP016549	DMS_other	RM	Specificity_I	Host-associated	human	P-P
NZ_CP016549	RM_type_I	RM	Specificity_I	Host-associated	human	P-P
NZ_CP016549	DMS_other	RM	REase_I	Host-associated	human	P-P
NZ_CP016549	RM_type_I	RM	REase_I	Host-associated	human	P-P
NZ_CP016549	DMS_other	RM	REase_I	Host-associated	human	P-P
NZ_CP016549	RM_type_I	RM	REase_I	Host-associated	human	P-P
NZ_CP017847	DMS_other	RM	MTase_I	Host-associated	human	P-P
NZ_CP017847	RM_type_I	RM	MTase_I	Host-associated	human	P-P
NZ_CP017847	DMS_other	RM	MTase_I	Host-associated	human	P-P
NZ_CP017847	RM_type_I	RM	MTase_I	Host-associated	human	P-P
NZ_CP017847	DMS_other	RM	Specificity_I	Host-associated	human	P-P
NZ_CP017847	RM_type_I	RM	Specificity_I	Host-associated	human	P-P
NZ_CP017847	DMS_other	RM	Specificity_I	Host-associated	human	P-P
NZ_CP017847	RM_type_I	RM	Specificity_I	Host-associated	human	P-P
NZ_CP017847	DMS_other	RM	REase_I	Host-associated	human	P-P
NZ_CP017847	RM_type_I	RM	REase_I	Host-associated	human	P-P
NZ_CP017847	DMS_other	RM	REase_I	Host-associated	human	P-P
NZ_CP017847	RM_type_I	RM	REase_I	Host-associated	human	P-P
NZ_CP019050	DMS_other	RM	MTase_I	Host-associated	human	P-P
NZ_CP019050	RM_type_I	RM	MTase_I	Host-associated	human	P-P
NZ_CP019050	DMS_other	RM	MTase_I	Host-associated	human	P-P
NZ_CP019050	RM_type_I	RM	MTase_I	Host-associated	human	P-P
NZ_CP019050	DMS_other	RM	Specificity_I	Host-associated	human	P-P
NZ_CP019050	RM_type_I	RM	Specificity_I	Host-associated	human	P-P
NZ_CP019050	DMS_other	RM	Specificity_I	Host-associated	human	P-P
NZ_CP019050	RM_type_I	RM	Specificity_I	Host-associated	human	P-P
NZ_CP019050	DMS_other	RM	REase_I	Host-associated	human	P-P
NZ_CP019050	RM_type_I	RM	REase_I	Host-associated	human	P-P
NZ_CP019050	DMS_other	RM	REase_I	Host-associated	human	P-P
NZ_CP019050	RM_type_I	RM	REase_I	Host-associated	human	P-P
NZ_CP019054	DMS_other	RM	MTase_I	Host-associated	human	P-P
NZ_CP019054	RM_type_I	RM	MTase_I	Host-associated	human	P-P
NZ_CP019054	DMS_other	RM	MTase_I	Host-associated	human	P-P
NZ_CP019054	RM_type_I	RM	MTase_I	Host-associated	human	P-P
NZ_CP019054	DMS_other	RM	Specificity_I	Host-associated	human	P-P
NZ_CP019054	RM_type_I	RM	Specificity_I	Host-associated	human	P-P
NZ_CP019054	DMS_other	RM	Specificity_I	Host-associated	human	P-P
NZ_CP019054	RM_type_I	RM	Specificity_I	Host-associated	human	P-P
NZ_CP019054	DMS_other	RM	REase_I	Host-associated	human	P-P
NZ_CP019054	RM_type_I	RM	REase_I	Host-associated	human	P-P
NZ_CP019054	DMS_other	RM	REase_I	Host-associated	human	P-P
NZ_CP019054	RM_type_I	RM	REase_I	Host-associated	human	P-P
NZ_CP019262	DMS_other	RM	MTase_I	Host-associated	animal	P-P
NZ_CP019262	RM_type_I	RM	MTase_I	Host-associated	animal	P-P
NZ_CP019262	DMS_other	RM	MTase_I	Host-associated	animal	P-P
NZ_CP019262	RM_type_I	RM	MTase_I	Host-associated	animal	P-P
NZ_CP019262	DMS_other	RM	Specificity_I	Host-associated	animal	P-P
NZ_CP019262	RM_type_I	RM	Specificity_I	Host-associated	animal	P-P
NZ_CP019262	DMS_other	RM	Specificity_I	Host-associated	animal	P-P
NZ_CP019262	RM_type_I	RM	Specificity_I	Host-associated	animal	P-P
NZ_CP019262	DMS_other	RM	REase_I	Host-associated	animal	P-P
NZ_CP019262	RM_type_I	RM	REase_I	Host-associated	animal	P-P
NZ_CP019262	DMS_other	RM	REase_I	Host-associated	animal	P-P
NZ_CP019262	RM_type_I	RM	REase_I	Host-associated	animal	P-P
NZ_CP020936	DMS_other	RM	MTase_I	Host-associated	animal	P-P
NZ_CP020936	RM_type_I	RM	MTase_I	Host-associated	animal	P-P
NZ_CP020936	DMS_other	RM	MTase_I	Host-associated	animal	P-P
NZ_CP020936	RM_type_I	RM	MTase_I	Host-associated	animal	P-P
NZ_CP020936	DMS_other	RM	Specificity_I	Host-associated	animal	P-P
NZ_CP020936	RM_type_I	RM	Specificity_I	Host-associated	animal	P-P
NZ_CP020936	DMS_other	RM	Specificity_I	Host-associated	animal	P-P
NZ_CP020936	RM_type_I	RM	Specificity_I	Host-associated	animal	P-P
NZ_CP020936	DMS_other	RM	REase_I	Host-associated	animal	P-P
NZ_CP020936	RM_type_I	RM	REase_I	Host-associated	animal	P-P
NZ_CP020936	DMS_other	RM	REase_I	Host-associated	animal	P-P
NZ_CP020936	RM_type_I	RM	REase_I	Host-associated	animal	P-P
NZ_CP021203	DMS_other	RM	MTase_I	Host-associated	human	P-P
NZ_CP021203	RM_type_I	RM	MTase_I	Host-associated	human	P-P
NZ_CP021203	DMS_other	RM	MTase_I	Host-associated	human	P-P
NZ_CP021203	RM_type_I	RM	MTase_I	Host-associated	human	P-P
NZ_CP021203	DMS_other	RM	Specificity_I	Host-associated	human	P-P
NZ_CP021203	RM_type_I	RM	Specificity_I	Host-associated	human	P-P
NZ_CP021203	DMS_other	RM	Specificity_I	Host-associated	human	P-P
NZ_CP021203	RM_type_I	RM	Specificity_I	Host-associated	human	P-P
NZ_CP021203	DMS_other	RM	REase_I	Host-associated	human	P-P
NZ_CP021203	RM_type_I	RM	REase_I	Host-associated	human	P-P
NZ_CP021203	DMS_other	RM	REase_I	Host-associated	human	P-P
NZ_CP021203	RM_type_I	RM	REase_I	Host-associated	human	P-P
NZ_CP021962	DMS_other	RM	MTase_I	Unclassified	Unclassified	P-P
NZ_CP021962	RM_type_I	RM	MTase_I	Unclassified	Unclassified	P-P
NZ_CP021962	DMS_other	RM	MTase_I	Unclassified	Unclassified	P-P
NZ_CP021962	RM_type_I	RM	MTase_I	Unclassified	Unclassified	P-P
NZ_CP021962	DMS_other	RM	Specificity_I	Unclassified	Unclassified	P-P
NZ_CP021962	RM_type_I	RM	Specificity_I	Unclassified	Unclassified	P-P
NZ_CP021962	DMS_other	RM	Specificity_I	Unclassified	Unclassified	P-P
NZ_CP021962	RM_type_I	RM	Specificity_I	Unclassified	Unclassified	P-P
NZ_CP021962	DMS_other	RM	REase_I	Unclassified	Unclassified	P-P
NZ_CP021962	RM_type_I	RM	REase_I	Unclassified	Unclassified	P-P
NZ_CP021962	DMS_other	RM	REase_I	Unclassified	Unclassified	P-P
NZ_CP021962	RM_type_I	RM	REase_I	Unclassified	Unclassified	P-P
NZ_CP022128	DMS_other	RM	MTase_I	Host-associated	human	P-P
NZ_CP022128	RM_type_I	RM	MTase_I	Host-associated	human	P-P
NZ_CP022128	DMS_other	RM	MTase_I	Host-associated	human	P-P
NZ_CP022128	RM_type_I	RM	MTase_I	Host-associated	human	P-P
NZ_CP022128	DMS_other	RM	Specificity_I	Host-associated	human	P-P
NZ_CP022128	RM_type_I	RM	Specificity_I	Host-associated	human	P-P
NZ_CP022128	DMS_other	RM	Specificity_I	Host-associated	human	P-P
NZ_CP022128	RM_type_I	RM	Specificity_I	Host-associated	human	P-P
NZ_CP022128	DMS_other	RM	REase_I	Host-associated	human	P-P
NZ_CP022128	RM_type_I	RM	REase_I	Host-associated	human	P-P
NZ_CP022128	DMS_other	RM	REase_I	Host-associated	human	P-P
NZ_CP022128	RM_type_I	RM	REase_I	Host-associated	human	P-P
NZ_CP023025	DMS_other	RM	MTase_I	Host-associated	human	P-P
NZ_CP023025	RM_type_I	RM	MTase_I	Host-associated	human	P-P
NZ_CP023025	DMS_other	RM	MTase_I	Host-associated	human	P-P
NZ_CP023025	RM_type_I	RM	MTase_I	Host-associated	human	P-P
NZ_CP023025	DMS_other	RM	REase_I	Host-associated	human	P-P
NZ_CP023025	RM_type_I	RM	REase_I	Host-associated	human	P-P
NZ_CP023025	DMS_other	RM	REase_I	Host-associated	human	P-P
NZ_CP023025	RM_type_I	RM	REase_I	Host-associated	human	P-P
NZ_CP023025	DMS_other	RM	Specificity_I	Host-associated	human	P-P
NZ_CP023025	RM_type_I	RM	Specificity_I	Host-associated	human	P-P
NZ_CP023025	DMS_other	RM	Specificity_I	Host-associated	human	P-P
NZ_CP023025	RM_type_I	RM	Specificity_I	Host-associated	human	P-P
NZ_CP023984	DMS_other	RM	MTase_I	Host-associated	human	P-P
NZ_CP023984	RM_type_I	RM	MTase_I	Host-associated	human	P-P
NZ_CP023984	DMS_other	RM	MTase_I	Host-associated	human	P-P
NZ_CP023984	RM_type_I	RM	MTase_I	Host-associated	human	P-P
NZ_CP023984	DMS_other	RM	Specificity_I	Host-associated	human	P-P
NZ_CP023984	RM_type_I	RM	Specificity_I	Host-associated	human	P-P
NZ_CP023984	DMS_other	RM	Specificity_I	Host-associated	human	P-P
NZ_CP023984	RM_type_I	RM	Specificity_I	Host-associated	human	P-P
NZ_CP023984	DMS_other	RM	REase_I	Host-associated	human	P-P
NZ_CP023984	RM_type_I	RM	REase_I	Host-associated	human	P-P
NZ_CP023984	DMS_other	RM	REase_I	Host-associated	human	P-P
NZ_CP023984	RM_type_I	RM	REase_I	Host-associated	human	P-P
NZ_CP026134	DMS_other	RM	MTase_I	Host-associated	human	P-P
NZ_CP026134	RM_type_I	RM	MTase_I	Host-associated	human	P-P
NZ_CP026134	DMS_other	RM	MTase_I	Host-associated	human	P-P
NZ_CP026134	RM_type_I	RM	MTase_I	Host-associated	human	P-P
NZ_CP026134	DMS_other	RM	Specificity_I	Host-associated	human	P-P
NZ_CP026134	RM_type_I	RM	Specificity_I	Host-associated	human	P-P
NZ_CP026134	DMS_other	RM	Specificity_I	Host-associated	human	P-P
NZ_CP026134	RM_type_I	RM	Specificity_I	Host-associated	human	P-P
NZ_CP026134	DMS_other	RM	REase_I	Host-associated	human	P-P
NZ_CP026134	RM_type_I	RM	REase_I	Host-associated	human	P-P
NZ_CP026134	DMS_other	RM	REase_I	Host-associated	human	P-P
NZ_CP026134	RM_type_I	RM	REase_I	Host-associated	human	P-P
NZ_CP026134	DMS_other	RM	REase_II	Host-associated	human	P-P
NZ_CP026134	DMS_other	RM	REase_II	Host-associated	human	P-P
NZ_CP026138	DMS_other	RM	MTase_I	Host-associated	human	P-P
NZ_CP026138	RM_type_I	RM	MTase_I	Host-associated	human	P-P
NZ_CP026138	DMS_other	RM	MTase_I	Host-associated	human	P-P
NZ_CP026138	RM_type_I	RM	MTase_I	Host-associated	human	P-P
NZ_CP026138	DMS_other	RM	Specificity_I	Host-associated	human	P-P
NZ_CP026138	RM_type_I	RM	Specificity_I	Host-associated	human	P-P
NZ_CP026138	DMS_other	RM	Specificity_I	Host-associated	human	P-P
NZ_CP026138	RM_type_I	RM	Specificity_I	Host-associated	human	P-P
NZ_CP026138	DMS_other	RM	REase_I	Host-associated	human	P-P
NZ_CP026138	RM_type_I	RM	REase_I	Host-associated	human	P-P
NZ_CP026138	DMS_other	RM	REase_I	Host-associated	human	P-P
NZ_CP026138	RM_type_I	RM	REase_I	Host-associated	human	P-P
NZ_CP026138	DMS_other	RM	REase_II	Host-associated	human	P-P
NZ_CP026138	DMS_other	RM	REase_II	Host-associated	human	P-P
NZ_CP026146	DMS_other	RM	MTase_I	Host-associated	human	P-P
NZ_CP026146	RM_type_I	RM	MTase_I	Host-associated	human	P-P
NZ_CP026146	DMS_other	RM	MTase_I	Host-associated	human	P-P
NZ_CP026146	RM_type_I	RM	MTase_I	Host-associated	human	P-P
NZ_CP026146	DMS_other	RM	Specificity_I	Host-associated	human	P-P
NZ_CP026146	RM_type_I	RM	Specificity_I	Host-associated	human	P-P
NZ_CP026146	DMS_other	RM	Specificity_I	Host-associated	human	P-P
NZ_CP026146	RM_type_I	RM	Specificity_I	Host-associated	human	P-P
NZ_CP026146	DMS_other	RM	REase_I	Host-associated	human	P-P
NZ_CP026146	RM_type_I	RM	REase_I	Host-associated	human	P-P
NZ_CP026146	DMS_other	RM	REase_I	Host-associated	human	P-P
NZ_CP026146	RM_type_I	RM	REase_I	Host-associated	human	P-P
NZ_CP026146	DMS_other	RM	REase_II	Host-associated	human	P-P
NZ_CP026146	DMS_other	RM	REase_II	Host-associated	human	P-P
NZ_CP026150	DMS_other	RM	MTase_I	Host-associated	human	P-P
NZ_CP026150	RM_type_I	RM	MTase_I	Host-associated	human	P-P
NZ_CP026150	DMS_other	RM	MTase_I	Host-associated	human	P-P
NZ_CP026150	RM_type_I	RM	MTase_I	Host-associated	human	P-P
NZ_CP026150	DMS_other	RM	Specificity_I	Host-associated	human	P-P
NZ_CP026150	RM_type_I	RM	Specificity_I	Host-associated	human	P-P
NZ_CP026150	DMS_other	RM	Specificity_I	Host-associated	human	P-P
NZ_CP026150	RM_type_I	RM	Specificity_I	Host-associated	human	P-P
NZ_CP026150	DMS_other	RM	REase_I	Host-associated	human	P-P
NZ_CP026150	RM_type_I	RM	REase_I	Host-associated	human	P-P
NZ_CP026150	DMS_other	RM	REase_I	Host-associated	human	P-P
NZ_CP026150	RM_type_I	RM	REase_I	Host-associated	human	P-P
NZ_CP026150	DMS_other	RM	REase_II	Host-associated	human	P-P
NZ_CP026150	DMS_other	RM	REase_II	Host-associated	human	P-P
NZ_CP026938	DMS_other	RM	MTase_I	Host-associated	animal	P-P
NZ_CP026938	RM_type_I	RM	MTase_I	Host-associated	animal	P-P
NZ_CP026938	DMS_other	RM	MTase_I	Host-associated	animal	P-P
NZ_CP026938	RM_type_I	RM	MTase_I	Host-associated	animal	P-P
NZ_CP026938	DMS_other	RM	REase_I	Host-associated	animal	P-P
NZ_CP026938	RM_type_I	RM	REase_I	Host-associated	animal	P-P
NZ_CP026938	DMS_other	RM	REase_I	Host-associated	animal	P-P
NZ_CP026938	RM_type_I	RM	REase_I	Host-associated	animal	P-P
NZ_CP026938	DMS_other	RM	Specificity_I	Host-associated	animal	P-P
NZ_CP026938	RM_type_I	RM	Specificity_I	Host-associated	animal	P-P
NZ_CP026938	DMS_other	RM	Specificity_I	Host-associated	animal	P-P
NZ_CP026938	RM_type_I	RM	Specificity_I	Host-associated	animal	P-P
NZ_CP027133	DMS_other	RM	MTase_I	Unclassified	Unclassified	P-P
NZ_CP027133	RM_type_I	RM	MTase_I	Unclassified	Unclassified	P-P
NZ_CP027133	DMS_other	RM	MTase_I	Unclassified	Unclassified	P-P
NZ_CP027133	RM_type_I	RM	MTase_I	Unclassified	Unclassified	P-P
NZ_CP027133	DMS_other	RM	Specificity_I	Unclassified	Unclassified	P-P
NZ_CP027133	RM_type_I	RM	Specificity_I	Unclassified	Unclassified	P-P
NZ_CP027133	DMS_other	RM	Specificity_I	Unclassified	Unclassified	P-P
NZ_CP027133	RM_type_I	RM	Specificity_I	Unclassified	Unclassified	P-P
NZ_CP027133	DMS_other	RM	REase_I	Unclassified	Unclassified	P-P
NZ_CP027133	RM_type_I	RM	REase_I	Unclassified	Unclassified	P-P
NZ_CP027133	DMS_other	RM	REase_I	Unclassified	Unclassified	P-P
NZ_CP027133	RM_type_I	RM	REase_I	Unclassified	Unclassified	P-P
NZ_CP028544	DMS_other	RM	MTase_I	Host-associated	human	P-P
NZ_CP028544	RM_type_I	RM	MTase_I	Host-associated	human	P-P
NZ_CP028544	DMS_other	RM	MTase_I	Host-associated	human	P-P
NZ_CP028544	RM_type_I	RM	MTase_I	Host-associated	human	P-P
NZ_CP028544	DMS_other	RM	Specificity_I	Host-associated	human	P-P
NZ_CP028544	RM_type_I	RM	Specificity_I	Host-associated	human	P-P
NZ_CP028544	DMS_other	RM	Specificity_I	Host-associated	human	P-P
NZ_CP028544	RM_type_I	RM	Specificity_I	Host-associated	human	P-P
NZ_CP028544	DMS_other	RM	REase_I	Host-associated	human	P-P
NZ_CP028544	RM_type_I	RM	REase_I	Host-associated	human	P-P
NZ_CP028544	DMS_other	RM	REase_I	Host-associated	human	P-P
NZ_CP028544	RM_type_I	RM	REase_I	Host-associated	human	P-P
NZ_CP028544	DMS_other	RM	REase_II	Host-associated	human	P-P
NZ_CP028544	DMS_other	RM	REase_II	Host-associated	human	P-P
NZ_CP029181	DMS_other	RM	MTase_I	Host-associated	human	P-P
NZ_CP029181	RM_type_I	RM	MTase_I	Host-associated	human	P-P
NZ_CP029181	DMS_other	RM	MTase_I	Host-associated	human	P-P
[truncated: 3,435 more rows]

## Sheet: anti-CRISPR
Genome	home_location	specific_location	anti_CRISPR_id	gene	MGE
NZ_CP074117	Host-associated	human	anti_CRISPR0550	AcrIF11	P-P
IMGVR_UViG_3300006077_000010	Aquatic	saltwater	anti_CRISPR1592	AcrIF11	P-P
IMGVR_UViG_3300026229_000002	Terrestrial	sediment	anti_CRISPR0037	AcrIF8	P-P
IMGVR_UViG_2519899786_000001	Unclassified	Unclassified	anti_CRISPR2397	AcrIIA1	P-P
UGV-GENOME-0329150	Host-associated	human	anti_CRISPR2783	AcrIIA5	P-P
NZ_CP038288	Host-associated	animal	anti_CRISPR0855	AcrIIA7	P-P
NZ_CP034790	Host-associated	animal	anti_CRISPR0848	AcrIIA7	P-P
NZ_CP064676	Host-associated	animal	anti_CRISPR0855	AcrIIA7	P-P
NZ_CP064673	Host-associated	animal	anti_CRISPR0855	AcrIIA7	P-P
NZ_CP010095	Host-associated	animal	anti_CRISPR0739	AcrIIA7	P-P
NZ_CP010095	Host-associated	animal	anti_CRISPR0999	AcrIIA7	P-P
NZ_CP010095	Host-associated	animal	anti_CRISPR0985	AcrIIA7	P-P
NZ_CP028125	Host-associated	animal	anti_CRISPR0855	AcrIIA7	P-P
NZ_CP047013	Host-associated	animal	anti_CRISPR0876	AcrIIA7	P-P
IMGVR_UViG_3300010279_000016	Host-associated	animal	anti_CRISPR0855	AcrIIA7	P-P
IMGVR_UViG_3300023038_000005	Host-associated	animal	anti_CRISPR0855	AcrIIA7	P-P
IMGVR_UViG_3300001919_000084	Host-associated	animal	anti_CRISPR0848	AcrIIA7	P-P
CP057623	Host-associated	animal	anti_CRISPR0855	AcrIIA7	P-P
CP057047	Host-associated	animal	anti_CRISPR0752	AcrIIA7	P-P
CP057572	Host-associated	animal	anti_CRISPR0848	AcrIIA7	P-P
CP057592	Host-associated	animal	anti_CRISPR0848	AcrIIA7	P-P
NZ_CP056963	Host-associated	animal	anti_CRISPR0855	AcrIIA7	P-P
NZ_CP057359	Host-associated	animal	anti_CRISPR0855	AcrIIA7	P-P
CP057742	Host-associated	animal	anti_CRISPR0876	AcrIIA7	P-P
CP057755	Host-associated	animal	anti_CRISPR0876	AcrIIA7	P-P
CP057763	Host-associated	animal	anti_CRISPR0876	AcrIIA7	P-P
CP057832	Host-associated	animal	anti_CRISPR0848	AcrIIA7	P-P
CP057521	Host-associated	animal	anti_CRISPR0848	AcrIIA7	P-P
CP058021	Host-associated	animal	anti_CRISPR0710	AcrIIA7	P-P
NZ_CP051361	Host-associated	animal	anti_CRISPR0855	AcrIIA7	P-P
NZ_AP018809	Host-associated	animal	anti_CRISPR0855	AcrIIA7	P-P
NZ_AP018804	Host-associated	animal	anti_CRISPR0710	AcrIIA7	P-P
NZ_CP023381	Host-associated	animal	anti_CRISPR0855	AcrIIA7	P-P
NZ_CP063966	Host-associated	animal	anti_CRISPR0741	AcrIIA7	P-P
NZ_CP031191	Host-associated	animal	anti_CRISPR0855	AcrIIA7	P-P
NZ_CP029365	Host-associated	animal	anti_CRISPR0752	AcrIIA7	P-P
CP042620	Host-associated	animal	anti_CRISPR0876	AcrIIA7	P-P
CP042632	Host-associated	animal	anti_CRISPR0848	AcrIIA7	P-P
CP042632	Host-associated	animal	anti_CRISPR0703	AcrIIA7	P-P
NZ_CP017663	Host-associated	animal	anti_CRISPR0974	AcrIIA7	P-P
IMGVR_UViG_3300013000_000010	Host-associated	fungi	anti_CRISPR0643	AcrIIA7	P-P
CP049847	Host-associated	human	anti_CRISPR0855	AcrIIA7	P-P
NZ_CP026475	Host-associated	human	anti_CRISPR0855	AcrIIA7	P-P
NZ_CP017931	Host-associated	human	anti_CRISPR0917	AcrIIA7	P-P
CP037443	Host-associated	human	anti_CRISPR2862	AcrIIA7	P-P
NZ_CP039932	Host-associated	human	anti_CRISPR0986	AcrIIA7	P-P
NZ_LR130557	Host-associated	human	anti_CRISPR0708	AcrIIA7	P-P
NZ_CP011430	Host-associated	human	anti_CRISPR0872	AcrIIA7	P-P
NZ_CP040920	Host-associated	human	anti_CRISPR0855	AcrIIA7	P-P
IMGVR_UViG_3300029711_000004	Host-associated	human	anti_CRISPR0855	AcrIIA7	P-P
IMGVR_UViG_3300028955_000001	Host-associated	human	anti_CRISPR0855	AcrIIA7	P-P
IMGVR_UViG_3300029641_000003	Host-associated	human	anti_CRISPR0876	AcrIIA7	P-P
IMGVR_UViG_3300029736_000004	Host-associated	human	anti_CRISPR0745	AcrIIA7	P-P
IMGVR_UViG_3300008491_000023	Host-associated	human	anti_CRISPR0848	AcrIIA7	P-P
IMGVR_UViG_7000000370_000056	Host-associated	human	anti_CRISPR0848	AcrIIA7	P-P
UGV-GENOME-0349476	Host-associated	human	anti_CRISPR0855	AcrIIA7	P-P
UGV-GENOME-0359519	Host-associated	human	anti_CRISPR0855	AcrIIA7	P-P
UGV-GENOME-0360773	Host-associated	human	anti_CRISPR0855	AcrIIA7	P-P
UGV-GENOME-0360966	Host-associated	human	anti_CRISPR0855	AcrIIA7	P-P
UGV-GENOME-0345076	Host-associated	human	anti_CRISPR0855	AcrIIA7	P-P
UGV-GENOME-0356379	Host-associated	human	anti_CRISPR0855	AcrIIA7	P-P
UGV-GENOME-0358708	Host-associated	human	anti_CRISPR0855	AcrIIA7	P-P
UGV-GENOME-0358739	Host-associated	human	anti_CRISPR0855	AcrIIA7	P-P
UGV-GENOME-0359323	Host-associated	human	anti_CRISPR0855	AcrIIA7	P-P
UGV-GENOME-0360775	Host-associated	human	anti_CRISPR0855	AcrIIA7	P-P
UGV-GENOME-0321661	Host-associated	human	anti_CRISPR0745	AcrIIA7	P-P
UGV-GENOME-0328351	Host-associated	human	anti_CRISPR0876	AcrIIA7	P-P
UGV-GENOME-0332364	Host-associated	human	anti_CRISPR0876	AcrIIA7	P-P
UGV-GENOME-0336716	Host-associated	human	anti_CRISPR0876	AcrIIA7	P-P
UGV-GENOME-0338125	Host-associated	human	anti_CRISPR0710	AcrIIA7	P-P
UGV-GENOME-0355506	Host-associated	human	anti_CRISPR0876	AcrIIA7	P-P
UGV-GENOME-0357746	Host-associated	human	anti_CRISPR0876	AcrIIA7	P-P
UGV-GENOME-0360060	Host-associated	human	anti_CRISPR0710	AcrIIA7	P-P
UGV-GENOME-0369718	Host-associated	human	anti_CRISPR2861	AcrIIA7	P-P
UGV-GENOME-0369874	Host-associated	human	anti_CRISPR2861	AcrIIA7	P-P
UGV-GENOME-0369951	Host-associated	human	anti_CRISPR2861	AcrIIA7	P-P
UGV-GENOME-0370015	Host-associated	human	anti_CRISPR1028	AcrIIA7	P-P
UGV-GENOME-0370028	Host-associated	human	anti_CRISPR1028	AcrIIA7	P-P
UGV-GENOME-0370105	Host-associated	human	anti_CRISPR1028	AcrIIA7	P-P
UGV-GENOME-0370112	Host-associated	human	anti_CRISPR1028	AcrIIA7	P-P
UGV-GENOME-0370215	Host-associated	human	anti_CRISPR1028	AcrIIA7	P-P
UGV-GENOME-0370457	Host-associated	human	anti_CRISPR1028	AcrIIA7	P-P
UGV-GENOME-0370822	Host-associated	human	anti_CRISPR1028	AcrIIA7	P-P
UGV-GENOME-0370982	Host-associated	human	anti_CRISPR1028	AcrIIA7	P-P
UGV-GENOME-0370994	Host-associated	human	anti_CRISPR1028	AcrIIA7	P-P
UGV-GENOME-0371010_1	Host-associated	human	anti_CRISPR1028	AcrIIA7	P-P
UGV-GENOME-0371084	Host-associated	human	anti_CRISPR1028	AcrIIA7	P-P
UGV-GENOME-4434901	Host-associated	human	anti_CRISPR1028	AcrIIA7	P-P
UGV-GENOME-4434997	Host-associated	human	anti_CRISPR1028	AcrIIA7	P-P
UGV-GENOME-0352072	Host-associated	human	anti_CRISPR0974	AcrIIA7	P-P
DTR_718758	Host-associated	human	anti_CRISPR1028	AcrIIA7	P-P
NZ_CP009939	Host-associated	human	anti_CRISPR0919	AcrIIA7	P-P
NZ_CP009589	Host-associated	human	anti_CRISPR0919	AcrIIA7	P-P
NZ_CP011594	Host-associated	human	anti_CRISPR0917	AcrIIA7	P-P
NZ_CP063334	Host-associated	human	anti_CRISPR0855	AcrIIA7	P-P
NZ_CP058619	Host-associated	human	anti_CRISPR0752	AcrIIA7	P-P
NZ_CP031579	Host-associated	human	anti_CRISPR1028	AcrIIA7	P-P
NZ_CP072306	Host-associated	human	anti_CRISPR0986	AcrIIA7	P-P
NZ_CP027309	Host-associated	human	anti_CRISPR0848	AcrIIA7	P-P
NZ_CP035876	Host-associated	human	anti_CRISPR0876	AcrIIA7	P-P
NZ_CP035549	Host-associated	human	anti_CRISPR0872	AcrIIA7	P-P
NZ_CP009051	Host-associated	human	anti_CRISPR0855	AcrIIA7	P-P
NZ_CP039342	Host-associated	human	anti_CRISPR0986	AcrIIA7	P-P
NZ_CP039344	Host-associated	human	anti_CRISPR0986	AcrIIA7	P-P
NZ_CP033848	Host-associated	human	anti_CRISPR0855	AcrIIA7	P-P
NZ_CP015837	Host-associated	human	anti_CRISPR0855	AcrIIA7	P-P
NZ_CP068974	Host-associated	human	anti_CRISPR1028	AcrIIA7	P-P
NZ_CP076307	Host-associated	human	anti_CRISPR0710	AcrIIA7	P-P
NZ_CP011616	Host-associated	human	anti_CRISPR0917	AcrIIA7	P-P
NZ_CP069885	Host-associated	human	anti_CRISPR0855	AcrIIA7	P-P
NZ_CP080373	Host-associated	human	anti_CRISPR0855	AcrIIA7	P-P
NZ_CP068934	Host-associated	human	anti_CRISPR0855	AcrIIA7	P-P
NC_017653	Host-associated	human	anti_CRISPR0855	AcrIIA7	P-P
NZ_CP013030	Host-associated	human	anti_CRISPR0855	AcrIIA7	P-P
NZ_CP069570	Host-associated	human	anti_CRISPR0855	AcrIIA7	P-P
NZ_CP069679	Host-associated	human	anti_CRISPR0848	AcrIIA7	P-P
NZ_CP022228	Host-associated	human	anti_CRISPR0876	AcrIIA7	P-P
NZ_CP028585	Host-associated	human	anti_CRISPR0876	AcrIIA7	P-P
NZ_CP032875	Host-associated	human	anti_CRISPR0876	AcrIIA7	P-P
NZ_CP061103	Host-associated	human	anti_CRISPR0876	AcrIIA7	P-P
NZ_CP069647	Host-associated	human	anti_CRISPR0876	AcrIIA7	P-P
NZ_CP069886	Host-associated	human	anti_CRISPR0876	AcrIIA7	P-P
MGV-GENOME-0370952	Host-associated	human	anti_CRISPR1028	AcrIIA7	P-P
ivig_4436	Host-associated	human	anti_CRISPR1028	AcrIIA7	P-P
uvig_553790	Host-associated	human	anti_CRISPR0855	AcrIIA7	P-P
uvig_175348	Host-associated	human	anti_CRISPR0876	AcrIIA7	P-P
uvig_437204	Host-associated	human	anti_CRISPR0872	AcrIIA7	P-P
uvig_319300	Host-associated	human	anti_CRISPR2861	AcrIIA7	P-P
uvig_314649	Host-associated	human	anti_CRISPR2861	AcrIIA7	P-P
uvig_317653	Host-associated	human	anti_CRISPR2861	AcrIIA7	P-P
uvig_318330	Host-associated	human	anti_CRISPR1028	AcrIIA7	P-P
uvig_318786	Host-associated	human	anti_CRISPR1028	AcrIIA7	P-P
uvig_319151	Host-associated	human	anti_CRISPR1028	AcrIIA7	P-P
uvig_394654	Host-associated	human	anti_CRISPR1028	AcrIIA7	P-P
uvig_395169	Host-associated	human	anti_CRISPR1028	AcrIIA7	P-P
IMGVR_UViG_3300014592_000002	Terrestrial	human-engineered facilities	anti_CRISPR0663	AcrIIA7	P-P
IMGVR_UViG_3300011651_000001	Terrestrial	human-engineered facilities	anti_CRISPR2861	AcrIIA7	P-P
IMGVR_UViG_3300011471_000001	Terrestrial	human-engineered facilities	anti_CRISPR0643	AcrIIA7	P-P
IMGVR_UViG_3300011825_000001	Terrestrial	human-engineered facilities	anti_CRISPR0643	AcrIIA7	P-P
IMGVR_UViG_3300011712_000002	Terrestrial	human-engineered facilities	anti_CRISPR0974	AcrIIA7	P-P
IMGVR_UViG_3300013669_000001	Terrestrial	human-engineered facilities	anti_CRISPR0974	AcrIIA7	P-P
NZ_CP021336	Host-associated	other	anti_CRISPR0855	AcrIIA7	P-P
NZ_CP047663	Host-associated	other	anti_CRISPR0876	AcrIIA7	P-P
NZ_CP027575	Host-associated	other	anti_CRISPR0855	AcrIIA7	P-P
NZ_CP032492	Terrestrial	other	anti_CRISPR0872	AcrIIA7	P-P
IMGVR_UViG_3300028585_000021	Host-associated	plant	anti_CRISPR0644	AcrIIA7	P-P
NZ_CP011352	Host-associated	plant	anti_CRISPR0739	AcrIIA7	P-P
NZ_CP011352	Host-associated	plant	anti_CRISPR0999	AcrIIA7	P-P
NZ_CP011352	Host-associated	plant	anti_CRISPR0985	AcrIIA7	P-P
IMGVR_UViG_3300003848_000002	Host-associated	plant	anti_CRISPR0974	AcrIIA7	P-P
IMGVR_UViG_3300030515_000002	Host-associated	plant	anti_CRISPR0974	AcrIIA7	P-P
IMGVR_UViG_3300031418_000082	Host-associated	plant	anti_CRISPR0644	AcrIIA7	P-P
IMGVR_UViG_3300009092_000013	Host-associated	plant	anti_CRISPR0644	AcrIIA7	P-P
IMGVR_UViG_3300022852_000006	Terrestrial	soil	anti_CRISPR0739	AcrIIA7	P-P
IMGVR_UViG_3300022879_000011	Terrestrial	soil	anti_CRISPR0739	AcrIIA7	P-P
NZ_CP035973	Terrestrial	soil	anti_CRISPR0898	AcrIIA7	P-P
NZ_CP035973	Terrestrial	soil	anti_CRISPR0934	AcrIIA7	P-P
NZ_CP004871	Terrestrial	soil	anti_CRISPR0739	AcrIIA7	P-P
NZ_CP004871	Terrestrial	soil	anti_CRISPR0999	AcrIIA7	P-P
NZ_CP004871	Terrestrial	soil	anti_CRISPR0985	AcrIIA7	P-P
NZ_CP013060	Terrestrial	soil	anti_CRISPR0739	AcrIIA7	P-P
NZ_CP013060	Terrestrial	soil	anti_CRISPR0999	AcrIIA7	P-P
NZ_CP013060	Terrestrial	soil	anti_CRISPR0985	AcrIIA7	P-P
NZ_CP039724	Terrestrial	soil	anti_CRISPR0828	AcrIIA7	P-P
NZ_CP038378	Unclassified	Unclassified	anti_CRISPR0855	AcrIIA7	P-P
CP043746	Unclassified	Unclassified	anti_CRISPR0848	AcrIIA7	P-P
NZ_CP050543	Unclassified	Unclassified	anti_CRISPR1027	AcrIIA7	P-P
NZ_CP050543	Unclassified	Unclassified	anti_CRISPR2822	AcrIIA7	P-P
NZ_CP070295	Unclassified	Unclassified	anti_CRISPR0855	AcrIIA7	P-P
NZ_CP015997	Unclassified	Unclassified	anti_CRISPR0855	AcrIIA7	P-P
NZ_CP032497	Unclassified	Unclassified	anti_CRISPR0872	AcrIIA7	P-P
Bacilli_gi_423549186	Unclassified	Unclassified	anti_CRISPR0984	AcrIIA7	P-P
Bacilli_gi_507025386	Unclassified	Unclassified	anti_CRISPR0739	AcrIIA7	P-P
Bacilli_gi_507025386	Unclassified	Unclassified	anti_CRISPR0999	AcrIIA7	P-P
Bacilli_gi_507025386	Unclassified	Unclassified	anti_CRISPR0985	AcrIIA7	P-P
Bacilli_gi_507027989	Unclassified	Unclassified	anti_CRISPR0739	AcrIIA7	P-P
Bacilli_gi_507027989	Unclassified	Unclassified	anti_CRISPR0999	AcrIIA7	P-P
Bacilli_gi_507027989	Unclassified	Unclassified	anti_CRISPR0985	AcrIIA7	P-P
IMGVR_UViG_2563367190_000005	Unclassified	Unclassified	anti_CRISPR0985	AcrIIA7	P-P
IMGVR_UViG_641228477_000001	Unclassified	Unclassified	anti_CRISPR0921	AcrIIA7	P-P
NC_023074	Unclassified	Unclassified	anti_CRISPR0999	AcrIIA7	P-P
NC_023074	Unclassified	Unclassified	anti_CRISPR0739	AcrIIA7	P-P
Gammaproteobacteria_gi_422794165	Unclassified	Unclassified	anti_CRISPR0855	AcrIIA7	P-P
Gammaproteobacteria_gi_510917909	Unclassified	Unclassified	anti_CRISPR0855	AcrIIA7	P-P
Gammaproteobacteria_gi_553961573	Unclassified	Unclassified	anti_CRISPR0855	AcrIIA7	P-P
Gammaproteobacteria_gi_553962559	Unclassified	Unclassified	anti_CRISPR0855	AcrIIA7	P-P
IMGVR_UViG_2529293038_000009	Unclassified	Unclassified	anti_CRISPR0855	AcrIIA7	P-P
IMGVR_UViG_2531839130_000001	Unclassified	Unclassified	anti_CRISPR0855	AcrIIA7	P-P
IMGVR_UViG_2531839149_000004	Unclassified	Unclassified	anti_CRISPR0855	AcrIIA7	P-P
IMGVR_UViG_2534681761_000002	Unclassified	Unclassified	anti_CRISPR0855	AcrIIA7	P-P
IMGVR_UViG_2537561935_000002	Unclassified	Unclassified	anti_CRISPR0855	AcrIIA7	P-P
Gammaproteobacteria_gi_546183750	Unclassified	Unclassified	anti_CRISPR0855	AcrIIA7	P-P
Gammaproteobacteria_gi_553959696	Unclassified	Unclassified	anti_CRISPR0855	AcrIIA7	P-P
Gammaproteobacteria_gi_556506500	Unclassified	Unclassified	anti_CRISPR0855	AcrIIA7	P-P
IMGVR_UViG_2529292938_000001	Unclassified	Unclassified	anti_CRISPR0855	AcrIIA7	P-P
Gammaproteobacteria_gi_476381012	Unclassified	Unclassified	anti_CRISPR0872	AcrIIA7	P-P
Gammaproteobacteria_gi_510944733	Unclassified	Unclassified	anti_CRISPR0703	AcrIIA7	P-P
Gammaproteobacteria_gi_545247476	Unclassified	Unclassified	anti_CRISPR0848	AcrIIA7	P-P
Gammaproteobacteria_gi_545255684	Unclassified	Unclassified	anti_CRISPR0710	AcrIIA7	P-P
Gammaproteobacteria_gi_553958279	Unclassified	Unclassified	anti_CRISPR0855	AcrIIA7	P-P
IMGVR_UViG_2526164631_000005	Unclassified	Unclassified	anti_CRISPR0848	AcrIIA7	P-P
IMGVR_UViG_2534682060_000003	Unclassified	Unclassified	anti_CRISPR0848	AcrIIA7	P-P
IMGVR_UViG_2537562191_000002	Unclassified	Unclassified	anti_CRISPR0710	AcrIIA7	P-P
IMGVR_UViG_2526164631_000010	Unclassified	Unclassified	anti_CRISPR0752	AcrIIA7	P-P
IMGVR_UViG_2531839449_000004	Unclassified	Unclassified	anti_CRISPR0848	AcrIIA7	P-P
IMGVR_UViG_2534681774_000005	Unclassified	Unclassified	anti_CRISPR0876	AcrIIA7	P-P
IMGVR_UViG_2534681951_000005	Unclassified	Unclassified	anti_CRISPR0855	AcrIIA7	P-P
IMGVR_UViG_2534682158_000003	Unclassified	Unclassified	anti_CRISPR0855	AcrIIA7	P-P
IMGVR_UViG_2537562161_000001	Unclassified	Unclassified	anti_CRISPR0848	AcrIIA7	P-P
IMGVR_UViG_2558860434_000001	Unclassified	Unclassified	anti_CRISPR0872	AcrIIA7	P-P
NC_021654	Unclassified	Unclassified	anti_CRISPR0918	AcrIIA7	P-P
NZ_CP010173	Unclassified	Unclassified	anti_CRISPR0855	AcrIIA7	P-P
NZ_LR890538	Unclassified	Unclassified	anti_CRISPR0855	AcrIIA7	P-P
NZ_MK410117	Unclassified	Unclassified	anti_CRISPR0855	AcrIIA7	P-P
NZ_MN510447	Unclassified	Unclassified	anti_CRISPR0848	AcrIIA7	P-P
NZ_KX928752	Unclassified	Unclassified	anti_CRISPR0855	AcrIIA7	P-P
NZ_CP030183	Unclassified	Unclassified	anti_CRISPR0855	AcrIIA7	P-P
NZ_CP030188	Unclassified	Unclassified	anti_CRISPR0855	AcrIIA7	P-P
NZ_CP034164	Unclassified	Unclassified	anti_CRISPR0855	AcrIIA7	P-P
NZ_LR890200	Unclassified	Unclassified	anti_CRISPR0855	AcrIIA7	P-P
NZ_LR890336	Unclassified	Unclassified	anti_CRISPR0855	AcrIIA7	P-P
NZ_MH844525	Unclassified	Unclassified	anti_CRISPR0855	AcrIIA7	P-P
NZ_CP019188	Unclassified	Unclassified	anti_CRISPR0855	AcrIIA7	P-P
NZ_CP021720	Unclassified	Unclassified	anti_CRISPR0876	AcrIIA7	P-P
IMGVR_UViG_2534681774_000007	Unclassified	Unclassified	anti_CRISPR0703	AcrIIA7	P-P
IMGVR_UViG_2534681774_000007	Unclassified	Unclassified	anti_CRISPR0876	AcrIIA7	P-P
IMGVR_UViG_648276708_000002	Unclassified	Unclassified	anti_CRISPR0643	AcrIIA7	P-P
Gammaproteobacteria_gi_452323783	Unclassified	Unclassified	anti_CRISPR0986	AcrIIA7	P-P
Gammaproteobacteria_gi_452734905	Unclassified	Unclassified	anti_CRISPR0986	AcrIIA7	P-P
NZ_CP009347	Aquatic	wastewater	anti_CRISPR0828	AcrIIA7	P-P
NZ_CP058654	Aquatic	wastewater	anti_CRISPR0752	AcrIIA7	P-P
NZ_CP058659	Aquatic	wastewater	anti_CRISPR0752	AcrIIA7	P-P
CP056895	Aquatic	wastewater	anti_CRISPR0855	AcrIIA7	P-P
CP056621	Aquatic	wastewater	anti_CRISPR0855	AcrIIA7	P-P
CP056499	Aquatic	wastewater	anti_CRISPR2862	AcrIIA7	P-P
NZ_CP056375	Aquatic	wastewater	anti_CRISPR1028	AcrIIA7	P-P
NZ_CP056699	Aquatic	wastewater	anti_CRISPR0876	AcrIIA7	P-P
CP056796	Aquatic	wastewater	anti_CRISPR0876	AcrIIA7	P-P
uvig_577609	Host-associated	human	anti_CRISPR1044	AcrIIA8	P-P
NZ_MH579767	Unclassified	plasmid	anti_CRISPR0531	AcrIF11	Plasmid
2279127_IMGVR_nucl.single.duplicate	Unclassified	phage	anti_CRISPR1223	AcrIIA9	Phage
2279802_IMGVR_nucl.single.duplicate	Unclassified	phage	anti_CRISPR0794	AcrIIA7	Phage
290839_IMGVR_nucl.single.duplicate	Unclassified	phage	anti_CRISPR2809	AcrIIA7	Phage
2377135_IMGVR_nucl.single.duplicate	Unclassified	phage	anti_CRISPR1284	AcrIIA6	Phage
2267048_IMGVR_nucl.single.duplicate	Unclassified	phage	anti_CRISPR0992	AcrIIA7	Phage
